# Supplementary material for: Heavy Metal Pollution Impacts Soil Bacterial Community Structure and Antimicrobial Resistance at the Birmingham 35th Avenue Superfund Site
Source: Microbiol Spectr. 2023 Mar 23;11(2):e02426-22. doi: 10.1128/spectrum.02426-22 (PMC10101053; doi:10.1128/spectrum.02426-22)
Supplement: Supplemental file 2 — Supplemental material. Download spectrum.02426-22-s0002.csv, CSV file, 1.8 MB [file spectrum.02426-22-s0002.csv]

Table S2. OTU analysis of 16S rRNA sequencing data
	Taxonomy								Samples													Metastats results							LEFSe results		corr.axes							correlation with metadata						p correlation with metadata
#OTU ID	Kingdom	Phylum	Class	Order	Family	Genus	Species	Taxonomic_confidence	22	23	24	25	26	27	28	29	30	31	32	33	Max	mean(group1)	variance(group1)	stderr(group1)	mean(group2)	variance(group2)	stderr(group2)	p-value	LDA score	p-value	axis1	p-value	axis2	p-value	axis3	p-value	length	As	Mn	Pb	Zn	pH	OC	As	Mn	Pb	Zn	pH	OC
9d127ac8ec1a7b03befe92229847b811	d__Bacteria	p__Actinobacteriota	c__Thermoleophilia	o__Solirubrobacterales	f__Solirubrobacteraceae	g__Solirubrobacter	0	0.999998298	1506	1653	2686	1501	1072	1392	1920	1786	1400	890	2220	1626	2686	0.034278	0.000092	0.003921	0.034166	0.000132	0.004697	0.986472	N/A	N/A	0.321678	0.286023	-0.440559	0.143969	-0.867133	0.00026	1.024446	-0.393041832	0.405594406	0.475524476	0.643356643	-0.671328671	-0.412587413	0.206255757	0.192612184	0.121319356	0.027954553	0.020441878	0.184480685
2a1b95f280310734ee9a73f6e4fe75e7	d__Bacteria	p__Acidobacteriota	c__Vicinamibacteria	o__Vicinamibacterales	f__Vicinamibacteraceae	g__Vicinamibacteraceae	0	0.999077636	1363	1596	947	1777	2480	1176	677	671	2073	1260	1733	1741	2480	0.028402	0.000152	0.005038	0.032526	0.000127	0.004605	0.748313	N/A	N/A	0.552448	0.062511	0.111888	0.71057	0.664336	0.018453	0.87124	-0.305699203	0.370629371	0.13986014	0.468531469	-0.594405594	-0.06993007	0.333893136	0.236732214	0.667150536	0.127472653	0.0457531	0.834447145
daae3699c460e7d41ec585f2d1241c4f	d__Bacteria	p__Actinobacteriota	c__Thermoleophilia	o__Solirubrobacterales	f__67-14	g__67-14	s__uncultured_Rubrobacteria	0.917158902	1627	1283	1675	2034	1104	2189	1617	856	575	1406	738	992	2189	0.021538	0.000071	0.003434	0.034522	0.000076	0.003563	0.007029	-4.83	0.037373	-0.776224	0.002993	-0.41958	0.164046	0.097902	0.745405	0.887781	-0.043671315	0.41958042	0.706293706	0.832167832	-0.167832168	-0.13986014	0.892800448	0.176577011	0.013286114	0.001440873	0.603727651	0.667150536
655c4e26812b8a7e6fdf8d39bacae072	d__Bacteria	p__Actinobacteriota	c__Actinobacteria	o__Micromonosporales	f__Micromonosporaceae	0	0	0.999999363	653	856	1604	582	366	284	1586	896	577	554	1622	687	1622	0.020625	0.000106	0.004207	0.015133	0.000099	0.004071	0.629476	N/A	N/A	0.363636	0.2278	-0.27972	0.353549	-0.888112	0.000114	0.999609	-0.480384461	0.258741259	0.258741259	0.370629371	-0.545454545	-0.552447552	0.113937412	0.416938427	0.416938427	0.236732214	0.070678905	0.066629001
d829bee4984f82ffc2453212157caf96	d__Bacteria	p__Proteobacteria	c__Alphaproteobacteria	o__Rhizobiales	f__Xanthobacteraceae	g__Bradyrhizobium	0	0.808525622	465	186	143	380	205	259	1083	1301	382	384	287	283	1301	0.012956	0.000089	0.003844	0.005705	0.000007	0.001063	0.043593	N/A	N/A	-0.300699	0.318616	0.727273	0.007355	-0.384615	0.202088	0.875942	-0.481226503	-0.031523691	0.238178999	0.007005265	0.196147411	-0.669002777	0.113213398	0.922524865	0.455988553	0.982761609	0.541213726	0.017358586
466cdff6005dcc2faeaa225f5048174a	d__Bacteria	p__Proteobacteria	c__Alphaproteobacteria	o__Rhizobiales	f__Xanthobacteraceae	g__uncultured	0	0.828001803	681	31	99	734	260	165	616	419	387	1286	222	228	1286	0.010999	0.00007	0.003408	0.006861	0.00004	0.002591	0.62189	N/A	N/A	-0.433566	0.150441	0.769231	0.003446	-0.006993	0.981496	0.883032	-0.393730775	-0.332750072	-0.056042117	-0.084063176	0.420315881	-0.094571073	0.205390352	0.290588489	0.862659763	0.795062624	0.17368606	0.770019583
c39e15de7f8295ecfed0969cd53b2126	d__Bacteria	p__Chloroflexi	c__KD4-96	o__KD4-96	f__KD4-96	g__KD4-96	0	1	1154	598	442	1031	727	992	942	779	564	927	827	978	1154	0.017473	0.00001	0.001305	0.017219	0.000034	0.002372	0.960989	N/A	N/A	-0.587413	0.044609	0.188811	0.531173	0.034965	0.90768	0.618001	-0.131013944	0.594405594	0.671328671	0.734265734	-0.167832168	-0.34965035	0.684848714	0.0457531	0.020441878	0.009052097	0.603727651	0.266004309
83e948f389f9d97b0c975afc880989e8	d__Bacteria	p__Firmicutes	c__Bacilli	o__Bacillales	f__Bacillaceae	g__Bacillus	0	0.999395216	119	115	192	189	329	1079	208	99	314	51	925	300	1079	0.006607	0.000044	0.002698	0.007046	0.00006	0.00317	0.956074	N/A	N/A	0.293706	0.33	-0.48951	0.104478	0.356643	0.236868	0.673111	0.393041832	0.433566434	0.272727273	0.335664336	-0.216783217	0.195804196	0.206255757	0.161446426	0.391232746	0.286690914	0.499114748	0.542873521
77c728b51dd512851473bf18a399ecf6	d__Bacteria	p__Acidobacteriota	c__Vicinamibacteria	o__Vicinamibacterales	f__uncultured	g__uncultured	s__uncultured_Acidobacteriaceae	0.770195376	915	999	598	1031	703	490	404	504	955	922	772	929	1031	0.015624	0.000025	0.002034	0.016495	0.000022	0.001915	0.866426	N/A	N/A	0.398601	0.186164	0.286713	0.341645	0.34965	0.246188	0.602779	-0.480384461	0.244755245	0.202797203	0.51048951	-0.545454545	-0.195804196	0.113937412	0.443504276	0.528100237	0.09360538	0.070678905	0.542873521
10f0461cb8a244c14aa2fb73e127e9e5	d__Bacteria	p__Acidobacteriota	c__Vicinamibacteria	o__Vicinamibacterales	f__uncultured	g__uncultured	0	0.999008132	985	287	323	742	583	702	335	355	588	821	225	513	985	0.009881	0.00002	0.001831	0.012615	0.000031	0.002269	0.629573	N/A	N/A	-0.573427	0.051266	0.552448	0.062511	0.496503	0.099616	0.938367	-0.131013944	0.13986014	0.286713287	0.51048951	-0.055944056	0.111888112	0.684848714	0.667150536	0.366408456	0.09360538	0.868980339	0.732775446
bd24b7966ce594d3534ff34d53c3e8da	d__Bacteria	p__Acidobacteriota	c__Vicinamibacteria	o__Vicinamibacterales	f__uncultured	g__uncultured	s__uncultured_bacterium	0.723480799	445	640	303	956	964	471	402	466	954	632	611	918	964	0.013872	0.000023	0.001947	0.013162	0.000034	0.002365	0.9023	N/A	N/A	0.412587	0.171188	0.265734	0.378133	0.72028	0.00824	0.871577	-0.480384461	0.223776224	0.06993007	0.27972028	-0.58041958	-0.083916084	0.113937412	0.48491114	0.834447145	0.378709234	0.052086242	0.800197518
cc60312357314937af544b9333c06feb	d__Bacteria	p__Actinobacteriota	c__Actinobacteria	o__Pseudonocardiales	f__Pseudonocardiaceae	g__Pseudonocardia	0	0.998695481	434	250	899	321	256	264	588	557	168	333	290	300	899	0.007788	0.000012	0.001407	0.008442	0.000028	0.002152	0.889839	N/A	N/A	-0.475524	0.114764	0.041958	0.889324	-0.741259	0.005801	0.881674	-0.480384461	0.174825175	0.468531469	0.454545455	-0.216783217	-0.475524476	0.113937412	0.588259895	0.127472653	0.140413038	0.499114748	0.121319356
7ef6a6f0dfd650a93138c85eebf1b5c0	d__Bacteria	p__Verrucomicrobiota	c__Verrucomicrobiae	o__Chthoniobacterales	f__Chthoniobacteraceae	g__Candidatus_Udaeobacter	0	0.999999802	879	83	175	832	66	132	285	641	286	536	216	169	879	0.007429	0.000016	0.00161	0.007547	0.000065	0.003285	0.982403	N/A	N/A	-0.307692	0.307491	0.629371	0.02832	-0.363636	0.2278	0.789312	-0.480384461	-0.335664336	-0.027972028	-0.006993007	0.174825175	-0.335664336	0.113937412	0.286690914	0.938663363	0.991230036	0.588259895	0.286690914
b72d2815103feb19f37f2521dac55754	d__Bacteria	p__Verrucomicrobiota	c__Verrucomicrobiae	o__Chthoniobacterales	f__Xiphinematobacteraceae	g__Candidatus_Xiphinematobacter	s__uncultured_bacterium	0.975629843	422	219	501	339	553	171	296	147	192	868	264	296	868	0.007185	0.00003	0.002249	0.00768	0.00001	0.001303	0.920808	N/A	N/A	-0.224168	0.457189	0.080561	0.789324	0.175132	0.561344	0.295656	-0.393041832	0.160839161	0.132867133	0.426573427	-0.293706294	-0.055944056	0.206255757	0.619356169	0.683365534	0.168899525	0.354332534	0.868980339
932a606f2b6b96c09a6ecfb33b479ce9	d__Bacteria	p__Acidobacteriota	c__Blastocatellia	o__Pyrinomonadales	f__Pyrinomonadaceae	g__RB41	0	0.999957185	72	15	242	69	61	91	60	0	8	798	19	64	798	0.003305	0.000043	0.002684	0.001916	0.000003	0.000664	0.789037	N/A	N/A	-0.629371	0.02832	-0.153846	0.609876	0.244755	0.416929	0.69259	0.043671315	0.006993007	0.174825175	0.356643357	0.146853147	0.328671329	0.892800448	0.991230036	0.588259895	0.256012537	0.651073351	0.297385078
8562afaf3955423d4eda6d71b8b277d8	d__Bacteria	p__Acidobacteriota	c__Blastocatellia	o__Pyrinomonadales	f__Pyrinomonadaceae	g__RB41	0	0.998410385	441	796	176	408	248	266	398	787	114	550	723	376	796	0.010267	0.000027	0.002121	0.008132	0.000022	0.001904	0.691358	N/A	N/A	-0.125874	0.676329	0.188811	0.531173	-0.398601	0.186164	0.458669	-0.393041832	0.391608392	0.20979021	0.293706294	-0.314685315	-0.713286713	0.206255757	0.209564352	0.513512513	0.354332534	0.319471913	0.012114395
7e6739b96681305429b67889c370e87a	d__Bacteria	p__Acidobacteriota	c__Blastocatellia	o__Pyrinomonadales	f__Pyrinomonadaceae	g__RB41	0	0.999663606	288	70	96	381	160	792	207	58	20	118	61	148	792	0.002131	0.000002	0.000588	0.006224	0.000032	0.002298	0.051132	N/A	N/A	-0.699301	0.011374	-0.237762	0.430364	0.27972	0.353549	0.789807	0.393041832	0.524475524	0.783216783	0.727272727	0.300699301	-0.013986014	0.206255757	0.083884587	0.00411545	0.010000917	0.342483375	0.973693904
6c33785c46c3fef68941d9addceaf948	d__Bacteria	p__Actinobacteriota	c__Actinobacteria	o__Propionibacteriales	f__Nocardioidaceae	g__Nocardioides	0	0.999993907	116	472	202	212	186	344	754	241	311	98	523	259	754	0.007613	0.000024	0.002008	0.005336	0.000007	0.001104	0.614882	N/A	N/A	0.335664	0.265591	-0.461538	0.125831	-0.244755	0.416929	0.620962	-0.131013944	0.503496503	0.377622378	0.391608392	-0.475524476	-0.461538462	0.684848714	0.09875157	0.227443132	0.209564352	0.121319356	0.133836316
90aca794c7e30b8a77e87f13ffc9a5cc	d__Bacteria	p__Proteobacteria	c__Alphaproteobacteria	o__Rhizobiales	f__Xanthobacteraceae	g__uncultured	0	0.811934045	752	166	124	144	295	125	493	450	311	344	208	189	752	0.006948	0.000007	0.001054	0.005593	0.000026	0.002096	0.759277	N/A	N/A	-0.146853	0.626218	0.685315	0.013906	-0.272727	0.365712	0.752065	-0.480384461	0.20979021	0.062937063	0.006993007	0.048951049	-0.65034965	0.113937412	0.513512513	0.851681911	0.991230036	0.886335109	0.025911517
a285136eb52ed887013aaa7917ce5051	d__Bacteria	p__Acidobacteriota	c__Blastocatellia	o__Pyrinomonadales	f__Pyrinomonadaceae	g__RB41	s__Arenimicrobium_luteum	0.938441266	219	261	704	122	112	103	211	205	30	64	179	223	704	0.003176	0.000003	0.000711	0.005297	0.000023	0.001961	0.234185	N/A	N/A	0.132867	0.659452	-0.426573	0.157132	-0.65035	0.022034	0.789033	-0.305699203	0.468531469	0.433566434	0.482517483	-0.41958042	-0.461538462	0.333893136	0.127472653	0.161446426	0.115373605	0.176577011	0.133836316
bc3676c17839094c4fa8e33268905268	d__Archaea	p__Crenarchaeota	c__Nitrososphaeria	o__Nitrososphaerales	f__Nitrososphaeraceae	g__Candidatus_Nitrocosmicus	0	0.934147121	123	287	523	170	145	366	109	193	438	200	693	247	693	0.006548	0.00002	0.001842	0.005621	0.000011	0.001326	0.825582	N/A	N/A	0.482517	0.109526	-0.377622	0.210413	0.06993	0.816591	0.616694	-0.043671315	0.258741259	-0.013986014	0.384615385	-0.79020979	0.160839161	0.892800448	0.416938427	0.973693904	0.218387427	0.003616814	0.619356169
3ab9af3e9d29ebb0b244558ddab132ed	d__Archaea	p__Crenarchaeota	c__Nitrososphaeria	o__Nitrososphaerales	f__Nitrososphaeraceae	g__Nitrososphaeraceae	0	0.999983282	256	147	185	424	552	634	97	109	514	689	262	349	689	0.007035	0.000024	0.001985	0.007655	0.000018	0.001717	0.898506	N/A	N/A	-0.153846	0.609876	0.20979	0.486557	0.867133	0.00026	0.905318	0.131013944	0.13986014	0.153846154	0.412587413	-0.034965035	0.363636364	0.684848714	0.667150536	0.635139955	0.184480685	0.921184083	0.246255228
92af198e6afd6fbdbe4c7cba2db7fbb5	d__Bacteria	p__Actinobacteriota	c__Thermoleophilia	o__Gaiellales	f__Gaiellaceae	g__Gaiella	0	0.998253703	322	591	209	480	663	440	254	231	430	642	300	561	663	0.008421	0.000013	0.001454	0.009421	0.000012	0.001431	0.793528	N/A	N/A	0	1	0.195804	0.516074	0.79021	0.002223	0.814107	-0.218356573	0.286713287	0.20979021	0.468531469	-0.342657343	0	0.49536676	0.366408456	0.513512513	0.127472653	0.276230513	1
891f4e188fadbc3661081d172cdc6b0d	d__Bacteria	p__Methylomirabilota	c__Methylomirabilia	o__Rokubacteriales	f__Rokubacteriales	g__Rokubacteriales	s__uncultured_bacterium	0.999829686	653	82	82	451	222	211	97	237	116	412	136	191	653	0.004141	0.000006	0.000996	0.005924	0.000022	0.001926	0.662995	N/A	N/A	-0.504379	0.09436	0.616463	0.032776	0.210158	0.485793	0.823767	-0.087495728	0.035026323	0.077057912	0.192644779	0.178634249	-0.021015794	0.786861253	0.913943253	0.811858676	0.548602519	0.578567184	0.948311888
b5403e3d3e7f5a219e1fbe3cceee2261	d__Bacteria	p__Proteobacteria	c__Alphaproteobacteria	o__Rhizobiales	f__Beijerinckiaceae	g__Microvirga	0	0.99930802	100	258	644	222	147	520	209	65	394	199	619	374	644	0.006478	0.000017	0.001659	0.006586	0.000021	0.001856	0.978912	N/A	N/A	0.370629	0.218982	-0.657343	0.020185	0.076923	0.798627	0.75854	0.043671315	0.216783217	0.125874126	0.440559441	-0.664335664	0.174825175	0.892800448	0.499114748	0.699712221	0.15421575	0.022159207	0.588259895
1ba88e448032b8389f537bd7ca21ed7f	d__Bacteria	p__Gemmatimonadota	c__Gemmatimonadetes	o__Gemmatimonadales	f__Gemmatimonadaceae	g__uncultured	s__uncultured_proteobacterium	0.750279716	169	259	265	288	162	629	140	249	129	28	243	79	629	0.003023	0.000003	0.000751	0.006172	0.000013	0.001465	0.036398	-4.22	0.037373	-0.223776	0.457977	-0.636364	0.026097	-0.062937	0.834652	0.677492	0.305699203	0.692307692	0.727272727	0.923076923	-0.342657343	-0.181818182	0.333893136	0.015877693	0.010000917	0	0.276230513	0.572958221
2d16d001e21717f960cf771ae879b1dd	d__Bacteria	p__Proteobacteria	c__Alphaproteobacteria	o__Sphingomonadales	f__Sphingomonadaceae	g__Sphingomonas	0	0.99997896	181	178	55	98	55	117	452	626	89	215	338	290	626	0.007	0.000015	0.001597	0.002382	0.000001	0.00048	0.005399	4.4	0.024975	-0.115587	0.701454	0.33275	0.269764	-0.633976	0.026841	0.725265	-0.480384461	-0.041958042	-0.125874126	-0.342657343	0.006993007	-0.72027972	0.113937412	0.903738836	0.699712221	0.276230513	0.991230036	0.011020519
51aee664c21bd301061e44d482f6716c	d__Bacteria	p__Acidobacteriota	c__Vicinamibacteria	o__Vicinamibacterales	f__uncultured	g__uncultured	s__uncultured_Acidobacteria	0.814659002	305	437	234	338	622	196	242	176	449	214	252	280	622	0.005618	0.000004	0.000811	0.007425	0.000011	0.001326	0.200793	N/A	N/A	0.545455	0.066612	0	1	0.468531	0.120198	0.719057	-0.393041832	0.517482517	0.314685315	0.545454545	-0.573426573	-0.370629371	0.206255757	0.088650879	0.319471913	0.070678905	0.055481324	0.236732214
4f856faa12011d6b010d1218d6af965c	d__Bacteria	p__Acidobacteriota	c__Vicinamibacteria	o__Vicinamibacterales	f__Vicinamibacteraceae	g__uncultured	0	0.974923466	405	609	303	429	377	343	185	99	592	173	408	521	609	0.006889	0.000018	0.001749	0.008589	0.000005	0.000911	0.651982	N/A	N/A	0.629371	0.02832	-0.160839	0.593727	0.34965	0.246188	0.737721	-0.218356573	0.48951049	0.272727273	0.552447552	-0.636363636	-0.181818182	0.49536676	0.109632452	0.391232746	0.066629001	0.030114265	0.572958221
f968254345bd05c204aee9646945cfa0	d__Bacteria	p__Actinobacteriota	c__Thermoleophilia	o__Gaiellales	f__Gaiellaceae	g__Gaiella	s__actinobacterium_WWH12	0.811121186	213	279	201	365	250	580	215	133	470	326	270	397	580	0.006307	0.000007	0.001045	0.006576	0.000009	0.001216	0.929585	N/A	N/A	0.083916	0.780768	0.006993	0.981496	0.713287	0.009202	0.71824	0.131013944	0.293706294	0.377622378	0.601398601	-0.356643357	0.251748252	0.684848714	0.354332534	0.227443132	0.042806869	0.256012537	0.430115289
46b3412501a09a6c90b3c599d0e33178	d__Bacteria	p__Actinobacteriota	c__Thermoleophilia	o__Gaiellales	0	0	0	1	482	118	146	387	200	342	373	159	241	563	339	254	563	0.006718	0.000009	0.001199	0.005834	0.000009	0.001246	0.783986	N/A	N/A	-0.601399	0.038588	0.384615	0.202088	0.13986	0.642745	0.727441	-0.131013944	0.195804196	0.230769231	0.356643357	0.265734266	-0.111888112	0.684848714	0.542873521	0.470905694	0.256012537	0.403976659	0.732775446
7e8d4aa8fe2e2253d3aba3e515ca2c51	d__Bacteria	p__Proteobacteria	c__Alphaproteobacteria	o__Rhizobiales	f__Rhizobiaceae	g__Allorhizobium-Neorhizobium-Pararhizobium-Rhizobium	0	0.996715306	166	25	0	29	18	0	562	79	14	14	54	33	562	0.002633	0.00002	0.001835	0.000829	0.000002	0.000538	0.627821	N/A	N/A	0.021053	0.944334	0.284212	0.345873	-0.621056	0.031136	0.683323	-0.438248171	0.192983644	0.200001231	-0.049123109	0.154386915	-0.800004925	0.15414651	0.547885859	0.533132787	0.879499207	0.631881902	0.001781636
af062725e851baa19a57d27c454641e6	d__Bacteria	p__Actinobacteriota	c__MB-A2-108	o__MB-A2-108	f__MB-A2-108	g__MB-A2-108	s__metagenome	0.94877738	142	55	64	376	67	66	95	483	116	555	132	171	555	0.005405	0.000018	0.001744	0.002682	0.000007	0.00107	0.156937	N/A	N/A	-0.181818	0.546494	0.839161	0.000643	-0.153846	0.609876	0.872306	-0.480384461	-0.503496503	-0.321678322	-0.237762238	0.083916084	0.076923077	0.113937412	0.09875157	0.308312361	0.457102207	0.800197518	0.817283291
395c19924b06b959b79cd508f4728014	d__Bacteria	p__Chloroflexi	c__Gitt-GS-136	o__Gitt-GS-136	f__Gitt-GS-136	g__Gitt-GS-136	0	1	329	553	76	370	334	375	267	140	307	358	397	188	553	0.005771	0.000004	0.000841	0.007094	0.00001	0.001307	0.654447	N/A	N/A	-0.055944	0.852801	-0.244755	0.416929	0.48951	0.104478	0.550141	-0.218356573	0.615384615	0.307692308	0.531468531	-0.342657343	-0.447552448	0.49536676	0.037334511	0.330862674	0.079302939	0.276230513	0.147205378
3425c905f2a27eb7e3183a78734e9561	d__Bacteria	p__Actinobacteriota	c__Thermoleophilia	o__Solirubrobacterales	f__67-14	g__67-14	s__uncultured_bacterium	0.908557711	536	408	401	549	383	368	300	135	294	264	197	155	549	0.004684	0.000002	0.000611	0.009212	0.000003	0.000683	0.000152	-4.38	0.0039478	-0.272727	0.365712	-0.391608	0.194006	0.258741	0.390811	0.542848	-0.131013944	0.573426573	0.622377622	0.832167832	-0.293706294	-0.293706294	0.684848714	0.055481324	0.034800123	0.001440873	0.354332534	0.354332534
03f059a924af8eaa44609cd373e6194e	d__Bacteria	p__Proteobacteria	c__Alphaproteobacteria	o__Rhizobiales	f__Hyphomicrobiaceae	g__Pedomicrobium	s__uncultured_bacterium	0.776489327	139	103	53	214	349	529	97	242	107	207	0	27	529	0.002368	0.000004	0.000818	0.004831	0.000014	0.001524	0.130637	N/A	N/A	-0.559441	0.058589	0.230769	0.444048	0.517483	0.084869	0.796251	0.305699203	0.48951049	0.643356643	0.608391608	0.132867133	-0.167832168	0.333893136	0.109632452	0.027954553	0.040002049	0.683365534	0.603727651
e16d86b7fe770de88e7e8fd0fb6c8b5a	d__Bacteria	p__Proteobacteria	c__Gammaproteobacteria	o__Steroidobacterales	f__Steroidobacteraceae	g__Steroidobacter	0	0.931814982	396	331	243	301	343	501	250	319	525	234	379	505	525	0.007704	0.000007	0.001064	0.007366	0.000003	0.000755	0.888181	N/A	N/A	0.41958	0.164046	0.041958	0.889324	0.34965	0.246188	0.547781	-0.131013944	0.454545455	0.321678322	0.524475524	-0.538461538	-0.097902098	0.684848714	0.140413038	0.308312361	0.083884587	0.074902287	0.766288456
28caf857680612f98aecbbdca159745b	d__Bacteria	p__Acidobacteriota	c__Vicinamibacteria	o__Vicinamibacterales	f__uncultured	g__uncultured	0	0.999999999	80	287	54	174	350	0	0	38	523	138	287	166	523	0.004012	0.000016	0.001631	0.003291	0.000008	0.00118	0.846766	N/A	N/A	0.740355	0.005893	0.154387	0.608621	0.484214	0.108284	0.898011	-0.437478639	0.136602661	-0.178634249	0.1190895	-0.647986983	-0.038528956	0.154954797	0.672054217	0.578567184	0.712399837	0.022685764	0.90537007
dab1160ee7a4ecf9945086ff09f99528	d__Bacteria	p__Proteobacteria	c__Gammaproteobacteria	o__Burkholderiales	f__Comamonadaceae	0	0	0.999999916	185	327	330	148	98	174	522	264	221	243	334	334	522	0.00668	0.000005	0.000935	0.004395	0.000004	0.000822	0.042172	N/A	N/A	0.304729	0.312174	-0.189142	0.530454	-0.721542	0.008074	0.805765	-0.480384461	0.195804196	0.174825175	0.258741259	-0.58041958	-0.475524476	0.113937412	0.542873521	0.588259895	0.416938427	0.052086242	0.121319356
dd01c5e5904aa112d95ba6b2ccf5093b	d__Bacteria	p__Acidobacteriota	c__Vicinamibacteria	o__Vicinamibacterales	f__uncultured	g__uncultured	0	0.999992573	497	519	201	293	388	279	224	178	447	490	451	346	519	0.007439	0.000007	0.001109	0.007582	0.000007	0.001087	0.961325	N/A	N/A	0.181818	0.546494	0.174825	0.56203	0.384615	0.202088	0.459946	-0.393041832	0.461538462	0.020979021	0.398601399	-0.587412587	-0.321678322	0.206255757	0.133836316	0.956169155	0.200972976	0.048844858	0.308312361
86e14dd85367bf944f87fb172a7697ea	d__Bacteria	p__Actinobacteriota	c__Thermoleophilia	o__Gaiellales	f__uncultured	g__uncultured	0	0.86400175	275	0	8	157	29	78	199	519	25	276	0	100	519	0.003897	0.000016	0.00165	0.001905	0.000005	0.000914	0.224675	N/A	N/A	-0.644484	0.023677	0.697024	0.011761	-0.213661	0.478553	0.973064	-0.131243592	-0.350263234	0.101576338	-0.234676367	0.665500145	-0.10507897	0.684321445	0.264344396	0.753434084	0.462836644	0.018175124	0.745176622
120eba657e42a11a5c29f97b90f02035	d__Bacteria	p__Actinobacteriota	c__Actinobacteria	o__Streptomycetales	f__Streptomycetaceae	g__Streptomyces	0	0.999949076	238	180	232	241	116	211	350	514	215	175	245	190	514	0.005882	0.000007	0.001107	0.004242	0.000001	0.000412	0.140345	N/A	N/A	-0.048951	0.871028	0.020979	0.944528	-0.769231	0.003446	0.771072	-0.305699203	0.020979021	0.496503497	0.370629371	-0.174825175	-0.454545455	0.333893136	0.956169155	0.104092833	0.236732214	0.588259895	0.140413038
bdf8a26094624622d68509a87fa75ba7	d__Bacteria	p__Firmicutes	c__Bacilli	o__Bacillales	f__Bacillaceae	g__Bacillus	0	0.988956215	240	189	180	184	201	510	172	92	157	106	115	106	510	0.002605	0	0.000274	0.005238	0.000007	0.0011	0.012525	-4.14	0.0039478	-0.336253	0.264754	-0.539405	0.070306	0.45184	0.133982	0.779861	0.393041832	0.818181818	0.706293706	0.874125874	-0.146853147	-0.125874126	0.206255757	0.002027199	0.013286114	0.000308861	0.651073351	0.699712221
8cb4ccd83cb9625c4d095d86751ca598	d__Bacteria	p__Actinobacteriota	c__Actinobacteria	o__Corynebacteriales	f__Mycobacteriaceae	g__Mycobacterium	0	0.999999651	332	183	280	128	126	250	441	497	164	92	419	288	497	0.006621	0.000012	0.001392	0.004524	0.000003	0.00072	0.155707	N/A	N/A	0.048951	0.871028	-0.111888	0.71057	-0.846154	0.000521	0.854922	-0.393041832	0.237762238	0.153846154	0.055944056	-0.216783217	-0.692307692	0.206255757	0.457102207	0.635139955	0.868980339	0.499114748	0.015877693
a9dd069db7078863d46942f02040ae56	d__Bacteria	p__Acidobacteriota	c__Vicinamibacteria	o__Vicinamibacterales	f__Vicinamibacteraceae	g__Vicinamibacteraceae	0	0.999982117	263	494	172	246	261	104	182	120	424	229	327	409	494	0.005889	0.000007	0.001061	0.005364	0.000008	0.001125	0.856697	N/A	N/A	0.713287	0.009202	0.125874	0.676329	0.20979	0.486557	0.754078	-0.480384461	0.335664336	0.125874126	0.363636364	-0.657342657	-0.27972028	0.113937412	0.286690914	0.699712221	0.246255228	0.023981083	0.378709234
f99ccaaf35afbf4166f84ccb6c357d31	d__Bacteria	p__Acidobacteriota	c__Vicinamibacteria	o__Vicinamibacterales	f__Vicinamibacteraceae	g__Vicinamibacteraceae	0	0.99999978	160	169	212	340	464	84	200	146	491	207	311	305	491	0.005781	0.000007	0.00105	0.004977	0.000008	0.001187	0.785166	N/A	N/A	0.65035	0.022034	0.111888	0.71057	0.34965	0.246188	0.746813	-0.480384461	0.195804196	0.125874126	0.335664336	-0.713286713	-0.06993007	0.113937412	0.542873521	0.699712221	0.286690914	0.012114395	0.834447145
cb2521024d70e8938204d167ae4a3df2	d__Bacteria	p__Actinobacteriota	c__Actinobacteria	o__Kineosporiales	f__Kineosporiaceae	0	0	0.999981004	98	244	162	118	39	89	482	162	189	81	131	189	482	0.004298	0.000009	0.001206	0.002612	0.000002	0.000603	0.177957	N/A	N/A	0.452634	0.133299	-0.154387	0.608621	-0.540354	0.069717	0.721593	-0.393041832	0.076923077	0.335664336	0.244755245	-0.321678322	-0.440559441	0.206255757	0.817283291	0.286690914	0.443504276	0.308312361	0.15421575
3d7ea4dffab1130cdc0e3659dae0c1ef	d__Bacteria	p__Methylomirabilota	c__Methylomirabilia	o__Rokubacteriales	f__WX65	g__WX65	0	1	224	238	68	209	480	232	43	39	142	109	66	104	480	0.001752	0.000001	0.00035	0.005054	0.000008	0.001135	0.005278	-4.25	0.016309	-0.097902	0.745405	-0.181818	0.546494	0.811189	0.001363	0.83706	0.043671315	0.587412587	0.426573427	0.713286713	-0.335664336	-0.076923077	0.892800448	0.048844858	0.168899525	0.012114395	0.286690914	0.817283291
324792d80a7bdee8e81e5887b4504842	d__Bacteria	p__Myxococcota	c__bacteriap25	o__bacteriap25	f__bacteriap25	g__bacteriap25	s__uncultured_soil	0.737014376	472	476	152	436	417	143	157	105	284	402	154	207	476	0.004559	0.000005	0.000926	0.0073	0.000011	0.001347	0.055567	N/A	N/A	0.062937	0.834652	0.174825	0.56203	0.391608	0.194006	0.433454	-0.393041832	0.398601399	0.265734266	0.531468531	-0.384615385	-0.27972028	0.206255757	0.200972976	0.403976659	0.079302939	0.218387427	0.378709234
475466b882ed396887ccb3af92e5cccc	d__Bacteria	p__Methylomirabilota	c__Methylomirabilia	o__Rokubacteriales	f__Rokubacteriales	g__Rokubacteriales	s__metagenome	0.740063457	359	466	127	355	272	467	103	93	157	222	267	266	467	0.003859	0.000003	0.000668	0.007126	0.000007	0.001096	0.008162	-4.24	0.024975	-0.188811	0.531173	-0.342657	0.255762	0.58042	0.047856	0.699965	0.131013944	0.72027972	0.48951049	0.776223776	-0.377622378	-0.181818182	0.684848714	0.011020519	0.109632452	0.004659881	0.227443132	0.572958221
c4b98384cd4bdeec8c183be1fedaff3b	d__Bacteria	p__Actinobacteriota	c__Thermoleophilia	o__Solirubrobacterales	f__Solirubrobacteraceae	g__Conexibacter	0	0.975945172	161	125	446	164	89	0	236	466	19	0	115	0	466	0.002912	0.000015	0.001573	0.003431	0.00001	0.001286	0.889568	N/A	N/A	-0.042255	0.888547	-0.140849	0.640398	-0.739455	0.005986	0.753935	-0.395819547	0.11267885	0.422545689	0.352121408	-0.281697126	-0.556351824	0.202780142	0.727345328	0.171175952	0.261643428	0.375065236	0.060300026
ef0c7928901deab56b8d8abef337ac5c	d__Bacteria	p__Actinobacteriota	c__Rubrobacteria	o__Rubrobacterales	f__Rubrobacteriaceae	g__Rubrobacter	0	1	392	278	455	155	55	64	189	141	55	156	94	176	455	0.002825	0.000001	0.000438	0.004872	0.000012	0.001442	0.14873	N/A	N/A	-0.231174	0.44325	-0.210158	0.485793	-0.574432	0.050765	0.653896	-0.480384461	0.13986014	0.314685315	0.412587413	-0.34965035	-0.335664336	0.113937412	0.667150536	0.319471913	0.184480685	0.266004309	0.286690914
773b7e893050c1c144f52a1a0806c21f	d__Bacteria	p__Chloroflexi	c__Ktedonobacteria	o__Ktedonobacterales	f__Ktedonobacteraceae	0	0	0.999999873	0	0	0	0	0	0	0	450	0	0	0	0	450	0.001567	0.000015	0.001567	0	0	0	0.348803	N/A	N/A	-0.043671	0.884836	0.393042	0.192379	-0.480384	0.111103	0.62222	-0.090909091	-0.305699203	-0.131013944	-0.393041832	0.131013944	-0.218356573	0.778725396	0.333893136	0.684848714	0.206255757	0.684848714	0.49536676
889f1bc31887efea2354ba099342a203	d__Bacteria	p__Actinobacteriota	c__Actinobacteria	o__Streptomycetales	f__Streptomycetaceae	g__Streptomyces	0	0.999946395	130	103	440	140	82	136	296	376	147	263	163	185	440	0.00498	0.000003	0.000761	0.003591	0.000008	0.001137	0.234624	N/A	N/A	-0.041958	0.889324	0.125874	0.676329	-0.685315	0.013906	0.698041	-0.480384461	-0.321678322	0.174825175	0.097902098	-0.097902098	-0.293706294	0.113937412	0.308312361	0.588259895	0.766288456	0.766288456	0.354332534
b747dc3d03c66a897ad481a89a93ba58	d__Bacteria	p__Actinobacteriota	c__Thermoleophilia	o__Solirubrobacterales	f__67-14	g__67-14	s__metagenome	0.931360454	60	30	437	39	261	361	32	107	78	0	184	72	437	0.001647	0.000002	0.000544	0.004138	0.000014	0.001527	0.095023	N/A	N/A	0.181818	0.546494	-0.454545	0.131668	0.041958	0.889324	0.491355	0.305699203	0.363636364	0.153846154	0.300699301	-0.370629371	0.146853147	0.333893136	0.246255228	0.635139955	0.342483375	0.236732214	0.651073351
bf3a1a4c1b84ea31505d1050de6beab1	d__Bacteria	p__Proteobacteria	c__Alphaproteobacteria	o__Rhizobiales	f__Methyloligellaceae	g__Methyloligellaceae	s__uncultured_bacterium	0.940101667	178	134	95	226	431	332	37	30	247	186	119	96	431	0.00249	0.000003	0.000724	0.004862	0.000007	0.001085	0.043619	N/A	N/A	-0.097902	0.745405	0.020979	0.944528	0.958042	0.000001	0.96326	0.131013944	0.503496503	0.426573427	0.706293706	-0.293706294	0.055944056	0.684848714	0.09875157	0.168899525	0.013286114	0.354332534	0.868980339
11c18457aeb0716245485fc46fcf6d0d	d__Bacteria	p__Methylomirabilota	c__Methylomirabilia	o__Rokubacteriales	f__Rokubacteriales	g__Rokubacteriales	s__uncultured_bacterium	0.987079771	299	327	75	236	426	262	47	46	296	92	121	165	426	0.002671	0.000004	0.000802	0.00566	0.000006	0.000992	0.011996	N/A	N/A	0.188811	0.531173	-0.118881	0.693371	0.727273	0.007355	0.760729	0.043671315	0.594405594	0.377622378	0.643356643	-0.454545455	-0.055944056	0.892800448	0.0457531	0.227443132	0.027954553	0.140413038	0.868980339
e7c2c171be5ef785791bb5a3a49fb3b5	d__Bacteria	p__Actinobacteriota	c__Thermoleophilia	o__Gaiellales	f__Gaiellaceae	g__Gaiella	s__uncultured_actinobacterium	0.888689596	235	222	167	305	168	425	244	54	97	198	209	114	425	0.00319	0.000002	0.000637	0.005301	0.000004	0.000838	0.029593	N/A	N/A	-0.587413	0.044609	-0.433566	0.150441	0.188811	0.531173	0.754111	0.218356573	0.783216783	0.783216783	0.951048951	-0.188811189	-0.272727273	0.49536676	0.00411545	0.00411545	0	0.557827775	0.391232746
854080deaa8d5312c3c9640817c8e55d	d__Bacteria	p__Actinobacteriota	c__Thermoleophilia	o__Solirubrobacterales	f__67-14	g__67-14	0	0.982257525	42	6	16	16	0	0	246	425	24	74	119	104	425	0.003455	0.000009	0.001255	0.000279	0	0.000135	0.00864	4.24	0.0063923	0.08772	0.771102	0.477196	0.113494	-0.750882	0.004886	0.893999	-0.437478639	-0.584939601	-0.50788169	-0.76357385	0.259194793	-0.213660573	0.154954797	0.045739074	0.091845792	0.003850094	0.415929261	0.504912688
33def3d34332c81ea23baf6a107cec2f	d__Bacteria	p__Firmicutes	c__Bacilli	o__Bacillales	f__Bacillaceae	g__Bacillus	0	0.863455553	50	16	40	33	180	412	0	0	72	0	28	163	412	0.000916	0.000002	0.000553	0.002546	0.00001	0.001314	0.204679	N/A	N/A	0.133806	0.657198	-0.267612	0.374772	0.619734	0.031602	0.688179	0.395819547	0.309866839	0.218315273	0.281697126	-0.183103132	0.492969971	0.202780142	0.32700501	0.49545036	0.375065236	0.568939592	0.103431683
c85d1b78dc8077b2d72f6ffe73fd4783	d__Bacteria	p__Actinobacteriota	c__Thermoleophilia	o__Gaiellales	f__uncultured	g__uncultured	s__uncultured_microorganism	0.964568309	395	143	75	233	234	411	188	263	183	199	158	136	411	0.003925	0.000001	0.000369	0.005193	0.000008	0.001142	0.224532	N/A	N/A	-0.657343	0.020185	0.293706	0.33	0.272727	0.365712	0.769898	0.218356573	0.58041958	0.531468531	0.545454545	0.188811189	-0.300699301	0.49536676	0.052086242	0.079302939	0.070678905	0.557827775	0.342483375
69023e9c72ccf5e979a500bf1c235026	d__Bacteria	p__Verrucomicrobiota	c__Verrucomicrobiae	o__Chthoniobacterales	f__Chthoniobacteraceae	g__Candidatus_Udaeobacter	0	0.999999939	411	0	115	51	16	90	0	300	15	0	0	0	411	0.001097	0.000006	0.001036	0.002379	0.00001	0.001296	0.681737	N/A	N/A	-0.362557	0.229183	0.029005	0.923364	-0.108767	0.718294	0.37963	0.135850024	0.065260241	0.297296651	0.275543238	0.137771619	-0.043506827	0.673772702	0.840307118	0.34801695	0.386026722	0.669388013	0.893202174
d1b8e08aa4100d0854e9810383b54052	d__Bacteria	p__Actinobacteriota	c__Thermoleophilia	o__Solirubrobacterales	f__Solirubrobacteraceae	g__Solirubrobacter	s__uncultured_Solirubrobacter	0.735840312	165	330	393	67	158	117	117	86	89	31	170	49	393	0.001888	0.000001	0.000423	0.004284	0.000007	0.00109	0.026496	N/A	N/A	0.213661	0.478553	-0.73205	0.006793	-0.206655	0.493093	0.790098	-0.218356573	0.657342657	0.27972028	0.552447552	-0.678321678	-0.475524476	0.49536676	0.023981083	0.378709234	0.066629001	0.018825126	0.121319356
b8c4ed03d7d91546b9f6ad80b80135a3	d__Bacteria	p__Actinobacteriota	c__Actinobacteria	o__Frankiales	f__Geodermatophilaceae	g__Blastococcus	0	0.99857861	47	173	389	108	53	243	155	71	27	26	137	81	389	0.001731	0.000001	0.000462	0.003528	0.000008	0.001119	0.113829	N/A	N/A	-0.041958	0.889324	-0.916084	0.000028	-0.286713	0.341645	0.96082	0.218356573	0.608391608	0.762237762	0.825174825	-0.328671329	-0.20979021	0.49536676	0.040002049	0.005897476	0.001718596	0.297385078	0.513512513
2efb79fd6573738137582fc277e6e219	d__Bacteria	p__Actinobacteriota	c__Rubrobacteria	o__Rubrobacterales	f__Rubrobacteriaceae	g__Rubrobacter	s__metagenome	0.999992035	255	92	224	229	387	83	157	27	84	184	14	258	387	0.002522	0.000004	0.000815	0.004423	0.000006	0.000965	0.106426	N/A	N/A	-0.090909	0.763025	0.104895	0.727917	0.265734	0.378133	0.299804	-0.305699203	0.202797203	0.405594406	0.475524476	-0.244755245	0.013986014	0.333893136	0.528100237	0.192612184	0.121319356	0.443504276	0.973693904
1d145835e7f0188562322f4eefb02657	d__Bacteria	p__Proteobacteria	c__Alphaproteobacteria	o__Rhizobiales	f__Xanthobacteraceae	g__uncultured	0	0.978703296	213	155	62	213	239	148	267	384	288	318	113	71	384	0.005019	0.000007	0.001042	0.003587	0.000002	0.00055	0.188285	N/A	N/A	-0.224168	0.457189	0.742558	0.005671	0.059545	0.843446	0.777939	-0.218356573	0.230769231	0.370629371	0.314685315	-0.048951049	-0.405594406	0.49536676	0.470905694	0.236732214	0.319471913	0.886335109	0.192612184
b32c31cdf2e8499f2dcf74dc1dca50df	d__Bacteria	p__Actinobacteriota	c__Thermoleophilia	o__Solirubrobacterales	f__67-14	g__67-14	s__metagenome	0.832914539	141	98	287	197	138	295	63	184	368	62	376	69	376	0.003908	0.00001	0.001285	0.004026	0.000003	0.000704	0.965921	N/A	N/A	0.321678	0.286023	-0.314685	0.296627	0.055944	0.852801	0.453468	0.043747864	0.276707955	0.255692161	0.504379057	-0.490368528	0.042031588	0.892613501	0.383939601	0.422481142	0.094484536	0.105548054	0.896806152
32280fa4e2daa6687bcd605d3c665fa7	d__Bacteria	p__Actinobacteriota	c__Thermoleophilia	o__uncultured	f__uncultured	g__uncultured	s__uncultured_bacterium	0.999999998	226	165	180	366	186	153	102	85	112	349	177	216	366	0.003626	0.000004	0.000848	0.004444	0.000003	0.000675	0.688532	N/A	N/A	-0.188811	0.531173	0.167832	0.577776	0.328671	0.275678	0.414538	-0.305699203	0.300699301	0.265734266	0.615384615	-0.496503497	-0.020979021	0.333893136	0.342483375	0.403976659	0.037334511	0.104092833	0.956169155
2e4a2e5ad75f2d321aadefddacb2fca7	d__Bacteria	p__Proteobacteria	c__Gammaproteobacteria	o__Gammaproteobacteria_Incertae_Sedis	f__Unknown_Family	g__Acidibacter	0	0.999625206	81	158	91	117	223	139	26	28	365	21	241	178	365	0.002992	0.000009	0.001218	0.002818	0.000001	0.000443	0.943626	N/A	N/A	0.783217	0.002586	-0.244755	0.416929	0.440559	0.143969	0.931357	-0.218356573	0.41958042	0.174825175	0.41958042	-0.727272727	-0.097902098	0.49536676	0.176577011	0.588259895	0.176577011	0.010000917	0.766288456
8c83fe5d444479bd20ab5ab54d7c689e	d__Bacteria	p__Actinobacteriota	c__Thermoleophilia	o__Gaiellales	f__uncultured	g__uncultured	s__uncultured_actinobacterium	0.900998899	198	137	174	168	341	323	82	77	361	246	99	190	361	0.003674	0.000006	0.000964	0.00467	0.000003	0.000738	0.664298	N/A	N/A	-0.020979	0.944528	0.146853	0.626218	0.846154	0.000521	0.859059	-0.043671315	0.300699301	0.342657343	0.594405594	-0.307692308	0.132867133	0.892800448	0.342483375	0.276230513	0.0457531	0.330862674	0.683365534
3c6289a42952973020e3f35ba5beab74	d__Bacteria	p__Proteobacteria	c__Alphaproteobacteria	o__Rhizobiales	f__Beijerinckiaceae	g__Microvirga	0	0.991675184	63	123	359	102	54	31	153	193	139	37	157	107	359	0.002737	0.000001	0.000459	0.002549	0.000006	0.001031	0.929647	N/A	N/A	0.517483	0.084869	-0.174825	0.56203	-0.783217	0.002586	0.954872	-0.480384461	0.090909091	0.258741259	0.370629371	-0.636363636	-0.433566434	0.113937412	0.78319691	0.416938427	0.236732214	0.030114265	0.161446426
3b380172b2b9a7af73dcd749b6a0c33c	d__Bacteria	p__Actinobacteriota	c__Acidimicrobiia	o__Microtrichales	f__uncultured	g__uncultured	s__uncultured_Acidimicrobiia	0.809702665	65	251	137	173	355	180	60	79	286	240	66	31	355	0.002654	0.000005	0.000917	0.004044	0.000004	0.000851	0.212696	N/A	N/A	0.104895	0.727917	0	1	0.741259	0.005801	0.748644	-0.043671315	0.405594406	0.398601399	0.664335664	-0.363636364	-0.111888112	0.892800448	0.192612184	0.200972976	0.022159207	0.246255228	0.732775446
5b5fc41e4def55055e7e165fecdfc4f1	d__Bacteria	p__Chloroflexi	c__Chloroflexia	o__Thermomicrobiales	f__JG30-KF-CM45	g__JG30-KF-CM45	s__uncultured_Chloroflexi	0.720455385	169	349	214	183	135	69	151	116	121	251	136	244	349	0.003549	0.000002	0.000524	0.003897	0.000004	0.0008	0.844175	N/A	N/A	0.048951	0.871028	-0.020979	0.944528	-0.104895	0.727917	0.117641	-0.481226503	0.234676367	0.227671102	0.55341591	-0.605955395	-0.203152676	0.113213398	0.462836644	0.476675824	0.061957825	0.036758516	0.526563053
c9751f11c2bf9237c2059e6639495c4c	d__Bacteria	p__Acidobacteriota	c__Blastocatellia	o__11-24	f__11-24	g__11-24	s__uncultured_bacterium	0.910010737	134	142	104	248	336	241	65	199	348	217	174	170	348	0.004085	0.000004	0.000781	0.004197	0.000003	0.000757	0.956889	N/A	N/A	0.146853	0.626218	0.34965	0.246188	0.755245	0.004508	0.845113	-0.043671315	0.363636364	0.314685315	0.608391608	-0.41958042	-0.013986014	0.892800448	0.246255228	0.319471913	0.040002049	0.176577011	0.973693904
68b35d61ef64d5e91e7f64680f8e584c	d__Bacteria	p__Actinobacteriota	c__MB-A2-108	o__MB-A2-108	f__MB-A2-108	g__MB-A2-108	s__uncultured_Actinomycetales	0.860027117	286	341	60	141	178	192	225	132	164	333	125	187	341	0.004061	0.000003	0.000659	0.004172	0.000004	0.000861	0.956845	N/A	N/A	-0.405594	0.178559	0.167832	0.577776	0.293706	0.33	0.528146	-0.131013944	0.517482517	0.265734266	0.41958042	-0.090909091	-0.377622378	0.684848714	0.088650879	0.403976659	0.176577011	0.78319691	0.227443132
41300091835845bd9f0d2c9d5efa62e5	d__Bacteria	p__Actinobacteriota	c__Actinobacteria	o__Propionibacteriales	f__Nocardioidaceae	g__Nocardioides	0	0.997408311	109	146	59	151	104	89	338	42	124	118	123	81	338	0.002877	0.000005	0.000881	0.002292	0.000001	0.000297	0.73818	N/A	N/A	0.055944	0.852801	-0.034965	0.90768	0.132867	0.659452	0.148344	-0.305699203	0.496503497	0.531468531	0.58041958	-0.174825175	-0.566433566	0.333893136	0.104092833	0.079302939	0.052086242	0.588259895	0.059034148
a920a205e664ace305597e64bbeb0210	d__Bacteria	p__Chloroflexi	c__Gitt-GS-136	o__Gitt-GS-136	f__Gitt-GS-136	g__Gitt-GS-136	s__uncultured_bacterium	0.999263237	145	328	69	248	267	38	16	118	63	59	92	110	328	0.001595	0.000001	0.000324	0.003814	0.000006	0.000993	0.022221	N/A	N/A	0.314685	0.296627	0.027972	0.926084	0.097902	0.745405	0.330748	-0.393041832	0.398601399	0.244755245	0.496503497	-0.657342657	-0.321678322	0.206255757	0.200972976	0.443504276	0.104092833	0.023981083	0.308312361
eccd4ec473687cb840159f8d4036ca15	d__Bacteria	p__Actinobacteriota	c__Thermoleophilia	o__Solirubrobacterales	f__Solirubrobacteraceae	g__Conexibacter	s__uncultured_bacterium	0.916002447	144	14	55	84	0	207	167	327	62	150	29	195	327	0.003239	0.000005	0.000902	0.001755	0.000003	0.000677	0.160308	N/A	N/A	-0.517483	0.084869	0.356643	0.236868	-0.286713	0.341645	0.690787	0.131013944	-0.314685315	0.202797203	-0.160839161	0.734265734	-0.111888112	0.684848714	0.319471913	0.528100237	0.619356169	0.009052097	0.732775446
d7214ea3b27bf9d165c71b4c6a2b659e	d__Bacteria	p__Actinobacteriota	c__Thermoleophilia	o__Solirubrobacterales	f__67-14	g__67-14	s__uncultured_bacterium	0.713742811	175	38	15	105	0	27	139	327	0	182	0	229	327	0.003054	0.000007	0.001103	0.001254	0.000002	0.000572	0.124639	N/A	N/A	-0.436631	0.147578	0.528182	0.077527	-0.429588	0.15422	0.808807	-0.219899749	-0.338036551	0.098593994	-0.161975847	0.408460833	-0.204230416	0.49224764	0.282516853	0.76048374	0.615006487	0.187417732	0.524324327
d4498acd4e78c5a8a48b70f817e34762	d__Bacteria	p__Acidobacteriota	c__Vicinamibacteria	o__Subgroup_17	f__Subgroup_17	g__Subgroup_17	0	0.999999997	90	96	22	132	320	265	21	86	139	104	107	56	320	0.001787	0.000001	0.000356	0.003222	0.000006	0.000975	0.141318	N/A	N/A	0.055944	0.852801	0.027972	0.926084	0.853147	0.000418	0.855437	0.218356573	0.475524476	0.307692308	0.503496503	-0.13986014	0.013986014	0.49536676	0.121319356	0.330862674	0.09875157	0.667150536	0.973693904
5da41381b7dde967979e35d998fc0d8b	d__Bacteria	p__Actinobacteriota	c__Thermoleophilia	o__Gaiellales	f__Gaiellaceae	g__Gaiella	0	0.987963137	216	52	63	135	76	59	80	0	102	318	76	116	318	0.00241	0.000005	0.000914	0.002093	0.000002	0.000548	0.87119	N/A	N/A	-0.18564	0.538095	0.525395	0.079396	0.224168	0.457189	0.600627	-0.393041832	0.034965035	0.062937063	0.335664336	-0.041958042	-0.055944056	0.206255757	0.921184083	0.851681911	0.286690914	0.903738836	0.868980339
cd74dff9536eba82bac8c6d71a8eea45	d__Bacteria	p__Actinobacteriota	c__Actinobacteria	o__Propionibacteriales	f__Nocardioidaceae	g__Kribbella	0	0.999999999	23	38	42	32	8	0	158	313	18	0	49	31	313	0.001982	0.000006	0.001028	0.000498	0	0.000144	0.129782	N/A	N/A	0.283713	0.34672	-0.182137	0.545791	-0.889669	0.000107	0.951408	-0.438248171	0.021052761	0.245615547	0.080702251	-0.256141928	-0.670179564	0.15414651	0.948221076	0.441609789	0.803111357	0.421636997	0.017090393
39c47f3d76baee36a286c74330d36b6f	d__Bacteria	p__Actinobacteriota	c__Actinobacteria	o__Pseudonocardiales	f__Pseudonocardiaceae	g__Pseudonocardia	0	0.999880962	72	230	308	138	108	75	136	71	79	74	232	146	308	0.00257	0.000002	0.000534	0.003243	0.000004	0.000808	0.71277	N/A	N/A	0.531469	0.075362	-0.692308	0.012593	-0.146853	0.626218	0.885051	-0.480384461	0.321678322	0.286713287	0.517482517	-0.776223776	-0.286713287	0.113937412	0.308312361	0.366408456	0.088650879	0.004659881	0.366408456
a0b84d1e743c5c63fa472ebb0e5f920e	d__Bacteria	p__Myxococcota	c__Myxococcia	o__Myxococcales	f__Myxococcaceae	0	0	0.998671673	135	147	270	69	94	220	160	146	105	71	144	305	305	0.003243	0.000003	0.000685	0.003256	0.000003	0.00065	0.987235	N/A	N/A	0.083916	0.780768	-0.531469	0.075362	-0.41958	0.164046	0.682311	-0.131013944	0.377622378	0.27972028	0.342657343	-0.517482517	-0.083916084	0.684848714	0.227443132	0.378709234	0.276230513	0.088650879	0.800197518
f4a8aff56ada61ec5fcd8223b4bdc289	d__Bacteria	p__Actinobacteriota	c__Thermoleophilia	o__Gaiellales	0	0	0	1	102	24	15	16	42	58	158	305	51	75	59	0	305	0.002257	0.000005	0.000932	0.000895	0	0.000285	0.13839	N/A	N/A	-0.426573	0.157132	0.398601	0.186164	-0.342657	0.255762	0.676951	-0.218356573	0.083916084	-0.083916084	-0.27972028	0.335664336	-0.622377622	0.49536676	0.800197518	0.800197518	0.378709234	0.286690914	0.034800123
3a72502b1bd13796dae57ff709b6ec4c	d__Bacteria	p__Acidobacteriota	c__Holophagae	o__Subgroup_7	f__Subgroup_7	g__Subgroup_7	s__metagenome	0.732141321	62	6	96	50	47	94	302	67	16	65	104	207	302	0.00265	0.000005	0.000913	0.001236	0	0.000286	0.11588	N/A	N/A	-0.153846	0.609876	-0.216783	0.472148	-0.566434	0.054842	0.625708	-0.131013944	-0.041958042	0.230769231	0	0.048951049	0.118881119	0.684848714	0.903738836	0.470905694	1	0.886335109	0.716184327
3872f985f67cbd4663c3696418de8e7e	d__Bacteria	p__Actinobacteriota	c__Thermoleophilia	o__Gaiellales	f__uncultured	g__uncultured	0	0.99844342	300	31	77	215	111	300	245	131	116	179	90	200	300	0.003347	0.000001	0.000495	0.003601	0.000006	0.000989	0.903157	N/A	N/A	-0.686516	0.014249	0.262697	0.381279	0.063047	0.830128	0.737759	0.131013944	0.125874126	0.447552448	0.265734266	0.559440559	0.034965035	0.684848714	0.699712221	0.147205378	0.403976659	0.06274872	0.921184083
2fac845da336657d55f1a9f350c6bc09	d__Bacteria	p__Proteobacteria	c__Alphaproteobacteria	o__Rhizobiales	f__Methyloligellaceae	g__uncultured	0	0.935718939	178	96	48	142	137	290	103	105	268	299	186	148	299	0.003862	0.000003	0.000707	0.003103	0.000003	0.000703	0.684854	N/A	N/A	-0.195804	0.516074	0.426573	0.157132	0.524476	0.080019	0.703831	0.043671315	0.265734266	0.125874126	0.307692308	0.090909091	0.006993007	0.892800448	0.403976659	0.699712221	0.330862674	0.78319691	0.991230036
70591b35ed664f271d3ccf22e9c564ee	d__Bacteria	p__Actinobacteriota	c__Actinobacteria	o__Micromonosporales	f__Micromonosporaceae	g__Catellatospora	0	0.940994077	46	206	125	22	61	48	298	230	135	58	271	34	298	0.003573	0.000005	0.000953	0.001769	0.000002	0.000587	0.061321	N/A	N/A	0.307692	0.307491	-0.174825	0.56203	-0.482517	0.109526	0.598382	-0.393041832	0.321678322	0.006993007	0.097902098	-0.468531469	-0.734265734	0.206255757	0.308312361	0.991230036	0.766288456	0.127472653	0.009052097
6e848cd9dd083e0b6f90eb01a722808c	d__Bacteria	p__Actinobacteriota	c__Thermoleophilia	o__Gaiellales	f__uncultured	g__uncultured	0	0.999720129	58	32	37	66	26	131	70	30	294	66	61	113	294	0.002208	0.000004	0.000819	0.001219	0.000001	0.000331	0.210454	N/A	N/A	-0.052539	0.861666	0.087566	0.771493	0.248687	0.409485	0.268837	0.305699203	0.062937063	0.41958042	0.370629371	0.160839161	0.307692308	0.333893136	0.851681911	0.176577011	0.236732214	0.619356169	0.330862674
a51af6f7d3369f355257160b33da3cff	d__Bacteria	p__Actinobacteriota	c__Actinobacteria	o__Propionibacteriales	f__Nocardioidaceae	g__Marmoricola	0	0.997788624	53	110	74	103	49	61	293	48	67	66	72	55	293	0.002093	0.000004	0.000809	0.001567	0	0.000221	0.739032	N/A	N/A	0.090909	0.763025	-0.482517	0.109526	-0.167832	0.577776	0.518898	-0.305699203	0.454545455	0.566433566	0.657342657	-0.307692308	-0.51048951	0.333893136	0.140413038	0.059034148	0.023981083	0.330862674	0.09360538
7347881ef3980ea60fc95285a8b34495	d__Archaea	p__Crenarchaeota	c__Nitrososphaeria	o__Nitrososphaerales	f__Nitrososphaeraceae	0	0	0.999999277	53	123	291	18	60	208	0	0	199	0	231	75	291	0.001759	0.000005	0.000904	0.002623	0.000005	0.000897	0.719191	N/A	N/A	0.457758	0.128961	-0.676073	0.015793	0.169018	0.575091	0.833777	0.131939849	0.394375977	0.028169713	0.387333548	-0.683115531	0.084509138	0.682723635	0.204581907	0.930749393	0.213511553	0.014338998	0.793995996
3eec0ce64b656f27306dc84b37f150bb	d__Bacteria	p__Actinobacteriota	c__Actinobacteria	o__Micromonosporales	f__Micromonosporaceae	g__Virgisporangium	s__uncultured_bacterium	0.848656604	107	205	162	146	83	101	104	104	284	107	288	136	288	0.003563	0.000004	0.00077	0.0028	0.000001	0.000389	0.645007	N/A	N/A	0.649127	0.02237	-0.11579	0.700954	-0.171931	0.568522	0.68142	-0.481226503	0.245184264	0.098073706	0.409807984	-0.77758438	-0.301226381	0.113213398	0.442437666	0.761715328	0.185824491	0.002910172	0.341372295
b7200388f505f138cd9478b3277d4fc5	d__Archaea	p__Crenarchaeota	c__Nitrososphaeria	o__Nitrososphaerales	f__Nitrososphaeraceae	g__Nitrososphaeraceae	0	0.718737452	112	164	112	287	28	157	34	16	80	197	0	285	287	0.002131	0.000006	0.000976	0.002995	0.000003	0.000729	0.706562	N/A	N/A	-0.280211	0.352706	0.049037	0.870804	0.336253	0.264754	0.440441	-0.131013944	-0.097902098	0.223776224	0.41958042	-0.230769231	0.251748252	0.684848714	0.766288456	0.48491114	0.176577011	0.470905694	0.430115289
d3ac14e193d870746f08f2e205a904d2	d__Bacteria	p__Actinobacteriota	c__Actinobacteria	o__Streptosporangiales	f__Streptosporangiaceae	g__Nonomuraea	0	0.998395675	35	50	29	43	26	39	60	33	40	0	286	84	286	0.001752	0.000005	0.000878	0.000773	0	0.000076	0.212803	N/A	N/A	0.447552	0.137713	-0.27972	0.353549	-0.272727	0.365712	0.594076	-0.305699203	0.377622378	0.20979021	0.286713287	-0.538461538	-0.391608392	0.333893136	0.227443132	0.513512513	0.366408456	0.074902287	0.209564352
85fca7d0ba5e9b3a3198961bd9557f18	d__Archaea	p__Crenarchaeota	c__Nitrososphaeria	o__Nitrososphaerales	f__Nitrososphaeraceae	g__Nitrososphaeraceae	0	0.96134279	105	114	64	197	278	262	74	85	270	221	91	130	278	0.003034	0.000003	0.000695	0.003552	0.000003	0.000758	0.788216	N/A	N/A	0.034965	0.90768	0.265734	0.378133	0.958042	0.000001	0.994827	0.131013944	0.356643357	0.356643357	0.58041958	-0.167832168	0.146853147	0.684848714	0.256012537	0.256012537	0.052086242	0.603727651	0.651073351
817725950d1e7e63b3d8d62ea796d24e	d__Bacteria	p__Actinobacteriota	c__Thermoleophilia	o__Solirubrobacterales	f__Solirubrobacteraceae	g__Conexibacter	0	0.999634019	65	10	83	30	0	0	115	276	0	38	58	57	276	0.001895	0.000004	0.000837	0.000655	0.000001	0.000301	0.138816	N/A	N/A	-0.147891	0.623781	0.098594	0.743668	-0.95777	0.000001	0.974123	-0.395819547	-0.323951695	-0.007042428	-0.183103132	0.07746671	-0.323951695	0.202780142	0.304307435	0.98267017	0.568939592	0.810876457	0.304307435
2b0461024d89e9955d28ff79deefab55	d__Bacteria	p__Chloroflexi	c__TK10	o__TK10	f__TK10	g__TK10	s__bacterium_Ellin6519	0.911335389	182	133	107	102	108	75	32	275	79	231	84	142	275	0.002936	0.000004	0.00081	0.002462	0.000001	0.000311	0.771714	N/A	N/A	-0.083916	0.780768	0.566434	0.054842	-0.167832	0.577776	0.596705	-0.393041832	0.300699301	0.104895105	0.314685315	-0.461538462	-0.398601399	0.206255757	0.342483375	0.749479043	0.319471913	0.133836316	0.200972976
677d762afe0e2bd1f6554fafd33cdc90	d__Bacteria	p__Actinobacteriota	c__Thermoleophilia	o__Solirubrobacterales	f__67-14	g__67-14	s__uncultured_actinobacterium	0.769318887	43	207	103	175	90	80	188	152	108	202	218	274	274	0.003977	0.000001	0.000485	0.002431	0.000002	0.000529	0.020016	N/A	N/A	0.433566	0.150441	0.076923	0.798627	-0.258741	0.390811	0.510729	-0.393041832	0.188811189	0.328671329	0.293706294	-0.468531469	-0.251748252	0.206255757	0.557827775	0.297385078	0.354332534	0.127472653	0.430115289
a7fc94f824b7bf5d8c7d28c0125c4e32	d__Bacteria	p__Acidobacteriota	c__Vicinamibacteria	o__Subgroup_17	f__Subgroup_17	g__Subgroup_17	0	0.999999984	147	174	96	143	149	88	53	0	274	32	158	228	274	0.002595	0.000006	0.00096	0.002776	0	0.000286	0.924367	N/A	N/A	0.783217	0.002586	-0.118881	0.693371	0.335664	0.265591	0.860367	-0.218356573	0.405594406	0.202797203	0.433566434	-0.559440559	-0.076923077	0.49536676	0.192612184	0.528100237	0.161446426	0.06274872	0.817283291
fc4d567d1d0828e1fdc36916f0d53d15	d__Bacteria	p__Actinobacteriota	c__Actinobacteria	o__Micromonosporales	f__Micromonosporaceae	g__Actinoplanes	0	0.996918411	27	104	58	0	18	44	271	42	121	0	53	121	271	0.002118	0.000004	0.000815	0.000874	0.000001	0.000312	0.130481	N/A	N/A	0.480705	0.110865	-0.3193	0.2896	-0.333335	0.268922	0.66644	-0.306235047	0.206655308	0.024518426	-0.024518426	-0.451839572	-0.381786925	0.333003139	0.519302297	0.939710022	0.939710022	0.14031277	0.220708016
cec6368afbd6427acd86327b28bf7f22	d__Bacteria	p__Proteobacteria	c__Alphaproteobacteria	o__Sphingomonadales	f__Sphingomonadaceae	g__Ellin6055	0	0.762079439	158	38	177	96	35	105	239	45	23	0	270	81	270	0.002292	0.000006	0.000987	0.002121	0.000002	0.000503	0.936277	N/A	N/A	-0.104895	0.727917	-0.58042	0.047856	-0.587413	0.044609	0.832432	-0.043671315	0.440559441	0.412587413	0.440559441	-0.174825175	-0.286713287	0.892800448	0.15421575	0.184480685	0.15421575	0.588259895	0.366408456
57cb542c918c06831e9b1faa9f13c04f	d__Bacteria	p__Verrucomicrobiota	c__Verrucomicrobiae	o__Chthoniobacterales	f__Chthoniobacteraceae	g__Candidatus_Udaeobacter	0	0.999783049	96	15	104	171	32	0	140	265	198	190	52	198	265	0.003633	0.000002	0.000612	0.001456	0.000002	0.000558	0.006988	4.08	0.024975	0.182137	0.545791	0.742558	0.005671	-0.336253	0.264754	0.835244	-0.481226503	-0.669002777	-0.077057912	-0.203152676	0.028021059	0.091068441	0.113213398	0.017358586	0.811858676	0.526563053	0.931114067	0.778346072
0ce51d2de5507edbeef6b4dd114e9447	d__Bacteria	p__Proteobacteria	c__Gammaproteobacteria	o__Burkholderiales	f__Nitrosomonadaceae	g__MND1	0	1	60	161	37	57	260	109	79	124	126	128	238	107	260	0.002793	0.000001	0.000464	0.002382	0.000003	0.00072	0.797218	N/A	N/A	0.377622	0.210413	0.125874	0.676329	0.398601	0.186164	0.563317	-0.262487184	0.395797455	-0.003502632	0.171628985	-0.395797455	-0.420315881	0.409816974	0.202807643	0.991380382	0.593786806	0.202807643	0.17368606
443a1b6e9bb8b8434623dbabf8c5a719	d__Bacteria	p__Proteobacteria	c__Alphaproteobacteria	o__Dongiales	f__Dongiaceae	g__Dongia	0	0.999917247	187	148	69	159	70	143	113	132	249	117	218	98	249	0.003229	0.000002	0.000537	0.002703	0.000001	0.000416	0.681488	N/A	N/A	0.188811	0.531173	0.216783	0.472148	0.111888	0.71057	0.308486	-0.262487184	0.458844837	0.315236911	0.532400116	-0.385289558	-0.514886954	0.409816974	0.133506869	0.318244998	0.074756282	0.21614676	0.086718297
5b174ca138ae34b3bbe246f8039de116	d__Bacteria	p__Actinobacteriota	c__Thermoleophilia	o__Solirubrobacterales	f__67-14	g__67-14	s__uncultured_bacterium	0.772850743	175	216	110	120	151	191	134	218	77	248	0	17	248	0.002417	0.000005	0.000878	0.003354	0.000001	0.000352	0.615911	N/A	N/A	-0.657343	0.020185	0.272727	0.365712	0.104895	0.727917	0.719363	-0.218356573	0.433566434	0.405594406	0.566433566	-0.160839161	-0.433566434	0.49536676	0.161446426	0.192612184	0.059034148	0.619356169	0.161446426
01318b339a3caa96706301451f3cf984	d__Bacteria	p__Actinobacteriota	c__Thermoleophilia	o__Solirubrobacterales	f__67-14	g__67-14	s__uncultured_actinobacterium	0.854525587	67	84	45	35	78	0	84	145	13	248	0	111	248	0.002093	0.000004	0.000781	0.001076	0	0.000269	0.18448	N/A	N/A	-0.164913	0.584409	0.519301	0.083589	-0.266668	0.376459	0.606616	-0.437478639	-0.056042117	-0.122592132	-0.161121088	0.010507897	-0.315236911	0.154954797	0.862659763	0.704272667	0.616898856	0.974144529	0.318244998
51121c8f8cc8a7a03d9d7f1dd5142aa5	d__Bacteria	p__Actinobacteriota	c__Actinobacteria	o__Streptomycetales	f__Streptomycetaceae	g__Streptomyces	0	0.997344683	59	56	31	44	50	0	35	69	79	0	238	13	238	0.001512	0.000003	0.00074	0.000836	0	0.000187	0.644905	N/A	N/A	0.591945	0.04259	0.168126	0.577109	-0.25219	0.40292	0.66503	-0.437478639	0.38879219	-0.056042117	0.16462372	-0.665500145	-0.479860631	0.154954797	0.211642967	0.862659763	0.609158009	0.018175124	0.114389358
60083bcc61e0f6161276ce108dba6f69	d__Bacteria	p__Acidobacteriota	c__Vicinamibacteria	o__Vicinamibacterales	f__Vicinamibacteraceae	0	0	0.999682318	126	206	76	232	83	0	21	33	175	237	0	126	237	0.002062	0.000004	0.000816	0.002518	0.000003	0.000741	0.823239	N/A	N/A	0.031579	0.916585	0.49474	0.100825	0.357897	0.235224	0.611437	-0.437478639	0.049036853	0.171628985	0.413310616	-0.374781661	-0.1190895	0.154954797	0.879709441	0.593786806	0.181721477	0.23000298	0.712399837
5433577fc00db5d95ead26e72c153f9e	d__Bacteria	p__Acidobacteriota	c__Thermoanaerobaculia	o__Thermoanaerobaculales	f__Thermoanaerobaculaceae	g__Subgroup_10	s__uncultured_soil	0.938645538	103	36	54	19	70	89	101	237	63	0	177	109	237	0.002393	0.000003	0.000713	0.001292	0	0.000271	0.125772	N/A	N/A	0.188811	0.531173	0.062937	0.834652	-0.51049	0.089914	0.547914	-0.305699203	0.181818182	-0.181818182	-0.342657343	-0.188811189	-0.482517483	0.333893136	0.572958221	0.572958221	0.276230513	0.557827775	0.115373605
146011b4b3b1ac5bd7d8224c5d93209d	d__Bacteria	p__Proteobacteria	c__Alphaproteobacteria	o__Sphingomonadales	f__Sphingomonadaceae	g__Sphingomonas	0	0.999618348	58	68	77	74	71	94	170	61	67	46	236	136	236	0.002494	0.000002	0.000638	0.001539	0	0.000102	0.115893	N/A	N/A	0.251748	0.403743	-0.664336	0.018453	-0.202797	0.5012	0.738814	-0.305699203	0.426573427	0.286713287	0.307692308	-0.461538462	-0.363636364	0.333893136	0.168899525	0.366408456	0.330862674	0.133836316	0.246255228
efdc60c272959d9f221837268ef506b9	d__Bacteria	p__Actinobacteriota	c__Acidimicrobiia	o__Microtrichales	f__Ilumatobacteraceae	g__uncultured	s__uncultured_actinobacterium	0.794895912	149	164	103	185	149	137	125	67	233	140	110	114	233	0.002748	0.000001	0.000473	0.003089	0	0.000234	0.729938	N/A	N/A	0.059545	0.843446	0.178634	0.553541	0.683013	0.014359	0.708493	-0.218356573	0.34965035	0.398601399	0.629370629	-0.293706294	-0.202797203	0.49536676	0.266004309	0.200972976	0.03239475	0.354332534	0.528100237
fd1098cd571337c869bc804919b0f630	d__Bacteria	p__Firmicutes	c__Bacilli	o__Bacillales	0	0	0	0.999977393	38	67	18	124	96	229	0	0	0	0	31	0	229	0.000108	0	0.000108	0.001992	0.000003	0.000647	0.004302	-4	0.0047627	-0.246539	0.413542	-0.543835	0.067587	0.478575	0.112455	0.765227	0.316983389	0.725113784	0.681606957	0.855634265	-0.188529584	-0.094264792	0.315424166	0.007620174	0.014641746	0.000385575	0.557336538	0.770746802
6be638b6d43de441f321470b5ba3f12d	d__Bacteria	p__Actinobacteriota	c__Thermoleophilia	o__Solirubrobacterales	f__67-14	g__67-14	0	0.99999868	109	53	135	228	78	173	58	113	12	0	0	0	228	0.000637	0.000001	0.000395	0.002703	0.000002	0.000547	0.002812	-4.03	0.023968	-0.485928	0.10704	-0.316909	0.293227	-0.014085	0.962741	0.580306	0.131939849	0.464800258	0.753539812	0.802836809	-0.11267885	-0.154933419	0.682723635	0.127892541	0.004653077	0.001667506	0.727345328	0.630661126
d784de4ec864f04eb167f441fb64f6c1	d__Bacteria	p__Acidobacteriota	c__Thermoanaerobaculia	o__Thermoanaerobaculales	f__Thermoanaerobaculaceae	g__Subgroup_10	s__Acidobacteria_bacterium	0.956364818	0	0	58	0	12	26	51	0	0	0	0	226	226	0.000965	0.000004	0.000771	0.000334	0	0.000196	0.675021	N/A	N/A	-0.03899	0.897108	-0.46788	0.120714	-0.085778	0.776032	0.477273	0.146095426	-0.054585979	0.171555933	-0.062383976	0.007797997	0.389899848	0.650505463	0.866199571	0.593946326	0.847270783	0.980811173	0.210230662
68c56896f754db932a51a88ebad5bc6a	d__Bacteria	p__Actinobacteriota	c__Actinobacteria	o__Propionibacteriales	f__Nocardioidaceae	g__Nocardioides	0	0.99993473	52	0	0	39	51	0	85	224	5	0	0	0	224	0.001094	0.000004	0.000772	0.000495	0	0.000225	0.693099	N/A	N/A	-0.186617	0.535958	0.410556	0.173305	-0.306051	0.310079	0.545023	-0.279700777	0.05225263	0.302318791	-0.022393984	0.238869168	-0.462809013	0.378603318	0.87187652	0.339537388	0.944926637	0.454644865	0.129752274
446bf77dde080dd65049ca9d15a47abb	d__Bacteria	p__Actinobacteriota	c__Thermoleophilia	o__Solirubrobacterales	f__Solirubrobacteraceae	0	0	0.99985301	33	52	223	52	43	126	65	64	49	0	144	93	223	0.001445	0.000001	0.000407	0.001842	0.000002	0.000631	0.77845	N/A	N/A	0.203153	0.50045	-0.693521	0.012375	-0.437829	0.14647	0.844948	0.043671315	0.51048951	0.335664336	0.559440559	-0.72027972	-0.090909091	0.892800448	0.09360538	0.286690914	0.06274872	0.011020519	0.78319691
28be79fd9d5c4658842a346034f83659	d__Bacteria	p__Acidobacteriota	c__Blastocatellia	o__11-24	f__11-24	g__11-24	0	0.99999836	95	0	78	223	0	0	0	0	0	26	0	0	223	0.000091	0	0.000091	0.001379	0.000003	0.000751	0.053397	N/A	N/A	-0.428527	0.15524	0.120653	0.689037	-0.054086	0.857637	0.448462	-0.20785649	-0.203862515	0.141455623	0.370280895	0.033283676	0.137295163	0.516822372	0.525088085	0.661008408	0.236096162	0.918211818	0.67047431
4fbbbe7148d8ec0b18e6731be1e2b8ca	d__Bacteria	p__Acidobacteriota	c__Vicinamibacteria	o__Vicinamibacterales	f__uncultured	g__uncultured	s__uncultured_Acidobacteriales	0.89794723	27	222	106	122	106	136	131	163	105	140	215	125	222	0.003061	0.000001	0.000329	0.002504	0.000002	0.000536	0.644548	N/A	N/A	0.003503	0.990731	-0.150613	0.617408	-0.227671	0.450189	0.273003	-0.305699203	0.433566434	0.314685315	0.51048951	-0.699300699	-0.377622378	0.333893136	0.161446426	0.319471913	0.09360538	0.014539312	0.227443132
d0fbc9aff818121519652ff493a83314	d__Bacteria	p__Proteobacteria	c__Gammaproteobacteria	o__Burkholderiales	f__Oxalobacteraceae	g__Massilia	0	0.741024657	12	0	0	0	0	0	28	215	8	31	0	0	215	0.000982	0.000003	0.000712	0.000042	0	0.000042	0.159475	N/A	N/A	-0.358708	0.234165	0.717416	0.008624	-0.366506	0.224152	0.881863	-0.243492377	-0.428889832	-0.257333899	-0.499071805	0.553657784	-0.327515872	0.445692547	0.164159595	0.419403871	0.098579149	0.061820067	0.29870715
5f8946c3a3b4e3e1a4d031fa42510b79	d__Bacteria	p__Actinobacteriota	c__Acidimicrobiia	o__Actinomarinales	f__uncultured	g__uncultured	0	0.999973542	58	59	12	29	214	96	0	39	135	28	0	28	214	0.000801	0.000001	0.000427	0.00163	0.000002	0.000619	0.214451	N/A	N/A	0.038597	0.89814	0.136843	0.649932	0.705267	0.010405	0.719457	0.131474451	0.459651952	0.294738656	0.456143159	-0.189474851	-0.11929898	0.683791523	0.132736774	0.352378999	0.136105714	0.555325297	0.711912997
354c1d9585442f48f645168e61d6699e	d__Bacteria	p__Actinobacteriota	c__MB-A2-108	o__MB-A2-108	f__MB-A2-108	g__MB-A2-108	0	0.99999893	19	157	25	57	213	79	12	0	94	115	27	74	213	0.001121	0.000001	0.000402	0.001916	0.000003	0.000662	0.232391	N/A	N/A	0.20979	0.486557	-0.041958	0.889324	0.867133	0.00026	0.893136	0.043671315	0.300699301	0.202797203	0.468531469	-0.34965035	0.195804196	0.892800448	0.342483375	0.528100237	0.127472653	0.266004309	0.542873521
2e83ec04e6a19cea2b2e59ca62676d53	d__Bacteria	p__Entotheonellaeota	c__Entotheonellia	o__Entotheonellales	f__Entotheonellaceae	g__Entotheonellaceae	s__uncultured_bacterium	0.931932752	200	0	35	147	81	100	43	0	53	206	28	139	206	0.001633	0.000003	0.000667	0.001961	0.000002	0.000622	0.846445	N/A	N/A	-0.493871	0.101425	0.406305	0.177799	0.476358	0.11413	0.797439	-0.043747864	-0.094571073	0.084063176	0.171628985	0.262697426	0.374781661	0.892613501	0.770019583	0.795062624	0.593786806	0.409428195	0.23000298
4b1ef2044dd76e8095216de4fd4122fe	d__Bacteria	p__Actinobacteriota	c__Actinobacteria	o__Frankiales	f__Geodermatophilaceae	g__Geodermatophilus	0	0.896137191	0	53	204	16	11	114	65	0	7	0	78	15	204	0.000575	0.000001	0.000297	0.001386	0.000003	0.000676	0.215287	N/A	N/A	0.077467	0.797234	-0.936643	0.000007	-0.098594	0.743668	0.944998	0.307859648	0.521139683	0.563394252	0.654945818	-0.373248692	-0.091551566	0.330312679	0.082308466	0.056449588	0.020805857	0.232067671	0.777196289
8a05f2ad161bce9a484ed24e3d1dd489	d__Bacteria	p__Verrucomicrobiota	c__Verrucomicrobiae	o__Pedosphaerales	f__Pedosphaeraceae	g__Pedosphaeraceae	s__uncultured_subdivision	0.907995459	0	7	0	0	16	0	0	31	0	0	0	203	203	0.000815	0.000003	0.000694	0.00008	0	0.000056	0.224555	N/A	N/A	0.353639	0.240841	0.18306	0.543757	-0.058246	0.846817	0.402448	-0.20785649	0.008320919	-0.112332406	-0.299553084	-0.303713543	-0.004160459	0.516822372	0.979524629	0.728155551	0.344193225	0.337202383	0.989761605
bad02fb4b97f30182ffe6e934f54ad5f	d__Bacteria	p__Proteobacteria	c__Gammaproteobacteria	o__CCD24	f__CCD24	g__CCD24	0	0.999999972	65	108	73	53	161	149	22	63	201	83	115	111	201	0.002072	0.000002	0.000516	0.002121	0.000001	0.000388	0.967366	N/A	N/A	0.475524	0.114764	-0.104895	0.727917	0.685315	0.013906	0.840704	0.131013944	0.524475524	0.174825175	0.51048951	-0.636363636	0.083916084	0.684848714	0.083884587	0.588259895	0.09360538	0.030114265	0.800197518
4c687e9abe11199b993e2ab668384d5c	d__Bacteria	p__Nitrospirota	c__Nitrospiria	o__Nitrospirales	f__Nitrospiraceae	g__Nitrospira	0	1	49	105	118	94	117	197	24	74	149	53	112	67	197	0.001668	0.000001	0.000379	0.002368	0.000001	0.000411	0.177194	N/A	N/A	0.321678	0.286023	-0.475524	0.114764	0.48951	0.104478	0.754467	0.043671315	0.454545455	0.27972028	0.566433566	-0.636363636	0.027972028	0.892800448	0.140413038	0.378709234	0.059034148	0.030114265	0.938663363
33d58d7e02c979f21abbd21a38c25657	d__Bacteria	p__Acidobacteriota	c__Vicinamibacteria	o__Vicinamibacterales	f__Vicinamibacteraceae	g__Vicinamibacteraceae	0	0.997355829	70	136	107	63	197	49	0	0	133	0	75	90	197	0.001038	0.000001	0.000492	0.002166	0.000001	0.000476	0.057814	N/A	N/A	0.6972	0.011731	-0.338037	0.262228	0.387334	0.198918	0.866247	-0.219899749	0.471842686	0.232400129	0.521139683	-0.732412528	-0.091551566	0.49224764	0.121455143	0.467312644	0.082308466	0.006751652	0.777196289
ebdc2615b61fe628b9ce6252f7465d9d	d__Bacteria	p__Actinobacteriota	c__Thermoleophilia	o__Gaiellales	f__uncultured	g__uncultured	s__uncultured_bacterium	0.724302006	74	25	13	85	0	0	88	85	31	197	57	0	197	0.001595	0.000002	0.000579	0.000686	0.000001	0.00032	0.144603	N/A	N/A	-0.356275	0.237353	0.522066	0.081668	-0.412714	0.171056	0.754863	-0.396523227	-0.303362765	-0.042329688	-0.01763737	0.345692454	-0.349219928	0.201905389	0.337788815	0.896077753	0.956613532	0.271056687	0.265867953
ff98f6ca45bd879d5390e344ddc86d80	d__Bacteria	p__Acidobacteriota	c__Holophagae	o__Subgroup_7	f__Subgroup_7	g__Subgroup_7	0	0.99999408	35	28	55	51	8	65	109	197	0	57	0	0	197	0.001264	0.000003	0.000682	0.000843	0	0.000177	0.750753	N/A	N/A	-0.78171	0.00267	0.014085	0.962741	-0.345079	0.252417	0.854604	0.044058136	0.05291211	0.589088161	0.349219928	0.250450655	-0.409186986	0.89185581	0.870271457	0.043855118	0.265867953	0.432379742	0.186557881
a7da93a9744a7863292bcf97d47b6a10	d__Bacteria	p__Actinobacteriota	c__Actinobacteria	o__Micrococcales	f__Intrasporangiaceae	0	0	0.997223085	85	173	91	125	52	66	194	100	166	161	163	117	194	0.003138	0.000001	0.000297	0.002062	0.000001	0.000376	0.014365	N/A	N/A	0.328671	0.275678	0.076923	0.798627	-0.27972	0.353549	0.43839	-0.480384461	0.132867133	0.174825175	0.398601399	-0.503496503	-0.384615385	0.113937412	0.683365534	0.588259895	0.200972976	0.09875157	0.218387427
05ec0d5b98a3b01edeffd1fcefdbf888	d__Bacteria	p__Actinobacteriota	c__Actinobacteria	o__Frankiales	f__Frankiaceae	g__Jatrophihabitans	s__uncultured_bacterium	0.934605664	0	25	73	58	27	0	70	193	12	144	48	0	193	0.001626	0.000003	0.00065	0.000637	0	0.000255	0.132271	N/A	N/A	-0.147891	0.623781	0.176061	0.559269	-0.457758	0.128961	0.512261	-0.395819547	-0.345078979	0.028169713	0	-0.105636422	-0.169018276	0.202780142	0.27196498	0.930749393	1	0.743864672	0.59949787
b0d63417c2bc97864f603cba7ce12f2e	d__Bacteria	p__Planctomycetota	c__Planctomycetes	o__Isosphaerales	f__Isosphaeraceae	g__uncultured	0	0.944068772	45	0	31	0	0	0	61	192	0	76	39	68	192	0.001519	0.000002	0.000551	0.000265	0	0.000172	0.018977	3.84	0.030889	-0.210283	0.485534	0.522082	0.081657	-0.6381	0.025565	0.850859	-0.316983389	-0.464072822	-0.340803478	-0.572839889	0.384310305	-0.232036411	0.315424166	0.128569905	0.278343676	0.051559177	0.21741619	0.468029724
7ff346973a282aa55de296afdb5d74af	d__Bacteria	p__Actinobacteriota	c__Actinobacteria	o__Micrococcales	f__Micrococcaceae	0	0	0.999999612	13	189	43	26	28	46	64	42	41	34	39	31	189	0.000874	0	0.000099	0.001202	0.000002	0.000559	0.759579	N/A	N/A	0.020979	0.944528	-0.503497	0.094937	-0.251748	0.403743	0.563317	-0.131939849	0.345078979	0.471842686	0.528182111	-0.500012399	-0.352121408	0.682723635	0.27196498	0.121455143	0.0775272	0.09784496	0.261643428
120340febd97c63b81bed6a8da56971a	d__Bacteria	p__Acidobacteriota	c__Vicinamibacteria	o__Vicinamibacterales	f__uncultured	g__uncultured	0	0.999994846	129	175	31	82	36	96	101	103	100	138	174	188	188	0.0028	0.000001	0.000336	0.001912	0.000001	0.000471	0.095044	N/A	N/A	0.223776	0.457977	0.286713	0.341645	-0.230769	0.444048	0.430737	-0.393730775	0.182136882	-0.10507897	0.049036853	-0.231173735	-0.483363263	0.205390352	0.571015781	0.745176622	0.879709441	0.469732557	0.111389816
f14b25c7d4a536d9e09243574b84b5b1	d__Bacteria	p__Proteobacteria	c__Alphaproteobacteria	o__Rhizobiales	f__Xanthobacteraceae	0	0	0.999752252	159	0	37	34	50	68	64	186	107	94	0	101	186	0.001923	0.000002	0.000517	0.001212	0.000001	0.000463	0.232921	N/A	N/A	-0.224168	0.457189	0.711034	0.009529	-0.087566	0.771493	0.750659	-0.306235047	-0.364273764	-0.318739543	-0.458844837	0.252189529	0.028021059	0.333003139	0.244376487	0.312601676	0.133506869	0.429083443	0.931114067
b014d325ab9b7fe1f1c19291d3e89b6b	d__Bacteria	p__Actinobacteriota	c__Thermoleophilia	o__Solirubrobacterales	f__67-14	g__67-14	s__uncultured_Rubrobacteria	0.954034991	102	133	184	115	47	53	157	79	63	35	36	59	184	0.001494	0.000001	0.000385	0.002208	0.000001	0.000438	0.18687	N/A	N/A	-0.027972	0.926084	-0.363636	0.2278	-0.51049	0.089914	0.627386	-0.305699203	0.356643357	0.622377622	0.65034965	-0.398601399	-0.454545455	0.333893136	0.256012537	0.034800123	0.025911517	0.200972976	0.140413038
09aa002a2f42aaa4bce28e5c6737e22a	d__Bacteria	p__Acidobacteriota	c__Vicinamibacteria	o__Vicinamibacterales	f__uncultured	g__uncultured	s__uncultured_bacterium	0.970355316	178	91	0	68	57	0	49	184	23	92	15	34	184	0.001383	0.000002	0.000544	0.001372	0.000002	0.000565	0.987634	N/A	N/A	-0.2662	0.377298	0.669003	0.017359	-0.168126	0.577109	0.739387	-0.437478639	0.234676367	0.098073706	0.087565809	-0.007005265	-0.665500145	0.154954797	0.462836644	0.761715328	0.786694014	0.982761609	0.018175124
e4bc47798f0180724dbfeac8853922a4	d__Bacteria	p__Actinobacteriota	c__Thermoleophilia	o__Solirubrobacterales	f__67-14	g__67-14	s__uncultured_actinobacterium	0.934202628	45	96	183	28	23	0	92	0	13	48	15	0	183	0.000585	0.000001	0.000307	0.001306	0.000002	0.000574	0.213266	N/A	N/A	-0.154933	0.607353	-0.316909	0.293227	-0.20423	0.49818	0.40761	-0.395819547	0.38029112	0.352121408	0.549309396	-0.359163836	-0.492969971	0.202780142	0.222673422	0.261643428	0.064329279	0.25155299	0.103431683
10353877e0df58b91ebe73590ebae05a	d__Bacteria	p__Chloroflexi	c__Chloroflexia	o__Thermomicrobiales	f__JG30-KF-CM45	g__JG30-KF-CM45	0	0.999999983	0	14	0	4	20	0	14	0	9	0	0	183	183	0.000717	0.000002	0.000623	0.000132	0	0.000074	0.631039	N/A	N/A	0.452514	0.133402	-0.026179	0.930811	0.254306	0.398985	0.519736	-0.28025962	0.14585173	0.16455067	0.022438728	-0.314142189	-0.044877456	0.377611159	0.651055677	0.609319078	0.944816748	0.320020195	0.889855418
229f76e5c4491c2f3c4077ff8bdf52ae	d__Bacteria	p__Proteobacteria	c__Alphaproteobacteria	o__Rhizobiales	f__Xanthobacteraceae	g__Pseudolabrys	0	0.978014154	61	47	52	0	26	0	20	182	32	0	58	39	182	0.001153	0.000002	0.000555	0.000648	0	0.000227	0.657327	N/A	N/A	0.401418	0.183073	0.035212	0.90703	-0.640861	0.024736	0.75702	-0.395819547	0.197187988	-0.119721279	-0.049296997	-0.577479108	-0.514097255	0.202780142	0.53902672	0.71093186	0.87907541	0.049269593	0.087286385
34c76a37daf44b08d51fdac690d8a846	d__Bacteria	p__Actinobacteriota	c__Actinobacteria	o__Propionibacteriales	f__Nocardioidaceae	g__Nocardioides	0	0.999999938	14	27	38	24	50	182	48	55	90	34	68	35	182	0.001149	0	0.000182	0.001167	0.000002	0.000538	0.982937	N/A	N/A	0.230769	0.444048	-0.174825	0.56203	0.13986	0.642745	0.321526	0.393730775	0.346760602	0.287215852	0.343257969	-0.238178999	0.140105294	0.205390352	0.269479388	0.365374452	0.27467141	0.455988553	0.664075769
4338c551666140d3e65d5944200548bd	d__Bacteria	p__Acidobacteriota	c__Blastocatellia	o__11-24	f__11-24	g__11-24	s__uncultured_bacterium	0.849527465	0	29	0	29	38	0	0	0	88	0	0	180	180	0.000933	0.000002	0.00064	0.000334	0	0.000152	0.637518	N/A	N/A	0.6252	0.029708	0.1563	0.604187	0.488438	0.10524	0.808626	-0.243492377	0.007797997	-0.007797997	0.023393991	-0.436687829	0.171555933	0.445692547	0.980811173	0.980811173	0.94247084	0.155788242	0.593946326
d126bdef203db6d45cfb95b43ac0c437	d__Bacteria	p__Proteobacteria	c__Gammaproteobacteria	o__Burkholderiales	f__TRA3-20	g__TRA3-20	0	0.999689349	112	20	144	29	80	26	180	94	0	66	25	0	180	0.001271	0.000002	0.000591	0.001431	0.000001	0.000442	0.907703	N/A	N/A	-0.567426	0.054324	-0.077058	0.798281	-0.476358	0.11413	0.744868	-0.306235047	0.168126352	0.332750072	0.266200058	0.010507897	-0.427321146	0.333003139	0.601453777	0.290588489	0.402978328	0.974144529	0.165877273
50fb93dad525b440dc193bc631872eba	d__Bacteria	p__Actinobacteriota	c__Actinobacteria	o__Propionibacteriales	f__Nocardioidaceae	g__Nocardioides	0	0.999999182	0	111	48	43	30	0	178	22	74	30	99	48	178	0.001571	0.000001	0.000494	0.000808	0.000001	0.00035	0.174505	N/A	N/A	0.594033	0.041682	-0.309319	0.304941	-0.274169	0.363184	0.723686	-0.437478639	0.178634249	0.115586867	0.206655308	-0.577934336	-0.406305352	0.154954797	0.578567184	0.720554564	0.519302297	0.049048848	0.189984522
905ceccc09a9bbabecdb35f3aa083b18	d__Bacteria	p__Chloroflexi	c__Gitt-GS-136	o__Gitt-GS-136	f__Gitt-GS-136	g__Gitt-GS-136	s__uncultured_bacterium	0.940130319	26	4	0	4	65	86	0	0	11	177	0	0	177	0.000655	0.000002	0.00061	0.000644	0.000001	0.000311	0.987082	N/A	N/A	-0.464948	0.12306	0.232474	0.44069	0.817291	0.00117	0.968599	0.317580908	0.29785706	0.098074886	0.294224657	0.247003416	0.174355352	0.314462261	0.347065178	0.761712534	0.353258994	0.43895075	0.587845211
8a5061182403c027a8959595a9db0032	d__Bacteria	p__Actinobacteriota	c__Thermoleophilia	o__Gaiellales	f__uncultured	g__uncultured	s__uncultured_Rubrobacterales	0.970752512	78	39	38	175	94	116	131	171	110	152	139	128	175	0.002894	0	0.00018	0.001881	0.000001	0.000441	0.021873	N/A	N/A	-0.195804	0.516074	0.48951	0.104478	-0.13986	0.642745	0.545455	-0.305699203	-0.090909091	0.104895105	-0.062937063	0.167832168	-0.174825175	0.333893136	0.78319691	0.749479043	0.851681911	0.603727651	0.588259895
0df6c802966e8670279671824da4f10a	d__Bacteria	p__Firmicutes	c__Bacilli	o__Lactobacillales	f__Lactobacillaceae	g__Lactobacillus	0	0.999999993	0	9	0	28	34	0	175	0	160	0	0	122	175	0.001592	0.000003	0.000727	0.000247	0	0.000131	0.043468	N/A	N/A	0.395627	0.189471	0.078379	0.7949	0.17542	0.560701	0.439814	-0.279700777	-0.037323307	0.179151876	-0.026126315	-0.097040599	-0.037323307	0.378603318	0.90832006	0.577448742	0.935763251	0.764162321	0.90832006
c55df6cd40166d06b25d3a327bfb9dd4	d__Bacteria	p__Firmicutes	c__Bacilli	o__Alicyclobacillales	f__Alicyclobacillaceae	g__Tumebacillus	0	0.999999844	32	53	51	62	174	116	50	18	42	0	149	31	174	0.00101	0.000001	0.000447	0.0017	0.000001	0.000457	0.2194	N/A	N/A	0.181818	0.546494	-0.72028	0.00824	0.356643	0.236868	0.824048	0.043671315	0.692307692	0.440559441	0.643356643	-0.573426573	-0.195804196	0.892800448	0.015877693	0.15421575	0.027954553	0.055481324	0.542873521
781f3ecd8f2de76cc7b5f43420826aa9	d__Bacteria	p__Proteobacteria	c__Alphaproteobacteria	o__Rhizobiales	f__Xanthobacteraceae	g__Rhodoplanes	0	0.992533304	172	42	60	99	42	64	150	96	33	98	77	73	172	0.001835	0.000001	0.000328	0.001668	0.000001	0.000424	0.866423	N/A	N/A	-0.605955	0.036759	0.311734	0.30118	-0.472855	0.116815	0.829429	-0.480384461	0.230769231	0.405594406	0.398601399	-0.034965035	-0.566433566	0.113937412	0.470905694	0.192612184	0.200972976	0.921184083	0.059034148
d3622d0d6f4cb711a27a984892ce14e8	d__Bacteria	p__Acidobacteriota	c__Acidobacteriae	o__Solibacterales	f__Solibacteraceae	g__Candidatus_Solibacter	s__metagenome	0.705852191	62	19	0	37	27	0	12	172	42	88	0	0	172	0.001094	0.000002	0.000576	0.000505	0	0.000202	0.622559	N/A	N/A	-0.231353	0.442896	0.822194	0.00103	0.028474	0.924761	0.854598	-0.356289417	-0.192550387	-0.057051967	-0.082012202	0.25673385	-0.356574791	0.255643519	0.548802215	0.860206222	0.799972159	0.420527316	0.255235684
e2eb6836cb68daf4b2ed69ff9f83b4c7	d__Bacteria	p__Actinobacteriota	c__Actinobacteria	o__Pseudonocardiales	f__Pseudonocardiaceae	0	0	0.999575503	29	49	81	31	0	0	90	24	171	0	116	81	171	0.001679	0.000002	0.000529	0.000662	0	0.000263	0.051347	N/A	N/A	0.680802	0.014805	-0.172846	0.566465	-0.398605	0.186161	0.807622	-0.395819547	-0.098593994	-0.119721279	-0.014084856	-0.528182111	-0.176060704	0.202780142	0.76048374	0.71093186	0.965347216	0.0775272	0.58414053
a7ba6faef7e17458e940b8cadfb0fca6	d__Bacteria	p__Proteobacteria	c__Gammaproteobacteria	o__Burkholderiales	f__Sutterellaceae	g__uncultured	0	0.999999984	79	37	10	64	59	29	80	0	79	170	15	0	170	0.001198	0.000002	0.000566	0.000968	0	0.000217	0.838104	N/A	N/A	-0.368423	0.221737	0.322809	0.284333	0.322809	0.284333	0.58664	-0.131243592	0.171628985	0.147110558	0.325744808	0.1190895	-0.056042117	0.684321445	0.593786806	0.648215229	0.301482697	0.712399837	0.862659763
def8339f22670d09a6e7d9d629d1e13b	d__Bacteria	p__Proteobacteria	c__Gammaproteobacteria	o__PLTA13	f__PLTA13	g__PLTA13	0	0.999999999	95	141	47	97	169	54	22	46	50	71	0	22	169	0.000735	0	0.000216	0.0021	0.000001	0.000407	0.003527	-3.86	0.024975	-0.245184	0.416112	0.031524	0.916731	0.637479	0.025754	0.683731	-0.131243592	0.465850101	0.444834307	0.686515939	-0.311734278	-0.234676367	0.684321445	0.126919077	0.147338699	0.013673552	0.323943941	0.462836644
7d02f99e2ea00512b055a4e70f84c18b	d__Bacteria	p__Bacteroidota	c__Bacteroidia	o__Bacteroidales	f__Marinifilaceae	g__Odoribacter	s__unidentified	0.999928121	0	71	15	23	19	168	0	31	9	36	0	0	168	0.000265	0	0.000141	0.001031	0.000002	0.000537	0.143177	N/A	N/A	-0.384402	0.202338	-0.085423	0.776935	0.423555	0.160089	0.578326	0.400098802	0.405758189	0.494740248	0.654907955	-0.145930577	0.078304212	0.197496288	0.190639536	0.102007795	0.020815767	0.650877641	0.808864974
db5d5066a3177a94d4ce876e6b1ac340	d__Bacteria	p__Firmicutes	c__Bacilli	o__Bacillales	f__Bacillaceae	g__Terribacillus	s__Terribacillus_goriensis	0.709766049	0	0	0	0	9	167	0	0	0	0	50	0	167	0.000174	0	0.000174	0.000613	0.000002	0.000576	0.697893	N/A	N/A	-0.036716	0.903079	-0.449768	0.135774	0.403874	0.180409	0.605602	0.630547668	0.514021118	0.110147382	0.156042125	0.045894743	0.183578971	0.027936319	0.087341289	0.733271494	0.628187113	0.887372502	0.567918269
b1a81f37d06404f9116c046d9746fb8c	d__Bacteria	p__Myxococcota	c__bacteriap25	o__bacteriap25	f__bacteriap25	g__bacteriap25	0	0.999997859	70	67	41	92	95	166	58	55	84	44	61	20	166	0.001121	0	0.00018	0.001849	0.000001	0.000364	0.045449	N/A	N/A	-0.153846	0.609876	-0.174825	0.56203	0.65035	0.022034	0.690787	0.131013944	0.643356643	0.643356643	0.783216783	-0.244755245	-0.223776224	0.684848714	0.027954553	0.027954553	0.00411545	0.443504276	0.48491114
485a79d5bc8ae459b1a2bfe7047f56b5	d__Bacteria	p__Acidobacteriota	c__Vicinamibacteria	o__Vicinamibacterales	f__uncultured	g__uncultured	0	0.999999886	67	166	49	80	132	0	0	28	153	75	66	100	166	0.00147	0.000001	0.000459	0.001721	0.000002	0.000506	0.843673	N/A	N/A	0.58494	0.045739	0.227671	0.450189	0.507882	0.091846	0.807423	-0.437478639	0.297723749	0.080560544	0.399300087	-0.669002777	-0.178634249	0.154954797	0.347291461	0.803451109	0.198476018	0.017358586	0.578567184
c1decbb97dbc1dd10976f8df63439c0d	d__Bacteria	p__Chloroflexi	c__KD4-96	o__KD4-96	f__KD4-96	g__KD4-96	0	0.999999994	22	72	27	0	44	166	0	42	78	127	0	46	166	0.00102	0.000001	0.000414	0.001153	0.000002	0.000507	0.91283	N/A	N/A	-0.091552	0.761401	0.147891	0.623781	0.619734	0.031602	0.643679	0.307859648	0.197187988	-0.007042428	0.19014556	-0.253527413	0.225357701	0.330312679	0.53902672	0.98267017	0.553900041	0.426555666	0.481287413
6de8fff163b98c8aa71aeec462c52f49	d__Bacteria	p__Proteobacteria	c__Alphaproteobacteria	o__Caulobacterales	f__Caulobacteraceae	g__Phenylobacterium	0	0.999872693	47	16	68	39	24	0	165	144	39	0	80	78	165	0.001762	0.000002	0.00053	0.000676	0	0.000206	0.036471	N/A	N/A	0.287721	0.339951	0.031579	0.916585	-0.849128	0.000475	0.897106	-0.437478639	-0.220665838	0.140105294	-0.066550014	-0.10507897	-0.339755337	0.154954797	0.490702491	0.664075769	0.837187854	0.745176622	0.27992035
ec4a2bc8654683fbd571417186a8d0e1	d__Bacteria	p__Actinobacteriota	c__Actinobacteria	o__Streptosporangiales	f__Streptosporangiaceae	g__Streptosporangium	0	0.999992725	14	15	0	17	25	0	22	31	0	0	120	164	164	0.001174	0.000002	0.000589	0.000247	0	0.000085	0.087794	N/A	N/A	0.405758	0.178384	0.081863	0.785998	-0.366606	0.224025	0.552939	-0.35564338	0.163726989	-0.046270671	-0.160167706	-0.366606083	-0.192201248	0.256568192	0.611136332	0.886455201	0.619012091	0.241141519	0.549541122
ce88479c67c424bd1b2d977d099ce325	d__Bacteria	p__Acidobacteriota	c__Blastocatellia	o__Pyrinomonadales	f__Pyrinomonadaceae	g__RB41	0	0.986483624	162	42	42	135	63	65	149	0	19	88	20	25	162	0.001048	0.000001	0.000486	0.001773	0.000001	0.000435	0.212799	N/A	N/A	-0.728548	0.007202	-0.077058	0.798281	0.140105	0.642163	0.745888	-0.131013944	0.426573427	0.636363636	0.685314685	0.111888112	-0.335664336	0.684848714	0.168899525	0.030114265	0.017305023	0.732775446	0.286690914
148ee41c91f19032483bd7193bd75ef4	d__Bacteria	p__Actinobacteriota	c__Thermoleophilia	o__Solirubrobacterales	f__67-14	g__67-14	0	0.999997589	79	117	77	88	160	107	70	75	41	21	110	118	160	0.001515	0.000001	0.000322	0.002187	0	0.000268	0.062195	N/A	N/A	0.321678	0.286023	-0.461538	0.125831	0.258741	0.390811	0.619227	-0.131013944	0.692307692	0.482517483	0.678321678	-0.601398601	-0.258741259	0.684848714	0.015877693	0.115373605	0.018825126	0.042806869	0.416938427
7b28c20e72c6c95b3e604f0849245770	d__Bacteria	p__Verrucomicrobiota	c__Verrucomicrobiae	o__Verrucomicrobiales	f__Akkermansiaceae	g__Akkermansia	s__uncultured_bacterium	0.749603599	0	0	0	4	0	101	48	0	0	159	0	86	159	0.00102	0.000002	0.000549	0.000366	0.000001	0.000349	0.236614	N/A	N/A	-0.561456	0.057492	0.124768	0.679014	0.249536	0.407887	0.626951	0.438286278	-0.35870786	0.046787982	-0.132565948	0.686223732	0.561455781	0.154106554	0.252199305	0.885193119	0.681287848	0.013729822	0.057491829
1975f0f2b6531e29f1c84e99f1b51ef8	d__Bacteria	p__Actinobacteriota	c__Actinobacteria	o__Frankiales	f__Acidothermaceae	g__Acidothermus	0	0.999787577	0	0	0	0	0	0	19	159	0	0	0	0	159	0.00062	0.000002	0.000544	0	0	0	0.20561	N/A	N/A	-0.182769	0.544397	0.225774	0.453973	-0.650444	0.022009	0.712359	-0.134281627	-0.215022689	0.102135777	-0.344036303	0.370914139	-0.440796513	0.677358392	0.502135449	0.752113588	0.273512748	0.235233133	0.151489057
8db90ca519427cce5268d5cf9551d2d2	d__Bacteria	p__Acidobacteriota	c__Vicinamibacteria	o__Vicinamibacterales	f__Vicinamibacteraceae	g__Vicinamibacteraceae	0	0.999880354	125	125	0	157	104	0	49	0	0	35	95	0	157	0.000623	0.000001	0.000326	0.00178	0.000002	0.000581	0.050491	N/A	N/A	-0.094442	0.754106	-0.058118	0.847149	0.116237	0.699856	0.160649	-0.316983389	0.572839889	0.377059168	0.5365842	-0.224785273	-0.572839889	0.315424166	0.051559177	0.226955833	0.072075431	0.482431644	0.051559177
38bb3ea2a5a31596be908afc8116d350	d__Bacteria	p__Acidobacteriota	c__Vicinamibacteria	o__Vicinamibacterales	f__Vicinamibacteraceae	g__Vicinamibacteraceae	0	0.999936949	83	37	156	87	140	76	15	19	24	38	39	125	156	0.000906	0.000001	0.000351	0.002017	0.000001	0.000375	0.01967	N/A	N/A	0.034965	0.90768	-0.328671	0.275678	0.286713	0.341645	0.437552	-0.043671315	0.370629371	0.342657343	0.559440559	-0.433566434	0.195804196	0.892800448	0.236732214	0.276230513	0.06274872	0.161446426	0.542873521
b22707fc0a26de122c9a1d48f440318c	d__Bacteria	p__Actinobacteriota	c__Thermoleophilia	o__Solirubrobacterales	f__67-14	g__67-14	s__uncultured_bacterium	0.834307691	16	10	156	15	6	25	16	9	10	0	28	20	156	0.000289	0	0.000083	0.000794	0.000001	0.000496	0.237082	N/A	N/A	0.077193	0.797934	-0.677197	0.015554	-0.350879	0.244531	0.766597	0.043747864	0.423818513	0.430823778	0.654992248	-0.357268499	-0.189142146	0.892613501	0.169753407	0.162057506	0.020793709	0.254245874	0.55603285
391f57976d431734bf00ac860763a0dd	d__Bacteria	p__Acidobacteriota	c__Vicinamibacteria	o__Vicinamibacterales	f__Vicinamibacteraceae	g__Vicinamibacteraceae	s__uncultured_bacterium	0.718734297	79	61	54	126	156	0	0	0	63	0	136	133	156	0.001156	0.000002	0.000563	0.001658	0.000001	0.000472	0.7176	N/A	N/A	0.601519	0.038539	-0.056949	0.850189	0.266946	0.375962	0.660551	-0.35564338	0.487621684	0.131693447	0.387961777	-0.622874413	-0.245590483	0.256568192	0.107813789	0.683288955	0.212705542	0.030504011	0.441657881
5915294afb05609492c42e0830582f98	d__Bacteria	p__Proteobacteria	c__Alphaproteobacteria	o__Rhizobiales	f__Beijerinckiaceae	g__uncultured	s__uncultured_bacterium	0.813537884	37	30	153	34	43	71	0	36	34	53	93	103	153	0.001111	0.000001	0.000332	0.001282	0.000001	0.000403	0.861522	N/A	N/A	0.052539	0.861666	-0.220666	0.46425	0.028021	0.925955	0.228559	-0.131013944	0.20979021	-0.020979021	0.265734266	-0.762237762	0.300699301	0.684848714	0.513512513	0.956169155	0.403976659	0.005897476	0.342483375
d67c365dce47104f34fc44ca059d411e	d__Bacteria	p__Acidobacteriota	c__Acidobacteriae	o__Acidobacteriales	f__Acidobacteriaceae_(Subgroup_1)	g__Edaphobacter	0	0.993059842	17	0	0	0	0	0	153	50	0	0	0	0	153	0.000707	0.000002	0.000526	0.000059	0	0.000059	0.186925	N/A	N/A	-0.3488	0.247338	0.26619	0.377317	-0.660884	0.019294	0.793276	-0.171967546	-0.045894743	0.119326331	-0.257010559	0.486484273	-0.587452707	0.593047723	0.887372502	0.711849439	0.420009062	0.108761365	0.044591132
7a7cbd733ad259cb6105bf71ce4e5248	d__Bacteria	p__Actinobacteriota	c__MB-A2-108	o__MB-A2-108	f__MB-A2-108	g__MB-A2-108	0	0.981540217	0	84	57	31	144	152	34	0	51	24	9	21	152	0.000484	0	0.000154	0.00163	0.000002	0.00052	0.022751	N/A	N/A	-0.024518	0.935189	-0.609458	0.035395	0.602453	0.038159	0.857315	0.306235047	0.511384322	0.535902748	0.669002777	-0.325744808	0.108581603	0.333003139	0.089257172	0.072507483	0.017358586	0.301482697	0.736943708
6bdbd7db1942d234aa16f82567ff21bc	d__Bacteria	p__Actinobacteriota	c__Thermoleophilia	o__Solirubrobacterales	f__67-14	g__67-14	s__uncultured_Rubrobacteria	0.952177889	14	58	67	16	0	0	59	151	0	0	21	28	151	0.000902	0.000001	0.000487	0.00054	0	0.00025	0.725549	N/A	N/A	0.160168	0.595269	-0.234913	0.435911	-0.889821	0.000106	0.93414	-0.356289417	-0.089143698	0.221076371	0.060617714	-0.274562589	-0.431455497	0.255643519	0.782930772	0.489875378	0.851552047	0.387788503	0.161374577
95fdd816723ca482a5caba10bea171c8	d__Bacteria	p__Firmicutes	c__Bacilli	o__Lactobacillales	f__Lactobacillaceae	g__Lactobacillus	0	0.999999423	17	0	0	17	24	0	149	9	87	13	0	28	149	0.000996	0.000001	0.0005	0.000202	0	0.000093	0.083306	N/A	N/A	0.121235	0.687616	0.492073	0.102675	0.099841	0.740543	0.516529	-0.35564338	-0.145930577	0.124574883	-0.113897036	0.298979718	-0.13525273	0.256568192	0.650877641	0.699684579	0.724498415	0.3451627	0.675137513
ae3f7a2d00710327292f6bdade202271	d__Bacteria	p__Chloroflexi	c__TK10	o__TK10	f__TK10	g__TK10	s__uncultured_Chloroflexus	0.766877034	94	83	98	32	60	0	0	68	138	149	0	16	149	0.001292	0.000002	0.000581	0.001278	0.000001	0.000331	0.985773	N/A	N/A	0.035212	0.90703	0.450715	0.134953	0.133806	0.657198	0.471475	-0.395819547	0.021127284	-0.070424282	0.260569842	-0.556351824	-0.056339425	0.202780142	0.948038005	0.827831199	0.41337102	0.060300026	0.861937304
d78670bbe4dd508c94f66f917eaa3bb7	d__Bacteria	p__Actinobacteriota	c__Thermoleophilia	o__Gaiellales	f__uncultured	g__uncultured	0	0.999999999	28	66	50	100	68	148	30	11	17	66	56	42	148	0.000773	0	0.000185	0.001602	0.000001	0.00036	0.026792	N/A	N/A	-0.297724	0.323428	-0.46585	0.122334	0.623469	0.030299	0.833288	0.218356573	0.566433566	0.566433566	0.811188811	-0.223776224	0.020979021	0.49536676	0.059034148	0.059034148	0.00236893	0.48491114	0.956169155
1a5c5191af79edc39089d0448be193ab	d__Bacteria	p__Actinobacteriota	c__Actinobacteria	o__Streptosporangiales	f__Thermomonosporaceae	g__Actinomadura	0	0.850157876	37	36	148	0	0	0	0	34	37	71	35	57	148	0.000815	0	0.000206	0.00077	0.000001	0.000489	0.963882	N/A	N/A	0.217511	0.470663	0.203248	0.50025	-0.171156	0.570266	0.343387	-0.35564338	-0.227794071	-0.473384554	-0.099659906	-0.533892354	0.035592824	0.256568192	0.476431266	0.120074698	0.75796219	0.073792459	0.912556071
a4d8aae6c62a3c909c3b046538ad69d8	d__Bacteria	p__Actinobacteriota	c__Actinobacteria	o__Corynebacteriales	f__Nocardiaceae	g__Smaragdicoccus	s__uncultured_bacterium	0.792364055	0	148	0	0	0	0	0	0	0	0	0	0	148	0	0	0	0.000515	0.000002	0.000515	0.348803	N/A	N/A	0.218357	0.468939	-0.305699	0.310635	0.043671	0.884836	0.378205	-0.090909091	0.480384461	0.218356573	0.393041832	-0.480384461	-0.480384461	0.778725396	0.113937412	0.49536676	0.206255757	0.113937412	0.113937412
cd2342fa9e91a52acb0d015c1222537c	d__Bacteria	p__Gemmatimonadota	c__Gemmatimonadetes	o__Gemmatimonadales	f__Gemmatimonadaceae	g__Roseisolibacter	s__uncultured_bacterium	0.961346686	0	27	24	47	0	147	29	54	0	0	42	36	147	0.000561	0	0.000191	0.000853	0.000001	0.000469	0.759228	N/A	N/A	-0.145931	0.628388	-0.29542	0.327185	-0.277624	0.357168	0.430864	0.489009647	0.259827612	0.601518719	0.508977378	-0.007118565	-0.039152106	0.106664928	0.414750944	0.0385394	0.091030654	0.982482841	0.903845769
0921bfaaf0aa55277f6156005457a46c	d__Bacteria	p__Acidobacteriota	c__Vicinamibacteria	o__Vicinamibacterales	f__Vicinamibacteraceae	g__Vicinamibacteraceae	0	0.999251281	51	72	0	29	147	52	0	0	64	57	0	0	147	0.000421	0	0.000267	0.001222	0.000001	0.000425	0.063073	N/A	N/A	-0.007251	0.980813	0.101516	0.73635	0.82663	0.000915	0.832871	-0.045283341	0.493077373	0.232036411	0.478575097	-0.210282997	-0.210282997	0.888864653	0.103344921	0.468029724	0.115503491	0.511828473	0.511828473
bec7943b306a1a8a8f7eb335a095cd10	d__Bacteria	p__Planctomycetota	c__Planctomycetes	o__Gemmatales	f__Gemmataceae	0	0	1	43	53	64	30	68	18	57	125	66	147	83	126	147	0.002104	0.000001	0.000315	0.000961	0	0.000167	0.002114	3.79	0.024975	0.363636	0.2278	0.524476	0.080019	-0.160839	0.593727	0.65816	-0.480384461	-0.223776224	-0.461538462	-0.251748252	-0.503496503	0.083916084	0.113937412	0.48491114	0.133836316	0.430115289	0.09875157	0.800197518
86b76d8cfe7cb863195df1018a534729	d__Bacteria	p__Acidobacteriota	c__Vicinamibacteria	o__Vicinamibacterales	f__uncultured	g__uncultured	s__uncultured_bacterium	0.795086308	0	33	34	95	4	0	40	147	0	56	18	0	147	0.000909	0.000001	0.000472	0.000578	0.000001	0.000312	0.756624	N/A	N/A	-0.242031	0.422133	0.160168	0.595269	-0.441351	0.14325	0.528227	-0.356289417	-0.082012202	0.281694085	0.278128337	-0.224642118	-0.377969279	0.255643519	0.799972159	0.375070613	0.381402218	0.482717991	0.225744964
8821bad517ffe202e182397bd0d759d4	d__Bacteria	p__Planctomycetota	c__Phycisphaerae	o__Tepidisphaerales	f__WD2101_soil_group	g__WD2101_soil_group	0	0.999999982	23	0	25	0	20	0	39	61	20	46	45	145	145	0.00124	0.000001	0.000375	0.000237	0	0.000107	0.007737	3.73	0.015568	0.119934	0.690795	0.444462	0.140451	-0.564396	0.055916	0.728336	-0.395819547	-0.45775783	-0.45775783	-0.697200387	-0.133806135	0.161975847	0.202780142	0.134548595	0.134548595	0.011730636	0.678446686	0.615006487
c9ee168b96ca808b3dae5391602d51bb	d__Bacteria	p__Methylomirabilota	c__Methylomirabilia	o__Rokubacteriales	f__Rokubacteriales	g__Rokubacteriales	0	1	114	91	93	67	68	144	38	0	37	27	77	70	144	0.000867	0	0.000242	0.00201	0	0.00025	0.001931	-3.78	0.024975	-0.125874	0.676329	-0.72028	0.00824	0.111888	0.71057	0.739707	0.043671315	0.72027972	0.461538462	0.783216783	-0.587412587	-0.195804196	0.892800448	0.011020519	0.133836316	0.00411545	0.048844858	0.542873521
9f6496504e6c9c4b0547e33f8588c57b	d__Bacteria	p__Proteobacteria	c__Gammaproteobacteria	o__Burkholderiales	f__Nitrosomonadaceae	g__Ellin6067	0	0.999999884	27	87	83	72	35	44	144	51	108	84	78	104	144	0.001982	0	0.00027	0.001212	0	0.000221	0.016956	N/A	N/A	0.391608	0.194006	0.020979	0.944528	-0.188811	0.531173	0.435255	-0.480384461	0.041958042	0.174825175	0.244755245	-0.552447552	-0.244755245	0.113937412	0.903738836	0.588259895	0.443504276	0.066629001	0.443504276
3d8884f3e0e3b6decd0db35b6c77ca5d	d__Bacteria	p__Myxococcota	c__Polyangia	o__Haliangiales	f__Haliangiaceae	g__Haliangium	s__uncultured_Myxococcales	0.995286448	55	81	64	66	91	143	28	46	91	58	67	83	143	0.001299	0	0.0002	0.001741	0	0.000272	0.161369	N/A	N/A	0.364274	0.226986	-0.294221	0.329153	0.78459	0.002512	0.913697	0.043671315	0.51048951	0.356643357	0.643356643	-0.573426573	0.041958042	0.892800448	0.09360538	0.256012537	0.027954553	0.055481324	0.903738836
c4b893f84c21a1c0f3d4453c6c3c5600	d__Bacteria	p__Actinobacteriota	c__Thermoleophilia	o__Gaiellales	f__uncultured	g__uncultured	0	0.840390311	20	0	18	35	12	0	45	40	29	142	12	35	142	0.001055	0.000001	0.000395	0.000296	0	0.000114	0.041087	3.61	0.037041	-0.231989	0.441643	0.710027	0.009678	-0.351499	0.2437	0.825536	-0.438248171	-0.610530074	-0.077193458	-0.147369328	0.291229863	0.080702251	0.15414651	0.034984539	0.811532972	0.647631866	0.358409409	0.803111357
ce6dbec6348b779290f7a72f3512b4c2	d__Bacteria	p__Actinobacteriota	c__Actinobacteria	o__Frankiales	f__Cryptosporangiaceae	g__Cryptosporangium	s__Cryptosporangium_sp.	0.74648144	13	30	99	26	4	18	141	18	27	0	39	35	141	0.000906	0.000001	0.000425	0.000662	0.000001	0.000292	0.799686	N/A	N/A	0.437829	0.14647	-0.549913	0.063977	-0.560421	0.058054	0.898983	-0.305699203	0.097902098	0.342657343	0.356643357	-0.426573427	-0.328671329	0.333893136	0.766288456	0.276230513	0.256012537	0.168899525	0.297385078
cac0acb24d943d97c033e30ea0c7719f	d__Bacteria	p__Acidobacteriota	c__Thermoanaerobaculia	o__Thermoanaerobaculales	f__Thermoanaerobaculaceae	g__Subgroup_10	s__Acidobacteria_bacterium	0.785898752	141	12	0	0	13	0	0	0	0	0	0	34	141	0.000118	0	0.000118	0.000578	0.000001	0.000477	0.629904	N/A	N/A	0.133135	0.658809	0.083209	0.782568	0.149777	0.619363	0.216983	-0.20785649	0.399404112	-0.016641838	0.029123216	-0.208022975	-0.199702056	0.516822372	0.198348249	0.959060596	0.928410573	0.516479059	0.533758274
ed0d02732c167cfde9771d872fe58db9	d__Bacteria	p__Actinobacteriota	c__Thermoleophilia	o__Solirubrobacterales	f__Solirubrobacteraceae	g__Conexibacter	0	0.762570015	54	0	0	21	16	0	8	140	46	0	53	40	140	0.001	0.000001	0.000426	0.000317	0	0.00018	0.116118	N/A	N/A	0.331013	0.272271	0.519655	0.083341	-0.34881	0.247325	0.708011	-0.35564338	-0.163726989	-0.249149765	-0.366606083	-0.010677847	-0.274064742	0.256568192	0.611136332	0.434853807	0.241141519	0.97372648	0.388684482
fcd5e9883d687addc9384b071e8b5da1	d__Bacteria	p__Actinobacteriota	c__Thermoleophilia	o__Solirubrobacterales	f__67-14	g__67-14	s__metagenome	0.917618888	0	0	0	20	0	53	0	140	0	0	0	0	140	0.000488	0.000001	0.000488	0.000254	0	0.000184	0.807322	N/A	N/A	-0.403874	0.180409	0.064253	0.831248	-0.036716	0.903079	0.410598	0.515902637	-0.055073691	0.403873736	0.156042125	0.422231633	0.110147382	0.085991331	0.865013709	0.192906105	0.628187113	0.171528099	0.733271494
af62728cdc8b3e916fabf7809066bf28	d__Bacteria	p__Acidobacteriota	c__Blastocatellia	o__11-24	f__11-24	g__11-24	s__uncultured_Acidobacteria	0.868952138	102	89	49	118	139	48	74	0	0	38	10	88	139	0.000731	0.000001	0.000329	0.001898	0.000001	0.000314	0.007773	-3.79	0.024722	-0.154116	0.60925	-0.241682	0.422803	0.262697	0.383607	0.388808	-0.131243592	0.570929072	0.61296066	0.690018571	-0.234676367	-0.245184264	0.684321445	0.052523555	0.034067332	0.013012243	0.462836644	0.442437666
d4e34d4806bab09bcb2b94ebbdca1ed4	d__Bacteria	p__Actinobacteriota	c__Thermoleophilia	o__Gaiellales	f__uncultured	g__uncultured	0	0.998281011	0	0	0	0	0	0	44	139	0	0	0	0	139	0.000637	0.000001	0.000478	0	0	0	0.156398	N/A	N/A	-0.182769	0.544397	0.225774	0.453973	-0.650444	0.022009	0.712359	-0.134281627	-0.215022689	0.102135777	-0.344036303	0.370914139	-0.440796513	0.677358392	0.502135449	0.752113588	0.273512748	0.235233133	0.151489057
10feb8c6ae2242bd0f1dd6a7c0009b10	d__Bacteria	p__Actinobacteriota	c__Actinobacteria	o__Pseudonocardiales	f__Pseudonocardiaceae	g__Actinomycetospora	0	0.998652695	30	95	137	54	0	0	120	68	33	0	42	28	137	0.001013	0.000001	0.000353	0.001101	0.000001	0.000467	0.938102	N/A	N/A	0.218315	0.469023	-0.352121	0.242865	-0.739455	0.005986	0.847611	-0.395819547	0.049296997	0.352121408	0.345078979	-0.387333548	-0.507054827	0.202780142	0.87907541	0.261643428	0.27196498	0.213511553	0.092464184
0380c1326d8afbb5bc9d0c33caaef2d9	d__Bacteria	p__Planctomycetota	c__Phycisphaerae	o__Tepidisphaerales	f__WD2101_soil_group	g__WD2101_soil_group	s__uncultured_bacterium	0.951095621	26	120	71	46	34	89	42	78	44	77	135	136	136	0.001783	0.000001	0.000357	0.001344	0.000001	0.000307	0.631039	N/A	N/A	0.286713	0.341645	-0.20979	0.486557	-0.125874	0.676329	0.376909	-0.131013944	0.188811189	0.034965035	0.286713287	-0.853146853	0.111888112	0.684848714	0.557827775	0.921184083	0.366408456	0.000771902	0.732775446
80431b9ca94c0df5facb98125aaed46e	d__Bacteria	p__Actinobacteriota	c__Actinobacteria	o__Streptosporangiales	f__Thermomonosporaceae	g__Actinoallomurus	0	0.999994618	0	0	0	0	6	0	63	136	0	0	23	21	136	0.000846	0.000001	0.000445	0.000021	0	0.000021	0.040782	3.66	0.04951	0.226142	0.453238	0.124768	0.679014	-0.553658	0.06182	0.610937	-0.243492377	-0.155959939	-0.202747921	-0.592647768	0.07797997	-0.272929893	0.445692547	0.628370386	0.527404884	0.042282948	0.809643603	0.39073083
3f95aa1b372a657401dcde0038bfb884	d__Bacteria	p__Proteobacteria	c__Alphaproteobacteria	o__Rhizobiales	f__Hyphomicrobiaceae	g__Hyphomicrobium	0	0.981363867	42	28	36	47	60	135	0	33	16	0	54	0	135	0.000359	0	0.00019	0.001212	0.000001	0.000335	0.016376	-3.65	0.036049	-0.126764	0.674173	-0.450715	0.134953	0.316909	0.293227	0.565371	0.395819547	0.669030674	0.598606393	0.753539812	-0.197187988	-0.014084856	0.202780142	0.017352193	0.039741281	0.004653077	0.53902672	0.965347216
0adc3a792a71fb80545046c290af460b	d__Bacteria	p__Proteobacteria	c__Gammaproteobacteria	o__Burkholderiales	f__Nitrosomonadaceae	g__MND1	0	0.999999971	106	40	31	45	135	43	32	0	94	56	63	87	135	0.001156	0.000001	0.0003	0.001393	0.000001	0.000367	0.790317	N/A	N/A	0.258741	0.390811	0.307692	0.307491	0.594406	0.041521	0.717593	-0.393041832	0.307692308	0.013986014	0.265734266	-0.475524476	-0.104895105	0.206255757	0.330862674	0.973693904	0.403976659	0.121319356	0.749479043
5a85851196cf28506943318a2b3d5114	d__Bacteria	p__Firmicutes	c__Bacilli	o__Bacillales	f__Bacillaceae	g__Bacillus	s__Bacillus_gibsonii	0.796804361	0	9	25	0	13	135	0	0	73	0	64	0	135	0.000477	0.000001	0.000303	0.000634	0.000001	0.000445	0.874071	N/A	N/A	0.313516	0.298426	-0.54492	0.066933	0.414289	0.169429	0.752905	0.419551165	0.343374429	0.011196992	0.25006616	-0.369500744	0.216475183	0.174552192	0.274497864	0.972449508	0.43311027	0.237161988	0.499181447
bf608870500608e9ca793c783db31fc4	d__Bacteria	p__Armatimonadota	c__uncultured	o__uncultured	f__uncultured	g__uncultured	s__uncultured_bacterium	0.998461237	20	65	33	45	34	0	37	74	29	59	135	87	135	0.001466	0.000001	0.000329	0.000686	0	0.000188	0.025943	N/A	N/A	0.433566	0.150441	0.174825	0.56203	-0.398601	0.186164	0.614351	-0.480384461	0.167832168	-0.048951049	0.111888112	-0.783216783	-0.244755245	0.113937412	0.603727651	0.886335109	0.732775446	0.00411545	0.443504276
4da6331b774b728f600802445caf28b7	d__Bacteria	p__Actinobacteriota	c__Thermoleophilia	o__Gaiellales	f__uncultured	g__uncultured	s__uncultured_bacterium	0.765246034	40	17	0	135	85	49	0	57	72	58	0	48	135	0.000818	0	0.000267	0.001135	0.000001	0.000418	0.731604	N/A	N/A	-0.077467	0.797234	0.549309	0.064329	0.661988	0.019022	0.863696	-0.088116273	-0.056439584	0.119934117	0.123461591	0.148153909	0.102296746	0.785380685	0.861693939	0.71043752	0.702259615	0.645864245	0.751733751
b60da980776eff920fc0e8e4394f7f0d	d__Bacteria	p__Actinobacteriota	c__Thermoleophilia	o__Solirubrobacterales	f__Solirubrobacteraceae	g__Solirubrobacter	s__uncultured_bacterium	0.991014456	50	50	82	0	22	55	134	111	32	0	127	21	134	0.00148	0.000002	0.000509	0.000902	0	0.000243	0.232138	N/A	N/A	0.024562	0.935075	-0.445617	0.139423	-0.663162	0.018736	0.799351	-0.21873932	0.297723749	0.066550014	0.024518426	-0.318739543	-0.619965924	0.494592313	0.347291461	0.837187854	0.939710022	0.312601676	0.031520226
b48a188a24ed126894db7d73bd6617cc	d__Bacteria	p__Actinobacteriota	c__Thermoleophilia	o__Gaiellales	f__Gaiellaceae	g__Gaiella	s__metagenome	0.793673996	14	38	26	26	6	134	86	35	47	55	0	20	134	0.000846	0	0.000253	0.00085	0.000001	0.000401	0.988258	N/A	N/A	-0.469353	0.11955	0.014011	0.962937	0.122592	0.684308	0.485301	0.480384461	0.097902098	0.58041958	0.461538462	0.363636364	0	0.113937412	0.766288456	0.052086242	0.133836316	0.246255228	1
8f90932836eec8eb89164f265ebd63f5	d__Bacteria	p__Proteobacteria	c__Alphaproteobacteria	o__Rhizobiales	f__Rhizobiaceae	0	0	0.996056695	133	51	32	100	130	110	117	116	113	107	101	114	133	0.002327	0	0.000052	0.001936	0.000001	0.000358	0.219547	N/A	N/A	-0.174825	0.56203	0.461538	0.125831	0	1	0.49354	-0.393041832	0.321678322	0.293706294	0.230769231	-0.090909091	-0.48951049	0.206255757	0.308312361	0.354332534	0.470905694	0.78319691	0.109632452
2f3b9615b67985f5aeb5245f1be08380	d__Archaea	p__Crenarchaeota	c__Nitrososphaeria	o__Nitrososphaerales	f__Nitrososphaeraceae	g__Candidatus_Nitrososphaera	0	0.999999963	35	55	85	0	41	78	14	31	67	0	69	130	130	0.001083	0.000001	0.000404	0.001024	0	0.000265	0.949326	N/A	N/A	0.472855	0.116815	-0.521892	0.081788	0.038529	0.898318	0.7053	-0.043747864	0.192644779	-0.129597397	0.073555279	-0.725044895	0.129597397	0.892613501	0.548602519	0.688103944	0.820284526	0.007628751	0.688103944
0b5f0a192b92c230e826d1ceb10f9d39	d__Bacteria	p__Planctomycetota	c__Planctomycetes	o__Pirellulales	f__Pirellulaceae	g__Pirellula	s__uncultured_Pasteuria	0.752603015	57	57	54	37	92	0	0	34	68	130	109	66	130	0.001418	0.000001	0.000406	0.001034	0	0.000257	0.673758	N/A	N/A	0.452634	0.133299	0.347371	0.249281	0.354388	0.239846	0.671666	-0.437478639	0.16462372	-0.339755337	0.084063176	-0.661997513	-0.080560544	0.154954797	0.609158009	0.27992035	0.795062624	0.019019456	0.803451109
8eeb244cb2e216eeb5d7053b0b5be836	d__Bacteria	p__Actinobacteriota	c__Thermoleophilia	o__Solirubrobacterales	f__67-14	g__67-14	s__uncultured_bacterium	0.822519563	69	29	129	71	19	50	51	32	21	0	0	0	129	0.000362	0	0.000182	0.001278	0.000001	0.000335	0.01057	N/A	N/A	-0.422546	0.161087	-0.352121	0.242865	-0.295782	0.326594	0.624517	-0.04397995	0.450715402	0.732412528	0.809879237	-0.169018276	-0.345078979	0.892046735	0.141425388	0.006751652	0.001407941	0.59949787	0.27196498
0706cb8a3a9d959b6fc94ec391805597	d__Bacteria	p__Actinobacteriota	c__Thermoleophilia	o__uncultured	f__uncultured	g__uncultured	s__uncultured_bacterium	0.999955424	8	38	46	44	37	0	47	83	23	129	0	0	129	0.000982	0.000001	0.000435	0.000603	0	0.000168	0.666753	N/A	N/A	-0.330994	0.272299	0.309867	0.304085	-0.309867	0.304085	0.549174	-0.395819547	-0.098593994	0.133806135	0.274654698	-0.154933419	-0.098593994	0.202780142	0.76048374	0.678446686	0.387622851	0.630661126	0.76048374
5292f29cab69c370997bcb039ef68d64	d__Bacteria	p__Bacteroidota	c__Bacteroidia	o__Bacteroidales	f__Bacteroidaceae	g__Bacteroides	0	0.999999845	129	10	0	7	0	0	16	0	0	12	0	0	129	0.000098	0	0.000063	0.000508	0.000001	0.000439	0.632959	N/A	N/A	-0.514668	0.086876	0.210546	0.484988	-0.15596	0.604974	0.577526	-0.243492377	0.288525887	0.311919878	0.35870786	0.194949924	-0.600445765	0.445692547	0.363093544	0.32364057	0.252199305	0.543735113	0.038979141
ad1db733b770db0e343022589d3cbdcc	d__Bacteria	p__Acidobacteriota	c__Thermoanaerobaculia	o__Thermoanaerobaculales	f__Thermoanaerobaculaceae	g__Subgroup_10	0	0.999999824	0	0	48	32	7	65	0	129	32	0	46	108	129	0.001097	0.000001	0.000466	0.000529	0	0.000234	0.217697	N/A	N/A	0.224642	0.456239	-0.092709	0.758476	-0.181853	0.546416	0.303529	0.044455422	-0.459147425	-0.042711388	-0.174404836	-0.188641965	0.455588142	0.890885751	0.133217821	0.895145188	0.587737586	0.557097268	0.136643632
de0ae7b304da611c143342f28bceb456	d__Bacteria	p__Actinobacteriota	c__Actinobacteria	o__Propionibacteriales	f__Nocardioidaceae	g__Nocardioides	0	0.999979637	49	0	68	26	0	82	128	45	55	0	67	56	128	0.001222	0.000001	0.000352	0.000784	0.000001	0.000295	0.625006	N/A	N/A	-0.063382	0.833501	-0.4648	0.123179	-0.387334	0.198918	0.608345	0.131939849	-0.035212141	0.204230416	0.098593994	0.204230416	-0.014084856	0.682723635	0.91348822	0.524324327	0.76048374	0.524324327	0.965347216
277f23458da92fab3a30c6a6f84c43b0	d__Bacteria	p__Acidobacteriota	c__Blastocatellia	o__11-24	f__11-24	g__11-24	s__uncultured_Acidobacteria	0.957523956	84	0	21	6	29	127	0	0	0	0	31	0	127	0.000108	0	0.000108	0.00093	0.000001	0.000429	0.040357	-3.64	0.049336	-0.287389	0.340507	-0.459077	0.127863	0.227672	0.450187	0.587519	0.419551165	0.54865262	0.306051121	0.462809013	0.055984961	0.070914284	0.174552192	0.064714297	0.333308481	0.129752274	0.862798664	0.826649243
b62c21661d98c36cb649306ab8386155	d__Bacteria	p__Actinobacteriota	c__Thermoleophilia	o__Gaiellales	f__Gaiellaceae	g__Gaiella	s__uncultured_Rubrobacteria	0.989028108	40	0	22	0	0	0	32	127	0	0	0	0	127	0.000554	0.000001	0.000434	0.000216	0	0.000145	0.695328	N/A	N/A	-0.316195	0.294316	0.141456	0.638959	-0.761364	0.004017	0.836459	-0.20785649	-0.133134704	0.033283676	-0.158097461	0.191381137	-0.399404112	0.516822372	0.679984402	0.918211818	0.623610043	0.551278394	0.198348249
04bf7fd264e74a70f78378f73046b3d8	d__Bacteria	p__Acidobacteriota	c__Blastocatellia	o__DS-100	f__DS-100	g__DS-100	0	0.999999992	6	35	127	13	0	0	0	0	25	0	41	44	127	0.000383	0	0.00018	0.00063	0.000001	0.00042	0.773798	N/A	N/A	0.652602	0.021426	-0.355306	0.238631	-0.224785	0.455952	0.776312	-0.316983389	0.036255689	-0.123269343	0.210282997	-0.790374024	-0.007251138	0.315424166	0.910933205	0.702704573	0.511828473	0.002215105	0.982156654
b758cde6d5121b176c6c64b571a41b02	d__Bacteria	p__Actinobacteriota	c__Actinobacteria	o__Micrococcales	f__Microbacteriaceae	g__Agromyces	0	0.999445073	31	126	45	77	122	54	0	27	112	31	72	100	126	0.001191	0.000001	0.00038	0.001585	0.000001	0.000343	0.682798	N/A	N/A	0.633976	0.026841	-0.220666	0.46425	0.623469	0.030299	0.916151	-0.218356573	0.377622378	0.153846154	0.454545455	-0.762237762	0.027972028	0.49536676	0.227443132	0.635139955	0.140413038	0.005897476	0.938663363
dd96f884741bef82a9146cdd01f6c49c	d__Bacteria	p__Proteobacteria	c__Alphaproteobacteria	o__Reyranellales	f__Reyranellaceae	g__Reyranella	0	1	109	74	69	45	38	69	68	118	124	63	102	79	124	0.001929	0	0.000222	0.001407	0	0.000214	0.054168	N/A	N/A	0.413311	0.170439	0.262697	0.383607	-0.371279	0.218176	0.61456	-0.393041832	0.251748252	-0.041958042	0.160839161	-0.559440559	-0.51048951	0.206255757	0.430115289	0.903738836	0.619356169	0.06274872	0.09360538
59be60037635fe7d3efa7d5d4f3bebc3	d__Bacteria	p__Actinobacteriota	c__Thermoleophilia	o__Gaiellales	f__Gaiellaceae	g__Gaiella	0	0.995538121	124	29	12	96	13	96	87	77	48	38	102	98	124	0.001567	0	0.000226	0.001289	0.000001	0.00042	0.75695	N/A	N/A	-0.119089	0.692861	0.157618	0.60114	-0.192645	0.522868	0.275931	-0.043671315	0.104895105	0.237762238	0.06993007	0.314685315	-0.27972028	0.892800448	0.749479043	0.457102207	0.834447145	0.319471913	0.378709234
e1f65ec499cd8f72924358e3437d33be	d__Bacteria	p__Proteobacteria	c__Alphaproteobacteria	o__Tistrellales	f__Geminicoccaceae	g__Candidatus_Alysiosphaera	s__uncultured_bacterium	0.965823057	0	22	123	16	11	0	0	0	16	0	13	27	123	0.000195	0	0.000096	0.000599	0.000001	0.000401	0.619108	N/A	N/A	0.686524	0.013672	-0.374138	0.214652	0.01453	0.961565	0.781988	-0.317580908	0.177987756	0.21794419	0.490374428	-0.839085133	0.036324032	0.314462261	0.579965272	0.496201781	0.105543221	0.000644254	0.910765903
9dc143b4253c9664a9c82c772d66e119	d__Bacteria	p__Actinobacteriota	c__Thermoleophilia	o__Gaiellales	f__Gaiellaceae	g__Gaiella	0	0.955908425	123	15	0	0	0	0	76	43	0	96	0	0	123	0.000749	0.000001	0.000365	0.000481	0.000001	0.000421	0.796735	N/A	N/A	-0.522466	0.081393	0.452284	0.1336	-0.366506	0.224152	0.782213	-0.243492377	-0.038989985	-0.07797997	-0.194949924	0.452283823	-0.569253777	0.445692547	0.904242309	0.809643603	0.543735113	0.139874647	0.053379404
faf12d1e8ced164ada65be05df6962d1	d__Bacteria	p__Acidobacteriota	c__Vicinamibacteria	o__Subgroup_17	f__Subgroup_17	g__Subgroup_17	0	1	122	21	30	78	58	85	93	51	43	80	59	73	122	0.00139	0	0.000161	0.001372	0.000001	0.00032	0.977233	N/A	N/A	-0.699301	0.011374	0.202797	0.5012	0.020979	0.944528	0.728415	0.043671315	0.160839161	0.314685315	0.237762238	0.461538462	0.006993007	0.892800448	0.619356169	0.319471913	0.457102207	0.133836316	0.991230036
8199eb5a2c58781affc14ef78cae7454	d__Bacteria	p__Planctomycetota	c__Planctomycetes	o__Gemmatales	f__Gemmataceae	g__Gemmata	s__uncultured_bacterium	0.96744313	41	81	57	80	122	103	55	87	73	70	75	111	122	0.00164	0	0.000162	0.001686	0	0.000251	0.937114	N/A	N/A	0.251748	0.403743	-0.076923	0.798627	0.433566	0.150441	0.507222	-0.043747864	0.350263234	0.423818513	0.511384322	-0.626971189	0.038528956	0.892613501	0.264344396	0.169753407	0.089257172	0.029112881	0.90537007
e85b6421177ed9f209815ca5ab62b026	d__Bacteria	p__Actinobacteriota	c__Thermoleophilia	o__Solirubrobacterales	f__67-14	g__67-14	s__uncultured_bacterium	0.786920442	0	21	122	43	10	51	65	58	23	0	41	17	122	0.00071	0	0.000214	0.00086	0.000001	0.000376	0.851899	N/A	N/A	-0.031524	0.916731	-0.500876	0.096669	-0.504379	0.09436	0.711526	0.043747864	0.077057912	0.619965924	0.483363263	-0.171628985	-0.199650043	0.892613501	0.811858676	0.031520226	0.111389816	0.593786806	0.533867048
1b85e3837261daa101d5254a45bda662	d__Bacteria	p__Actinobacteriota	c__Thermoleophilia	o__Solirubrobacterales	f__67-14	g__67-14	0	0.999964945	0	23	122	12	23	0	0	0	0	0	0	0	122	0	0	0	0.000627	0.000001	0.000394	0.063743	-3.53	0.02223	0.175173	0.561251	-0.52552	0.079311	0.137636	0.648039	0.57079	-0.20785649	0.382762274	0.432687788	0.649031682	-0.649031682	-0.104011487	0.516822372	0.219432107	0.16004765	0.022395954	0.022395954	0.747690649
fe74fd714cefe90175f7aec710750fa5	d__Bacteria	p__Actinobacteriota	c__Thermoleophilia	o__Solirubrobacterales	f__Solirubrobacteraceae	0	0	0.999977764	98	12	101	38	4	29	120	41	0	0	30	0	120	0.000665	0.000001	0.000398	0.000982	0.000001	0.000362	0.753647	N/A	N/A	-0.352121	0.242865	-0.366206	0.224531	-0.704243	0.010567	0.868363	-0.131939849	0.239442557	0.464800258	0.387333548	0	-0.507054827	0.682723635	0.453529963	0.127892541	0.213511553	1	0.092464184
a7036d9a8aac1ef9c0c7553bdc3b6a45	d__Bacteria	p__Actinobacteriota	c__Actinobacteria	o__Micromonosporales	f__Micromonosporaceae	g__Luedemannella	s__uncultured_bacterium	0.910203999	75	49	46	22	78	0	59	0	58	19	120	0	120	0.000892	0.000001	0.000394	0.00094	0	0.000258	0.956576	N/A	N/A	0.330994	0.272299	-0.183103	0.543662	0	1	0.378264	-0.395819547	0.53522454	-0.070424282	0.232400129	-0.53522454	-0.464800258	0.202780142	0.072939241	0.827831199	0.467312644	0.072939241	0.127892541
d892d40bc79d0c356bd2886ce8d120ee	d__Bacteria	p__Actinobacteriota	c__Actinobacteria	o__Micrococcales	f__Cellulomonadaceae	g__Cellulomonas	0	0.997428261	0	54	57	42	30	36	119	60	84	28	46	32	119	0.001285	0.000001	0.000297	0.000763	0	0.000176	0.102045	N/A	N/A	0.356643	0.236868	-0.216783	0.472148	-0.461538	0.125831	0.62226	-0.218356573	0.160839161	0.398601399	0.34965035	-0.391608392	-0.335664336	0.49536676	0.619356169	0.200972976	0.266004309	0.209564352	0.286690914
b44fbf327ab143460bf5ee1270c38795	d__Bacteria	p__Actinobacteriota	c__Thermoleophilia	o__Gaiellales	f__uncultured	g__uncultured	s__uncultured_bacterium	0.908247495	74	38	26	64	90	59	0	14	118	29	61	77	118	0.001041	0.000001	0.000376	0.001222	0	0.0002	0.819534	N/A	N/A	0.454545	0.131668	0.202797	0.5012	0.643357	0.024003	0.813416	-0.218356573	0.342657343	0.097902098	0.34965035	-0.48951049	0.006993007	0.49536676	0.276230513	0.766288456	0.266004309	0.109632452	0.991230036
68d5901376043b0cf4f847284b53b740	d__Bacteria	p__Proteobacteria	c__Alphaproteobacteria	o__Rhizobiales	f__Rhizobiales_Incertae_Sedis	g__Nordella	s__uncultured_Alphaproteobacteria	0.746525009	37	21	34	23	27	118	0	0	14	23	0	60	118	0.000338	0	0.0002	0.000906	0.000001	0.000316	0.101769	N/A	N/A	-0.33511	0.266382	-0.208121	0.490031	0.447989	0.137329	0.596915	0.483779447	0.387333548	0.401418405	0.514097255	-0.042254569	0.429588117	0.111036909	0.213511553	0.195884142	0.087286385	0.896261298	0.163398621
79c18ec88e3d4a3650837e44dadbdeef	d__Bacteria	p__Acidobacteriota	c__Holophagae	o__Subgroup_7	f__Subgroup_7	g__Subgroup_7	s__uncultured_bacterium	0.848970199	0	19	0	117	0	0	0	0	0	0	0	0	117	0	0	0	0.000474	0.000001	0.0004	0.194936	N/A	N/A	0.043005	0.886582	-0.172018	0.568325	0.134389	0.655801	0.222486	-0.134281627	0.290280631	0.532181156	0.650443636	-0.290280631	-0.290280631	0.677358392	0.360050124	0.074898427	0.022008557	0.360050124	0.360050124
f226881c3fdc7745839a6d27891d0712	d__Bacteria	p__Acidobacteriota	c__Vicinamibacteria	o__Vicinamibacterales	f__Vicinamibacteraceae	g__Vicinamibacteraceae	0	0.996274634	0	24	117	14	56	63	0	0	0	0	24	43	117	0.000233	0	0.000156	0.000954	0.000001	0.000363	0.043172	N/A	N/A	0.138031	0.647097	-0.766437	0.003642	0.257901	0.392352	0.82036	0.272212207	0.443153187	0.385034736	0.533963267	-0.519433654	0.268797835	0.392027788	0.149057713	0.216476658	0.073746871	0.083496194	0.398227981
e1ea685dd9a539c4b099d250b73b4e72	d__Bacteria	p__Verrucomicrobiota	c__Verrucomicrobiae	o__Chthoniobacterales	f__Chthoniobacteraceae	g__Candidatus_Udaeobacter	s__uncultured_bacterium	0.920957242	63	2	16	116	37	0	34	0	44	69	19	0	116	0.000578	0	0.00023	0.000815	0.000001	0.00038	0.777206	N/A	N/A	-0.169018	0.575091	0.387334	0.198918	0.28874	0.338244	0.511825	-0.396523227	0.112879169	0.169318753	0.349219928	-0.010582422	-0.179901175	0.201905389	0.726876964	0.598839496	0.265867953	0.973961209	0.57583124
a831054ee802d48e933d003870c0d42c	d__Bacteria	p__Proteobacteria	c__Alphaproteobacteria	o__Sphingomonadales	f__Sphingomonadaceae	g__Sphingomonas	0	0.999906213	0	91	46	67	19	23	91	64	40	0	116	54	116	0.001271	0.000001	0.000344	0.000857	0	0.000288	0.633884	N/A	N/A	0.43509	0.149012	-0.382458	0.20463	-0.515793	0.08607	0.775642	-0.306235047	0.280210587	0.367776396	0.413310616	-0.570929072	-0.472855366	0.333003139	0.377698156	0.239527869	0.181721477	0.052523555	0.120547316
c130baecd35f08a8f79bdfbdc0abb6c0	d__Bacteria	p__Proteobacteria	c__Alphaproteobacteria	o__Rhizobiales	f__Rhizobiaceae	g__Allorhizobium-Neorhizobium-Pararhizobium-Rhizobium	0	0.959063455	29	13	0	27	45	0	80	0	47	0	116	51	116	0.001024	0.000001	0.000386	0.000397	0	0.000153	0.104818	N/A	N/A	0.548129	0.065022	-0.007119	0.981164	-0.092541	0.758901	0.555932	-0.356289417	0.328048808	0.046354723	0.007131496	-0.231773614	-0.317351564	0.255643519	0.297874768	0.886250122	0.982451025	0.468548152	0.314831274
cafe47587e795b7cc18670bc60c43600	d__Bacteria	p__Acidobacteriota	c__Acidobacteriae	o__Bryobacterales	f__Bryobacteraceae	g__Bryobacter	0	0.999839372	15	0	0	0	0	0	47	116	0	0	0	29	116	0.000669	0.000001	0.000388	0.000052	0	0.000052	0.076115	N/A	N/A	-0.137295	0.648853	0.36196	0.229951	-0.665674	0.018134	0.770056	-0.20785649	-0.303713543	-0.08320919	-0.540859735	0.407725031	-0.278750786	0.516822372	0.337202383	0.797106041	0.069404958	0.188291509	0.380293001
4d6c4c551f53c3ab04e6af55c2fdbc63	d__Archaea	p__Crenarchaeota	c__Nitrososphaeria	o__Nitrososphaerales	f__Nitrososphaeraceae	g__Nitrososphaeraceae	0	0.998899419	0	0	0	0	0	0	0	0	0	116	0	0	116	0.000404	0.000001	0.000404	0	0	0	0.23765	N/A	N/A	-0.393042	0.192379	0.480384	0.111103	0.218357	0.468939	0.657975	-0.090909091	-0.480384461	-0.480384461	-0.305699203	0.305699203	0.305699203	0.778725396	0.113937412	0.113937412	0.333893136	0.333893136	0.333893136
8a99025ba9415f84c3820348289ab75a	d__Bacteria	p__Acidobacteriota	c__Acidobacteriae	o__Bryobacterales	f__Bryobacteraceae	g__Bryobacter	0	0.99944418	38	72	73	39	20	115	79	78	48	30	110	85	115	0.001498	0	0.000242	0.001243	0.000001	0.000292	0.722743	N/A	N/A	0.097902	0.745405	-0.461538	0.125831	-0.384615	0.202088	0.608713	0.131013944	0.356643357	0.321678322	0.405594406	-0.447552448	-0.244755245	0.684848714	0.256012537	0.308312361	0.192612184	0.147205378	0.443504276
9d2c7e547a61784a327ee16d604583e4	d__Bacteria	p__Actinobacteriota	c__Actinobacteria	o__Frankiales	f__Frankiaceae	g__Jatrophihabitans	0	0.999998724	0	0	0	0	0	0	0	115	0	0	0	0	115	0.000401	0.000001	0.000401	0	0	0	0.348803	N/A	N/A	-0.043671	0.884836	0.393042	0.192379	-0.480384	0.111103	0.62222	-0.090909091	-0.305699203	-0.131013944	-0.393041832	0.131013944	-0.218356573	0.778725396	0.333893136	0.684848714	0.206255757	0.684848714	0.49536676
aa21144f911200aa59cde4501129f3f7	d__Bacteria	p__Verrucomicrobiota	c__Verrucomicrobiae	o__Chthoniobacterales	f__Chthoniobacteraceae	g__Chthoniobacter	s__metagenome	0.906309744	0	66	15	21	74	0	34	40	107	20	87	114	114	0.0014	0.000001	0.000346	0.000613	0	0.000279	0.047353	N/A	N/A	0.875658	0.000189	0.18564	0.538095	0.049037	0.870804	0.896462	-0.437478639	0.101576338	-0.087565809	-0.052539485	-0.633976454	-0.133100029	0.154954797	0.753434084	0.786694014	0.871178309	0.026840944	0.680063846
1c2b8892a0d7f828d72808cd01cfd199	d__Bacteria	p__Proteobacteria	c__Alphaproteobacteria	o__Rhizobiales	f__Devosiaceae	g__Devosia	0	0.850281757	28	39	42	21	34	45	54	54	39	0	113	50	113	0.00108	0.000001	0.00031	0.000728	0	0.000077	0.214928	N/A	N/A	0.3193	0.2896	-0.333335	0.268922	-0.58246	0.046892	0.743185	-0.393041832	0.41958042	0.020979021	0.153846154	-0.797202797	-0.447552448	0.206255757	0.176577011	0.956169155	0.635139955	0.003161252	0.147205378
00d2b2c94bce86bc92a8ec8ac8036e43	d__Bacteria	p__Proteobacteria	c__Gammaproteobacteria	o__Xanthomonadales	f__Xanthomonadaceae	g__Lysobacter	0	0.999855567	23	57	19	43	38	0	0	0	77	0	112	34	112	0.000777	0.000001	0.000406	0.000627	0	0.000172	0.85686	N/A	N/A	0.79372	0.002056	-0.128134	0.670856	0.238472	0.42899	0.838617	-0.35564338	0.366606083	-0.032033541	0.31677613	-0.807957096	-0.224234789	0.256568192	0.241141519	0.921275216	0.315758197	0.001475465	0.483533182
967b49e6487d86b1f97ad6a685716edf	d__Bacteria	p__Planctomycetota	c__Phycisphaerae	o__Tepidisphaerales	f__WD2101_soil_group	g__WD2101_soil_group	s__uncultured_bacterium	0.774903983	0	65	81	27	20	0	80	69	42	48	110	76	110	0.00148	0	0.000209	0.000672	0	0.000288	0.013884	N/A	N/A	0.455342	0.130993	-0.227671	0.450189	-0.693521	0.012375	0.860315	-0.437478639	-0.017513162	-0.073555279	0.010507897	-0.704029101	-0.266200058	0.154954797	0.956918824	0.820284526	0.974144529	0.010601235	0.402978328
0236d83b5659cd340e545b548078c937	d__Bacteria	p__Proteobacteria	c__Gammaproteobacteria	o__Burkholderiales	f__Burkholderiaceae	g__Burkholderia-Caballeronia-Paraburkholderia	0	0.99989584	23	9	19	0	0	0	59	110	0	0	0	0	110	0.000589	0.000001	0.000397	0.000178	0	0.000088	0.235886	N/A	N/A	-0.23394	0.437813	-0.007798	0.979367	-0.7798	0.002779	0.814172	-0.243492377	0.007797997	0.17935393	-0.031191988	0.054585979	-0.592647768	0.445692547	0.980811173	0.577012393	0.92333796	0.866199571	0.042282948
dc833156df5cf571bb4d9ffca16a6fd9	d__Bacteria	p__Actinobacteriota	c__Actinobacteria	o__Corynebacteriales	f__Mycobacteriaceae	g__Mycobacterium	0	0.999999011	35	19	78	59	47	0	36	36	32	52	109	41	109	0.001066	0	0.000249	0.000829	0	0.000239	0.716827	N/A	N/A	0.182137	0.545791	-0.028021	0.925955	-0.248687	0.409485	0.309523	-0.480384461	0.048951049	0.020979021	0.328671329	-0.496503497	-0.020979021	0.113937412	0.886335109	0.956169155	0.297385078	0.104092833	0.956169155
0fa9b44d52836d2f173f4ac532f8a013	d__Bacteria	p__Proteobacteria	c__Alphaproteobacteria	o__Azospirillales	f__Azospirillaceae	g__Skermanella	0	0.999854086	19	77	69	39	31	0	55	0	56	30	109	43	109	0.00102	0.000001	0.000307	0.000818	0	0.000251	0.784901	N/A	N/A	0.711034	0.009529	-0.444834	0.140119	-0.189142	0.530454	0.85978	-0.437478639	0.304729014	0.084063176	0.399300087	-0.854642291	-0.276707955	0.154954797	0.335507822	0.795062624	0.198476018	0.000398308	0.383939601
c3357091b1eb1426ead2803433360b07	d__Bacteria	p__Proteobacteria	c__Gammaproteobacteria	o__Burkholderiales	f__Oxalobacteraceae	0	0	0.999769542	40	82	109	0	20	0	94	0	15	0	92	0	109	0.0007	0.000001	0.000396	0.000874	0.000001	0.000384	0.86527	N/A	N/A	0.261041	0.386614	-0.57284	0.051559	-0.413315	0.170434	0.753072	-0.316983389	0.478575097	0.130520481	0.319050065	-0.551086476	-0.558337614	0.315424166	0.115503491	0.685982138	0.312104065	0.063295464	0.059196362
3562db1d345723d60bd7eab0868ab18e	d__Bacteria	p__Proteobacteria	c__Alphaproteobacteria	o__Elsterales	f__uncultured	g__uncultured	0	0.99999799	0	37	44	21	9	37	0	109	28	0	47	74	109	0.000899	0.000001	0.000367	0.000515	0	0.00015	0.622035	N/A	N/A	0.493846	0.101442	-0.208121	0.490031	-0.331583	0.271448	0.630195	-0.131939849	-0.183103132	-0.098593994	-0.07746671	-0.605648821	0.056339425	0.682723635	0.568939592	0.76048374	0.810876457	0.036879648	0.861937304
938fbbe51af86d1d7ebd6817a0f0bd24	d__Bacteria	p__Bacteroidota	c__Bacteroidia	o__Bacteroidales	f__Bacteroidaceae	g__Bacteroides	0	0.999999998	0	24	33	19	21	36	109	0	0	0	0	21	109	0.000453	0.000001	0.000372	0.000463	0	0.000109	0.98426	N/A	N/A	-0.217944	0.469779	-0.748275	0.005122	0.007265	0.980777	0.779402	0.045283341	0.398812581	0.696109232	0.565588751	-0.16677617	-0.145022757	0.888864653	0.199075473	0.011919049	0.055285684	0.604419199	0.652928524
dedf0cd91fb40ffb7812c8dd8abf99d9	d__Bacteria	p__Proteobacteria	c__Gammaproteobacteria	o__Gammaproteobacteria_Incertae_Sedis	f__Unknown_Family	g__Acidibacter	0	0.999746382	57	67	21	41	16	23	58	48	80	107	0	22	107	0.001097	0.000001	0.00033	0.000784	0	0.000179	0.659704	N/A	N/A	-0.251748	0.403743	0.517483	0.084869	0.06993	0.816591	0.579703	-0.306235047	-0.070052647	0.101576338	0.241681632	0.014010529	-0.318739543	0.333003139	0.828727854	0.753434084	0.449188744	0.965529985	0.312601676
5302e53a2e1a11197f99e9c3f9e6293e	d__Bacteria	p__Actinobacteriota	c__Thermoleophilia	o__Gaiellales	f__uncultured	g__uncultured	0	0.999855925	47	0	3	20	9	20	3	46	21	60	0	107	107	0.000825	0.000001	0.000347	0.000345	0	0.000146	0.1688	N/A	N/A	-0.263624	0.381932	0.773297	0.003177	0.144114	0.632669	0.829611	-0.131243592	-0.567426439	-0.290718484	-0.381786925	0.399300087	0.441331675	0.684321445	0.054324006	0.359292818	0.220708016	0.198476018	0.150934729
fbdd455568b037d1882f72f12314a9a6	d__Bacteria	p__Proteobacteria	c__Gammaproteobacteria	o__Xanthomonadales	f__Xanthomonadaceae	g__Lysobacter	0	0.880876263	27	51	24	50	26	0	53	0	106	36	68	41	106	0.001059	0.000001	0.000301	0.00062	0	0.000162	0.167758	N/A	N/A	0.556919	0.059984	0.06655	0.825309	0	1	0.560881	-0.437478639	0.332750072	0.161121088	0.392294822	-0.623468557	-0.374781661	0.154954797	0.290588489	0.616898856	0.207196609	0.030299355	0.23000298
bf26f865b7e84ed007b1c847aede3be6	d__Bacteria	p__Planctomycetota	c__Planctomycetes	o__Gemmatales	f__Gemmataceae	g__uncultured	0	0.999939272	61	47	73	51	31	94	0	61	20	0	0	106	106	0.000651	0.000001	0.000372	0.001243	0	0.000188	0.13103	N/A	N/A	-0.130517	0.665106	-0.211648	0.482705	-0.035275	0.906866	0.251145	0	0.250450655	0.476208992	0.613780479	-0.388022142	0.05291211	1	0.432379742	0.117572786	0.033761885	0.212628192	0.870271457
6264b06be7cf94c79b21897849e4b434	d__Bacteria	p__Acidobacteriota	c__Vicinamibacteria	o__Vicinamibacterales	f__Vicinamibacteraceae	g__Vicinamibacteraceae	s__uncultured_bacterium	0.796204897	14	102	0	31	106	42	0	34	78	68	0	42	106	0.000773	0	0.000281	0.001027	0.000001	0.000383	0.776588	N/A	N/A	0.179901	0.550731	0.268088	0.373924	0.751352	0.004844	0.817781	-0.04397995	0.169018276	0.126763707	0.246484985	-0.232400129	0.091551566	0.892046735	0.59949787	0.694630326	0.439943113	0.467312644	0.777196289
11cbfd2a4163315d40fd3a2a70044885	d__Bacteria	p__Myxococcota	c__Polyangia	o__Haliangiales	f__Haliangiaceae	g__Haliangium	0	0.999997824	36	45	70	0	51	45	0	105	63	52	0	59	105	0.000972	0.000001	0.000346	0.00086	0	0.000197	0.87784	N/A	N/A	0.218703	0.468233	0.29278	0.331527	-0.035275	0.906866	0.367145	-0.219899749	0.056339425	-0.119721279	0.056339425	-0.542266968	0.021127284	0.49224764	0.861937304	0.71093186	0.861937304	0.068541125	0.948038005
ca1a227ac5c68101cfa7240d6a3e8264	d__Bacteria	p__Actinobacteriota	c__Actinobacteria	o__Micromonosporales	f__Micromonosporaceae	g__Actinoplanes	s__uncultured_bacterium	0.898220768	36	26	27	0	0	46	105	39	0	0	0	67	105	0.000735	0.000001	0.000374	0.00047	0	0.000161	0.729222	N/A	N/A	-0.31905	0.289978	-0.18853	0.531786	-0.478575	0.112455	0.605285	0.045283341	0.130520481	0.246538686	-0.007251138	0.123269343	-0.239287549	0.888864653	0.685982138	0.43984027	0.982156654	0.702704573	0.453831235
36330d040146f33cc48aa8a9105b0bc0	d__Bacteria	p__Gemmatimonadota	c__Gemmatimonadetes	o__Gemmatimonadales	f__Gemmatimonadaceae	g__uncultured	0	0.999999541	28	9	0	14	19	88	0	48	7	105	0	12	105	0.000599	0.000001	0.000354	0.00055	0	0.00027	0.953909	N/A	N/A	-0.626776	0.029178	0.49297	0.10205	0.408461	0.17551	0.89594	0.395819547	0.042254569	0.049296997	0.070424282	0.45775783	0.204230416	0.202780142	0.896261298	0.87907541	0.827831199	0.134548595	0.524324327
8cfe283507bec147f546b272a692f7f0	d__Archaea	p__Crenarchaeota	c__Nitrososphaeria	o__Nitrososphaerales	f__Nitrososphaeraceae	g__Nitrososphaeraceae	s__uncultured_bacterium	0.836331433	46	21	22	53	34	104	43	0	72	43	36	0	104	0.000676	0	0.000238	0.000975	0	0.000263	0.656997	N/A	N/A	-0.392985	0.192444	0.007018	0.981431	0.491231	0.103265	0.629122	0.21873932	0.423818513	0.567426439	0.647986983	0.091068441	-0.049036853	0.494592313	0.169753407	0.054324006	0.022685764	0.778346072	0.879709441
9710cec9ba4095f1c49ff25f057ab327	d__Bacteria	p__Myxococcota	c__bacteriap25	o__bacteriap25	f__bacteriap25	g__bacteriap25	s__uncultured_Syntrophobacterales	0.998058799	48	12	20	42	16	104	32	32	13	56	22	20	104	0.000609	0	0.000128	0.000843	0.000001	0.000294	0.6982	N/A	N/A	-0.866672	0.000264	0.192984	0.522137	-0.02807	0.925825	0.888342	0.393041832	0.237762238	0.58041958	0.573426573	0.566433566	0.027972028	0.206255757	0.457102207	0.052086242	0.055481324	0.059034148	0.938663363
07e1146013b97799305b44311b21ed95	d__Bacteria	p__Actinobacteriota	c__Rubrobacteria	o__Rubrobacterales	f__Rubrobacteriaceae	g__Rubrobacter	s__uncultured_bacterium	0.900698159	104	71	99	42	17	24	73	0	27	47	35	0	104	0.000634	0	0.00024	0.001243	0.000001	0.00032	0.09995	N/A	N/A	-0.308232	0.306644	-0.262697	0.383607	-0.269703	0.371053	0.486576	-0.306235047	0.360771131	0.371279028	0.605955395	-0.287215852	-0.441331675	0.333003139	0.249282506	0.234736691	0.036758516	0.365374452	0.150934729
e294a162ada64ab680ba9fbc93637e07	d__Bacteria	p__Planctomycetota	c__Planctomycetes	o__Gemmatales	f__Gemmataceae	g__Gemmata	s__Gemmata_sp.	0.914921328	45	45	0	47	43	0	101	0	103	42	77	49	103	0.001296	0.000001	0.000338	0.000627	0	0.000199	0.053093	N/A	N/A	0.529121	0.076904	0.141099	0.639804	-0.021165	0.944038	0.54802	-0.395819547	0.26761227	0.183103132	0.169018276	-0.183103132	-0.401418405	0.202780142	0.4003924	0.568939592	0.59949787	0.568939592	0.195884142
e526b7bcb6bcc4067b9f0430c5399489	d__Bacteria	p__Proteobacteria	c__Alphaproteobacteria	o__Sphingomonadales	f__Sphingomonadaceae	g__Sphingomonas	0	0.99613271	54	99	61	42	35	0	103	0	62	70	101	0	103	0.00117	0.000001	0.000395	0.001013	0	0.000278	0.862127	N/A	N/A	0.169018	0.575091	-0.161976	0.59112	-0.2324	0.440835	0.329868	-0.395819547	0.394375977	0.232400129	0.415503261	-0.549309396	-0.549309396	0.202780142	0.204581907	0.467312644	0.179181966	0.064329279	0.064329279
7f625400e357bbd3023e39ec8583b464	d__Bacteria	p__Actinobacteriota	c__Actinobacteria	o__Frankiales	f__Nakamurellaceae	g__Nakamurella	0	0.999953732	23	38	84	65	38	54	103	0	45	48	35	33	103	0.000919	0	0.000286	0.001052	0	0.000187	0.835528	N/A	N/A	-0.304729	0.312174	-0.444834	0.140119	0.143608	0.633865	0.557997	-0.043671315	0.300699301	0.622377622	0.727272727	-0.251748252	-0.076923077	0.892800448	0.342483375	0.034800123	0.010000917	0.430115289	0.817283291
15d56c1957f615a428b92ab2d5f3e1ee	d__Bacteria	p__Proteobacteria	c__Alphaproteobacteria	o__Rhizobiales	f__Rhizobiaceae	0	0	0.999972776	10	13	12	18	103	18	0	0	38	28	0	0	103	0.00023	0	0.000148	0.000606	0.000001	0.000311	0.216702	N/A	N/A	-0.074881	0.803863	0.096275	0.749492	0.877174	0.000179	0.885613	-0.089072354	0.246036606	0.246036606	0.541993683	-0.32448306	0.06774921	0.783100834	0.440802258	0.440802258	0.068708299	0.303468828	0.834289579
96cb78b4e0ff3c2b00953987d32c6f9c	d__Bacteria	p__Chloroflexi	c__KD4-96	o__KD4-96	f__KD4-96	g__KD4-96	s__uncultured_bacterium	0.998115017	13	70	16	98	47	42	24	36	53	103	82	59	103	0.001243	0	0.000249	0.000996	0	0.000277	0.724151	N/A	N/A	0.230769	0.444048	0.216783	0.472148	0.405594	0.178559	0.514545	-0.131013944	0.132867133	0.097902098	0.314685315	-0.426573427	0.083916084	0.684848714	0.683365534	0.766288456	0.319471913	0.168899525	0.800197518
eb4e2037ea3ba9f437b97161a61cad67	d__Bacteria	p__Proteobacteria	c__Gammaproteobacteria	o__Burkholderiales	f__Burkholderiaceae	g__Burkholderia-Caballeronia-Paraburkholderia	0	0.999874	0	3	2	0	0	0	77	103	0	0	0	0	103	0.000627	0.000001	0.000403	0.000017	0	0.000011	0.102098	N/A	N/A	-0.033284	0.9121	-0.166418	0.580984	-0.694797	0.012149	0.715224	-0.20785649	0.037444135	0.270429867	0.024962757	-0.058246433	-0.574143411	0.516822372	0.908024368	0.39525819	0.938619227	0.857305599	0.050908467
8470362fab9b39cb1e85d6b20d4523ed	d__Bacteria	p__Myxococcota	c__Myxococcia	o__Myxococcales	f__Myxococcaceae	0	0	0.999999627	0	34	84	43	18	52	26	57	26	102	48	22	102	0.000979	0	0.00026	0.000805	0	0.000247	0.794867	N/A	N/A	-0.273205	0.364873	-0.087566	0.771493	-0.182137	0.545791	0.339828	-0.220290682	-0.208120967	0.031747266	0.299835291	-0.405659512	0.081131902	0.491458881	0.516277034	0.92197686	0.343716591	0.190757812	0.802081434
692be894ec992f4734786d69e0d632c5	d__Bacteria	p__Proteobacteria	c__Alphaproteobacteria	o__Defluviicoccales	f__Defluviicoccaceae	g__Defluviicoccus	s__uncultured_bacterium	0.766862803	24	7	14	0	0	0	0	0	102	14	0	0	102	0.000404	0.000001	0.000349	0.000157	0	0.000084	0.714061	N/A	N/A	0.058613	0.845866	0.246173	0.414236	0.10941	0.7167	0.275694	-0.243492377	-0.046787982	-0.233939909	0.116969954	-0.272929893	-0.085777966	0.445692547	0.885193119	0.464282613	0.717331256	0.39073083	0.790963055
540e46e1353ba5a9a8ca78aaa2aade48	d__Bacteria	p__Desulfobacterota	c__Desulfuromonadia	o__Geobacterales	f__Geobacteraceae	g__Geobacter	0	0.987632342	102	0	0	0	0	0	48	7	0	44	0	0	102	0.000345	0	0.000197	0.000355	0.000001	0.000355	0.984531	N/A	N/A	-0.578304	0.04887	0.495095	0.100581	-0.428527	0.15524	0.873607	-0.20785649	-0.199702056	-0.149776542	-0.324515841	0.615748006	-0.395243652	0.516822372	0.533758274	0.642213871	0.303417135	0.033036837	0.203497766
bb740c10ad31d5779e628bccffdb5015	d__Bacteria	p__Proteobacteria	c__Alphaproteobacteria	o__Azospirillales	f__Azospirillaceae	g__Skermanella	0	0.999719284	0	74	100	27	24	0	28	37	35	31	64	42	100	0.000825	0	0.00011	0.000784	0.000001	0.000348	0.952255	N/A	N/A	0.630474	0.02796	-0.227671	0.450189	-0.462347	0.125169	0.814307	-0.437478639	0.122592132	-0.010507897	0.241681632	-0.907181776	-0.1190895	0.154954797	0.704272667	0.974144529	0.449188744	4.63469E-05	0.712399837
691849d2d09ff0dc91cdd3bb95292dc8	d__Bacteria	p__Proteobacteria	c__Alphaproteobacteria	o__Rhizobiales	f__Beijerinckiaceae	g__Neo-b11	s__uncultured_bacterium	0.786715776	43	86	86	30	34	99	43	0	28	28	48	83	99	0.000801	0	0.000235	0.001317	0	0.000261	0.118089	N/A	N/A	-0.017575	0.953518	-0.857657	0.000361	0.01406	0.962807	0.857952	0.218356573	0.608391608	0.517482517	0.65034965	-0.41958042	0.020979021	0.49536676	0.040002049	0.088650879	0.025911517	0.176577011	0.956169155
98be0e79fe2feb80c3a40b76279a3066	d__Bacteria	p__Actinobacteriota	c__Thermoleophilia	o__Solirubrobacterales	0	0	0	0.962535179	99	0	0	0	58	0	0	0	0	0	0	0	99	0	0	0	0.000547	0.000001	0.000363	0.106241	N/A	N/A	-0.155891	0.605133	0.14514	0.630249	0.220398	0.464792	0.306502	-0.134281627	0.462298782	0.075257941	0.134389181	-0.026877836	-0.241900526	0.677358392	0.130231626	0.816186409	0.677112302	0.933918996	0.448765409
458e202dc58666a3682157d1abb3d478	d__Bacteria	p__Acidobacteriota	c__Blastocatellia	o__Pyrinomonadales	f__Pyrinomonadaceae	g__RB41	s__metagenome	0.907269181	0	0	0	0	0	0	0	99	0	0	0	0	99	0.000345	0.000001	0.000345	0	0	0	0.439892	N/A	N/A	-0.043671	0.884836	0.393042	0.192379	-0.480384	0.111103	0.62222	-0.090909091	-0.305699203	-0.131013944	-0.393041832	0.131013944	-0.218356573	0.778725396	0.333893136	0.684848714	0.206255757	0.684848714	0.49536676
0668e8d95b17b10cf40e28029cbd04d4	d__Bacteria	p__Planctomycetota	c__Planctomycetes	o__Planctomycetales	f__Rubinisphaeraceae	g__SH-PL14	0	0.999999587	11	58	24	39	19	0	43	25	98	0	72	44	98	0.000982	0.000001	0.000294	0.000526	0	0.000177	0.157284	N/A	N/A	0.85114	0.000446	-0.063047	0.834367	-0.231174	0.44325	0.884226	-0.437478639	0.234676367	0.189142146	0.290718484	-0.623468557	-0.395797455	0.154954797	0.462836644	0.55603285	0.359292818	0.030299355	0.202807643
793990a4a2829e015b14de27a71523cd	d__Bacteria	p__Bacteroidota	c__Bacteroidia	o__Chitinophagales	f__Chitinophagaceae	g__Flavisolibacter	0	0.994949106	0	22	98	0	0	0	42	0	27	36	60	36	98	0.0007	0	0.000169	0.000418	0.000001	0.000335	0.689382	N/A	N/A	0.341446	0.257446	-0.276063	0.359879	-0.410462	0.173404	0.601061	-0.316983389	-0.152273895	-0.304547789	-0.130520481	-0.442319408	-0.065260241	0.315424166	0.63660987	0.335809901	0.685982138	0.149915032	0.840307118
67588f6f0b9b141bc5f37204a50da5bf	d__Bacteria	p__Acidobacteriota	c__Vicinamibacteria	o__Vicinamibacterales	f__Vicinamibacteraceae	g__Vicinamibacteraceae	0	0.999998033	28	68	97	66	83	53	20	18	54	0	72	31	97	0.000679	0	0.000224	0.001376	0	0.000204	0.013118	N/A	N/A	0.517483	0.084869	-0.692308	0.012593	0.216783	0.472148	0.891108	-0.043671315	0.58041958	0.412587413	0.685314685	-0.72027972	-0.076923077	0.892800448	0.052086242	0.184480685	0.017305023	0.011020519	0.817283291
110af1a25622d25331ad5a80e9996fe3	d__Bacteria	p__Verrucomicrobiota	c__Verrucomicrobiae	o__Opitutales	f__Opitutaceae	g__Opitutus	0	0.794491812	16	25	16	26	28	0	97	51	44	57	8	39	97	0.001031	0	0.000247	0.000387	0	0.000089	0.009659	3.55	0.037373	0	1	0.65149	0.021725	-0.154116	0.60925	0.66947	-0.480384461	-0.076923077	0.20979021	0.062937063	-0.055944056	-0.307692308	0.113937412	0.817283291	0.513512513	0.851681911	0.868980339	0.330862674
869b340b83d9b7c0eb52a1cf1bb57958	d__Bacteria	p__Acidobacteriota	c__Vicinamibacteria	o__Vicinamibacterales	f__uncultured	g__uncultured	s__uncultured_Acidobacteria	0.849528939	26	21	8	71	79	0	0	0	97	0	72	41	97	0.000731	0.000001	0.00036	0.000714	0	0.000282	0.980886	N/A	N/A	0.729653	0.007071	0.04983	0.868734	0.387962	0.198191	0.827883	-0.35564338	0.352368954	0.039152106	0.288301871	-0.622874413	-0.131693447	0.256568192	0.261284819	0.903845769	0.363483047	0.030504011	0.683288955
329114d6cbb7b4d1fddab4f77db2f077	d__Bacteria	p__Actinobacteriota	c__Actinobacteria	o__Propionibacteriales	f__Nocardioidaceae	g__Nocardioides	s__uncultured_organism	0.717720943	0	0	0	0	0	97	28	0	0	0	0	0	97	0.000098	0	0.000098	0.000338	0.000001	0.000338	0.717211	N/A	N/A	-0.532181	0.074898	-0.403168	0.181172	0.04838	0.87252	0.669404	0.738548946	0.274153929	0.521430022	0.215022689	0.650443636	0.048380105	0.006080848	0.388523894	0.082107485	0.502135449	0.022008557	0.881310372
524f945306ac2c325b6027df82cc10c2	d__Bacteria	p__Proteobacteria	c__Gammaproteobacteria	o__Steroidobacterales	f__Steroidobacteraceae	g__uncultured	0	0.999995315	40	66	19	96	90	48	38	12	62	92	45	24	96	0.000951	0	0.000244	0.00125	0	0.000255	0.65498	N/A	N/A	-0.097902	0.745405	0.111888	0.71057	0.769231	0.003446	0.783466	-0.218356573	0.433566434	0.300699301	0.531468531	-0.202797203	-0.272727273	0.49536676	0.161446426	0.342483375	0.079302939	0.528100237	0.391232746
b019dd54338af8e51cf0d4cc28ded009	d__Bacteria	p__Acidobacteriota	c__Acidobacteriae	o__Bryobacterales	f__Bryobacteraceae	g__Bryobacter	0	0.998088891	54	40	34	40	46	96	21	0	52	0	67	51	96	0.000665	0	0.000246	0.00108	0	0.000194	0.158291	N/A	N/A	0.20351	0.499697	-0.312283	0.300331	0.396494	0.188503	0.544191	0.043747864	0.651489616	0.378284293	0.605955395	-0.441331675	-0.161121088	0.892613501	0.021724735	0.225326753	0.036758516	0.150934729	0.616898856
e921e545e3e42c795f12a215f520b1e2	d__Bacteria	p__Acidobacteriota	c__Blastocatellia	o__Blastocatellales	f__Blastocatellaceae	g__Aridibacter	s__uncultured_bacterium	0.744688805	22	26	0	33	17	0	74	29	39	0	17	96	96	0.000888	0.000001	0.000308	0.000341	0	0.000117	0.05687	N/A	N/A	0.398605	0.186161	0.317473	0.29237	-0.253978	0.399592	0.569368	-0.395819547	-0.007042428	0.204230416	-0.070424282	-0.042254569	-0.281697126	0.202780142	0.98267017	0.524324327	0.827831199	0.896261298	0.375065236
870580055eed724ef7715bf785c61f06	d__Bacteria	p__Actinobacteriota	c__Actinobacteria	o__Streptosporangiales	f__Streptosporangiaceae	0	0	0.999999849	32	0	0	9	0	10	82	96	18	15	31	23	96	0.000923	0.000001	0.000302	0.000178	0	0.000106	0.012423	3.61	0.023968	-0.091552	0.761401	0.49297	0.10205	-0.591564	0.042757	0.775467	-0.220290682	-0.331582558	-0.179901175	-0.497373836	0.48326394	-0.335110032	0.491458881	0.292388479	0.57583124	0.099913838	0.111474148	0.286969257
54a67a54823b984ccd8d0ae7dfefc822	d__Bacteria	p__Proteobacteria	c__Alphaproteobacteria	o__Acetobacterales	f__Acetobacteraceae	g__uncultured	0	0.924643619	21	16	0	0	0	0	26	96	0	0	0	0	96	0.000425	0.000001	0.000328	0.000129	0	0.000083	0.648695	N/A	N/A	-0.232986	0.439684	0.18306	0.543757	-0.63655	0.026039	0.702132	-0.208372904	0.204369007	0.166831842	-0.037537165	0.087586717	-0.788280456	0.515757786	0.524036739	0.604296816	0.907796714	0.78664412	0.002319144
58ab4257cbdb7c2021a954410d08ff84	d__Bacteria	p__Chloroflexi	c__KD4-96	o__KD4-96	f__KD4-96	g__KD4-96	s__uncultured_Chloroflexi	0.987025179	0	38	17	30	17	68	74	16	57	95	69	36	95	0.001209	0	0.000241	0.000592	0	0.000199	0.03198	N/A	N/A	-0.059545	0.843446	-0.073555	0.807266	0.18564	0.538095	0.20837	-0.043671315	-0.013986014	0.006993007	0.097902098	-0.006993007	-0.083916084	0.892800448	0.973693904	0.991230036	0.766288456	0.991230036	0.800197518
fbe4d86e7f23f40253995c3ca735c7ed	d__Bacteria	p__Actinobacteriota	c__Thermoleophilia	o__Gaiellales	f__uncultured	g__uncultured	0	0.999935609	54	24	0	0	85	95	0	0	0	0	0	0	95	0	0	0	0.000899	0.000001	0.000355	0.008369	-3.68	0.02223	-0.328676	0.275671	-0.324516	0.281794	0.528378	0.077397	0.701799	0.363748857	0.782166386	0.366120436	0.449329626	0.024962757	-0.220504353	0.24510805	0.002644434	0.241813022	0.142804731	0.938619227	0.491028011
cf1447b7a243390beab4e9b95f3ff954	d__Bacteria	p__Acidobacteriota	c__Blastocatellia	o__11-24	f__11-24	g__11-24	s__uncultured_bacterium	0.951724551	0	0	0	0	94	0	0	0	0	0	0	0	94	0	0	0	0.000327	0.000001	0.000327	0.348803	N/A	N/A	0.131014	0.663908	-0.043671	0.884836	0.480384	0.111103	0.499841	-0.090909091	0.393041832	0.131013944	0.131013944	-0.218356573	-0.043671315	0.778725396	0.206255757	0.684848714	0.684848714	0.49536676	0.892800448
2b7f73a212c230b59e931556062a153d	d__Bacteria	p__Actinobacteriota	c__Thermoleophilia	o__Solirubrobacterales	0	0	0	0.999989631	29	28	46	58	32	78	61	31	16	94	25	35	94	0.000912	0	0.000247	0.000944	0	0.000169	0.956288	N/A	N/A	-0.769231	0.003446	-0.06993	0.816591	0.111888	0.71057	0.780465	0.043671315	0.111888112	0.559440559	0.622377622	0.06993007	0.174825175	0.892800448	0.732775446	0.06274872	0.034800123	0.834447145	0.588259895
83661624915dc313386333b36e2146f4	d__Bacteria	p__Firmicutes	c__Bacilli	o__Alicyclobacillales	f__Alicyclobacillaceae	g__Tumebacillus	s__uncultured_bacterium	0.777752094	26	0	18	0	35	0	0	94	0	18	0	0	94	0.00039	0.000001	0.000321	0.000275	0	0.000131	0.859668	N/A	N/A	-0.253988	0.399574	0.371213	0.218258	-0.148485	0.622388	0.473663	-0.243492377	-0.023393991	-0.163757936	-0.140363945	-0.023393991	-0.124767951	0.445692547	0.94247084	0.611068017	0.663487858	0.94247084	0.699238308
6928e3962795fdc684e05c24c89cedec	d__Bacteria	p__Myxococcota	c__Polyangia	o__Haliangiales	f__Haliangiaceae	g__Haliangium	0	0.997679373	0	0	0	0	0	0	34	94	0	0	0	35	94	0.000568	0.000001	0.000314	0	0	0	0.044539	N/A	N/A	0.045895	0.879017	0.302905	0.315078	-0.587453	0.044591	0.66254	-0.171967546	-0.403873736	-0.06425264	-0.569094809	0.321263199	-0.156042125	0.593047723	0.192906105	0.842745428	0.053461119	0.308570238	0.628187113
b0205bb0f893577f50ce73e6fad0d6b5	d__Bacteria	p__Myxococcota	c__bacteriap25	o__bacteriap25	f__bacteriap25	g__bacteriap25	s__uncultured_bacterium	0.820280761	0	0	15	0	0	94	0	0	0	0	0	19	94	0.000066	0	0.000066	0.00038	0.000001	0.000321	0.624677	N/A	N/A	-0.137684	0.647925	-0.458947	0.12797	0.100968	0.73772	0.489678	0.630547668	-0.06425264	0.156042125	0.110147382	0.082610537	0.679242192	0.027936319	0.842745428	0.628187113	0.733271494	0.798539196	0.015125767
6e364e25fd4dbf9dd773066f66f6614e	d__Bacteria	p__Planctomycetota	c__Planctomycetes	o__Isosphaerales	f__Isosphaeraceae	g__Aquisphaera	s__uncultured_bacterium	0.814880028	14	13	10	0	0	0	29	94	14	0	0	0	94	0.000477	0.000001	0.000313	0.000129	0	0.000059	0.217126	N/A	N/A	0.014959	0.96043	0.209428	0.487309	-0.587147	0.04473	0.623558	-0.279700777	0.014929323	0.115702253	-0.074646615	-0.014929323	-0.668087204	0.378603318	0.963270785	0.720285494	0.817657322	0.963270785	0.017569373
1dc3a7cd36625f81a603740de6b3160b	d__Bacteria	p__Proteobacteria	c__Alphaproteobacteria	o__Rhizobiales	f__Rhizobiaceae	0	0	0.999599801	12	20	0	12	18	0	32	93	0	15	40	0	93	0.000627	0.000001	0.000298	0.000216	0	0.000074	0.155488	N/A	N/A	0.028526	0.924625	0.131933	0.661697	-0.445718	0.139333	0.465709	-0.35564338	0.359487519	0.174404836	0.032033541	-0.131693447	-0.76880499	0.256568192	0.251094781	0.587737586	0.921275216	0.683288955	0.00347566
e0e0a3865c878986a3a82124db7bbfc9	d__Bacteria	p__Gemmatimonadota	c__Gemmatimonadetes	o__Gemmatimonadales	f__Gemmatimonadaceae	g__uncultured	s__uncultured_Gemmatimonadales	0.760099929	37	0	37	31	0	50	0	0	0	93	0	0	93	0.000324	0.000001	0.000324	0.00054	0	0.000179	0.756983	N/A	N/A	-0.758055	0.004277	-0.01563	0.958657	0.23445	0.436815	0.793637	0.146095426	-0.241737906	0.062383976	0.304121881	0.265131896	0.382101851	0.650505463	0.449079894	0.847270783	0.336520417	0.404939828	0.220295557
9b21d382c14a474a817db5ffa3148316	d__Bacteria	p__Proteobacteria	c__Alphaproteobacteria	o__Tistrellales	f__Geminicoccaceae	g__Candidatus_Alysiosphaera	s__metagenome	0.737365437	33	56	32	0	30	31	0	24	25	58	93	0	93	0.000697	0.000001	0.000309	0.000634	0	0.000152	0.924028	N/A	N/A	-0.021127	0.944137	-0.169018	0.575091	0.098594	0.743668	0.19681	-0.131939849	0.471842686	-0.246484985	0.204230416	-0.640860962	-0.260569842	0.682723635	0.121455143	0.439943113	0.524324327	0.024735858	0.41337102
dd6471eac220b847731bba237e1b85ff	d__Bacteria	p__Acidobacteriota	c__Vicinamibacteria	o__Vicinamibacterales	f__uncultured	g__uncultured	s__uncultured_Acidobacteria	0.95370358	0	35	0	17	10	0	0	0	93	0	0	33	93	0.000439	0.000001	0.000321	0.000216	0	0.000119	0.729069	N/A	N/A	0.631638	0.027585	0.101374	0.736705	0.452284	0.1336	0.783456	-0.243492377	0.085777966	0.148161942	0.241737906	-0.467879817	0.015595994	0.445692547	0.790963055	0.645846155	0.449079894	0.12505078	0.961631678
ac68c7c702432c26bc13677cb4c1ea8f	d__Bacteria	p__Bacteroidota	c__Bacteroidia	o__Cytophagales	f__Microscillaceae	g__uncultured	0	0.926588283	33	34	22	21	70	19	24	0	92	32	37	18	92	0.000707	0	0.000267	0.000693	0	0.000163	0.978428	N/A	N/A	0.433566	0.150441	-0.013986	0.963002	0.391608	0.194006	0.584408	-0.305699203	0.538461538	0.223776224	0.531468531	-0.517482517	-0.34965035	0.333893136	0.074902287	0.48491114	0.079302939	0.088650879	0.266004309
76b1f7dab47b1370281b0e31b488bc6d	d__Bacteria	p__Bacteroidota	c__Bacteroidia	o__Chitinophagales	f__Chitinophagaceae	g__Terrimonas	0	0.987459298	37	32	0	51	16	92	0	15	22	23	0	41	92	0.000352	0	0.000133	0.000794	0	0.000271	0.118367	N/A	N/A	-0.330994	0.272299	0.119721	0.691315	0.556352	0.0603	0.658345	0.396523227	0.405659512	0.515011206	0.596143109	0.123461591	0.07054948	0.201905389	0.190757812	0.086629142	0.04077845	0.702259615	0.82752917
2cb3580345c5a759b806f8fd11cbffc2	d__Bacteria	p__Bdellovibrionota	c__Oligoflexia	o__0319-6G20	f__0319-6G20	g__0319-6G20	s__uncultured_Syntrophobacteraceae	0.750698919	43	0	0	0	0	0	0	0	0	0	0	92	92	0.00032	0.000001	0.00032	0.00015	0	0.00015	0.796388	N/A	N/A	0.037629	0.900681	0.252652	0.402058	-0.123638	0.681761	0.283787	-0.134281627	-0.166642584	-0.274153929	-0.354787438	0.112886912	0.177393719	0.677358392	0.604712895	0.388523894	0.257796301	0.726858861	0.58125109
afbc56b21a1377748ac9efa75f584838	d__Bacteria	p__Planctomycetota	c__Planctomycetes	o__Gemmatales	f__Gemmataceae	g__uncultured	s__uncultured_bacterium	0.730882668	65	31	52	31	19	0	0	0	0	0	0	92	92	0.00032	0.000001	0.00032	0.00069	0	0.000197	0.618602	N/A	N/A	0.127153	0.673231	-0.157071	0.602404	-0.067316	0.823331	0.213004	-0.279700777	0.153025561	0.160490222	0.328445106	-0.444147359	0.007464661	0.378603318	0.63492655	0.618296915	0.297256643	0.148039587	0.981631299
aa441ccaffa9c33d44bfaf008a3cbc22	d__Bacteria	p__Proteobacteria	c__Alphaproteobacteria	o__Reyranellales	f__Reyranellaceae	g__Reyranella	0	0.999999983	27	24	20	25	17	0	64	91	21	33	37	13	91	0.000902	0	0.000249	0.000394	0	0.000085	0.034904	N/A	N/A	-0.118881	0.693371	0.398601	0.186164	-0.65035	0.022034	0.771991	-0.481226503	0.189142146	0.409807984	0.213660573	-0.112084235	-0.791594909	0.113213398	0.55603285	0.185824491	0.504912688	0.728736104	0.002156104
bad135fbf0258fddb72f9528a47d35df	d__Bacteria	p__Actinobacteriota	c__Actinobacteria	o__Pseudonocardiales	f__Pseudonocardiaceae	g__Kibdelosporangium	0	0.91994507	0	37	40	22	17	0	34	82	0	0	91	0	91	0.000721	0.000001	0.000362	0.000404	0	0.000148	0.667832	N/A	N/A	0.297297	0.324123	-0.38431	0.202446	-0.6381	0.025565	0.80203	-0.316983389	0.311798927	0.130520481	0.261040962	-0.667104681	-0.493077373	0.315424166	0.323838252	0.685982138	0.412496319	0.017797656	0.103344921
9d8e73fc7f9a2a593416016a873ffc89	d__Bacteria	p__Proteobacteria	c__Gammaproteobacteria	o__Burkholderiales	f__SC-I-84	g__SC-I-84	s__uncultured_bacterium	0.830445888	32	31	78	41	13	25	57	0	63	65	42	89	89	0.001101	0	0.000256	0.000766	0	0.00019	0.226629	N/A	N/A	0.230769	0.444048	0.041958	0.889324	-0.132867	0.659452	0.269571	-0.393041832	-0.321678322	0.041958042	0.174825175	-0.335664336	0.202797203	0.206255757	0.308312361	0.903738836	0.588259895	0.286690914	0.528100237
e7b2dea799ec7d376d2a8c7e20ef6dc3	d__Bacteria	p__Actinobacteriota	c__Actinobacteria	o__Frankiales	f__Geodermatophilaceae	g__Geodermatophilus	0	0.767649141	14	13	89	15	0	58	41	58	0	28	46	54	89	0.000791	0	0.000182	0.000658	0.000001	0.000294	0.836454	N/A	N/A	-0.26316	0.382771	-0.305265	0.311323	-0.540354	0.069717	0.674109	0.219124086	-0.207018818	0.17894847	-0.070175871	0.126316567	0.05964949	0.493814329	0.51855126	0.577888141	0.828430527	0.695661904	0.853900508
a08ee4a8aa1ece798d78fae2b9ad0401	d__Bacteria	p__Acidobacteriota	c__Blastocatellia	o__11-24	f__11-24	g__11-24	s__uncultured_Acidobacteria	0.936502962	76	66	51	57	31	77	29	0	18	89	37	0	89	0.000603	0	0.000282	0.001247	0	0.000148	0.02837	N/A	N/A	-0.630474	0.02796	-0.19965	0.507866	0.367776	0.22255	0.756715	-0.043747864	0.563923807	0.469352734	0.816113336	-0.287215852	-0.294221117	0.892613501	0.056167175	0.123706328	0.001205154	0.365374452	0.353265059
b5da35fbcfc9dfd983cc219884d41ae1	d__Bacteria	p__Acidobacteriota	c__Blastocatellia	o__DS-100	f__DS-100	g__DS-100	0	1	55	15	32	25	33	89	18	0	25	0	64	33	89	0.000488	0	0.000204	0.000867	0	0.000228	0.181822	N/A	N/A	0.045695	0.87954	-0.463978	0.123843	0.253079	0.401263	0.530484	0.306235047	0.679510674	0.301226381	0.50788169	-0.203152676	0.014010529	0.333003139	0.015070229	0.341372295	0.091845792	0.526563053	0.965529985
5d5213c3ee4ae7bde45713ae54078673	d__Bacteria	p__Proteobacteria	c__Gammaproteobacteria	o__Burkholderiales	f__Nitrosomonadaceae	g__966-1	s__uncultured_beta	0.974480527	26	5	0	0	11	0	0	0	89	0	0	0	89	0.00031	0.000001	0.00031	0.000146	0	0.000088	0.785096	N/A	N/A	0.316195	0.294316	0.199702	0.507755	0.407725	0.176289	0.553263	-0.20785649	0.391083193	-0.020802297	0.170578839	-0.278750786	-0.324515841	0.516822372	0.208728196	0.948836372	0.596081538	0.380293001	0.303417135
c60b2ce8da9ed0612c7a634232ffc509	d__Bacteria	p__Actinobacteriota	c__Rubrobacteria	o__Rubrobacterales	f__Rubrobacteriaceae	g__Rubrobacter	s__uncultured_actinobacterium	0.853539096	0	22	88	0	5	0	0	0	0	0	0	0	88	0	0	0	0.000401	0.000001	0.000297	0.150685	N/A	N/A	0.238653	0.42864	-0.569095	0.053461	0.055074	0.855066	0.619562	-0.171967546	0.413052684	0.238652662	0.477305324	-0.706779038	-0.165221074	0.593047723	0.182021679	0.455066178	0.11661097	0.010170063	0.607841489
ce3817985b8ddc3d56ecc01fa08571a7	d__Bacteria	p__Actinobacteriota	c__Acidimicrobiia	o__Microtrichales	0	0	0	0.999553302	60	41	71	44	43	50	65	87	29	79	49	71	87	0.001323	0	0.000181	0.001076	0	0.0001	0.192733	N/A	N/A	-0.444834	0.140119	0.276708	0.358757	-0.570929	0.052524	0.774858	-0.480384461	0.202797203	0.384615385	0.461538462	-0.335664336	-0.328671329	0.113937412	0.528100237	0.218387427	0.133836316	0.286690914	0.297385078
987908f833dd6a4d43a48cfc6186d1b4	d__Bacteria	p__Methylomirabilota	c__Methylomirabilia	o__Rokubacteriales	f__Rokubacteriales	g__Rokubacteriales	s__uncultured_bacterium	0.997913674	41	87	29	29	44	84	0	0	0	6	35	63	87	0.000362	0	0.000223	0.001094	0	0.000225	0.012955	N/A	N/A	0.021165	0.944038	-0.500901	0.096653	0.398605	0.186161	0.640496	0.307859648	0.746497384	0.478885114	0.697200387	-0.288739554	-0.056339425	0.330312679	0.00528802	0.115234156	0.011730636	0.36272224	0.861937304
93fa99be8ff07d8f368273a60a1e0fbc	d__Bacteria	p__Proteobacteria	c__Alphaproteobacteria	o__Tistrellales	f__Geminicoccaceae	g__Candidatus_Alysiosphaera	s__uncultured_bacterium	0.999886319	20	33	87	25	0	54	26	0	30	0	66	0	87	0.000425	0	0.000224	0.000763	0	0.000259	0.61737	N/A	N/A	0.163727	0.587115	-0.779483	0.002798	-0.121016	0.688153	0.805633	0.044455422	0.345250389	0.266946177	0.562366613	-0.541010919	-0.185082683	0.890885751	0.271711019	0.401611049	0.057000453	0.069311796	0.564695618
a5e07f7c753051c99be192717efa3854	d__Bacteria	p__Actinobacteriota	c__Thermoleophilia	o__Solirubrobacterales	f__Solirubrobacteraceae	g__Conexibacter	s__uncultured_bacterium	0.948168084	57	38	0	61	0	0	0	36	0	87	0	0	87	0.000428	0.000001	0.000304	0.000543	0	0.000252	0.87425	N/A	N/A	-0.444486	0.14043	0.491274	0.103235	0.015596	0.958747	0.662692	-0.243492377	0.038989985	0.171555933	0.304121881	0.093575963	-0.35870786	0.445692547	0.904242309	0.593946326	0.336520417	0.77238294	0.252199305
3501d03f4da902cab194448b80dbcb86	d__Bacteria	p__Gemmatimonadota	c__Gemmatimonadetes	o__Gemmatimonadales	f__Gemmatimonadaceae	g__Gemmatimonas	0	0.99999996	14	0	0	0	0	0	59	87	0	0	0	0	87	0.000508	0.000001	0.00033	0.000049	0	0.000049	0.143855	N/A	N/A	-0.330442	0.2731	0.321263	0.286645	-0.670063	0.017117	0.813257	-0.171967546	-0.082610537	0.073431588	-0.293726353	0.458947427	-0.569094809	0.593047723	0.798539196	0.820582398	0.35411323	0.133408824	0.053461119
9a3dae8ee58a1c0efd77166e79b031bd	d__Bacteria	p__Actinobacteriota	c__Thermoleophilia	o__Gaiellales	f__uncultured	g__uncultured	0	0.998352925	0	0	0	8	0	87	0	0	20	0	0	0	87	0.00007	0	0.00007	0.000331	0.000001	0.000299	0.654315	N/A	N/A	-0.119326	0.692282	-0.073432	0.807583	0.550737	0.063498	0.56828	0.630547668	0.06425264	0.403873736	0.394694787	0.293726353	0.394694787	0.027936319	0.842745428	0.192906105	0.204183151	0.35411323	0.204183151
3502e3f380d9bc3066c5fcd414d9dde7	d__Bacteria	p__Acidobacteriota	c__Holophagae	o__Subgroup_7	f__Subgroup_7	g__Subgroup_7	0	0.999999996	72	61	69	63	80	65	39	25	39	61	86	64	86	0.001094	0	0.000189	0.001428	0	0.00006	0.054628	N/A	N/A	0.066667	0.825007	-0.449126	0.136334	0.217545	0.470592	0.503472	-0.174991456	0.518389587	0.308231646	0.654992248	-0.65849488	-0.05954475	0.586462281	0.08422878	0.329698291	0.020793709	0.019892134	0.854154625
6e4b50a611f333bfb12f3b9a4a9e8b61	d__Bacteria	p__Acidobacteriota	c__Blastocatellia	o__Blastocatellales	f__Blastocatellaceae	g__uncultured	0	0.912320283	31	61	58	86	42	33	43	62	49	27	0	56	86	0.000825	0	0.000194	0.001083	0	0.000178	0.619416	N/A	N/A	0.195804	0.516074	-0.041958	0.889324	-0.223776	0.457977	0.300292	-0.305699203	0.188811189	0.566433566	0.58041958	-0.482517483	-0.237762238	0.333893136	0.557827775	0.059034148	0.052086242	0.115373605	0.457102207
0f4999c3b62a1dd3b33a1a8002dcf6ce	d__Bacteria	p__Chloroflexi	c__KD4-96	o__KD4-96	f__KD4-96	g__KD4-96	s__uncultured_Chloroflexi	0.816018749	23	53	37	48	29	63	86	35	19	74	77	81	86	0.001296	0	0.000238	0.000881	0	0.00013	0.097896	N/A	N/A	-0.132867	0.659452	-0.258741	0.390811	-0.251748	0.403743	0.384679	-0.21873932	0.430823778	0.413310616	0.469352734	-0.378284293	-0.346760602	0.494592313	0.162057506	0.181721477	0.123706328	0.225326753	0.269479388
769ca485581fc30bb49312d1b42f0ef6	d__Bacteria	p__Myxococcota	c__Polyangia	o__Polyangiales	f__BIrii41	g__BIrii41	0	0.999999756	0	29	31	13	25	0	32	38	86	42	24	35	86	0.000895	0	0.000188	0.000341	0	0.00012	0.009122	3.47	0.024722	0.343258	0.254929	0.528897	0.077052	-0.147111	0.625613	0.647457	-0.438248171	-0.035087935	-0.042105522	0.035087935	-0.505266268	-0.157895709	0.15414651	0.913792374	0.896625489	0.913792374	0.093811385	0.624058792
c646ade11a5124c0a97bd0d40898adf6	d__Bacteria	p__Acidobacteriota	c__Vicinamibacteria	o__Subgroup_17	f__Subgroup_17	g__Subgroup_17	0	0.999999992	30	10	0	71	85	50	0	0	16	69	37	36	85	0.00055	0	0.000226	0.000857	0	0.000288	0.658773	N/A	N/A	-0.147891	0.623781	0.126764	0.674173	0.760582	0.004078	0.785128	0.131939849	0.197187988	0.035212141	0.218315273	0.161975847	0.26761227	0.682723635	0.53902672	0.91348822	0.49545036	0.615006487	0.4003924
80406f4229979c59b190101a1fcc678f	d__Bacteria	p__Planctomycetota	c__Planctomycetes	o__Pirellulales	f__Pirellulaceae	g__Pir4_lineage	s__uncultured_Planctomycetales	0.83791937	85	34	23	43	44	32	4	0	64	61	55	16	85	0.000697	0	0.000254	0.000909	0	0.000186	0.720856	N/A	N/A	0.06993	0.816591	0.286713	0.341645	0.51049	0.089914	0.589656	-0.218356573	0.384615385	0.013986014	0.391608392	-0.321678322	-0.167832168	0.49536676	0.218387427	0.973693904	0.209564352	0.308312361	0.603727651
56975b6ad12a305177f3092cb99981da	d__Bacteria	p__Planctomycetota	c__Phycisphaerae	o__Tepidisphaerales	f__WD2101_soil_group	g__WD2101_soil_group	0	0.999999986	39	24	85	45	0	0	49	58	0	0	0	0	85	0.000373	0	0.000237	0.000672	0	0.000273	0.661814	N/A	N/A	-0.231405	0.442795	-0.156758	0.603128	-0.724072	0.007751	0.776145	-0.279700777	0.029858646	0.503864651	0.429218036	-0.029858646	-0.403091721	0.378603318	0.926607016	0.094876312	0.163801648	0.926607016	0.193851549
7286a9b89b5bb4cfd7046f878ea2feab	d__Bacteria	p__Actinobacteriota	c__Actinobacteria	o__Frankiales	f__Sporichthyaceae	g__uncultured	s__uncultured_bacterium	0.891980076	63	85	8	33	43	0	74	46	30	52	61	49	85	0.001087	0	0.000126	0.000808	0	0.000276	0.635252	N/A	N/A	0.048951	0.871028	0.13986	0.642745	-0.391608	0.194006	0.418705	-0.481226503	0.570929072	0.217163205	0.311734278	-0.280210587	-0.749563321	0.113213398	0.052523555	0.497784902	0.323943941	0.377698156	0.005004049
1e3f8dbae4ce4ec7568589123e2602e6	d__Bacteria	p__Latescibacterota	c__Latescibacterota	o__Latescibacterota	f__Latescibacterota	g__Latescibacterota	s__uncultured_Acidobacterium	0.727796169	45	0	0	0	48	84	0	0	0	10	0	23	84	0.000115	0	0.000081	0.000616	0.000001	0.0003	0.060751	N/A	N/A	-0.42889	0.154891	0.03899	0.897108	0.569254	0.053379	0.713804	0.438286278	0.241737906	0.007797997	-0.015595994	0.350909863	0.374303854	0.154106554	0.449079894	0.980811173	0.961631678	0.263402657	0.230645337
4608fae4bbc9964cdd17af8782f2155e	d__Bacteria	p__Proteobacteria	c__Gammaproteobacteria	o__Burkholderiales	f__Oxalobacteraceae	g__Massilia	0	0.999104285	0	22	38	18	18	0	84	77	61	0	0	0	84	0.000773	0.000001	0.000352	0.000334	0	0.000123	0.196874	N/A	N/A	0.199782	0.507585	-0.025427	0.932793	-0.3923	0.193221	0.440974	-0.316983389	-0.043506827	0.253789824	0.130520481	-0.261040962	-0.348054616	0.315424166	0.893202174	0.426060729	0.685982138	0.412496319	0.267575666
926c02fd6f6697c549ce4ddc2477372f	d__Bacteria	p__Actinobacteriota	c__Actinobacteria	o__Micromonosporales	f__Micromonosporaceae	g__uncultured	0	0.999322879	53	36	21	33	44	0	51	22	61	31	83	76	83	0.001128	0	0.000207	0.000651	0	0.000159	0.042878	N/A	N/A	0.629371	0.02832	0.20979	0.486557	-0.06993	0.816591	0.66709	-0.480384461	0.377622378	-0.118881119	0.097902098	-0.552447552	-0.321678322	0.113937412	0.227443132	0.716184327	0.766288456	0.066629001	0.308312361
c7d69e8abe74e2d7c726f8c113250668	d__Bacteria	p__Proteobacteria	c__Alphaproteobacteria	o__Rhizobiales	f__Beijerinckiaceae	g__Microvirga	0	0.999204923	20	21	83	0	0	0	0	0	39	0	31	0	83	0.000244	0	0.000156	0.000432	0	0.000274	0.75138	N/A	N/A	0.530264	0.076151	-0.327516	0.27737	-0.171556	0.569365	0.646435	-0.243492377	0.163757936	-0.17935393	0.202747921	-0.678425735	-0.187151927	0.445692547	0.611068017	0.577012393	0.527404884	0.015295585	0.5602731
c3e5b6cc0300fa6431376ba8b0ce62b7	d__Bacteria	p__Actinobacteriota	c__Acidimicrobiia	o__Microtrichales	f__Ilumatobacteraceae	g__uncultured	0	0.993278354	42	45	18	33	47	47	20	0	82	0	0	26	82	0.000446	0	0.000272	0.000808	0	0.000097	0.176078	N/A	N/A	0.123462	0.682191	-0.169319	0.574411	0.701967	0.010933	0.732577	0.04397995	0.528182111	0.507054827	0.640860962	-0.288739554	-0.147890991	0.892046735	0.0775272	0.092464184	0.024735858	0.36272224	0.646456399
fac8b46a31d2440c45932303e91b9270	d__Bacteria	p__Acidobacteriota	c__Blastocatellia	o__Blastocatellales	f__Blastocatellaceae	g__uncultured	s__uncultured_Acidobacteria	0.719513456	24	0	0	69	79	0	0	41	33	51	52	82	82	0.000902	0	0.00023	0.000599	0.000001	0.000311	0.678625	N/A	N/A	0.338132	0.262094	0.473385	0.116406	0.24559	0.415341	0.631459	-0.35564338	-0.242031201	-0.266946177	-0.242031201	-0.177964118	0.288301871	0.256568192	0.448512778	0.401611049	0.448512778	0.580016415	0.363483047
16f831ca9c7732fa213b9624529eeead	d__Bacteria	p__Actinobacteriota	c__Rubrobacteria	o__Rubrobacterales	f__Rubrobacteriaceae	g__Rubrobacter	s__uncultured_bacterium	0.912924586	32	48	82	10	11	0	0	0	9	0	0	16	82	0.000087	0	0.000058	0.000637	0	0.000261	0.026132	-3.48	0.04632	0.282794	0.348284	-0.297297	0.324123	0.021753	0.942484	0.410891	-0.316983389	0.355305754	0.2682921	0.551086476	-0.630848992	-0.174027308	0.315424166	0.25705221	0.399150547	0.063295464	0.027838786	0.588558896
2bf6152916d6865b11391ed3a1757512	d__Bacteria	p__Actinobacteriota	c__Rubrobacteria	o__Rubrobacterales	f__Rubrobacteriaceae	g__Rubrobacter	s__uncultured_Actinomycetales	0.999983912	49	3	16	82	6	0	22	0	7	32	0	0	82	0.000212	0	0.000117	0.000543	0	0.00028	0.217183	N/A	N/A	-0.391521	0.194106	0.231353	0.442896	0.056949	0.850189	0.458319	-0.35564338	-0.017796412	0.281183307	0.444910295	0.067626365	-0.13525273	0.256568192	0.956222632	0.37597422	0.1472613	0.834586391	0.675137513
ed438bfbe9c666593fc60c11e4242691	d__Bacteria	p__Chloroflexi	c__Chloroflexia	o__Kallotenuales	f__AKIW781	g__AKIW781	s__uncultured_bacterium	0.919992239	0	0	82	0	0	0	0	0	0	0	0	7	82	0.000024	0	0.000024	0.000286	0	0.000286	0.636691	N/A	N/A	0.241901	0.422383	-0.295656	0.3268	-0.274154	0.36321	0.470201	-0.134281627	-0.370914139	-0.172018152	-0.150515883	-0.344036303	0.499927753	0.677358392	0.235233133	0.59293728	0.640553007	0.273512748	0.097910881
18bf103fc503b07d7e43e73f5ef2151f	d__Bacteria	p__Actinobacteriota	c__Acidimicrobiia	o__IMCC26256	f__IMCC26256	g__IMCC26256	0	0.99999955	15	19	0	16	0	0	0	35	0	82	0	0	82	0.000407	0	0.000287	0.000174	0	0.000079	0.678665	N/A	N/A	-0.358708	0.234165	0.522466	0.081393	-0.109172	0.71729	0.643087	-0.243492377	-0.124767951	-0.023393991	0.124767951	0.07797997	-0.265131896	0.445692547	0.699238308	0.94247084	0.699238308	0.809643603	0.404939828
2455d4e9a743b01433756f61e5c94966	d__Bacteria	p__Acidobacteriota	c__Blastocatellia	o__DS-100	f__DS-100	g__DS-100	s__uncultured_bacterium	0.965786147	72	24	28	36	24	75	28	0	13	0	18	81	81	0.000488	0	0.000258	0.000902	0	0.000204	0.174606	N/A	N/A	-0.231989	0.441643	-0.428828	0.15495	0.07733	0.797585	0.493652	0.175299269	0.375440908	0.508775062	0.494739888	0.035087935	0.122807774	0.585793532	0.229118453	0.091180798	0.102008084	0.913792374	0.703773231
d386b60bed00f1a4f0c143821ae748a1	d__Bacteria	p__Chloroflexi	c__Chloroflexia	o__Kallotenuales	f__AKIW781	g__AKIW781	s__uncultured_bacterium	0.839997664	0	81	13	5	1	0	0	0	9	0	69	33	81	0.000387	0	0.000238	0.000348	0	0.000272	0.955785	N/A	N/A	0.812127	0.001332	-0.406064	0.178057	0	1	0.907986	-0.316983389	0.145022757	-0.152273895	0.116018205	-0.877387678	0	0.315424166	0.652928524	0.63660987	0.719548872	0.000177028	1
07bc881d26ed4687ca5e95ef723bf5fb	d__Bacteria	p__Proteobacteria	c__Alphaproteobacteria	o__Tistrellales	f__Geminicoccaceae	0	0	0.999879232	0	15	36	10	0	38	0	0	9	0	18	81	81	0.000376	0	0.00027	0.000345	0	0.000144	0.956924	N/A	N/A	0.297297	0.324123	-0.587342	0.044641	0.079763	0.791362	0.663112	0.226416706	0.043506827	0.16677617	0.319050065	-0.478575097	0.406063719	0.479173838	0.893202174	0.604419199	0.312104065	0.115503491	0.190273611
13801e7bc71636162780bd7b6d06bf65	d__Bacteria	p__Myxococcota	c__Polyangia	o__Polyangiales	f__Phaselicystidaceae	g__Phaselicystis	s__uncultured_Polyangiaceae	0.976507293	47	15	39	31	22	37	47	80	42	58	31	53	80	0.001083	0	0.000142	0.000665	0	0.0001	0.010613	3.37	0.024975	-0.29123	0.334094	0.67018	0.01709	-0.424564	0.159096	0.84511	-0.437478639	-0.378284293	-0.003502632	-0.042031588	-0.052539485	-0.098073706	0.154954797	0.225326753	0.991380382	0.896806152	0.871178309	0.761715328
1644bac83434fbff42aee3b9328d91b0	d__Bacteria	p__Actinobacteriota	c__Actinobacteria	o__Pseudonocardiales	f__Pseudonocardiaceae	g__Actinophytocola	0	0.959887717	0	61	46	26	16	0	11	0	13	34	80	72	80	0.000731	0	0.000288	0.000519	0	0.000211	0.751626	N/A	N/A	0.584522	0.045932	-0.26057	0.387471	-0.02817	0.925563	0.64059	-0.395819547	0.091551566	-0.091551566	0.211272845	-0.831006522	0.028169713	0.202780142	0.777196289	0.777196289	0.50979741	0.000811316	0.930749393
80d8d0ade30902a94208195c088ee41e	d__Bacteria	p__Actinobacteriota	c__Actinobacteria	o__Frankiales	f__Acidothermaceae	g__Acidothermus	s__uncultured_bacterium	0.801154119	80	0	0	0	0	0	0	47	0	0	0	0	80	0.000164	0	0.000164	0.000279	0	0.000279	0.84768	N/A	N/A	-0.274154	0.36321	0.440797	0.143753	-0.430045	0.153782	0.674093	-0.134281627	-0.032253403	-0.123638046	-0.231149391	0.263402795	-0.392416408	0.677358392	0.920736382	0.701851281	0.46978065	0.408125175	0.207043295
c7730b483e5a9b4111139103248601f3	d__Bacteria	p__Actinobacteriota	c__Thermoleophilia	o__Gaiellales	0	0	0	0.999999998	0	0	0	0	0	0	0	80	0	0	0	0	80	0.000279	0	0.000279	0	0	0	0.23765	N/A	N/A	-0.043671	0.884836	0.393042	0.192379	-0.480384	0.111103	0.62222	-0.090909091	-0.305699203	-0.131013944	-0.393041832	0.131013944	-0.218356573	0.778725396	0.333893136	0.684848714	0.206255757	0.684848714	0.49536676
0dc604ec0afb867721bec814b50999ae	d__Bacteria	p__Chloroflexi	c__KD4-96	o__KD4-96	f__KD4-96	g__KD4-96	s__uncultured_bacterium	0.94125301	79	29	25	50	34	51	38	25	65	34	47	45	79	0.000885	0	0.000116	0.000933	0	0.00017	0.898496	N/A	N/A	-0.073685	0.806933	0.140352	0.641578	0.368423	0.221737	0.401078	-0.218356573	0.475524476	0.363636364	0.573426573	-0.286713287	-0.328671329	0.49536676	0.121319356	0.246255228	0.055481324	0.366408456	0.297385078
e1464539879868d4c7719804c23ac0e6	d__Bacteria	p__Proteobacteria	c__Alphaproteobacteria	o__Rhizobiales	f__Methyloligellaceae	0	0	0.999993094	35	29	79	26	72	67	12	0	11	0	19	0	79	0.000146	0	0.00007	0.001073	0	0.000204	0.000384	-3.7	0.0036999	-0.147891	0.623781	-0.732413	0.006752	0.239443	0.427113	0.784623	0.219899749	0.739454956	0.598606393	0.83804895	-0.443672974	-0.119721279	0.49224764	0.005986228	0.039741281	0.000664043	0.148524845	0.71093186
e078433806edf9345cb3679bca0cffda	d__Bacteria	p__Actinobacteriota	c__Actinobacteria	o__Propionibacteriales	f__Nocardioidaceae	g__Nocardioides	0	0.999969078	0	7	0	0	0	0	79	43	0	0	0	0	79	0.000425	0	0.000286	0.000024	0	0.000024	0.138434	N/A	N/A	-0.073432	0.807583	-0.009179	0.975714	-0.569095	0.053461	0.573886	-0.171967546	0.091789485	0.257010559	-0.073431588	0.119326331	-0.679242192	0.593047723	0.776630219	0.420009062	0.820582398	0.711849439	0.015125767
c5c9af963b1827a7faaf3b934472d9ea	d__Bacteria	p__Proteobacteria	c__Alphaproteobacteria	o__Rhizobiales	f__Beijerinckiaceae	g__Methylobacterium-Methylorubrum	0	0.998871283	0	20	78	14	5	0	0	0	17	0	47	28	78	0.00032	0	0.000165	0.000407	0	0.000254	0.87526	N/A	N/A	0.768621	0.003488	-0.449571	0.135947	-0.087014	0.772894	0.894686	-0.316983389	0.108767068	-0.079762516	0.253789824	-0.891889954	0.029004551	0.315424166	0.736508473	0.80536501	0.426060729	9.67559E-05	0.928701615
5382f91f392d1aa5447e1a9991cc3bb8	d__Bacteria	p__Actinobacteriota	c__Thermoleophilia	o__Solirubrobacterales	f__67-14	g__67-14	s__uncultured_bacterium	0.863252702	0	35	0	27	38	78	0	0	22	29	0	42	78	0.000324	0	0.000155	0.00062	0	0.000247	0.235006	N/A	N/A	-0.058009	0.847433	-0.094265	0.754553	0.775872	0.003015	0.783727	0.316983389	0.427817132	0.398812581	0.485826235	-0.174027308	0.188529584	0.315424166	0.165332957	0.199075473	0.109312092	0.588558896	0.557336538
860b11244363460108e1a96df96599a1	d__Bacteria	p__Proteobacteria	c__Alphaproteobacteria	o__Rhizobiales	f__Rhizobiales_Incertae_Sedis	g__Nordella	s__uncultured_bacterium	0.995234585	23	27	0	24	22	0	50	78	52	43	29	25	78	0.000965	0	0.000163	0.000334	0	0.000107	0.002041	3.54	0.0063923	0.273205	0.364873	0.612961	0.034067	-0.350263	0.245361	0.756998	-0.437478639	-0.04553422	0.035026323	-0.122592132	-0.021015794	-0.560421175	0.154954797	0.888252332	0.913943253	0.704272667	0.948311888	0.05805355
745dabe8b55896e8bce549d52b783aa4	d__Bacteria	p__Acidobacteriota	c__Blastocatellia	o__Pyrinomonadales	f__Pyrinomonadaceae	g__RB41	0	0.999643144	78	8	39	25	0	0	34	31	0	0	34	31	78	0.000453	0	0.000144	0.000522	0	0.000257	0.898434	N/A	N/A	0.007144	0.981095	-0.200046	0.507025	-0.832334	0.000782	0.856066	-0.35564338	0.007118565	0.185082683	0.156608424	-0.067626365	-0.366606083	0.256568192	0.982482841	0.564695618	0.626924802	0.834586391	0.241141519
39211984da8dcfd565f6d07a5bb16a46	d__Bacteria	p__Chloroflexi	c__Chloroflexia	o__Thermomicrobiales	f__JG30-KF-CM45	g__JG30-KF-CM45	s__uncultured_anaerobic	0.852558811	0	58	16	24	34	65	0	8	58	0	45	77	77	0.000655	0	0.000283	0.000686	0	0.000213	0.962343	N/A	N/A	0.525594	0.079262	-0.342165	0.256445	0.440934	0.143628	0.766648	0.131939849	0.352121408	0.176060704	0.295781982	-0.57043668	0.133806135	0.682723635	0.261643428	0.58414053	0.350596359	0.052774096	0.678446686
4a0b292ba716582f9af46694458c0b9b	d__Bacteria	p__Cyanobacteria	c__Cyanobacteriia	o__Chloroplast	f__Chloroplast	g__Chloroplast	0	1	77	0	22	61	14	0	20	6	7	4	0	29	77	0.00023	0	0.000095	0.000606	0	0.000277	0.1674	N/A	N/A	-0.091552	0.761401	0.211273	0.483482	-0.190146	0.528275	0.298619	-0.396523227	-0.116406643	0.278670447	0.215175915	0.010582422	0.007054948	0.201905389	0.718643556	0.380436074	0.501823461	0.973961209	0.982639366
6d8af7f219f9fee5bebdca626bac50c4	d__Bacteria	p__Actinobacteriota	c__Acidimicrobiia	o__IMCC26256	f__IMCC26256	g__IMCC26256	0	0.716086221	0	17	11	21	12	0	36	77	0	0	24	32	77	0.000589	0	0.000243	0.000212	0	0.000074	0.11535	N/A	N/A	0.277624	0.357168	-0.024915	0.934143	-0.637112	0.025867	0.695419	-0.35564338	0.064067083	0.363046801	0.032033541	-0.13525273	-0.505418095	0.256568192	0.8431946	0.246088523	0.921275216	0.675137513	0.093696514
f720bde4ea405deeb83b14715955fe69	d__Bacteria	p__Acidobacteriota	c__Vicinamibacteria	o__Vicinamibacterales	f__Vicinamibacteraceae	g__Vicinamibacteraceae	0	0.999389862	22	35	0	10	77	0	0	0	42	10	0	0	77	0.000181	0	0.000143	0.000502	0	0.00025	0.212038	N/A	N/A	0.201949	0.502993	0.276744	0.358694	0.628284	0.028677	0.71562	-0.279700777	0.354571421	0.097040599	0.343374429	-0.29858646	-0.25006616	0.378603318	0.258106782	0.764162321	0.274497864	0.345828487	0.43311027
12c69e5e0036ed5b242874f1a54a3d3c	d__Bacteria	p__Actinobacteriota	c__Acidimicrobiia	o__Microtrichales	f__Iamiaceae	g__Iamia	0	0.998169819	57	76	24	55	74	52	49	0	65	61	30	63	76	0.000933	0	0.000217	0.001177	0	0.00016	0.639529	N/A	N/A	0.27972	0.353549	0.160839	0.593727	0.699301	0.011374	0.770152	-0.306235047	0.402802719	0.322242175	0.44833694	-0.280210587	-0.273205323	0.333003139	0.194201669	0.307014179	0.143798117	0.377698156	0.390233674
55f855aad75dc9a3a08100d3b3ed0627	d__Bacteria	p__Acidobacteriota	c__Vicinamibacteria	o__Vicinamibacterales	f__Vicinamibacteraceae	g__Vicinamibacter	0	0.998846448	75	44	30	68	24	0	0	15	74	48	76	53	76	0.000926	0	0.000264	0.000839	0	0.000241	0.895319	N/A	N/A	0.444834	0.140119	0.290718	0.334944	0.045534	0.87996	0.533356	-0.437478639	0.185639514	0.010507897	0.350263234	-0.535902748	-0.199650043	0.154954797	0.563504136	0.974144529	0.264344396	0.072507483	0.533867048
ee63c8843add4401145c14702b72b63d	d__Bacteria	p__Actinobacteriota	c__Thermoleophilia	o__Solirubrobacterales	f__67-14	g__67-14	s__metagenome	0.877072041	42	75	72	26	37	64	76	0	74	31	44	0	76	0.000784	0	0.000288	0.001101	0	0.000174	0.628466	N/A	N/A	0.091068	0.762622	-0.556919	0.059984	-0.017513	0.953681	0.564587	-0.131243592	0.549913278	0.43432641	0.661997513	-0.497373793	-0.378284293	0.684321445	0.06397667	0.158293944	0.019019456	0.099913872	0.225326753
c5f9563ca074dc876a98a92169d1829c	d__Bacteria	p__Planctomycetota	c__OM190	o__OM190	f__OM190	g__OM190	s__uncultured_bacterium	0.988046252	16	0	15	20	49	20	22	0	52	76	31	65	76	0.000857	0	0.000243	0.000418	0	0.000137	0.07615	N/A	N/A	0.164913	0.584409	0.389476	0.196445	0.46667	0.121678	0.629816	-0.306235047	-0.318739543	-0.350263234	-0.220665838	-0.143607926	0.479860631	0.333003139	0.312601676	0.264344396	0.490702491	0.656129207	0.114389358
35ed22e9fa79ab018326b68bd06b3bb0	d__Bacteria	p__Myxococcota	c__Polyangia	o__Polyangiales	f__Polyangiaceae	g__Aetherobacter	s__uncultured_bacterium	0.905294035	0	18	25	48	0	50	76	72	11	0	0	75	76	0.000815	0.000001	0.000332	0.000491	0	0.000188	0.65565	N/A	N/A	-0.121016	0.688153	-0.160168	0.595269	-0.39864	0.186122	0.446332	0.044455422	-0.252709048	0.523214507	0.142371294	0.199319812	0.014237129	0.890885751	0.428101004	0.080879535	0.658931117	0.534557886	0.964972782
b6856241fd6c1675e89c4f9d0e1f64f1	d__Bacteria	p__Actinobacteriota	c__Acidimicrobiia	o__Microtrichales	f__uncultured	g__uncultured	0	0.969057038	6	40	36	15	17	0	76	0	56	32	56	65	76	0.000993	0	0.000234	0.000397	0	0.000136	0.017681	N/A	N/A	0.575442	0.050266	-0.129825	0.666772	-0.196492	0.5146	0.62177	-0.438248171	0.031579142	-0.031579142	0.045614316	-0.522810236	-0.196492438	0.15414651	0.922388946	0.922388946	0.888056854	0.081156621	0.540488163
69096eaaf5c92a0ae4796cfe824fa7fc	d__Bacteria	p__Chloroflexi	c__Dehalococcoidia	o__S085	f__S085	g__S085	s__metagenome	0.916871313	18	17	20	22	15	0	16	42	48	75	61	41	75	0.000986	0	0.000171	0.00032	0	0.000067	0.001079	3.55	0.024975	0.342657	0.255762	0.594406	0.041521	-0.20979	0.486557	0.717457	-0.481226503	-0.399300087	-0.500876425	-0.171628985	-0.427321146	0.178634249	0.113213398	0.198476018	0.097173775	0.593786806	0.165877273	0.578567184
6a3bcad9aee1798391aaef8517bf5621	d__Bacteria	p__Bacteroidota	c__Bacteroidia	o__Chitinophagales	f__Chitinophagaceae	g__Flavisolibacter	0	0.944293453	9	15	24	0	0	0	75	62	13	0	0	0	75	0.000522	0.000001	0.000293	0.000167	0	0.000085	0.199858	N/A	N/A	0.033591	0.911292	-0.070914	0.814057	-0.664355	0.018448	0.668973	-0.279700777	-0.029858646	0.167954884	-0.014929323	-0.059717292	-0.571046604	0.378603318	0.926607016	0.60183007	0.963270785	0.853736016	0.052463875
816c5bf16b70f00c35e3f710b6058b6f	d__Bacteria	p__Acidobacteriota	c__Blastocatellia	o__11-24	f__11-24	g__11-24	s__uncultured_Acidobacteriales	0.845019404	0	0	25	0	0	75	0	72	0	0	0	0	75	0.000251	0	0.000251	0.000348	0	0.000258	0.883252	N/A	N/A	-0.357979	0.235116	-0.293726	0.329967	-0.1744	0.562981	0.494813	0.515902637	-0.100968434	0.174400022	0.018357897	0.192757919	0.201936868	0.085991331	0.754869662	0.587748055	0.954842657	0.548363197	0.529093491
78cfc20694dca82a519e04ec7f312bac	d__Bacteria	p__Proteobacteria	c__Alphaproteobacteria	o__Rhodobacterales	f__Rhodobacteraceae	0	0	0.994768226	19	74	11	0	64	59	11	0	13	0	0	38	74	0.000216	0	0.000126	0.000791	0	0.000268	0.034454	N/A	N/A	0.124801	0.678934	-0.377969	0.209994	0.467113	0.121324	0.613702	0.311187957	0.605078001	0.306098283	0.33101326	-0.213556942	0.021355694	0.324837832	0.037105947	0.333230172	0.293268457	0.505124261	0.947476916
bc84c01dbfc576927c9a43ad8a4fbf8f	d__Bacteria	p__Proteobacteria	c__Alphaproteobacteria	o__Azospirillales	f__uncultured	g__uncultured	s__uncultured_bacterium	0.977271238	28	70	29	23	12	45	0	26	42	22	0	74	74	0.000571	0	0.000239	0.000721	0	0.000174	0.787308	N/A	N/A	0.157618	0.60114	-0.115587	0.701454	0.196147	0.515339	0.276907	-0.043747864	0.066550014	0.161121088	0.336252705	-0.476357998	0.16462372	0.892613501	0.837187854	0.616898856	0.285226087	0.117441757	0.609158009
b3d99500a196f8deeff625c44f1fe837	d__Bacteria	p__Proteobacteria	c__Alphaproteobacteria	o__Rhizobiales	f__KF-JG30-B3	g__KF-JG30-B3	0	0.999999999	38	12	16	19	29	74	24	20	21	60	34	24	74	0.000637	0	0.00013	0.000655	0	0.000196	0.96851	N/A	N/A	-0.469353	0.11955	0.192645	0.522868	0.343258	0.254929	0.61256	0.393041832	0.377622378	0.195804196	0.398601399	0.272727273	0.223776224	0.206255757	0.227443132	0.542873521	0.200972976	0.391232746	0.48491114
f8b8173289056f3442317b4669562a60	d__Bacteria	p__Proteobacteria	c__Gammaproteobacteria	o__Burkholderiales	f__TRA3-20	g__TRA3-20	s__metagenome	0.72872248	24	0	0	0	0	0	74	36	11	32	0	0	74	0.000533	0	0.000242	0.000084	0	0.000084	0.048484	N/A	N/A	-0.358708	0.234165	0.616042	0.03293	-0.413294	0.170456	0.824009	-0.243492377	-0.288525887	-0.171555933	-0.397697845	0.577051774	-0.405495841	0.445692547	0.363093544	0.593946326	0.200450363	0.049477447	0.190954089
38142534dd07b46f47b1c718b1f47951	d__Bacteria	p__Actinobacteriota	c__Actinobacteria	o__Frankiales	f__Acidothermaceae	g__Acidothermus	s__uncultured_actinobacterium	0.913014481	0	0	0	0	0	0	0	74	0	0	0	0	74	0.000258	0	0.000258	0	0	0	0.348803	N/A	N/A	-0.043671	0.884836	0.393042	0.192379	-0.480384	0.111103	0.62222	-0.090909091	-0.305699203	-0.131013944	-0.393041832	0.131013944	-0.218356573	0.778725396	0.333893136	0.684848714	0.206255757	0.684848714	0.49536676
45bd02376c90f3f0a935fe5b08bd3846	d__Bacteria	p__Acidobacteriota	c__Subgroup_25	o__Subgroup_25	f__Subgroup_25	g__Subgroup_25	0	0.999999838	0	0	0	0	0	74	0	0	0	0	0	0	74	0	0	0	0.000258	0	0.000258	0.348803	N/A	N/A	-0.480384	0.111103	-0.393042	0.192379	0.393042	0.192379	0.734665	1	0.305699203	0.393041832	0.305699203	0.480384461	0.393041832	0	0.333893136	0.206255757	0.333893136	0.113937412	0.206255757
b5fc91de5fe1400b76651f0d4ab1d2a9	d__Bacteria	p__Proteobacteria	c__Alphaproteobacteria	o__uncultured	f__uncultured	g__uncultured	s__bacterium_enrichment	0.873570908	44	24	28	31	45	60	18	43	73	56	61	49	73	0.001045	0	0.00016	0.000808	0	0.000115	0.191503	N/A	N/A	0.230769	0.444048	0.293706	0.33	0.503497	0.094937	0.626918	-0.131013944	0.34965035	0.027972028	0.384615385	-0.426573427	-0.013986014	0.684848714	0.266004309	0.938663363	0.218387427	0.168899525	0.973693904
983c574efaeeecce1307f8fd4cac0ea4	d__Bacteria	p__Actinobacteriota	c__Acidimicrobiia	o__IMCC26256	f__IMCC26256	g__IMCC26256	0	0.999991653	46	32	33	46	27	53	36	0	73	45	34	56	73	0.00085	0	0.00021	0.000825	0	0.000087	0.955562	N/A	N/A	-0.035026	0.907518	0.189142	0.530454	0.367776	0.22255	0.415043	-0.21873932	0.259194793	0.357268499	0.514886954	-0.290718484	-0.052539485	0.494592313	0.415929261	0.254245874	0.086718297	0.359292818	0.871178309
a0f859bad252ba1795b76db842b4573c	d__Bacteria	p__Planctomycetota	c__Planctomycetes	o__Isosphaerales	f__Isosphaeraceae	g__uncultured	s__uncultured_bacterium	0.767891596	0	40	73	53	27	0	0	0	52	29	62	58	73	0.0007	0	0.000242	0.000672	0	0.000249	0.966078	N/A	N/A	0.633552	0.026975	-0.266946	0.375962	-0.032034	0.915389	0.68824	-0.35564338	0.003559282	0.078304212	0.409317472	-0.76880499	0.156608424	0.256568192	0.991240977	0.808864974	0.18640363	0.00347566	0.626924802
91072e9a33e9f435b48a22b01335d17a	d__Bacteria	p__Actinobacteriota	c__Thermoleophilia	o__Gaiellales	f__uncultured	g__uncultured	s__uncultured_bacterium	0.762186912	24	0	0	14	0	58	0	38	7	73	0	12	73	0.000453	0	0.000246	0.000334	0	0.000195	0.838589	N/A	N/A	-0.623598	0.030255	0.57284	0.051559	0.195781	0.516124	0.869109	0.407550072	-0.36980803	-0.137771619	-0.159525032	0.70336037	0.384310305	0.188499647	0.236741841	0.669388013	0.620438119	0.01070811	0.21741619
8b954f090a7436921769bfaa0d23c463	d__Bacteria	p__Actinobacteriota	c__Thermoleophilia	o__Gaiellales	f__Gaiellaceae	g__Gaiella	0	0.995499659	39	0	0	0	73	0	0	0	0	0	0	0	73	0	0	0	0.00039	0	0.000263	0.114848	N/A	N/A	-0.102136	0.734801	0.112887	0.708104	0.295656	0.3268	0.332547	-0.134281627	0.462298782	0.075257941	0.134389181	-0.026877836	-0.241900526	0.677358392	0.130231626	0.816186409	0.677112302	0.933918996	0.448765409
c81e2878519e8e2ef683f1839ed93572	d__Bacteria	p__Proteobacteria	c__Alphaproteobacteria	o__Elsterales	f__uncultured	g__uncultured	0	0.999999155	0	0	0	0	0	0	7	73	0	0	0	0	73	0.000279	0	0.000251	0	0	0	0.212278	N/A	N/A	-0.182769	0.544397	0.225774	0.453973	-0.650444	0.022009	0.712359	-0.134281627	-0.215022689	0.102135777	-0.344036303	0.370914139	-0.440796513	0.677358392	0.502135449	0.752113588	0.273512748	0.235233133	0.151489057
2dbc1777a3d602a5d81f1a8df3da37f7	d__Bacteria	p__Proteobacteria	c__Gammaproteobacteria	o__Steroidobacterales	f__Steroidobacteraceae	g__uncultured	0	0.999999913	29	37	4	55	19	32	70	16	72	35	46	53	72	0.001017	0	0.000182	0.000613	0	0.000146	0.050915	N/A	N/A	0.307692	0.307491	0.153846	0.609876	0.13986	0.642745	0.371354	-0.305699203	0.216783217	0.237762238	0.223776224	-0.160839161	-0.314685315	0.333893136	0.499114748	0.457102207	0.48491114	0.619356169	0.319471913
d8126619e90411501b87579cc2544201	d__Bacteria	p__Latescibacterota	c__Latescibacterota	o__Latescibacterota	f__Latescibacterota	g__Latescibacterota	s__uncultured_soil	0.967984325	11	45	0	14	24	0	0	18	72	36	19	0	72	0.000505	0	0.000231	0.000327	0	0.000145	0.728869	N/A	N/A	0.412877	0.170888	0.39864	0.186122	0.391521	0.194106	0.694744	-0.356289417	0.156892908	-0.164024404	0.139064169	-0.413626758	-0.253168102	0.255643519	0.626291017	0.610479924	0.666443991	0.181353948	0.427233825
1270da80cc0e29e38d735c7f38a145a3	d__Bacteria	p__NB1-j	c__NB1-j	o__NB1-j	f__NB1-j	g__NB1-j	0	0.999999787	26	14	17	33	39	9	0	0	8	72	0	0	72	0.000279	0	0.000247	0.000481	0	0.000099	0.685363	N/A	N/A	-0.39508	0.190083	0.106778	0.723231	0.565926	0.055108	0.6984	-0.133366267	0.213556942	0.234912636	0.537451637	-0.128134165	0.0605078	0.679453948	0.505124261	0.462373198	0.071528023	0.691471563	0.851818592
5d134b2f08e4f15d7c2030a638df758e	d__Bacteria	p__Actinobacteriota	c__Actinobacteria	o__Propionibacteriales	f__Nocardioidaceae	g__Actinopolymorpha	0	0.996082166	0	0	7	2	3	0	72	23	0	0	52	12	72	0.000554	0	0.000252	0.000042	0	0.000024	0.028224	N/A	N/A	0.25379	0.399942	-0.152274	0.613534	-0.674356	0.016163	0.736446	-0.316983389	-0.16677617	-0.050757965	-0.333552341	-0.108767068	-0.203031859	0.315424166	0.604419199	0.875515921	0.289355251	0.736508473	0.526814273
1577c6d07b04313d73da4664a6965d3a	d__Bacteria	p__Acidobacteriota	c__Holophagae	o__Subgroup_7	f__Subgroup_7	g__Subgroup_7	0	0.999999613	0	0	0	11	0	0	72	0	0	0	28	0	72	0.000348	0	0.00025	0.000038	0	0.000038	0.186642	N/A	N/A	0.018358	0.95145	-0.211116	0.483807	-0.357979	0.235116	0.416	-0.171967546	0.091789485	0.229473714	0.082610537	0.119326331	-0.348800045	0.593047723	0.776630219	0.473096624	0.798539196	0.711849439	0.266482545
f1be300df01babcf1897e6103507179f	d__Bacteria	p__Chloroflexi	c__Chloroflexia	o__Thermomicrobiales	f__JG30-KF-CM45	g__JG30-KF-CM45	s__uncultured_soil	0.920076133	0	55	71	15	10	0	20	22	19	0	32	0	71	0.000324	0	0.00011	0.000526	0	0.000259	0.703557	N/A	N/A	0.469825	0.119178	-0.452029	0.133819	-0.523215	0.08088	0.835954	-0.35564338	0.242031201	0.167286271	0.416436036	-0.800838531	-0.306098283	0.256568192	0.448512778	0.60329821	0.178108384	0.001747437	0.333230172
54a6b91b12551d3764cd6746925def8c	d__Bacteria	p__Chloroflexi	c__Chloroflexia	o__Chloroflexales	f__Roseiflexaceae	g__uncultured	s__uncultured_bacterium	0.999999992	10	27	24	14	11	41	6	30	38	19	24	71	71	0.000655	0	0.00019	0.000442	0	0.000102	0.617209	N/A	N/A	0.357268	0.236047	-0.031524	0.916731	0.150613	0.617408	0.388997	0.131243592	-0.091068441	0.024518426	0.133100029	-0.497373793	0.43432641	0.684321445	0.778346072	0.939710022	0.680063846	0.099913872	0.158293944
f18afcc4e504e40d7a549a31d3b12ab3	d__Bacteria	p__Planctomycetota	c__Planctomycetes	o__Gemmatales	f__Gemmataceae	g__uncultured	s__uncultured_bacterium	0.965672777	25	0	0	36	0	46	0	51	42	71	0	36	71	0.000697	0	0.000242	0.000373	0	0.000176	0.219084	N/A	N/A	-0.374138	0.214652	0.66473	0.018358	0.225209	0.455104	0.795339	0.135850024	-0.522081924	-0.116018205	-0.130520481	0.43506827	0.377059168	0.673772702	0.081657434	0.719548872	0.685982138	0.157504015	0.226955833
68187439868833e4d2aca0510f220eeb	d__Bacteria	p__Actinobacteriota	c__Thermoleophilia	o__Gaiellales	f__uncultured	g__uncultured	0	0.99452349	22	5	9	0	0	71	41	28	0	24	26	0	71	0.000414	0	0.000141	0.000373	0	0.000233	0.936301	N/A	N/A	-0.573044	0.051457	-0.174405	0.56297	-0.405758	0.178384	0.723489	0.489009647	0.217116224	0.103219188	-0.028474259	0.576603743	-0.245590483	0.106664928	0.497880208	0.749558052	0.930002326	0.04969603	0.441657881
8a6431bb8aa6282533385965b048380a	d__Bacteria	p__Actinobacteriota	c__Actinobacteria	o__Streptosporangiales	f__Streptosporangiaceae	g__Sphaerisporangium	0	0.831161272	0	0	0	0	0	0	0	71	0	0	0	0	71	0.000247	0	0.000247	0	0	0	0.526458	N/A	N/A	-0.043671	0.884836	0.393042	0.192379	-0.480384	0.111103	0.62222	-0.090909091	-0.305699203	-0.131013944	-0.393041832	0.131013944	-0.218356573	0.778725396	0.333893136	0.684848714	0.206255757	0.684848714	0.49536676
8f6f4f44b539779ccadc00fd7f2c915c	d__Bacteria	p__Acidobacteriota	c__Vicinamibacteria	o__Subgroup_17	f__Subgroup_17	g__Subgroup_17	s__uncultured_Holophaga	0.808112282	12	45	37	37	70	0	18	0	16	28	42	57	70	0.000561	0	0.000173	0.0007	0	0.000212	0.784635	N/A	N/A	0.543863	0.06757	-0.26316	0.382771	0.200001	0.50712	0.636428	-0.437478639	0.262697426	0.140105294	0.385289558	-0.770579115	-0.031523691	0.154954797	0.409428195	0.664075769	0.21614676	0.003355179	0.922524865
47386e04e49fee103ce7e4ce0c7da01e	d__Bacteria	p__Acidobacteriota	c__Vicinamibacteria	o__Subgroup_17	f__Subgroup_17	g__Subgroup_17	s__uncultured_Acidobacteria	0.901732139	30	22	15	17	70	0	20	0	16	28	0	0	70	0.000223	0	0.000105	0.000536	0	0.000204	0.146456	N/A	N/A	-0.234913	0.435911	0.195761	0.516168	0.334573	0.267149	0.45326	-0.35564338	0.480503119	0.345250389	0.608637284	-0.402198907	-0.37728393	0.256568192	0.113835202	0.271711019	0.035710931	0.194934434	0.226656433
e2a35867731fb073463f823bb3f063d2	d__Bacteria	p__Desulfobacterota	c__Desulfuromonadia	o__Geobacterales	f__Geobacteraceae	g__Geobacter	0	0.999057968	70	0	0	0	0	0	0	0	0	0	0	0	70	0	0	0	0.000244	0	0.000244	0.439892	N/A	N/A	-0.305699	0.310635	0.218357	0.468939	-0.131014	0.663908	0.397865	-0.090909091	0.218356573	-0.043671315	0.043671315	0.218356573	-0.305699203	0.778725396	0.49536676	0.892800448	0.892800448	0.49536676	0.333893136
47f2617de53ce85d035fd4d1cc587272	d__Bacteria	p__Bacteroidota	c__Bacteroidia	o__Chitinophagales	f__Chitinophagaceae	g__uncultured	0	0.781425457	23	27	11	23	23	0	64	62	44	69	34	66	69	0.001181	0	0.00012	0.000373	0	0.000088	0.000088	3.64	0.0039478	0.190146	0.528275	0.647903	0.022709	-0.26057	0.387471	0.723762	-0.481226503	-0.241681632	-0.196147411	-0.304729014	0.035026323	-0.22416847	0.113213398	0.449188744	0.541213726	0.335507822	0.913943253	0.483665966
a801b8266f50456ecb7b3a140c7415e2	d__Bacteria	p__Planctomycetota	c__Planctomycetes	o__Gemmatales	f__Gemmataceae	g__Fimbriiglobus	0	0.958432232	12	50	18	17	52	69	0	29	16	0	35	18	69	0.000341	0	0.000123	0.000759	0	0.000202	0.047873	N/A	N/A	0.221054	0.463465	-0.540354	0.069717	0.287721	0.339951	0.650869	0.306235047	0.700526468	0.521892219	0.71803963	-0.50788169	-0.070052647	0.333003139	0.011169929	0.081788226	0.008539324	0.091845792	0.828727854
00c905253e84aab5042613bcc22d568c	d__Bacteria	p__Proteobacteria	c__Gammaproteobacteria	o__Burkholderiales	f__Comamonadaceae	0	0	0.999999178	44	34	15	0	48	0	52	0	57	0	69	0	69	0.00062	0	0.000281	0.000491	0	0.000183	0.836337	N/A	N/A	0.50758	0.092071	-0.18853	0.531786	-0.06526	0.828642	0.54538	-0.316983389	0.565588751	-0.021753414	0.188529584	-0.558337614	-0.493077373	0.315424166	0.055285684	0.946499972	0.557336538	0.059196362	0.103344921
7c99ed625306323b51a862cb54272823	d__Bacteria	p__Acidobacteriota	c__Acidobacteriae	o__Bryobacterales	f__Bryobacteraceae	g__Bryobacter	s__uncultured_Acidobacteria	0.742037019	0	0	7	0	0	0	24	69	0	0	10	0	69	0.000359	0	0.000231	0.000024	0	0.000024	0.12661	N/A	N/A	0.058246	0.846817	-0.120653	0.689037	-0.832092	0.000787	0.842809	-0.20785649	-0.203862515	-0.049925514	-0.287071705	0	-0.341157679	0.516822372	0.525088085	0.877543841	0.365625884	1	0.277812017
33b59ac7bf646a8a5b1129313c3cd6bc	d__Bacteria	p__Acidobacteriota	c__Subgroup_11	o__Subgroup_11	f__Subgroup_11	g__Subgroup_11	s__uncultured_bacterium	0.999999754	46	29	7	47	36	0	15	12	33	68	18	22	68	0.000585	0	0.000178	0.000575	0	0.000169	0.979379	N/A	N/A	-0.020979	0.944528	0.587413	0.044609	0.41958	0.164046	0.722178	-0.482072988	0.23859796	0.175439676	0.347370559	-0.196492438	-0.280703482	0.112488636	0.455172655	0.585488583	0.268581064	0.540488163	0.376824095
25e9838ddd33c0994e7d6f6992e39de7	d__Bacteria	p__Firmicutes	c__Bacilli	o__Paenibacillales	f__Paenibacillaceae	g__Cohnella	0	0.999999584	33	0	0	0	39	0	68	0	0	0	17	0	68	0.000296	0	0.000232	0.000251	0	0.000159	0.932086	N/A	N/A	-0.066567	0.825265	-0.099851	0.740517	-0.145616	0.629128	0.188694	-0.20785649	0.478452842	0.091530109	-0.004160459	0.070727811	-0.490934221	0.516822372	0.115609817	0.777247346	0.989761605	0.827099003	0.10508541
c9dac1b01afbcbb851165547387c3f11	d__Bacteria	p__Verrucomicrobiota	c__Verrucomicrobiae	o__Pedosphaerales	f__Pedosphaeraceae	g__uncultured	s__metagenome	0.775294773	29	0	16	0	44	25	0	19	67	0	41	0	67	0.000442	0	0.000237	0.000397	0	0.000147	0.931594	N/A	N/A	0.31905	0.289978	0.029005	0.923364	0.282794	0.348284	0.427325	0.045283341	0.261040962	-0.181278446	0	-0.239287549	-0.007251138	0.888864653	0.412496319	0.572862847	1	0.453831235	0.982156654
f27e87e66cc341bb2dbf1a166ffb9ef8	d__Bacteria	p__Verrucomicrobiota	c__Verrucomicrobiae	o__Chthoniobacterales	f__Chthoniobacteraceae	g__Chthoniobacter	0	0.999998475	19	7	0	49	42	0	26	0	67	50	50	0	67	0.000672	0	0.00024	0.000407	0	0.000183	0.647228	N/A	N/A	0.238905	0.428152	0.363706	0.227711	0.349443	0.246468	0.558094	-0.35564338	0.106778471	-0.064067083	0.106778471	-0.142371294	-0.163726989	0.256568192	0.741178844	0.8431946	0.741178844	0.658931117	0.611136332
1f6cf1d5418139ccc08e2bb80b6fd00d	d__Bacteria	p__Acidobacteriota	c__Subgroup_5	o__Subgroup_5	f__Subgroup_5	g__Subgroup_5	s__uncultured_bacterium	0.972022737	49	9	0	33	18	67	0	0	16	66	0	26	67	0.000376	0	0.000221	0.000613	0	0.000217	0.683643	N/A	N/A	-0.533892	0.073792	0.252709	0.401951	0.697619	0.011659	0.914098	0.222277112	0.088982059	0.149489859	0.295420436	0.384402495	0.25626833	0.487459832	0.783316083	0.642858284	0.351213557	0.21729649	0.421399909
13f37500f138ea5c2c1db706a5cf2450	d__Bacteria	p__Actinobacteriota	c__Thermoleophilia	o__Solirubrobacterales	f__67-14	g__67-14	0	0.999989485	0	41	67	13	10	0	15	0	15	0	9	26	67	0.000226	0	0.000086	0.000456	0	0.000228	0.627851	N/A	N/A	0.57052	0.052732	-0.459981	0.127113	-0.135498	0.653145	0.745275	-0.356289417	0.15332716	0.288825581	0.467112976	-0.752372809	-0.046354723	0.255643519	0.634251578	0.362572802	0.125754507	0.004754085	0.886250122
265f0ed6b3f8dbe0916726ff8e9c0c77	d__Bacteria	p__Proteobacteria	c__Gammaproteobacteria	o__Burkholderiales	f__SC-I-84	g__SC-I-84	s__uncultured_bacterium	0.996295411	8	67	55	17	41	21	0	0	48	0	40	54	67	0.000495	0	0.000224	0.000728	0	0.000199	0.679782	N/A	N/A	0.661988	0.019022	-0.528182	0.077527	0.239443	0.427113	0.880078	-0.131939849	0.38029112	0.105636422	0.401418405	-0.866218663	0.056339425	0.682723635	0.222673422	0.743864672	0.195884142	0.000268443	0.861937304
b35e30cf9079e8eaeb96cb88b183a91c	d__Bacteria	p__Acidobacteriota	c__Vicinamibacteria	o__Vicinamibacterales	f__Vicinamibacteraceae	g__Luteitalea	0	0.991661314	0	23	8	59	38	0	0	0	67	0	56	0	67	0.000428	0	0.000273	0.000446	0	0.000201	0.976502	N/A	N/A	0.641961	0.024411	-0.153026	0.611784	0.33591	0.265242	0.740517	-0.279700777	0.253798491	0.194081199	0.451612021	-0.619566904	-0.089575938	0.378603318	0.426044388	0.545567337	0.140537526	0.031661515	0.781900627
930bd976bb670c25f689d7d0c8a0e12e	d__Bacteria	p__Actinobacteriota	c__MB-A2-108	o__MB-A2-108	f__MB-A2-108	g__MB-A2-108	s__metagenome	0.862709201	30	26	9	21	67	45	37	18	23	47	29	0	67	0.000536	0	0.000139	0.00069	0	0.000174	0.714145	N/A	N/A	-0.461538	0.125831	0.006993	0.981496	0.496503	0.099616	0.677925	-0.131243592	0.654992248	0.504379057	0.577934336	-0.049036853	-0.567426439	0.684321445	0.020793709	0.094484536	0.049048848	0.879709441	0.054324006
727b4a857efe09e0aa9fcbba52f2cd0e	d__Bacteria	p__Planctomycetota	c__Planctomycetes	o__Isosphaerales	f__Isosphaeraceae	g__uncultured	0	0.896200905	0	55	40	67	0	0	0	0	0	0	39	0	67	0.000136	0	0.000136	0.000564	0	0.000263	0.124658	N/A	N/A	0.232986	0.439684	-0.503416	0.09499	-0.133135	0.658809	0.570469	-0.20785649	0.253788029	0.33283676	0.607427087	-0.603266627	-0.208022975	0.516822372	0.426064114	0.290455091	0.036180975	0.037830616	0.516479059
381d4878c65924ad3dde3a910e992abe	d__Bacteria	p__Chloroflexi	c__Chloroflexia	o__Chloroflexales	f__Roseiflexaceae	g__uncultured	0	0.999999986	0	32	22	0	7	49	67	0	17	46	65	46	67	0.000839	0	0.000227	0.000383	0	0.000168	0.061079	N/A	N/A	-0.007055	0.981332	-0.409187	0.174743	-0.059967	0.84235	0.413618	0.131939849	0.232400129	0.042254569	0.091551566	-0.176060704	-0.133806135	0.682723635	0.467312644	0.896261298	0.777196289	0.58414053	0.678446686
63e6a62093c35fba3e70161589e411a2	d__Bacteria	p__Proteobacteria	c__Gammaproteobacteria	o__Burkholderiales	f__Nitrosomonadaceae	g__MND1	0	0.999999995	0	21	53	0	0	67	20	0	0	0	0	34	67	0.000188	0	0.000125	0.000491	0	0.000254	0.221266	N/A	N/A	-0.132566	0.660175	-0.694022	0.012286	-0.054586	0.856335	0.708674	0.438286278	0.194949924	0.366505857	0.327515872	-0.116969954	0.218343915	0.154106554	0.543735113	0.241280012	0.29870715	0.717331256	0.495392382
0f5eb1819e343c392f814e2f5b07071d	d__Bacteria	p__Proteobacteria	c__Alphaproteobacteria	o__Caulobacterales	f__Caulobacteraceae	g__uncultured	0	0.991065236	0	0	24	0	9	0	0	67	0	0	28	0	67	0.000331	0	0.000234	0.000115	0	0.000083	0.649828	N/A	N/A	0.291232	0.33409	-0.124814	0.678903	-0.432688	0.151269	0.536296	-0.20785649	-0.062406892	-0.216343894	-0.203862515	-0.403564571	-0.108171947	0.516822372	0.847215259	0.499448137	0.525088085	0.193279539	0.737905309
6c85abc10ad627a534b962fe0a4a398c	d__Bacteria	p__Actinobacteriota	c__Thermoleophilia	o__Solirubrobacterales	f__67-14	g__67-14	0	0.877627617	29	40	55	24	14	16	58	17	0	66	0	20	66	0.000561	0	0.000244	0.00062	0	0.000133	0.908957	N/A	N/A	-0.535903	0.072507	0	1	-0.322242	0.285179	0.625325	-0.306235047	0.077057912	0.336252705	0.409807984	-0.133100029	-0.255692161	0.333003139	0.811858676	0.285226087	0.185824491	0.680063846	0.422481142
a42169662126c6edd2810735cd53528c	d__Bacteria	p__Desulfobacterota	c__uncultured	o__uncultured	f__uncultured	g__uncultured	0	0.99263741	37	59	25	66	33	42	20	0	57	28	40	37	66	0.000634	0	0.000165	0.000912	0	0.000135	0.162399	N/A	N/A	0.255692	0.396419	-0.192645	0.522868	0.549913	0.063977	0.636314	-0.131243592	0.504379057	0.395797455	0.711034365	-0.542908013	-0.168126352	0.684321445	0.094484536	0.202807643	0.009528761	0.068150085	0.601453777
0cc01097cf7d5e36ed9e7ae6d6f483f2	d__Bacteria	p__Planctomycetota	c__Planctomycetes	o__Isosphaerales	f__Isosphaeraceae	g__Singulisphaera	s__uncultured_bacterium	0.936740527	32	11	25	18	0	0	63	50	22	0	66	0	66	0.0007	0	0.000258	0.0003	0	0.000112	0.130637	N/A	N/A	0.167286	0.579014	-0.056949	0.850189	-0.783042	0.002596	0.802735	-0.356289417	0.042788975	0.007131496	-0.042788975	-0.082012202	-0.58121691	0.255643519	0.894955644	0.982451025	0.894955644	0.799972159	0.047477642
b11c0dd213ef05ff86338cb6de8e9405	d__Bacteria	p__Bacteroidota	c__Bacteroidia	o__Chitinophagales	f__Chitinophagaceae	g__Ferruginibacter	s__uncultured_Chitinophagaceae	0.881694806	24	23	34	33	16	0	65	0	10	0	40	0	65	0.000401	0	0.000233	0.000453	0	0.000107	0.912322	N/A	N/A	0.138812	0.645238	-0.487622	0.105823	-0.416436	0.167229	0.656097	-0.35564338	0.419995319	0.569485178	0.605078001	-0.334572542	-0.523214507	0.256568192	0.174048806	0.053260613	0.037105947	0.287791292	0.080879535
070df4b78d8fd8e51eafe067a149316e	d__Bacteria	p__Proteobacteria	c__Alphaproteobacteria	o__Rhizobiales	f__Labraceae	g__Labrys	0	0.999999536	19	17	46	30	16	25	65	47	42	16	45	44	65	0.000902	0	0.000134	0.000533	0	0.000097	0.01502	N/A	N/A	0.203153	0.50045	-0.154116	0.60925	-0.788092	0.002329	0.828319	-0.393041832	-0.132867133	0.181818182	0.083916084	-0.34965035	-0.174825175	0.206255757	0.683365534	0.572958221	0.800197518	0.266004309	0.588259895
3ac4e6d2bf411194b3df70b4cf78e1bc	d__Bacteria	p__Bacteroidota	c__Bacteroidia	o__Cytophagales	f__Hymenobacteraceae	g__Adhaeribacter	s__metagenome	0.972011278	0	26	5	29	14	0	21	9	65	26	15	0	65	0.000474	0	0.000193	0.000258	0	0.00011	0.620386	N/A	N/A	0.27867	0.355359	0.236341	0.433126	0.211648	0.482705	0.422267	-0.395819547	0.11267885	0.204230416	0.345078979	-0.366206264	-0.288739554	0.202780142	0.727345328	0.524324327	0.27196498	0.241694268	0.36272224
814177100146954b5c763ed0830e9793	d__Bacteria	p__Planctomycetota	c__Planctomycetes	o__Gemmatales	f__Gemmataceae	g__uncultured	0	0.999980365	0	0	30	18	10	0	0	0	16	24	32	65	65	0.000477	0	0.000207	0.000202	0	0.000105	0.195738	N/A	N/A	0.456822	0.129746	0.021753	0.942484	0.029005	0.923364	0.458258	-0.316983389	-0.398812581	-0.253789824	-0.072511378	-0.500328511	0.558337614	0.315424166	0.199075473	0.426060729	0.822799126	0.097599041	0.059196362
5e83cd17c364025c11e9acd6d7636fe2	d__Bacteria	p__Myxococcota	c__Myxococcia	o__Myxococcales	f__Anaeromyxobacteraceae	g__Anaeromyxobacter	0	0.99944781	0	13	0	11	0	65	0	0	0	26	0	33	65	0.000205	0	0.000131	0.00031	0	0.000216	0.823272	N/A	N/A	-0.31192	0.300893	-0.062384	0.836085	0.436688	0.147525	0.540261	0.536851569	0.097687557	0.253987649	0.277432663	0.160207594	0.379027723	0.071906398	0.762629717	0.425687795	0.382643893	0.618923624	0.224341625
14a08a478760d6393d95aa9e12b4fb8d	d__Bacteria	p__Planctomycetota	c__Planctomycetes	o__Gemmatales	f__Gemmataceae	g__uncultured	0	0.999992658	20	0	0	13	0	0	0	0	0	0	0	65	65	0.000226	0	0.000226	0.000115	0	0.000075	0.801312	N/A	N/A	-0.036716	0.903079	0.257011	0.393988	-0.045895	0.879017	0.263645	-0.171967546	-0.174400022	0	-0.073431588	0.12850528	0.183578971	0.593047723	0.587748055	1	0.820582398	0.690616956	0.567918269
2b75799ab6c7f17cf457c030d951a22f	d__Bacteria	p__Latescibacterota	c__Latescibacterota	o__Latescibacterota	f__Latescibacterota	g__Latescibacterota	s__uncultured_bacterium	0.800581233	0	8	0	0	35	0	0	64	17	0	0	0	64	0.000282	0	0.000219	0.00015	0	0.000119	0.778143	N/A	N/A	0.395244	0.1899	0.282911	0.348085	0.133135	0.658809	0.503965	-0.20785649	0.183060218	-0.008320919	-0.049925514	-0.349478598	-0.303713543	0.516822372	0.569031737	0.979524629	0.877543841	0.26548974	0.337202383
4a9ab2b87fdd10b77930987abff6d302	d__Bacteria	p__Acidobacteriota	c__Blastocatellia	o__11-24	f__11-24	g__11-24	s__uncultured_Acidobacteria	0.797619233	14	0	64	4	9	0	0	0	0	0	0	23	64	0.00008	0	0.00008	0.000317	0	0.000209	0.224462	N/A	N/A	0.070182	0.815942	-0.148162	0.623145	-0.054586	0.856335	0.172792	-0.243492377	0.07797997	0.124767951	0.218343915	-0.304121881	0.194949924	0.445692547	0.809643603	0.699238308	0.495392382	0.336520417	0.543735113
9f98eb7ef8579538a567f94e34e6de80	d__Bacteria	p__Verrucomicrobiota	c__Verrucomicrobiae	o__Pedosphaerales	f__Pedosphaeraceae	g__Pedosphaeraceae	0	0.803128871	26	6	22	23	27	0	0	30	29	63	13	47	63	0.000634	0	0.000193	0.000362	0	0.000097	0.176111	N/A	N/A	0.164624	0.585069	0.830124	0.000831	0.122592	0.684308	0.855123	-0.437478639	-0.374781661	-0.332750072	-0.112084235	-0.241681632	0.381786925	0.154954797	0.23000298	0.290588489	0.728736104	0.449188744	0.220708016
6e93ba2bd97442f38b96bf7a8609843e	d__Bacteria	p__Proteobacteria	c__Alphaproteobacteria	o__Rhizobiales	f__Hyphomicrobiaceae	g__Pedomicrobium	0	0.988369567	16	12	0	12	40	63	14	0	37	0	25	0	63	0.000265	0	0.000134	0.000498	0	0.000198	0.619799	N/A	N/A	0.02496	0.934023	-0.278128	0.356295	0.549125	0.064437	0.616049	0.31175324	0.673926355	0.438586993	0.549125178	-0.149761412	-0.131932673	0.323912941	0.016256732	0.15379148	0.064437111	0.642247874	0.682740097
ec9b444040ee3317ba308466fbdff591	d__Bacteria	p__Proteobacteria	c__Gammaproteobacteria	o__CCD24	f__CCD24	g__CCD24	0	0.996023913	0	35	0	5	63	0	0	0	29	11	19	12	63	0.000247	0	0.000096	0.000359	0	0.000224	0.80449	N/A	N/A	0.681607	0.014642	0.058009	0.847433	0.543835	0.067587	0.873905	-0.317580908	0.279695044	-0.108972095	0.145296127	-0.61750854	-0.094442483	0.314462261	0.378613502	0.736027412	0.652310713	0.032397592	0.770324881
7a2fb448df0f775afd81bbab76460a80	d__Bacteria	p__Acidobacteriota	c__Vicinamibacteria	o__Vicinamibacterales	f__uncultured	g__uncultured	s__metagenome	0.865960112	0	50	0	0	46	0	0	0	63	0	0	31	63	0.000327	0	0.000224	0.000334	0	0.000212	0.985364	N/A	N/A	0.678155	0.015352	0.062407	0.836025	0.478453	0.112547	0.832289	-0.20785649	0.228825272	-0.058246433	0.012481378	-0.507576059	0.004160459	0.516822372	0.474382711	0.857305599	0.969290487	0.09207404	0.989761605
079e8e70360e976745a46fd5ec01ae47	d__Bacteria	p__Planctomycetota	c__Planctomycetes	o__Gemmatales	f__Gemmataceae	g__uncultured	s__uncultured_bacterium	0.991049448	0	21	19	63	22	42	19	0	46	55	24	56	63	0.000697	0	0.000193	0.000582	0	0.000186	0.817559	N/A	N/A	0.147369	0.625005	0.147369	0.625005	0.592986	0.042136	0.628544	-0.131243592	-0.147110558	0.05954475	0.248686896	-0.28371322	0.444834307	0.684321445	0.648215229	0.854154625	0.435735756	0.371509667	0.147338699
76477de50a487448b95d148a9d8f2526	d__Bacteria	p__Planctomycetota	c__Planctomycetes	o__Isosphaerales	f__Isosphaeraceae	g__Singulisphaera	0	0.999999886	11	0	0	3	0	0	32	48	0	0	63	0	63	0.000498	0	0.000238	0.000049	0	0.000038	0.039957	N/A	N/A	-0.046788	0.876681	0.132566	0.660175	-0.678426	0.015296	0.692838	-0.243492377	0.007797997	-0.046787982	-0.233939909	0.187151927	-0.561455781	0.445692547	0.980811173	0.885193119	0.464282613	0.5602731	0.057491829
9c8f83407bcd07a6a6c47d07625ddbb8	d__Bacteria	p__Myxococcota	c__Polyangia	o__Polyangiales	f__BIrii41	g__BIrii41	s__uncultured_bacterium	0.883699991	0	25	63	12	3	0	13	0	0	0	0	24	63	0.000129	0	0.000087	0.000359	0	0.000208	0.233838	N/A	N/A	0.227672	0.450187	-0.529991	0.07633	-0.209011	0.488178	0.613523	-0.279700777	0.138096238	0.451612021	0.474006005	-0.503864651	-0.063449623	0.378603318	0.66864823	0.140537526	0.119521237	0.094876312	0.844689572
565122fd5d6528bd260adb60bdc04869	d__Bacteria	p__Myxococcota	c__Polyangia	o__Polyangiales	f__BIrii41	g__BIrii41	0	0.999999996	0	15	21	0	0	0	44	0	63	0	0	0	63	0.000373	0	0.000241	0.000125	0	0.000081	0.620388	N/A	N/A	0.324516	0.281794	-0.245467	0.415575	-0.166418	0.580984	0.439613	-0.20785649	0.008320919	0.149776542	0.16225792	-0.262108948	-0.241306651	0.516822372	0.979524629	0.642213871	0.614382472	0.410516871	0.449914388
6f13def9dd3a15c11666018c1c0bf8d4	d__Bacteria	p__Gemmatimonadota	c__Gemmatimonadetes	o__Gemmatimonadales	f__Gemmatimonadaceae	g__uncultured	s__Acidobacteria_bacterium	0.812316897	0	5	0	0	0	0	8	63	0	0	0	0	63	0.000247	0	0.000216	0.000017	0	0.000017	0.222886	N/A	N/A	-0.055074	0.855066	0.045895	0.879017	-0.578274	0.048885	0.582701	-0.172487872	0.078257133	0.207151234	-0.087463854	0.046033608	-0.66748731	0.591912534	0.808978019	0.518277797	0.786937318	0.887033643	0.017708498
df73ad0f80f3987cdcd4d62ac7388e33	d__Bacteria	p__Actinobacteriota	c__MB-A2-108	o__MB-A2-108	f__MB-A2-108	g__MB-A2-108	s__uncultured_Firmicutes	0.965388356	12	20	24	0	62	0	0	0	0	0	0	0	62	0	0	0	0.000411	0	0.000196	0.023532	-3.34	0.02223	0.104011	0.730119	-0.395244	0.1899	0.120653	0.689037	0.426137	-0.20785649	0.545020194	0.216343894	0.453490085	-0.557501573	-0.278750786	0.516822372	0.066872534	0.499448137	0.138689485	0.05965929	0.380293001
0f1f7635e8a1041225dd8f4d8801a63b	d__Bacteria	p__Acidobacteriota	c__Vicinamibacteria	o__Vicinamibacterales	f__uncultured	g__uncultured	s__uncultured_bacterium	0.874090619	0	14	50	23	0	0	0	62	2	0	0	0	62	0.000223	0	0.000215	0.000303	0	0.000169	0.873118	N/A	N/A	0.19495	0.517907	-0.023394	0.938155	-0.335314	0.266091	0.388572	-0.243492377	-0.171555933	0.226141912	0.296323884	-0.436687829	-0.124767951	0.445692547	0.593946326	0.479721867	0.349672359	0.155788242	0.699238308
6fc221c40a6938f04e930da2b1429ee2	d__Bacteria	p__Proteobacteria	c__Alphaproteobacteria	o__Acetobacterales	f__Acetobacteraceae	g__uncultured	0	0.99704161	0	0	0	0	0	0	0	62	0	0	0	0	62	0.000216	0	0.000216	0	0	0	0.348803	N/A	N/A	-0.043671	0.884836	0.393042	0.192379	-0.480384	0.111103	0.62222	-0.090909091	-0.305699203	-0.131013944	-0.393041832	0.131013944	-0.218356573	0.778725396	0.333893136	0.684848714	0.206255757	0.684848714	0.49536676
8f351509dbb0e5a2532550d4c536c4f6	d__Bacteria	p__Actinobacteriota	c__Actinobacteria	o__0319-7L14	f__0319-7L14	g__0319-7L14	s__uncultured_bacterium	0.906068983	0	0	0	0	0	0	0	0	0	62	0	0	62	0.000216	0	0.000216	0	0	0	0.23765	N/A	N/A	-0.393042	0.192379	0.480384	0.111103	0.218357	0.468939	0.657975	-0.090909091	-0.480384461	-0.480384461	-0.305699203	0.305699203	0.305699203	0.778725396	0.113937412	0.113937412	0.333893136	0.333893136	0.333893136
1aac79790478eea732660c305af822c6	d__Bacteria	p__Proteobacteria	c__Alphaproteobacteria	o__Rhodobacterales	f__Rhodobacteraceae	0	0	0.998699077	0	43	0	0	61	0	0	0	0	0	0	0	61	0	0	0	0.000362	0	0.000234	0.091881	N/A	N/A	0.252652	0.402058	-0.241901	0.422383	0.413919	0.169811	0.54192	-0.134281627	0.639692501	0.25265166	0.370914139	-0.499927753	-0.360163005	0.677358392	0.025084403	0.428209473	0.235233133	0.097910881	0.250140132
7b6ccfd96402a016a4754edd41059d31	d__Bacteria	p__Chloroflexi	c__Chloroflexia	o__Thermomicrobiales	f__JG30-KF-CM45	g__JG30-KF-CM45	s__uncultured_bacterium	0.99351683	20	61	46	27	29	0	26	0	11	0	0	50	61	0.000303	0	0.000172	0.000637	0	0.00018	0.155051	N/A	N/A	0.34881	0.247325	-0.366606	0.224025	0.010678	0.971749	0.506144	-0.35564338	0.355928236	0.45202886	0.544570201	-0.594400154	-0.213556942	0.256568192	0.256160237	0.140125986	0.067143315	0.041523836	0.505124261
fdbd907cb724db987496a9d1d58ef492	d__Bacteria	p__Acidobacteriota	c__Subgroup_25	o__Subgroup_25	f__Subgroup_25	g__Subgroup_25	s__uncultured_Acidobacteria	0.975803917	9	14	10	53	61	30	13	0	18	0	0	0	61	0.000108	0	0.00007	0.000616	0	0.000194	0.009466	-3.43	0.034087	-0.060508	0.840948	-0.359488	0.233149	0.626434	0.029293	0.724784	0.133366267	0.541010919	0.686941496	0.775923555	-0.245590483	-0.096100624	0.679453948	0.069311796	0.013591909	0.003011348	0.441657881	0.76639045
39297408ab53d265b2d61e604177d440	d__Bacteria	p__Actinobacteriota	c__Actinobacteria	o__Micromonosporales	f__Micromonosporaceae	g__Dactylosporangium	s__uncultured_bacterium	0.95737743	55	9	0	19	13	0	61	24	0	0	0	0	61	0.000296	0	0.000212	0.000334	0	0.000175	0.942058	N/A	N/A	-0.324713	0.281502	0.17542	0.560701	-0.376965	0.211207	0.527554	-0.279700777	0.373233075	0.507596982	0.29858646	0.238869168	-0.69794585	0.378603318	0.232088762	0.092058403	0.345828487	0.454644865	0.011603191
9ec6c32027e4c9e177a8f06130e4433c	d__Bacteria	p__Proteobacteria	c__Gammaproteobacteria	o__Steroidobacterales	f__Steroidobacteraceae	g__Steroidobacter	0	0.995810008	16	50	14	22	14	44	57	24	53	10	60	25	60	0.000798	0	0.00018	0.000557	0	0.000138	0.223121	N/A	N/A	0.423819	0.159829	-0.269703	0.371053	-0.220666	0.46425	0.548685	0.043671315	0.573426573	0.454545455	0.517482517	-0.328671329	-0.48951049	0.892800448	0.055481324	0.140413038	0.088650879	0.297385078	0.109632452
febfb4b28c826ca8aebab60c55e503e5	d__Bacteria	p__Planctomycetota	c__Planctomycetes	o__Pirellulales	f__Pirellulaceae	g__Pir4_lineage	s__uncultured_Planctomycetaceae	0.995852968	27	58	52	40	34	0	0	0	33	28	60	48	60	0.000589	0	0.00021	0.000735	0	0.000176	0.777096	N/A	N/A	0.676073	0.015793	-0.380291	0.207207	0.021127	0.944137	0.775978	-0.395819547	0.316909267	0.11267885	0.485927542	-0.887345947	-0.091551566	0.202780142	0.315543604	0.727345328	0.109227185	0.000117937	0.777196289
38e0792324bda732fcef2c44aa8ae705	d__Bacteria	p__Proteobacteria	c__Gammaproteobacteria	o__PLTA13	f__PLTA13	g__PLTA13	s__uncultured_bacterium	0.985363684	0	20	0	0	37	60	0	0	5	0	0	22	60	0.000094	0	0.000075	0.000407	0	0.000212	0.138897	N/A	N/A	0.171556	0.569365	-0.265132	0.379215	0.686224	0.01373	0.7554	0.438286278	0.475677814	0.241737906	0.233939909	-0.17935393	0.218343915	0.154106554	0.118040664	0.449079894	0.464282613	0.577012393	0.495392382
0435511639a585c9bd711a606b0a5cb8	d__Bacteria	p__Actinobacteriota	c__Actinobacteria	o__Pseudonocardiales	f__Pseudonocardiaceae	g__Actinophytocola	s__uncultured_bacterium	0.742200831	0	10	60	21	2	0	0	36	52	0	26	18	60	0.00046	0	0.000175	0.000324	0	0.000198	0.783667	N/A	N/A	0.690501	0.012923	-0.064067	0.831728	-0.281183	0.351037	0.748305	-0.35564338	-0.238471918	-0.049829953	0.099659906	-0.669145084	0.064067083	0.256568192	0.45541804	0.877776679	0.75796219	0.017325991	0.8431946
b05e777cbf7ad0374991c387ce8f91db	d__Bacteria	p__Actinobacteriota	c__Thermoleophilia	o__Gaiellales	f__uncultured	g__uncultured	0	0.998738251	29	14	0	0	0	60	0	54	0	19	0	18	60	0.000317	0	0.00018	0.000359	0	0.000204	0.936314	N/A	N/A	-0.548653	0.064714	0.27246	0.366182	0.003732	0.990123	0.612591	0.512784757	0.070914284	0.003732331	-0.082111276	0.432950367	0.011196992	0.088236123	0.826649243	0.990815138	0.799734845	0.159765804	0.972449508
d6c1683c4470cd9cb476ef83882c6922	d__Bacteria	p__Planctomycetota	c__Planctomycetes	o__Gemmatales	f__Gemmataceae	g__Gemmata	s__uncultured_endolithic	0.959241017	0	14	18	3	7	0	0	0	0	0	40	60	60	0.000348	0	0.000227	0.000146	0	0.000064	0.653261	N/A	N/A	0.612102	0.034389	-0.459077	0.127863	-0.097041	0.747568	0.771257	-0.279700777	0.089575938	-0.153025561	0.011196992	-0.742733819	0.156757891	0.378603318	0.781900627	0.63492655	0.972449508	0.005653031	0.626591784
4e480dcef062c593e9db02b36b68c6ce	d__Bacteria	p__Proteobacteria	c__Alphaproteobacteria	o__Sphingomonadales	f__Sphingomonadaceae	g__Sphingomonas	0	0.991795428	0	9	10	0	0	0	60	0	0	0	0	28	60	0.000306	0	0.000212	0.000066	0	0.000042	0.212697	N/A	N/A	0.149777	0.619363	-0.395244	0.1899	-0.44933	0.136156	0.616885	-0.20785649	-0.074888271	0.145616082	-0.045765054	-0.158097461	-0.074888271	0.516822372	0.817075808	0.651587874	0.887688984	0.623610043	0.817075808
cc67fd6eead1b6cceabd3237fe6c0f54	d__Bacteria	p__Actinobacteriota	c__Acidimicrobiia	o__Microtrichales	f__uncultured	g__uncultured	s__uncultured_bacterium	0.992253665	32	32	55	29	16	59	0	0	11	19	25	0	59	0.000192	0	0.000094	0.000777	0	0.000141	0.001447	-3.49	0.0098755	-0.331583	0.271448	-0.592616	0.042297	0.253978	0.399592	0.725014	0.219899749	0.563394252	0.500012399	0.866218663	-0.429588117	-0.049296997	0.49224764	0.056449588	0.09784496	0.000268443	0.163398621	0.87907541
d114fb4c335125128be28401522dd41a	d__Bacteria	p__Firmicutes	c__Bacilli	o__Lactobacillales	f__Streptococcaceae	g__Lactococcus	s__Lactococcus_lactis	0.737059959	0	0	14	21	29	16	59	10	26	58	0	43	59	0.000683	0	0.000211	0.000279	0	0.000099	0.050614	N/A	N/A	-0.161976	0.59112	0.28874	0.338244	0.26057	0.387471	0.421311	-0.132174409	-0.296307817	0.098769272	-0.084659376	0.271615499	0.282197921	0.682185622	0.349699736	0.760068949	0.793636736	0.393107788	0.374180393
fe64924d2a6b68451bf895dc37d82c29	d__Bacteria	p__Acidobacteriota	c__Vicinamibacteria	o__Vicinamibacterales	f__Vicinamibacteraceae	g__Vicinamibacter	s__uncultured_bacterium	0.714362903	14	46	0	0	24	0	0	14	20	59	13	0	59	0.000369	0	0.000186	0.000293	0	0.000158	0.865693	N/A	N/A	0.134399	0.655777	0.457683	0.129024	0.341446	0.257446	0.586619	-0.316983389	0.290045514	-0.319050065	-0.014502276	-0.36980803	-0.36980803	0.315424166	0.360457127	0.312104065	0.964320812	0.236741841	0.236741841
d17802c5f8ce0be46f09fc7f68291cbf	d__Bacteria	p__Actinobacteriota	c__Actinobacteria	o__Corynebacteriales	f__Nocardiaceae	g__Rhodococcus	0	0.945696272	0	15	0	21	14	59	0	0	20	35	29	30	59	0.000397	0	0.000132	0.00038	0	0.000185	0.96719	N/A	N/A	-0.042711	0.88735	0.028474	0.924761	0.5944	0.041524	0.596613	0.489009647	0.277624024	0.320335413	0.462706707	0.007118565	0.348809671	0.106664928	0.382302135	0.310048966	0.129848296	0.982482841	0.266468445
0ca5c01dd427fc9b265c2776c5259d99	d__Bacteria	p__Planctomycetota	c__Phycisphaerae	o__Tepidisphaerales	f__WD2101_soil_group	g__WD2101_soil_group	s__uncultured_soil	0.780318165	0	11	24	0	19	59	0	30	0	43	33	48	59	0.000536	0	0.000179	0.000394	0	0.000187	0.770092	N/A	N/A	-0.113897	0.705614	-0.110338	0.714403	0.110338	0.714403	0.193187	0.489009647	0.064067083	-0.092541341	-0.042711388	-0.078304212	0.590840872	0.106664928	0.8431946	0.77484202	0.895145188	0.808864974	0.04307592
18c43b9178e43af3d4ce356ec0269b7e	d__Bacteria	p__Planctomycetota	c__Planctomycetes	o__Gemmatales	f__Gemmataceae	g__uncultured	s__uncultured_bacterium	0.936947314	0	7	17	8	17	0	0	0	11	59	23	9	59	0.000355	0	0.00019	0.000171	0	0.000065	0.634952	N/A	N/A	0.40293	0.18143	0.057052	0.84992	0.28526	0.344098	0.496971	-0.35564338	-0.167286271	-0.384402495	0.003559282	-0.505418095	0.306098283	0.256568192	0.60329821	0.21729649	0.991240977	0.093696514	0.333230172
58af360afea2ac33796b37f3f82cfc32	d__Bacteria	p__Acidobacteriota	c__Vicinamibacteria	o__Vicinamibacterales	f__uncultured	g__uncultured	0	0.999987219	27	0	0	0	0	0	0	33	0	59	0	0	59	0.00032	0	0.000214	0.000094	0	0.000094	0.621803	N/A	N/A	-0.477305	0.113412	0.715958	0.008825	-0.211116	0.483807	0.885994	-0.171967546	-0.37633689	-0.449768478	-0.403873736	0.431410581	-0.082610537	0.593047723	0.227919558	0.142366982	0.192906105	0.161423074	0.798539196
b4adb09defc8f65e12855706a0301acc	d__Bacteria	p__Desulfobacterota	c__Desulfuromonadia	o__Geobacterales	f__Geobacteraceae	0	0	0.999999859	20	0	0	0	0	0	0	0	0	59	0	0	59	0.000205	0	0.000205	0.00007	0	0.00007	0.739296	N/A	N/A	-0.52143	0.082107	0.532181	0.074898	0.086009	0.775445	0.750002	-0.134281627	-0.236524958	-0.413918677	-0.215022689	0.392416408	0.037628971	0.677358392	0.459216424	0.18101499	0.502135449	0.207043295	0.907572059
59ea1c3d90d5b7a11d6fd6140ba32300	d__Bacteria	p__Acidobacteriota	c__Holophagae	o__Subgroup_7	f__Subgroup_7	g__Subgroup_7	0	0.999999921	14	0	20	0	12	0	32	18	13	32	26	59	59	0.000627	0	0.000137	0.00016	0	0.000075	0.003376	3.4	0.015568	0.091714	0.760989	0.285725	0.343311	-0.511484	0.089184	0.593014	-0.396523227	-0.402132038	-0.426824356	-0.525593629	-0.102296746	0.271615499	0.201905389	0.195015688	0.166423604	0.079261933	0.751733751	0.393107788
09ddd8485d14d28bcd2079555e41db88	d__Bacteria	p__Proteobacteria	c__Alphaproteobacteria	o__Rhizobiales	f__Beijerinckiaceae	0	0	0.999285727	0	0	9	0	0	0	21	59	0	0	0	21	59	0.000352	0	0.000197	0.000031	0	0.000031	0.061742	N/A	N/A	0.037537	0.900922	0.075074	0.803366	-0.725719	0.007545	0.730556	-0.208372904	-0.442104382	-0.029195572	-0.43376279	0.129294678	-0.066732737	0.515757786	0.15013664	0.928233115	0.158895763	0.688800225	0.836746121
f68ca3addde7ba5a7bf538384b01e9ff	d__Bacteria	p__Actinobacteriota	c__Thermoleophilia	o__Solirubrobacterales	f__67-14	g__67-14	s__uncultured_bacterium	0.794993139	58	26	25	57	25	0	49	20	0	0	0	44	58	0.000394	0	0.000195	0.000665	0	0.000189	0.23764	N/A	N/A	-0.153327	0.611083	-0.039223	0.896496	-0.295957	0.326308	0.335616	-0.35564338	0.373724648	0.583722307	0.498299531	-0.085422777	-0.455588142	0.256568192	0.231425448	0.046302545	0.099184706	0.791811816	0.136643632
fe1cc86cf46ceb9f3e5f9ee679b2bf7a	d__Bacteria	p__Verrucomicrobiota	c__Verrucomicrobiae	o__Chthoniobacterales	f__Chthoniobacteraceae	g__Candidatus_Udaeobacter	s__Verrucomicrobia_bacterium	0.999999994	33	43	8	14	35	7	7	0	58	0	13	0	58	0.000272	0	0.000193	0.000488	0	0.000132	0.634518	N/A	N/A	0.426824	0.156888	-0.208121	0.490031	0.39155	0.194073	0.615471	-0.219899749	0.577479108	0.302824411	0.577479108	-0.53522454	-0.408460833	0.49224764	0.049269593	0.338689908	0.049269593	0.072939241	0.187417732
4398bf2b4cc00851bce6b2c49e9c9906	d__Bacteria	p__Myxococcota	c__Polyangia	o__Polyangiales	f__BIrii41	g__BIrii41	0	0.999999968	12	13	0	6	0	0	14	11	58	0	33	34	58	0.000522	0	0.000178	0.000108	0	0.000052	0.014744	3.35	0.041596	0.654908	0.020816	0.188642	0.531541	-0.274065	0.363366	0.734576	-0.35564338	-0.024914977	-0.309657565	-0.277624024	-0.313216848	-0.263386895	0.256568192	0.93873652	0.327349027	0.382302135	0.321524957	0.408154524
9e944b94cd20794217b264a2432ad0d4	d__Bacteria	p__Actinobacteriota	c__Actinobacteria	o__Micrococcales	f__Micrococcaceae	g__Arthrobacter	s__Arthrobacter_crystallopoietes	0.763238359	0	11	0	8	0	28	43	0	0	0	58	0	58	0.000352	0	0.000226	0.000164	0	0.000094	0.682802	N/A	N/A	-0.062384	0.836085	-0.569254	0.053379	-0.124768	0.679014	0.586096	0.292828128	0.49234529	0.382935225	0.332137695	0.042982525	-0.367305216	0.355655813	0.10393728	0.219206324	0.291531825	0.894482823	0.24017677
db653c494148104707060c64900fe8f3	d__Bacteria	p__Actinobacteriota	c__MB-A2-108	o__MB-A2-108	f__MB-A2-108	g__MB-A2-108	s__metagenome	0.925351009	45	0	0	0	0	0	25	42	0	58	15	0	58	0.000488	0	0.000199	0.000157	0	0.000157	0.16161	N/A	N/A	-0.452284	0.1336	0.553658	0.06182	-0.436688	0.147525	0.837731	-0.243492377	-0.241737906	-0.405495841	-0.467879817	0.483475811	-0.366505857	0.445692547	0.449079894	0.190954089	0.12505078	0.111294307	0.241280012
d1c705f482114fb134b900f22fb28947	d__Bacteria	p__Actinobacteriota	c__MB-A2-108	o__MB-A2-108	f__MB-A2-108	g__MB-A2-108	s__uncultured_bacterium	0.982785091	13	0	0	16	0	58	0	0	0	0	0	0	58	0	0	0	0.000303	0	0.000192	0.070635	N/A	N/A	-0.596632	0.040571	-0.146863	0.626194	0.302905	0.315078	0.685047	0.630547668	0.31208425	0.569094809	0.550736912	0.495663221	0.156042125	0.027936319	0.323372026	0.053461119	0.063497906	0.101270638	0.628187113
10da241531c669925b46d6cee2941386	d__Bacteria	p__Acidobacteriota	c__Vicinamibacteria	o__Vicinamibacterales	f__Vicinamibacteraceae	g__Vicinamibacteraceae	0	0.943344466	0	0	58	31	0	0	0	0	0	0	0	49	58	0.000171	0	0.000171	0.00031	0	0.000209	0.78282	N/A	N/A	0.156042	0.604784	-0.247832	0.411097	-0.183579	0.542616	0.345646	-0.171967546	-0.330442147	0.174400022	0.211115816	-0.284547405	0.44058953	0.593047723	0.294152738	0.587748055	0.510119378	0.370043663	0.151703802
dc5805fe0d4f3d586e7b68e197a193c0	d__Bacteria	p__Acidobacteriota	c__Acidobacteriae	o__Bryobacterales	f__Bryobacteraceae	g__Bryobacter	0	0.999972906	0	11	49	0	20	0	0	0	0	0	6	58	58	0.000223	0	0.000199	0.000279	0	0.000164	0.907911	N/A	N/A	0.553658	0.06182	-0.444486	0.14043	-0.023394	0.938155	0.710389	-0.243492377	0.202747921	-0.093575963	0.07797997	-0.764203701	0.124767951	0.445692547	0.527404884	0.77238294	0.809643603	0.003803461	0.699238308
b3b2f3391dbd025567514b64fff0f310	d__Bacteria	p__Chloroflexi	c__Ktedonobacteria	o__Ktedonobacterales	f__Ktedonobacteraceae	g__uncultured	s__uncultured_bacterium	0.995937257	0	0	0	0	0	0	0	58	0	0	0	0	58	0.000202	0	0.000202	0	0	0	0.348803	N/A	N/A	-0.043671	0.884836	0.393042	0.192379	-0.480384	0.111103	0.62222	-0.090909091	-0.305699203	-0.131013944	-0.393041832	0.131013944	-0.218356573	0.778725396	0.333893136	0.684848714	0.206255757	0.684848714	0.49536676
57166a6309d37af8275d1438c6761325	d__Bacteria	p__Planctomycetota	c__Planctomycetes	o__Gemmatales	f__Gemmataceae	g__uncultured	s__uncultured_bacterium	0.998023914	21	51	32	31	31	0	30	57	10	50	27	41	57	0.000749	0	0.000146	0.000578	0	0.000143	0.658593	N/A	N/A	0.087566	0.771493	0.227671	0.450189	-0.336253	0.264754	0.415413	-0.480384461	0.167832168	0.300699301	0.363636364	-0.461538462	-0.34965035	0.113937412	0.603727651	0.342483375	0.246255228	0.133836316	0.266004309
0cc1ec2f2c99505b4a13e6917f97051b	d__Bacteria	p__Chloroflexi	c__Chloroflexia	o__Thermomicrobiales	f__JG30-KF-CM45	g__JG30-KF-CM45	0	0.999996693	0	57	22	12	43	37	0	0	48	21	13	36	57	0.000411	0	0.000166	0.000596	0	0.00018	0.688868	N/A	N/A	0.450715	0.134953	-0.295782	0.326594	0.683116	0.014339	0.870217	0.088116273	0.310417714	0.169318753	0.419769408	-0.620835427	0.243395707	0.785380685	0.326100392	0.598839496	0.17430473	0.031213915	0.445878867
2d1808d9144181ed6e02b2a27c9b6811	d__Bacteria	p__Planctomycetota	c__Planctomycetes	o__Gemmatales	f__Gemmataceae	g__Gemmata	s__uncultured_endolithic	0.945593433	17	57	35	13	17	0	0	11	18	9	36	22	57	0.000334	0	0.000106	0.000484	0	0.000171	0.692834	N/A	N/A	0.78597	0.002438	-0.294739	0.328303	-0.098246	0.744541	0.845146	-0.437478639	0.367776396	-0.017513162	0.364273764	-0.956218629	-0.241681632	0.154954797	0.239527869	0.956918824	0.244376487	1.1769E-06	0.449188744
11d646280822bbbbd488f37222f686ef	d__Bacteria	p__Proteobacteria	c__Gammaproteobacteria	o__Burkholderiales	f__TRA3-20	g__TRA3-20	0	0.999996237	39	19	10	24	46	0	22	57	0	52	23	0	57	0.000536	0	0.000209	0.000481	0	0.000148	0.907583	N/A	N/A	-0.323952	0.282632	0.500012	0.097246	-0.183103	0.543662	0.623285	-0.395819547	0.239442557	0.126763707	0.133806135	0.035212141	-0.542266968	0.202780142	0.453529963	0.694630326	0.678446686	0.91348822	0.068541125
b5e117620075744d857e5767f367026c	d__Bacteria	p__Proteobacteria	c__Alphaproteobacteria	o__Rhizobiales	f__Beijerinckiaceae	g__Methylobacterium-Methylorubrum	s__Methylobacterium_oxalidis	0.998950494	0	0	57	5	5	0	11	0	8	0	20	0	57	0.000136	0	0.000069	0.000233	0	0.000193	0.798468	N/A	N/A	0.388938	0.197064	-0.418856	0.164775	-0.228127	0.449282	0.615431	-0.279700777	0.026126315	-0.003732331	0.119434584	-0.440415028	-0.041055638	0.378603318	0.935763251	0.990815138	0.711597901	0.151884998	0.899191365
af7aa0fc0488b52a0b2f03b235837079	d__Bacteria	p__Firmicutes	c__Bacilli	o__Bacillales	f__Bacillaceae	g__Bacillus	0	0.998924864	0	33	0	15	23	57	0	0	0	0	0	0	57	0	0	0	0.000446	0	0.000185	0.010589	-3.37	0.02223	-0.195542	0.516637	-0.474292	0.115707	0.615748	0.033037	0.801458	0.363748857	0.728080412	0.649031682	0.728080412	-0.208022975	-0.145616082	0.24510805	0.007257635	0.022395954	0.007257635	0.516479059	0.651587874
16348d3b9693e308099cc5b38514e565	d__Bacteria	p__Latescibacterota	c__Latescibacterota	o__Latescibacterota	f__Latescibacterota	g__Latescibacterota	s__uncultured_soil	0.913358075	0	24	4	15	13	57	0	21	22	0	0	0	57	0.00015	0	0.000095	0.000394	0	0.000175	0.18673	N/A	N/A	0.043507	0.885267	-0.239288	0.427413	0.398813	0.185931	0.467122	0.407550072	0.478575097	0.529333062	0.609095578	-0.261040962	-0.043506827	0.188499647	0.115503491	0.076764262	0.035534073	0.412496319	0.893202174
52e5b11d301658e2dd855b1d6fb808ba	d__Bacteria	p__Chloroflexi	c__Anaerolineae	o__Ardenticatenales	f__uncultured	g__uncultured	s__uncultured_Litorilinea	0.99848977	0	0	24	0	20	0	0	7	40	13	30	57	57	0.000512	0	0.000186	0.000153	0	0.000098	0.052616	N/A	N/A	0.710612	0.009591	0.174027	0.563816	0.043507	0.885267	0.732903	-0.316983389	-0.377059168	-0.587342165	-0.471323959	-0.456821684	0.449570546	0.315424166	0.226955833	0.044641193	0.121921893	0.135449958	0.142564309
3184fb275a1ce9e302f4ecc0fcb290ac	d__Bacteria	p__Acidobacteriota	c__Blastocatellia	o__Blastocatellales	f__Blastocatellaceae	g__JGI_0001001-H03	s__uncultured_bacterium	0.924987769	40	12	14	0	56	0	0	0	13	10	0	13	56	0.000125	0	0.000057	0.000425	0	0.000194	0.115537	N/A	N/A	0.254268	0.399054	0.050854	0.866062	0.283327	0.347376	0.384074	-0.316983389	0.261040962	-0.108767068	0.159525032	-0.478575097	-0.058009103	0.315424166	0.412496319	0.736508473	0.620438119	0.115503491	0.8578818
46cf60e0b01163efa09cb3f9be29ccaa	d__Bacteria	p__Proteobacteria	c__Gammaproteobacteria	o__PLTA13	f__PLTA13	g__PLTA13	0	0.999980361	33	0	0	35	0	0	6	0	16	56	0	0	56	0.000272	0	0.000187	0.000237	0	0.00015	0.939455	N/A	N/A	-0.3899	0.195959	0.577052	0.049477	0.163758	0.587045	0.715421	-0.24402344	-0.265710156	0.05079753	0.117225069	0.418102746	-0.05079753	0.444669646	0.403877355	0.875419554	0.716737167	0.176200106	0.875419554
3075054fb675e1b7668c301b6e8be109	d__Bacteria	p__Proteobacteria	c__Alphaproteobacteria	o__Elsterales	f__uncultured	g__uncultured	0	0.999961567	32	0	0	37	0	0	41	0	12	56	21	0	56	0.000453	0	0.000194	0.00024	0	0.000153	0.652213	N/A	N/A	-0.347107	0.249641	0.399359	0.185329	-0.074647	0.804463	0.534362	-0.279700777	-0.212742853	0.055984961	0.055984961	0.414288713	-0.182884207	0.378603318	0.506787667	0.862798664	0.862798664	0.180585896	0.569409733
45bdd24b81b9a4ed791efe55f698a230	d__Bacteria	p__Latescibacterota	c__Latescibacterota	o__Latescibacterota	f__Latescibacterota	g__Latescibacterota	s__metagenome	0.961874374	0	0	0	5	56	0	0	0	5	10	9	37	56	0.000212	0	0.000118	0.000212	0	0.000192	0.989425	N/A	N/A	0.377719	0.210296	0.336581	0.264288	0.489912	0.104193	0.704253	-0.281956465	-0.210696118	-0.255845286	-0.199408826	-0.214458549	0.421392236	0.374606881	0.510980361	0.422193656	0.534371634	0.503284859	0.172471537
171a18c24ec818cffa4e07e3798ef7a6	d__Bacteria	p__Proteobacteria	c__Alphaproteobacteria	o__Tistrellales	f__Geminicoccaceae	g__uncultured	s__uncultured_bacterium	0.859142552	15	12	9	9	56	0	0	0	0	14	24	0	56	0.000132	0	0.000088	0.000352	0	0.000169	0.203229	N/A	N/A	0.050854	0.866062	-0.065383	0.828324	0.214312	0.477213	0.229762	-0.316983389	0.616346716	0.087013654	0.449570546	-0.587342165	-0.413314857	0.315424166	0.032818442	0.788011889	0.142564309	0.044641193	0.181716545
3c9d8c15d5d81ecdcbea3147574dc2be	d__Bacteria	p__Myxococcota	c__bacteriap25	o__bacteriap25	f__bacteriap25	g__bacteriap25	s__uncultured_Syntrophobacterales	0.990858753	0	13	9	0	7	56	12	7	18	16	17	35	56	0.000366	0	0.000081	0.000296	0	0.00018	0.849875	N/A	N/A	0.23158	0.442448	-0.164913	0.584409	0.280703	0.35186	0.399525	0.481226503	0.143607926	0	0.038528956	-0.238178999	0.441331675	0.113213398	0.656129207	1	0.90537007	0.455988553	0.150934729
2e0e507bef0a5abaa15b0c83abfa34c5	d__Bacteria	p__Actinobacteriota	c__Thermoleophilia	o__Solirubrobacterales	f__67-14	g__67-14	s__uncultured_bacterium	0.864685825	0	24	56	17	0	54	29	0	0	0	0	0	56	0.000101	0	0.000101	0.000526	0	0.000213	0.044763	N/A	N/A	-0.335314	0.266091	-0.7798	0.002779	-0.11697	0.698056	0.856858	0.340889327	0.366505857	0.701819726	0.764203701	-0.163757936	-0.054585979	0.278214762	0.241280012	0.010957379	0.003803461	0.611068017	0.866199571
392855df1fcec130e1a6f153ecb3f72b	d__Bacteria	p__Proteobacteria	c__Alphaproteobacteria	o__Defluviicoccales	f__Defluviicoccaceae	g__Defluviicoccus	s__uncultured_Defluviicoccus	0.997220133	0	0	25	14	0	0	17	0	56	0	0	12	56	0.000296	0	0.000186	0.000136	0	0.000091	0.680858	N/A	N/A	0.304122	0.313139	-0.085778	0.776032	-0.140364	0.641549	0.34576	-0.243492377	-0.382101851	0.155959939	0.109171957	-0.155959939	0.249535902	0.445692547	0.220295557	0.628370386	0.735558555	0.628370386	0.434118726
764591e33373106589ca6ed8d489f81e	d__Bacteria	p__Proteobacteria	c__Alphaproteobacteria	o__Micropepsales	f__Micropepsaceae	g__uncultured	0	0.964193123	0	0	1	0	3	56	0	0	0	0	0	0	56	0	0	0	0.000209	0	0.000193	0.218242	N/A	N/A	-0.247832	0.411097	-0.569095	0.053461	0.431411	0.15248	0.755913	0.630547668	0.403873736	0.394694787	0.422231633	0.009178949	0.37633689	0.027936319	0.192906105	0.204183151	0.171528099	0.977413719	0.227919558
c9b861366892fd5218806316862e8b9d	d__Bacteria	p__Proteobacteria	c__Gammaproteobacteria	o__Burkholderiales	f__Nitrosomonadaceae	g__mle1-7	s__uncultured_bacterium	0.76229752	17	33	24	8	16	55	0	9	23	0	18	30	55	0.000279	0	0.000106	0.000533	0	0.000143	0.128265	N/A	N/A	0.322242	0.285179	-0.549913	0.063977	0.220666	0.46425	0.674491	0.350598537	0.550880584	0.277194689	0.533336616	-0.515792649	0.077193458	0.263855823	0.063414647	0.38306912	0.074150403	0.086069854	0.811532972
f15b29f8cd5dc2b290818ad676b17429	d__Bacteria	p__Proteobacteria	c__Alphaproteobacteria	o__Dongiales	f__Dongiaceae	g__Dongia	0	0.999999936	17	7	14	12	0	23	47	55	37	0	24	44	55	0.000721	0	0.000169	0.000254	0	0.000068	0.008003	3.4	0.044951	0.189142	0.530454	0.1331	0.658892	-0.591945	0.04259	0.635523	-0.21873932	-0.427321146	-0.052539485	-0.346760602	0.112084235	-0.070052647	0.494592313	0.165877273	0.871178309	0.269479388	0.728736104	0.828727854
92e85ca87ab21b13fd52193cf182bc31	d__Bacteria	p__Proteobacteria	c__Gammaproteobacteria	o__Burkholderiales	f__Sutterellaceae	g__uncultured	0	0.999995115	0	36	14	0	31	0	10	0	39	22	13	55	55	0.000484	0	0.000174	0.000282	0	0.000141	0.639408	N/A	N/A	0.679823	0.015006	0.053389	0.859452	0.302539	0.315664	0.746016	-0.356289417	0.110538185	-0.246036606	-0.035657479	-0.688189347	0.042788975	0.255643519	0.732355743	0.440802258	0.912397764	0.013354583	0.894955644
f4390751cc9d6af2a0a59f492c05b25a	d__Bacteria	p__Verrucomicrobiota	c__Verrucomicrobiae	o__Chthoniobacterales	f__Chthoniobacteraceae	g__Chthoniobacter	s__uncultured_Verrucomicrobia	0.828254287	37	22	0	14	32	0	24	29	16	55	0	54	55	0.00062	0	0.000184	0.000366	0	0.000134	0.21128	N/A	N/A	-0.161976	0.59112	0.718328	0.0085	0.049297	0.870125	0.738012	-0.396523227	0.123461591	-0.134044013	-0.081131902	0.014109896	-0.218703389	0.201905389	0.702259615	0.677902166	0.802081434	0.965285643	0.494664992
4c332960b3e08bad4bbc005640907e5c	d__Bacteria	p__Actinobacteriota	c__Acidimicrobiia	o__Microtrichales	f__uncultured	g__uncultured	s__wastewater_metagenome	0.996238626	0	0	0	16	21	0	23	0	24	55	16	0	55	0.000411	0	0.000173	0.000129	0	0.000083	0.117742	N/A	N/A	0.052357	0.862142	0.392678	0.192792	0.332841	0.269633	0.517417	-0.279700777	-0.108237592	-0.108237592	-0.029858646	0.044787969	0.067181953	0.378603318	0.737751195	0.737751195	0.926607016	0.890073873	0.835660319
c84afb15ae0aedc8b5a2b69fbc98e777	d__Bacteria	p__Planctomycetota	c__Phycisphaerae	o__Tepidisphaerales	f__WD2101_soil_group	g__WD2101_soil_group	0	0.999999979	12	0	55	17	0	0	0	26	0	0	15	0	55	0.000143	0	0.000095	0.000293	0	0.000182	0.698133	N/A	N/A	0	1	-0.093576	0.75629	-0.592648	0.042283	0.59999	-0.243492377	-0.140363945	0.10137396	0.187151927	-0.194949924	-0.116969954	0.445692547	0.663487858	0.753911923	0.5602731	0.543735113	0.717331256
bfc88ac8f2dde07c8f35d2af506d8b4c	d__Bacteria	p__Chloroflexi	c__Chloroflexia	o__Chloroflexales	f__Roseiflexaceae	g__uncultured	s__uncultured_soil	0.938429644	0	0	0	15	0	0	0	30	14	55	0	25	55	0.000432	0	0.000178	0.000052	0	0.000052	0.027001	N/A	N/A	-0.031192	0.917604	0.787598	0.002354	0	1	0.788215	-0.243492377	-0.772001698	-0.319717875	-0.35870786	0.241737906	0.35870786	0.445692547	0.003260885	0.311035387	0.252199305	0.449079894	0.252199305
91d47b7371caaf4f0a0d6a75216fc45e	d__Bacteria	p__Myxococcota	c__Polyangia	o__Polyangiales	f__Sandaracinaceae	g__uncultured	s__metagenome	0.71150184	0	5	11	0	10	0	55	0	21	0	0	0	55	0.000265	0	0.000191	0.000091	0	0.000044	0.643899	N/A	N/A	0.304122	0.313139	-0.288526	0.338602	-0.023394	0.938155	0.419863	-0.243492377	0.218343915	0.249535902	0.194949924	-0.265131896	-0.296323884	0.445692547	0.495392382	0.434118726	0.543735113	0.404939828	0.349672359
8232f84529b2b8a661cc36816d1107f7	d__Bacteria	p__Firmicutes	c__Bacilli	o__Bacillales	f__Bacillaceae	g__Bacillus	s__Bacillus_lehensis	0.772361491	0	0	0	0	0	55	0	0	0	0	13	0	55	0.000045	0	0.000045	0.000192	0	0.000192	0.693411	N/A	N/A	-0.118262	0.694887	-0.462299	0.125209	0.166643	0.580475	0.505446	0.738548946	0.333285169	0.048380105	0.09676021	0.177393719	0.225773824	0.006080848	0.289765615	0.881310372	0.764826788	0.58125109	0.480456401
7d48b6a3a8552bd5aba97b2984c14282	d__Bacteria	p__Acidobacteriota	c__Vicinamibacteria	o__Vicinamibacterales	f__Vicinamibacteraceae	0	0	0.996149294	35	0	0	0	0	0	0	55	0	0	0	0	55	0.000192	0	0.000192	0.000122	0	0.000122	0.867873	N/A	N/A	-0.241901	0.422383	0.462299	0.125209	-0.47305	0.116664	0.704281	-0.134281627	-0.032253403	-0.123638046	-0.231149391	0.263402795	-0.392416408	0.677358392	0.920736382	0.701851281	0.46978065	0.408125175	0.207043295
c9435d539bcf71dfc2724058e478ea6c	d__Bacteria	p__Planctomycetota	c__Planctomycetes	o__Pirellulales	f__Pirellulaceae	g__Pir4_lineage	0	0.999909124	0	0	12	0	18	55	22	51	0	33	0	0	55	0.000369	0	0.000183	0.000296	0	0.000183	0.876833	N/A	N/A	-0.634496	0.026678	0.011197	0.970376	0.007465	0.980248	0.634639	0.373679493	0.03739788	0.157071094	-0.052357031	0.38519816	0.130892579	0.231486331	0.908137565	0.625894165	0.871622396	0.216265051	0.685127421
ed3113f0a5c56611f9b418bd945b0c1f	d__Bacteria	p__Actinobacteriota	c__Thermoleophilia	o__Solirubrobacterales	f__Solirubrobacteraceae	g__Conexibacter	s__metagenome	0.995077131	13	15	0	14	0	0	45	54	9	29	21	0	54	0.00055	0	0.000177	0.000146	0	0.000066	0.020712	N/A	N/A	-0.156608	0.603474	0.39508	0.190083	-0.533892	0.073792	0.68239	-0.35564338	-0.056948518	0.117456318	-0.042711388	0.185082683	-0.697619343	0.256568192	0.86045751	0.716198779	0.895145188	0.564695618	0.011658884
684cdea42f3b78d598184f998c4ae1c3	d__Bacteria	p__Proteobacteria	c__Gammaproteobacteria	o__Burkholderiales	f__SC-I-84	g__SC-I-84	0	0.999999114	20	0	13	0	5	0	22	28	54	26	0	0	54	0.000453	0	0.000172	0.000132	0	0.000072	0.052075	N/A	N/A	-0.087014	0.772894	0.623598	0.030255	-0.195781	0.516124	0.659375	-0.316983389	-0.246538686	-0.174027308	-0.217534135	0.181278446	-0.224785273	0.315424166	0.43984027	0.588558896	0.497032715	0.572862847	0.482431644
5072d885b8c346c4d1fece9a90c781e5	d__Bacteria	p__Acidobacteriota	c__Vicinamibacteria	o__Vicinamibacterales	f__uncultured	g__uncultured	s__unidentified	0.997990813	46	0	0	0	0	0	0	0	54	32	23	0	54	0.00038	0	0.00019	0.00016	0	0.00016	0.645606	N/A	N/A	0.116493	0.699228	0.511737	0.089	0.158097	0.600035	0.548124	-0.20785649	-0.216343894	-0.603266627	-0.320355381	0.070727811	0.008320919	0.516822372	0.499448137	0.037830616	0.310017097	0.827099003	0.979524629
bb944385aba4da55f41c7f8031fbc46b	d__Bacteria	p__Actinobacteriota	c__Thermoleophilia	o__Solirubrobacterales	f__67-14	g__67-14	s__uncultured_bacterium	0.747846365	0	37	0	15	0	54	0	0	13	0	15	0	54	0.000098	0	0.000062	0.000369	0	0.000196	0.158473	N/A	N/A	0.09378	0.755775	-0.449363	0.136128	0.37512	0.213451	0.592821	0.438286278	0.46008182	0.421091835	0.592647768	-0.187151927	-0.062383976	0.154106554	0.132327804	0.172809961	0.042282948	0.5602731	0.847270783
0afec0266bf5333cd27cdc719fcf6455	d__Bacteria	p__Proteobacteria	c__Gammaproteobacteria	o__Burkholderiales	f__SC-I-84	g__SC-I-84	s__uncultured_beta	0.847968767	23	0	0	0	0	0	0	54	0	0	22	0	54	0.000265	0	0.000188	0.00008	0	0.00008	0.640275	N/A	N/A	-0.018358	0.95145	0.312084	0.300638	-0.550737	0.063498	0.633281	-0.171967546	-0.018357897	-0.330442147	-0.37633689	0.073431588	-0.422231633	0.593047723	0.954842657	0.294152738	0.227919558	0.820582398	0.171528099
84058ffd54f51ca290bdce82f4885ee7	d__Bacteria	p__Planctomycetota	c__Planctomycetes	o__Pirellulales	f__Pirellulaceae	g__Pirellula	s__uncultured_Pasteuria	0.998981925	0	14	12	0	0	54	0	0	0	0	0	0	54	0	0	0	0.000279	0	0.000179	0.083894	N/A	N/A	-0.192758	0.522624	-0.734316	0.006538	0.156042	0.604784	0.775064	0.630547668	0.458947427	0.449768478	0.587452707	-0.156042125	0.100968434	0.027936319	0.133408824	0.142366982	0.044591132	0.628187113	0.754869662
be720cdfc6f9b61a4df42bd6b89d424f	d__Bacteria	p__Actinobacteriota	c__Thermoleophilia	o__Gaiellales	f__uncultured	g__uncultured	0	0.868416797	0	0	0	0	0	0	0	54	0	0	12	0	54	0.00023	0	0.000184	0	0	0	0.179851	N/A	N/A	0.231149	0.443298	0.166643	0.580475	-0.532181	0.074898	0.603669	-0.134281627	-0.15589145	-0.370914139	-0.462298782	-0.102135777	-0.263402795	0.677358392	0.628523131	0.235233133	0.130231626	0.752113588	0.408125175
df4ff260c5074d4e2ffe0cba9257f266	d__Bacteria	p__Proteobacteria	c__Gammaproteobacteria	o__Burkholderiales	f__SC-I-84	g__SC-I-84	0	0.99995403	0	27	29	37	18	32	53	21	51	36	24	0	53	0.000644	0	0.000171	0.000498	0	0.000113	0.705457	N/A	N/A	-0.178634	0.553541	-0.073555	0.807266	0.108582	0.718754	0.221609	-0.131243592	0.108581603	0.444834307	0.518389587	-0.199650043	-0.150613191	0.684321445	0.736943708	0.147338699	0.08422878	0.533867048	0.640334525
3431e7c3c85a1033982e47d2b0d54055	d__Bacteria	p__Planctomycetota	c__Planctomycetes	o__Gemmatales	f__Gemmataceae	g__uncultured	0	0.999999895	26	21	16	21	35	25	23	0	17	53	13	0	53	0.000369	0	0.000167	0.000502	0	0.000055	0.690046	N/A	N/A	-0.617548	0.032383	0.073685	0.806933	0.561407	0.057518	0.837838	-0.21873932	0.332750072	0.217163205	0.528897484	-0.189142146	-0.168126352	0.494592313	0.290588489	0.497784902	0.07705239	0.55603285	0.601453777
bfd0cb2ed32e6ee5baa5724f9af58371	d__Bacteria	p__Acidobacteriota	c__Vicinamibacteria	o__Subgroup_17	f__Subgroup_17	g__Subgroup_17	s__uncultured_bacterium	0.95295818	0	16	20	13	13	0	16	0	17	9	19	53	53	0.000397	0	0.000154	0.000216	0	0.000072	0.222217	N/A	N/A	0.742091	0.005717	-0.32864	0.275723	-0.173155	0.565772	0.829871	-0.395819547	-0.035212141	0.014084856	0.11267885	-0.697200387	0.183103132	0.202780142	0.91348822	0.965347216	0.727345328	0.011730636	0.568939592
72663a2ac8032a2c4f4aa614ecd7f67f	d__Bacteria	p__Planctomycetota	c__Planctomycetes	o__Gemmatales	f__Gemmataceae	g__Gemmata	s__uncultured_bacterium	0.856795057	0	37	51	17	33	20	25	0	0	0	35	53	53	0.000394	0	0.000192	0.00055	0	0.000152	0.731353	N/A	N/A	0.423555	0.160089	-0.704738	0.010489	-0.124575	0.679483	0.831609	-0.133366267	0.359487519	0.334572542	0.430673166	-0.654907955	0.039152106	0.679453948	0.251094781	0.287791292	0.162220598	0.020815767	0.903845769
669c8f8d724c09e49dc3b239b06e68dc	d__Bacteria	p__Bacteroidota	c__Bacteroidia	o__Cytophagales	f__Microscillaceae	g__Chryseolinea	s__uncultured_bacterium	0.963248956	29	35	19	10	20	25	45	26	30	33	53	0	53	0.000651	0	0.000156	0.000481	0	0.000074	0.616378	N/A	N/A	0.055944	0.852801	0.013986	0.963002	-0.216783	0.472148	0.224322	-0.393041832	0.447552448	0.020979021	0.167832168	-0.398601399	-0.727272727	0.206255757	0.147205378	0.956169155	0.603727651	0.200972976	0.010000917
9e984194b989a655a988a3833de9d1d4	d__Bacteria	p__Planctomycetota	c__Planctomycetes	o__Pirellulales	f__Pirellulaceae	g__uncultured	s__uncultured_bacterium	0.998912859	16	53	0	18	28	32	7	31	15	40	40	41	53	0.000606	0	0.000125	0.000512	0	0.000152	0.797876	N/A	N/A	0.143608	0.633865	0.070053	0.816275	0.213661	0.478553	0.266799	-0.175299269	0.291229863	-0.073684664	0.087719838	-0.438599191	-0.136842948	0.585793532	0.358409409	0.819972965	0.78632647	0.153778708	0.671505878
a9d21294b36ec145b24f54b53d159ca0	d__Bacteria	p__Chloroflexi	c__Dehalococcoidia	o__S085	f__S085	g__S085	s__metagenome	0.985269822	11	23	0	16	53	39	0	22	27	0	0	0	53	0.000171	0	0.000109	0.000495	0	0.000165	0.058772	N/A	N/A	0.029005	0.923364	-0.036256	0.904288	0.630849	0.027839	0.632555	0.135850024	0.485826235	0.427817132	0.485826235	-0.210282997	-0.188529584	0.673772702	0.109312092	0.165332957	0.109312092	0.511828473	0.557336538
e9b70570f6e642a8721db4312e0b2763	d__Bacteria	p__Firmicutes	c__Bacilli	o__Bacillales	f__Bacillaceae	g__Bacillus	0	0.95315194	48	0	16	53	6	26	0	0	0	0	0	0	53	0	0	0	0.000519	0	0.000186	0.005157	-3.44	0.0073971	-0.475678	0.114647	-0.27293	0.365356	0.257334	0.393393	0.605789	0.243492377	0.311919878	0.561455781	0.670627738	0.093575963	0.116969954	0.445692547	0.32364057	0.057491829	0.016989057	0.77238294	0.717331256
96e317ffb22202e7851cc5879556363b	d__Bacteria	p__Acidobacteriota	c__Blastocatellia	o__DS-100	f__DS-100	g__DS-100	s__uncultured_Acidobacteriales	0.949999142	13	0	53	0	10	0	0	0	0	0	0	0	53	0	0	0	0.000265	0	0.000175	0.104892	N/A	N/A	-0.091789	0.760799	-0.238653	0.42864	-0.055074	0.855066	0.26156	-0.171967546	0.266189508	0.091789485	0.266189508	-0.31208425	-0.027536846	0.593047723	0.402997678	0.776630219	0.402997678	0.323372026	0.932302012
b075d66242bef874f6830847d870fa3b	d__Bacteria	p__Verrucomicrobiota	c__Verrucomicrobiae	o__Pedosphaerales	f__Pedosphaeraceae	g__Ellin517	0	0.999999997	0	11	20	0	0	0	53	31	11	0	0	0	53	0.000331	0	0.000186	0.000108	0	0.000072	0.211521	N/A	N/A	0.121133	0.687867	-0.105503	0.726404	-0.605663	0.036874	0.626603	-0.243492377	-0.07797997	0.194949924	0.023393991	-0.155959939	-0.428889832	0.445692547	0.809643603	0.543735113	0.94247084	0.628370386	0.164159595
4855ee3548a9e01dceb4b62d432a5c88	d__Bacteria	p__Proteobacteria	c__Gammaproteobacteria	o__Burkholderiales	f__Burkholderiaceae	g__Burkholderia-Caballeronia-Paraburkholderia	0	0.999999525	0	0	0	0	0	0	53	18	0	0	0	0	53	0.000247	0	0.000183	0	0	0	0.149734	N/A	N/A	-0.204272	0.498094	0.161267	0.592745	-0.639693	0.025084	0.690609	-0.134281627	-0.172018152	0.15589145	-0.301031765	0.403167543	-0.462298782	0.677358392	0.59293728	0.628523131	0.341699748	0.193759757	0.130231626
79029fa983ec4eda60117a273a52cfc0	d__Bacteria	p__Proteobacteria	c__Alphaproteobacteria	o__Caulobacterales	f__Caulobacteraceae	g__Caulobacter	0	0.996208969	11	10	0	9	0	0	53	0	0	0	27	0	53	0.000279	0	0.00019	0.000104	0	0.000047	0.643039	N/A	N/A	-0.023394	0.938155	-0.23394	0.437813	-0.421092	0.162533	0.482279	-0.243492377	0.428889832	0.288525887	0.272929893	-0.070181973	-0.709617723	0.445692547	0.164159595	0.363093544	0.39073083	0.828415804	0.009738809
90e928fa8dd967aaad80267f6201c3eb	d__Bacteria	p__Planctomycetota	c__Planctomycetes	o__Gemmatales	f__Gemmataceae	g__uncultured	0	0.999975014	16	0	0	0	0	0	53	0	0	0	0	0	53	0.000185	0	0.000185	0.000056	0	0.000056	0.72312	N/A	N/A	-0.381665	0.20557	0.043005	0.886582	-0.403168	0.181172	0.556832	-0.134281627	0.182769286	0.215022689	-0.005375567	0.462298782	-0.521430022	0.677358392	0.569656586	0.502135449	0.986771575	0.130231626	0.082107485
1acc87c17033226512eb44728f421063	d__Bacteria	p__Planctomycetota	c__Planctomycetes	o__Isosphaerales	f__Isosphaeraceae	g__uncultured	s__uncultured_Isosphaera	0.75876396	0	0	9	0	0	0	0	53	0	0	0	0	53	0.000185	0	0.000185	0.000031	0	0.000031	0.66481	N/A	N/A	-0.005376	0.985775	-0.010751	0.971555	-0.591312	0.042868	0.591435	-0.134281627	-0.333285169	-0.075257941	-0.166642584	-0.161267017	-0.026877836	0.677358392	0.289765615	0.816186409	0.604712895	0.616575629	0.933918996
c05ef938364a2b138485d24f91a78224	d__Bacteria	p__Acidobacteriota	c__Acidobacteriae	o__Acidobacteriales	f__Acidobacteriaceae_(Subgroup_1)	g__Acidipila	0	0.974169284	0	0	0	0	0	0	28	53	0	0	0	0	53	0.000282	0	0.000191	0	0	0	0.115549	N/A	N/A	-0.182769	0.544397	0.225774	0.453973	-0.650444	0.022009	0.712359	-0.134281627	-0.215022689	0.102135777	-0.344036303	0.370914139	-0.440796513	0.677358392	0.502135449	0.752113588	0.273512748	0.235233133	0.151489057
a5aa30da0b2685c7b0c47be160249bee	d__Bacteria	p__Bacteroidota	c__Bacteroidia	o__Chitinophagales	f__Chitinophagaceae	g__Flavitalea	0	0.999946988	0	26	42	0	12	0	20	0	18	52	25	30	52	0.000505	0	0.000145	0.000279	0	0.000149	0.217654	N/A	N/A	0.288302	0.338977	-0.110338	0.714403	-0.103219	0.732096	0.325494	-0.356289417	-0.078446454	-0.331614556	0.007131496	-0.652531868	0.106972437	0.255643519	0.808523447	0.292339063	0.982451025	0.021444586	0.740722943
9d92b9e9dcba375ef9f03a10be377049	d__Bacteria	p__Chloroflexi	c__Chloroflexia	o__Thermomicrobiales	f__JG30-KF-CM45	g__JG30-KF-CM45	0	0.999999999	0	33	52	0	7	24	0	0	30	0	44	16	52	0.000313	0	0.000159	0.000404	0	0.000178	0.83807	N/A	N/A	0.594593	0.041441	-0.659854	0.01955	0.072511	0.809948	0.891182	0.135850024	0.319050065	-0.014502276	0.290045514	-0.725113784	0.123269343	0.673772702	0.312104065	0.964320812	0.360457127	0.007620174	0.702704573
437fb78e06078fa7e2fa7720d5a2c9e2	d__Bacteria	p__Chloroflexi	c__Chloroflexia	o__Thermomicrobiales	f__JG30-KF-CM45	g__JG30-KF-CM45	s__uncultured_bacterium	0.796768488	0	52	9	0	11	0	0	0	25	0	0	19	52	0.000153	0	0.000098	0.000251	0	0.000172	0.793248	N/A	N/A	0.694022	0.012286	-0.148162	0.623145	0.304122	0.313139	0.77208	-0.243492377	0.218343915	0	0.194949924	-0.733011713	-0.015595994	0.445692547	0.495392382	1	0.543735113	0.006683813	0.961631678
203e2c1008a3e27919c4a1d5f8d14b09	d__Bacteria	p__Chloroflexi	c__JG30-KF-CM66	o__JG30-KF-CM66	f__JG30-KF-CM66	g__JG30-KF-CM66	s__uncultured_bacterium	0.984353915	0	0	0	0	52	6	0	0	10	0	0	0	52	0.000035	0	0.000035	0.000202	0	0.000178	0.634583	N/A	N/A	0.146863	0.626194	-0.045895	0.879017	0.752674	0.004728	0.76824	0.401257607	0.31208425	0.165221074	0.174400022	0.009178949	0.257010559	0.196080152	0.323372026	0.607841489	0.587748055	0.977413719	0.420009062
37e427ff01cadc2e532d2eba06c3bf60	d__Bacteria	p__Acidobacteriota	c__Vicinamibacteria	o__Vicinamibacterales	f__uncultured	g__uncultured	s__uncultured_Acidobacteriales	0.966746411	0	0	0	0	11	0	33	52	39	0	16	28	52	0.000585	0	0.000155	0.000038	0	0.000038	0.001525	3.47	0.013195	0.488935	0.104886	0.373233	0.215763	-0.332177	0.270589	0.699073	-0.279700777	-0.257530822	-0.246333829	-0.559849612	-0.003732331	-0.138096238	0.378603318	0.419035507	0.440232655	0.058365503	0.990815138	0.66864823
9ad5545aca6720e5977c0f7c1956669a	d__Bacteria	p__Actinobacteriota	c__Actinobacteria	o__Propionibacteriales	f__Propionibacteriaceae	g__Haloactinopolyspora	s__uncultured_bacterium	0.734066632	0	0	0	0	52	0	0	0	0	19	11	0	52	0.000104	0	0.00007	0.000181	0	0.000181	0.83052	N/A	N/A	0.055074	0.855066	0.156042	0.604784	0.376337	0.211969	0.41111	-0.171967546	0.055073691	-0.413052684	-0.211115816	-0.12850528	0.091789485	0.593047723	0.865013709	0.182021679	0.510119378	0.690616956	0.776630219
6322cb7f2f21a1d3b67c123031f3a225	d__Bacteria	p__Actinobacteriota	c__Thermoleophilia	o__Solirubrobacterales	f__67-14	g__67-14	0	0.9999912	0	0	0	12	6	0	0	52	0	0	0	0	52	0.000181	0	0.000181	0.000063	0	0.000043	0.732541	N/A	N/A	-0.045895	0.879017	0.293726	0.329967	-0.018358	0.95145	0.297857	-0.171967546	-0.045894743	0.275368456	0.082610537	0.009178949	-0.156042125	0.593047723	0.887372502	0.386340424	0.798539196	0.977413719	0.628187113
50dcb728c67166ba82dcfc503a9eae8a	d__Bacteria	p__Actinobacteriota	c__Actinobacteria	o__Frankiales	f__Acidothermaceae	g__Acidothermus	0	0.999855166	0	11	0	0	0	0	0	52	0	0	0	0	52	0.000181	0	0.000181	0.000038	0	0.000038	0.682142	N/A	N/A	0.112887	0.708104	0.107511	0.72141	-0.354787	0.239317	0.387526	-0.134281627	0.080633509	0.043004538	-0.048380105	-0.220398257	-0.499927753	0.677358392	0.803276168	0.894429051	0.881310372	0.491241934	0.097910881
67680cd87e15c762186f3df35621363c	d__Bacteria	p__Planctomycetota	c__Planctomycetes	o__Gemmatales	f__Gemmataceae	g__uncultured	0	0.998900517	28	0	0	4	0	0	0	0	0	52	0	0	52	0.000181	0	0.000181	0.000111	0	0.000096	0.856605	N/A	N/A	-0.550737	0.063498	0.514021	0.087341	0.146863	0.626194	0.767527	-0.171967546	-0.238652662	-0.12850528	0.055073691	0.385515839	0.055073691	0.593047723	0.455066178	0.690616956	0.865013709	0.215854064	0.865013709
44ae061ceef393377cf424352282150f	d__Bacteria	p__Planctomycetota	c__Planctomycetes	o__Gemmatales	f__Gemmataceae	g__uncultured	0	0.999282862	0	0	0	0	0	0	0	0	29	52	0	0	52	0.000282	0	0.000189	0	0	0	0.109808	N/A	N/A	0.010751	0.971555	0.591312	0.042868	0.381665	0.20557	0.703871	-0.134281627	-0.499927753	-0.499927753	-0.3117829	0.102135777	0.3117829	0.677358392	0.097910881	0.097910881	0.323864452	0.752113588	0.323864452
075f44cee4069aebbcceecba76ab5828	d__Bacteria	p__Acidobacteriota	c__Blastocatellia	o__Blastocatellales	f__Blastocatellaceae	g__Blastocatella	s__uncultured_bacterium	0.934838122	0	7	43	0	4	52	19	0	0	11	0	0	52	0.000104	0	0.00007	0.000369	0	0.0002	0.177777	N/A	N/A	-0.503865	0.094696	-0.571047	0.052464	0.134364	0.655861	0.773322	0.419551165	0.283657137	0.410556382	0.436682698	0.067181953	0.070914284	0.174552192	0.371608336	0.184943024	0.15579366	0.835660319	0.826649243
c6b584af31a242a4961f6fd380b36003	d__Bacteria	p__Acidobacteriota	c__Subgroup_25	o__Subgroup_25	f__Subgroup_25	g__Subgroup_25	s__uncultured_soil	0.97769144	0	0	0	0	0	52	0	0	0	0	0	0	52	0	0	0	0.000181	0	0.000181	0.439892	N/A	N/A	-0.480384	0.111103	-0.393042	0.192379	0.393042	0.192379	0.734665	1	0.305699203	0.393041832	0.305699203	0.480384461	0.393041832	0	0.333893136	0.206255757	0.333893136	0.113937412	0.206255757
501bd824b52f85ecdeeb9ee95b68c914	d__Bacteria	p__Verrucomicrobiota	c__Verrucomicrobiae	o__Chthoniobacterales	f__Chthoniobacteraceae	g__Candidatus_Udaeobacter	s__uncultured_bacterium	0.857510374	30	9	16	47	17	30	0	30	51	0	24	41	51	0.000508	0	0.000179	0.000519	0	0.000117	0.977021	N/A	N/A	0.296308	0.325735	0.271615	0.36767	0.215176	0.475439	0.455932	-0.131243592	-0.021015794	0.157618455	0.206655308	-0.178634249	0.196147411	0.684321445	0.948311888	0.624675666	0.519302297	0.578567184	0.541213726
c65417423aead0847fb403afb6acf6af	d__Bacteria	p__Acidobacteriota	c__Blastocatellia	o__11-24	f__11-24	g__11-24	s__uncultured_bacterium	0.978342382	14	15	0	27	51	24	0	0	23	15	0	0	51	0.000132	0	0.000086	0.000456	0	0.000146	0.036637	N/A	N/A	-0.170723	0.571242	0.039956	0.894573	0.893571	0.00009	0.910611	0.045283341	0.449570546	0.391561443	0.580091027	-0.123269343	-0.087013654	0.888864653	0.142564309	0.208122833	0.048012492	0.702704573	0.788011889
4527c7a9c579329cf1aa54c7561c9000	d__Bacteria	p__Actinobacteriota	c__Actinobacteria	o__Micromonosporales	f__Micromonosporaceae	g__Micromonospora	0	0.748583549	24	0	0	16	0	43	24	51	0	28	0	35	51	0.000481	0	0.000171	0.000289	0	0.000149	0.657051	N/A	N/A	-0.599347	0.039433	0.3923	0.193221	-0.177988	0.554977	0.738102	0.363636364	-0.174685259	0.240192231	-0.109178287	0.764248007	0.021835657	0.245265001	0.587127815	0.452074252	0.735543709	0.003800197	0.946297959
9c7a1a2f82ba75582c4762337c69ec41	d__Bacteria	p__Planctomycetota	c__Planctomycetes	o__Gemmatales	f__Gemmataceae	g__uncultured	s__uncultured_bacterium	0.789197868	0	26	0	18	7	23	0	51	0	0	0	0	51	0.000178	0	0.000178	0.000258	0	0.000098	0.830863	N/A	N/A	-0.163758	0.587045	-0.11697	0.698056	0.124768	0.679014	0.236782	0.243492377	0.405495841	0.553657784	0.475677814	-0.10137396	-0.296323884	0.445692547	0.190954089	0.061820067	0.118040664	0.753911923	0.349672359
53e1db05cfd415c4e1f1fa6709f97d6d	d__Bacteria	p__Acidobacteriota	c__Holophagae	o__Subgroup_7	f__Subgroup_7	g__Subgroup_7	s__uncultured_soil	0.989302114	34	14	7	29	0	0	51	0	0	0	21	0	51	0.000251	0	0.000178	0.000293	0	0.000125	0.920093	N/A	N/A	-0.145561	0.629258	-0.294854	0.328114	-0.474006	0.115927	0.576896	-0.279700777	0.362036083	0.470273674	0.466541344	-0.026126315	-0.638228558	0.378603318	0.247504113	0.12287054	0.126280774	0.935763251	0.025526094
449e9aea10b13a4768a34f9ca2789272	d__Bacteria	p__Actinobacteriota	c__Thermoleophilia	o__Gaiellales	f__uncultured	g__uncultured	s__uncultured_soil	0.889256114	0	0	0	0	0	0	0	51	0	0	0	0	51	0.000178	0	0.000178	0	0	0	0.439892	N/A	N/A	-0.043671	0.884836	0.393042	0.192379	-0.480384	0.111103	0.62222	-0.090909091	-0.305699203	-0.131013944	-0.393041832	0.131013944	-0.218356573	0.778725396	0.333893136	0.684848714	0.206255757	0.684848714	0.49536676
26ebce862c6b206e9888751226603b20	d__Bacteria	p__Proteobacteria	c__Alphaproteobacteria	o__Micropepsales	f__Micropepsaceae	g__uncultured	s__metagenome	0.903384725	0	0	0	0	0	0	17	51	0	0	0	0	51	0.000237	0	0.000176	0	0	0	0.151012	N/A	N/A	-0.182769	0.544397	0.225774	0.453973	-0.650444	0.022009	0.712359	-0.134281627	-0.215022689	0.102135777	-0.344036303	0.370914139	-0.440796513	0.677358392	0.502135449	0.752113588	0.273512748	0.235233133	0.151489057
54a24eed57e2cc44d93cec19e0e5119d	d__Bacteria	p__Actinobacteriota	c__Rubrobacteria	o__Rubrobacterales	f__Rubrobacteriaceae	g__Rubrobacter	0	1	0	0	0	0	0	51	0	0	0	0	0	0	51	0	0	0	0.000178	0	0.000178	0.439892	N/A	N/A	-0.480384	0.111103	-0.393042	0.192379	0.393042	0.192379	0.734665	1	0.305699203	0.393041832	0.305699203	0.480384461	0.393041832	0	0.333893136	0.206255757	0.333893136	0.113937412	0.206255757
d3cedc0293f8dd8e7a5d5fe53d555bb4	d__Bacteria	p__Entotheonellaeota	c__Entotheonellia	o__Entotheonellales	f__Entotheonellaceae	g__Entotheonellaceae	s__uncultured_bacterium	0.988736365	0	9	6	6	28	0	0	0	50	0	0	0	50	0.000174	0	0.000174	0.000171	0	0.000088	0.986545	N/A	N/A	0.507975	0.091776	-0.148485	0.622388	0.472808	0.116852	0.709672	-0.243492377	0.28072789	0.272929893	0.491273808	-0.608243762	-0.093575963	0.445692547	0.376780839	0.39073083	0.104808334	0.035863294	0.77238294
04720a038796a8d1f71bbeb08674cffc	d__Bacteria	p__Verrucomicrobiota	c__Verrucomicrobiae	o__Verrucomicrobiales	f__Verrucomicrobiaceae	g__uncultured	s__uncultured_Verrucomicrobia	0.979293812	0	21	8	11	50	0	0	0	23	19	28	0	50	0.000244	0	0.000112	0.000313	0	0.000161	0.847619	N/A	N/A	0.551086	0.063295	-0.058009	0.847433	0.471324	0.118004	0.727467	-0.316983389	0.340803478	-0.029004551	0.326301203	-0.688858095	-0.16677617	0.315424166	0.278343676	0.928701615	0.300609187	0.013228664	0.604419199
c175868a0542a2e76ea3d5f465004056	d__Bacteria	p__Proteobacteria	c__Gammaproteobacteria	o__Burkholderiales	f__SC-I-84	g__SC-I-84	0	0.999999599	43	0	0	29	19	0	0	0	18	50	0	0	50	0.000237	0	0.000173	0.000317	0	0.000156	0.85262	N/A	N/A	-0.31192	0.300893	0.592648	0.042283	0.46788	0.120714	0.816968	-0.243492377	0.046787982	0.046787982	0.218343915	0.155959939	-0.031191988	0.445692547	0.885193119	0.885193119	0.495392382	0.628370386	0.92333796
31d0e02fe7dea959901edd22ed875e11	d__Bacteria	p__Chloroflexi	c__Chloroflexia	o__Thermomicrobiales	f__AKYG1722	g__AKYG1722	s__uncultured_bacterium	0.942389488	0	19	11	6	27	50	0	0	24	0	0	27	50	0.000178	0	0.000113	0.000394	0	0.000154	0.206918	N/A	N/A	0.225209	0.455104	-0.36324	0.228307	0.668362	0.017506	0.793329	0.272212207	0.355975511	0.290592254	0.381402333	-0.38866714	0.290592254	0.392027788	0.256092569	0.359511058	0.221212347	0.211802772	0.359511058
55a229d0815d7d7b2a9992d2bcd10676	d__Bacteria	p__Acidobacteriota	c__Blastocatellia	o__Pyrinomonadales	f__Pyrinomonadaceae	g__RB41	0	0.964180541	21	0	50	8	10	0	0	0	0	0	0	0	50	0	0	0	0.00031	0	0.000161	0.035548	-3.22	0.02223	-0.145616	0.629128	-0.212183	0.481599	0.008321	0.977983	0.257478	-0.20785649	0.228825272	0.278750786	0.457650545	-0.241306651	-0.037444135	0.516822372	0.474382711	0.380293001	0.134651695	0.449914388	0.908024368
c484a020638da1bd01cd2df6f1cdf307	d__Bacteria	p__Chloroflexi	c__Anaerolineae	o__Caldilineales	f__Caldilineaceae	g__uncultured	s__uncultured_bacterium	0.875698455	0	25	16	0	26	0	0	0	0	36	31	50	50	0.000407	0	0.00019	0.000233	0	0.000109	0.674073	N/A	N/A	0.347107	0.249641	0	1	0.138096	0.646943	0.373569	-0.28025962	0.153331306	-0.239346429	-0.022438728	-0.620804801	0.112193639	0.377611159	0.6342423	0.453716784	0.944816748	0.031224667	0.728480157
1e7e96e3a65b48b09ccff622deb0f9aa	d__Bacteria	p__Myxococcota	c__Myxococcia	o__Myxococcales	f__Anaeromyxobacteraceae	g__Anaeromyxobacter	s__Anaeromyxobacter_sp.	0.919598301	0	50	0	0	0	0	0	0	10	0	0	0	50	0.000035	0	0.000035	0.000174	0	0.000174	0.678175	N/A	N/A	0.499928	0.097303	-0.037629	0.900681	0.241901	0.422383	0.55665	-0.134281627	0.236524958	0.026877836	0.225773824	-0.473049917	-0.295656198	0.677358392	0.459216424	0.933918996	0.480456401	0.120373421	0.350811021
6e5b24ed300e71297dc5b2cac08842e9	d__Bacteria	p__Actinobacteriota	c__Actinobacteria	o__Propionibacteriales	f__Nocardioidaceae	g__Nocardioides	s__Marmoricola_sp.	0.906956128	0	0	0	13	11	0	43	50	0	0	0	0	50	0.000324	0	0.000206	0.000084	0	0.000053	0.207491	N/A	N/A	-0.1789	0.552951	0.203863	0.498955	-0.312034	0.300715	0.413437	-0.20785649	0.029123216	0.41188549	0	0.266269408	-0.420206409	0.516822372	0.928410573	0.183384009	1	0.402851144	0.173809884
0ac364d25f8cc3884950e855732241d3	d__Bacteria	p__Acidobacteriota	c__Vicinamibacteria	o__Vicinamibacterales	f__uncultured	g__uncultured	s__uncultured_Acidobacteria	0.920616324	0	50	0	0	0	0	0	0	27	0	0	0	50	0.000094	0	0.000094	0.000174	0	0.000174	0.82707	N/A	N/A	0.499928	0.097303	-0.037629	0.900681	0.241901	0.422383	0.55665	-0.134281627	0.236524958	0.026877836	0.225773824	-0.473049917	-0.295656198	0.677358392	0.459216424	0.933918996	0.480456401	0.120373421	0.350811021
a8e1113fb4830964cde067aa20c1508e	d__Bacteria	p__Proteobacteria	c__Alphaproteobacteria	o__Rhizobiales	f__Rhizobiaceae	g__Allorhizobium-Neorhizobium-Pararhizobium-Rhizobium	0	0.977865946	7	6	50	0	0	0	45	0	0	0	0	0	50	0.000157	0	0.000157	0.000219	0	0.000167	0.882677	N/A	N/A	-0.170579	0.571566	-0.441009	0.14356	-0.511737	0.089	0.69675	-0.20785649	0.278750786	0.316194922	0.353639057	-0.195541596	-0.470131923	0.516822372	0.380293001	0.316695948	0.25944937	0.542488694	0.122998942
9423cb020369e2925a7ed81370336f73	d__Bacteria	p__Verrucomicrobiota	c__Verrucomicrobiae	o__Chthoniobacterales	f__Chthoniobacteraceae	g__Candidatus_Udaeobacter	s__uncultured_Verrucomicrobia	0.712458696	0	0	0	0	0	0	15	50	0	7	0	0	50	0.000251	0	0.000167	0	0	0	0.106518	N/A	N/A	-0.376337	0.211969	0.458947	0.12797	-0.486484	0.106639	0.767417	-0.171967546	-0.449768478	-0.156042125	-0.477305324	0.50484217	-0.247831611	0.593047723	0.142366982	0.628187113	0.11661097	0.094132756	0.437367693
2ba2b5779ec59f886768f52ad2e76ed0	d__Bacteria	p__Gemmatimonadota	c__Gemmatimonadetes	o__Gemmatimonadales	f__Gemmatimonadaceae	g__uncultured	s__uncultured_Gemmatimonadales	0.850512835	0	0	0	14	0	17	26	50	0	0	0	0	50	0.000265	0	0.000179	0.000108	0	0.000069	0.666365	N/A	N/A	-0.474292	0.115707	0.012481	0.96698	-0.324516	0.281794	0.574821	0.259820612	-0.08320919	0.515896978	0.074888271	0.565822492	-0.208022975	0.414763969	0.797106041	0.08599537	0.817075808	0.05516271	0.516479059
8ac5d222fd58e8f549a69ee7d12c54d3	d__Bacteria	p__Myxococcota	c__Polyangia	o__Haliangiales	f__Haliangiaceae	g__Haliangium	0	0.998341304	0	0	0	0	0	0	0	0	0	50	0	0	50	0.000174	0	0.000174	0	0	0	0.439892	N/A	N/A	-0.393042	0.192379	0.480384	0.111103	0.218357	0.468939	0.657975	-0.090909091	-0.480384461	-0.480384461	-0.305699203	0.305699203	0.305699203	0.778725396	0.113937412	0.113937412	0.333893136	0.333893136	0.333893136
a9054fc5c741d5d8b79aee896f3e21b8	d__Bacteria	p__Cyanobacteria	c__Cyanobacteriia	o__Cyanobacteriales	f__Phormidiaceae	g__uncultured	s__uncultured_bacterium	0.980314376	0	0	0	0	0	0	0	0	0	50	0	0	50	0.000174	0	0.000174	0	0	0	0.439892	N/A	N/A	-0.393042	0.192379	0.480384	0.111103	0.218357	0.468939	0.657975	-0.090909091	-0.480384461	-0.480384461	-0.305699203	0.305699203	0.305699203	0.778725396	0.113937412	0.113937412	0.333893136	0.333893136	0.333893136
e46eb368fdd3a7ee6ce7183742c8a4dd	d__Bacteria	p__Actinobacteriota	c__Actinobacteria	o__Streptosporangiales	f__Thermomonosporaceae	g__Actinomadura	0	0.997265512	0	0	0	0	0	0	50	0	0	0	0	0	50	0.000174	0	0.000174	0	0	0	0.439892	N/A	N/A	-0.218357	0.468939	-0.131014	0.663908	-0.393042	0.192379	0.468323	-0.090909091	0.043671315	0.305699203	-0.043671315	0.393041832	-0.393041832	0.778725396	0.892800448	0.333893136	0.892800448	0.206255757	0.206255757
04ecfad5772d2e09a84a0f5ef460536c	d__Bacteria	p__Proteobacteria	c__Alphaproteobacteria	o__Rhizobiales	f__Beijerinckiaceae	g__Methylobacterium-Methylorubrum	0	0.999999961	0	16	23	9	4	18	49	42	10	16	14	25	49	0.000543	0	0.000137	0.000244	0	0.000075	0.035962	N/A	N/A	-0.094571	0.753782	-0.150613	0.617408	-0.560421	0.058054	0.587963	-0.131243592	-0.262697426	0.227671102	-0.031523691	-0.115586867	-0.129597397	0.684321445	0.409428195	0.476675824	0.922524865	0.720554564	0.688103944
331ca68ddcd3b66959c04921e08bb521	d__Bacteria	p__Acidobacteriota	c__Thermoanaerobaculia	o__Thermoanaerobaculales	f__Thermoanaerobaculaceae	g__Subgroup_10	0	0.999549007	13	10	9	17	17	0	0	9	16	49	0	38	49	0.00039	0	0.000174	0.00023	0	0.000054	0.647521	N/A	N/A	0.08481	0.778492	0.604274	0.037426	0.466457	0.121848	0.768064	-0.396523227	-0.239868233	-0.172846227	0.003527474	-0.190483597	0.289252869	0.201905389	0.452703116	0.591131206	0.991319251	0.553182285	0.361831032
8513bfbb503464bbe0ac5afda4c84d7c	d__Bacteria	p__Actinobacteriota	c__Thermoleophilia	o__Gaiellales	f__Gaiellaceae	g__Gaiella	0	0.990267262	28	29	49	33	25	30	0	0	14	43	0	0	49	0.000199	0	0.000148	0.000676	0	0.000073	0.00419	-3.41	0.034087	-0.452029	0.133819	-0.227794	0.449945	0.373725	0.215159	0.629198	-0.089072354	0.30665432	0.41006101	0.741675566	-0.367272035	0.021394487	0.783100834	0.332307657	0.185526185	0.005759002	0.240222506	0.947381623
391c94b85cd374ec9623a32e9f9b4a03	d__Bacteria	p__Proteobacteria	c__Alphaproteobacteria	o__Sphingomonadales	f__Sphingomonadaceae	g__Sphingomonas	0	0.994870273	0	0	23	19	0	0	44	49	0	0	0	0	49	0.000324	0	0.000205	0.000146	0	0.000093	0.675931	N/A	N/A	-0.199702	0.507755	-0.033284	0.9121	-0.690636	0.012898	0.719699	-0.20785649	-0.228825272	0.382762274	0.104011487	0.124813785	-0.241306651	0.516822372	0.474382711	0.219432107	0.747690649	0.699132377	0.449914388
2bba80577889fbe78e867c6a21e90a24	d__Bacteria	p__Chloroflexi	c__Ktedonobacteria	o__C0119	f__C0119	g__C0119	0	1	0	0	14	10	8	0	21	0	16	0	44	49	49	0.000453	0	0.00018	0.000111	0	0.000052	0.043249	N/A	N/A	0.609096	0.035534	-0.166776	0.580172	-0.217534	0.470615	0.667932	-0.316983389	-0.217534135	-0.311798927	-0.304547789	-0.427817132	0.239287549	0.315424166	0.497032715	0.323838252	0.335809901	0.165332957	0.453831235
0d9f80626674f936d26475cbaf6b43af	d__Bacteria	p__Firmicutes	c__Bacilli	o__Paenibacillales	f__Paenibacillaceae	g__Paenibacillus	s__Paenibacillus_curdlanolyticus	0.809295091	0	0	0	0	23	49	0	0	12	0	0	41	49	0.000185	0	0.000141	0.000251	0	0.000173	0.871824	N/A	N/A	0.120653	0.689037	-0.09153	0.761455	0.63655	0.026039	0.654317	0.467677102	0.170578839	0.08320919	-0.024962757	0.062406892	0.520057437	0.12523656	0.596081538	0.797106041	0.938619227	0.847215259	0.083060578
d318876187f41e5dbeb5d11430791ae5	d__Bacteria	p__Myxococcota	c__Polyangia	o__Polyangiales	f__Sandaracinaceae	g__uncultured	s__uncultured_soil	0.957482224	0	10	0	9	0	0	0	0	16	19	21	49	49	0.000366	0	0.000154	0.000066	0	0.000042	0.038432	N/A	N/A	0.526259	0.078814	0.261263	0.38621	0.149293	0.620494	0.606214	-0.28025962	-0.273004521	-0.411376676	-0.250565793	-0.411376676	0.228127066	0.377611159	0.390596093	0.183979869	0.4321611	0.183979869	0.475769304
af1377c4f2bc9c9f582a4b323f086f74	d__Bacteria	p__Planctomycetota	c__Planctomycetes	o__Gemmatales	f__Gemmataceae	g__uncultured	0	0.999994798	15	40	0	10	33	0	49	0	0	0	22	0	49	0.000247	0	0.000173	0.000341	0	0.000143	0.821681	N/A	N/A	0.082111	0.785367	-0.32098	0.28707	-0.104505	0.728888	0.347408	-0.28025962	0.759176956	0.422596039	0.456254131	-0.258045369	-0.77039632	0.377611159	0.004187819	0.171119537	0.135998325	0.418073744	0.003367443
c4a1bee8e5ab10c8edc57a3d08335689	d__Bacteria	p__Proteobacteria	c__Gammaproteobacteria	o__Burkholderiales	f__SC-I-84	g__SC-I-84	s__uncultured_beta	0.886710137	13	0	0	0	0	0	7	0	0	49	0	0	49	0.000195	0	0.000167	0.000045	0	0.000045	0.651471	N/A	N/A	-0.596632	0.040571	0.422232	0.161398	-0.128505	0.669959	0.742134	-0.171967546	-0.192757919	-0.220294765	-0.220294765	0.569094809	-0.174400022	0.593047723	0.548363197	0.491450645	0.491450645	0.053461119	0.587748055
b64e36d4100f7588f2a879aae8722a9e	d__Bacteria	p__Armatimonadota	c__uncultured	o__uncultured	f__uncultured	g__uncultured	s__uncultured_Chloroflexi	0.891464044	0	0	0	0	0	0	0	49	0	0	0	0	49	0.000171	0	0.000171	0	0	0	0.348803	N/A	N/A	-0.043671	0.884836	0.393042	0.192379	-0.480384	0.111103	0.62222	-0.090909091	-0.305699203	-0.131013944	-0.393041832	0.131013944	-0.218356573	0.778725396	0.333893136	0.684848714	0.206255757	0.684848714	0.49536676
23c919b83723ebe717cbda391e56ac2f	d__Bacteria	p__WPS-2	c__WPS-2	o__WPS-2	f__WPS-2	g__WPS-2	s__uncultured_bacterium	0.992930202	0	0	0	0	0	0	0	49	0	0	0	0	49	0.000171	0	0.000171	0	0	0	0.348803	N/A	N/A	-0.043671	0.884836	0.393042	0.192379	-0.480384	0.111103	0.62222	-0.090909091	-0.305699203	-0.131013944	-0.393041832	0.131013944	-0.218356573	0.778725396	0.333893136	0.684848714	0.206255757	0.684848714	0.49536676
18c22f6c9033af320041c8f599157009	d__Bacteria	p__Proteobacteria	c__Gammaproteobacteria	o__Diplorickettsiales	f__Diplorickettsiaceae	g__Aquicella	s__uncultured_bacterium	0.99031867	0	0	0	0	0	49	0	0	0	0	0	0	49	0	0	0	0.000171	0	0.000171	0.348803	N/A	N/A	-0.480384	0.111103	-0.393042	0.192379	0.393042	0.192379	0.734665	1	0.305699203	0.393041832	0.305699203	0.480384461	0.393041832	0	0.333893136	0.206255757	0.333893136	0.113937412	0.206255757
6cad158df7966582e3719c3822c427f6	d__Bacteria	p__Myxococcota	c__Polyangia	o__Polyangiales	f__Sandaracinaceae	g__uncultured	0	0.999993935	11	10	22	17	12	0	0	22	37	43	0	48	48	0.000522	0	0.000181	0.000251	0	0.000063	0.13246	N/A	N/A	0.222231	0.461088	0.61378	0.033762	0.091714	0.760989	0.659185	-0.395819547	-0.542266968	-0.295781982	-0.105636422	-0.401418405	0.492969971	0.202780142	0.068541125	0.350596359	0.743864672	0.195884142	0.103431683
83dd78f2cb399d9ed7dc6f82893893fc	d__Bacteria	p__Acidobacteriota	c__Thermoanaerobaculia	o__Thermoanaerobaculales	f__Thermoanaerobaculaceae	g__Subgroup_10	0	0.999993919	0	34	27	19	43	0	0	28	29	48	35	40	48	0.000627	0	0.00014	0.000428	0	0.000151	0.622894	N/A	N/A	0.471843	0.1176	0.309867	0.304085	0.309867	0.304085	0.643949	-0.396523227	0.077604428	-0.109351695	0.215175915	-0.744297018	0.05291211	0.201905389	0.810545617	0.73513698	0.501823461	0.005499191	0.870271457
0ab270ecc7848877c1bc15179dc61fbc	d__Bacteria	p__Proteobacteria	c__Alphaproteobacteria	o__Rhodobacterales	f__Rhodobacteraceae	0	0	0.987684062	25	0	24	48	0	0	0	30	42	0	45	16	48	0.000463	0	0.00017	0.000338	0	0.000168	0.780866	N/A	N/A	0.38431	0.202446	0.224785	0.455952	-0.275543	0.360783	0.52359	-0.316983389	-0.297296651	-0.094264792	0.058009103	-0.311798927	0.10151593	0.315424166	0.34801695	0.770746802	0.8578818	0.323838252	0.753576707
a89c0960e74cd1cbf2e7ec68f6138bba	d__Bacteria	p__Bacteroidota	c__Bacteroidia	o__Chitinophagales	f__Chitinophagaceae	g__uncultured	s__uncultured_bacterium	0.735406371	0	14	32	40	0	44	0	0	0	0	0	48	48	0.000167	0	0.000167	0.000453	0	0.000168	0.190986	N/A	N/A	-0.054586	0.856335	-0.452284	0.1336	0.163758	0.587045	0.484104	0.243492377	-0.015595994	0.46008182	0.499071805	-0.194949924	0.428889832	0.445692547	0.961631678	0.132327804	0.098579149	0.543735113	0.164159595
4c48f902fc45189421bf9a60bf0b0e64	d__Bacteria	p__Actinobacteriota	c__Acidimicrobiia	o__Actinomarinales	f__uncultured	g__uncultured	0	1	0	0	0	0	48	0	0	0	0	0	0	0	48	0	0	0	0.000167	0	0.000167	0.348803	N/A	N/A	0.131014	0.663908	-0.043671	0.884836	0.480384	0.111103	0.499841	-0.090909091	0.393041832	0.131013944	0.131013944	-0.218356573	-0.043671315	0.778725396	0.206255757	0.684848714	0.684848714	0.49536676	0.892800448
c04e3ba28c560c42f3d4f6686f41070f	d__Bacteria	p__Proteobacteria	c__Alphaproteobacteria	o__Rhizobiales	f__Beijerinckiaceae	g__uncultured	s__uncultured_bacterium	0.792294446	0	23	23	0	0	0	27	0	0	0	19	48	48	0.000327	0	0.000167	0.00016	0	0.000101	0.653782	N/A	N/A	0.351675	0.243463	-0.45327	0.132755	-0.48453	0.108053	0.750932	-0.243492377	0.116969954	0.015595994	0.062383976	-0.545859787	-0.171555933	0.445692547	0.717331256	0.961631678	0.847270783	0.066369332	0.593946326
db5fea2a89af01ff5844cc46889ee0c1	d__Bacteria	p__Acidobacteriota	c__Blastocatellia	o__Pyrinomonadales	f__Pyrinomonadaceae	g__RB41	s__Brevitalea_aridisoli	0.913925541	11	0	0	0	0	0	48	0	0	0	0	0	48	0.000167	0	0.000167	0.000038	0	0.000038	0.690193	N/A	N/A	-0.381665	0.20557	0.043005	0.886582	-0.403168	0.181172	0.556832	-0.134281627	0.182769286	0.215022689	-0.005375567	0.462298782	-0.521430022	0.677358392	0.569656586	0.502135449	0.986771575	0.130231626	0.082107485
ca6022b5c9be8307cfc428710e64f272	d__Bacteria	p__Bacteroidota	c__Bacteroidia	o__Chitinophagales	f__Chitinophagaceae	g__uncultured	0	0.996285535	0	0	0	14	0	0	0	0	0	48	0	0	48	0.000167	0	0.000167	0.000049	0	0.000049	0.718655	N/A	N/A	-0.403168	0.181172	0.413919	0.169811	0.263403	0.382332	0.635023	-0.134281627	-0.413918677	-0.05913124	0.080633509	0.274153929	0.274153929	0.677358392	0.18101499	0.855157991	0.803276168	0.388523894	0.388523894
3ec231d34541099ebf92f107a66a8f4a	d__Bacteria	p__Chloroflexi	c__Anaerolineae	o__SBR1031	f__SBR1031	g__SBR1031	s__uncultured_soil	0.998370894	0	0	0	0	0	0	0	0	0	0	0	48	48	0.000167	0	0.000167	0	0	0	0.348803	N/A	N/A	0.305699	0.310635	0.131014	0.663908	-0.043671	0.884836	0.335446	-0.090909091	-0.393041832	-0.305699203	-0.480384461	-0.043671315	0.480384461	0.778725396	0.206255757	0.333893136	0.113937412	0.892800448	0.113937412
ad6b59e096da73e7f11f1d842804f9a0	d__Bacteria	p__Actinobacteriota	c__Acidimicrobiia	o__Microtrichales	f__Iamiaceae	g__Iamia	s__uncultured_bacterium	0.899537637	0	32	23	20	32	47	0	0	39	28	0	0	47	0.000233	0	0.000151	0.000536	0	0.000134	0.106636	N/A	N/A	-0.032692	0.913658	-0.228841	0.447864	0.802761	0.00167	0.835382	0.045283341	0.326301203	0.311798927	0.572839889	-0.471323959	0.108767068	0.888864653	0.300609187	0.323838252	0.051559177	0.121921893	0.736508473
5b8307a95d2246f2c0446eee0a73e4fe	d__Bacteria	p__Proteobacteria	c__Alphaproteobacteria	o__Rhizobiales	f__Amb-16S-1323	g__Amb-16S-1323	s__uncultured_bacterium	0.985116998	14	25	0	0	47	27	0	0	0	0	17	0	47	0.000059	0	0.000059	0.000394	0	0.000154	0.028251	N/A	N/A	-0.023394	0.938155	-0.460082	0.12703	0.46788	0.120714	0.656608	0.340889327	0.888971653	0.28072789	0.444485826	-0.210545918	-0.304121881	0.278214762	0.00010998	0.376780839	0.147693985	0.511288642	0.336520417
f4cbb04800216c847603f99f13ead31f	d__Bacteria	p__Actinobacteriota	c__MB-A2-108	o__MB-A2-108	f__MB-A2-108	g__MB-A2-108	s__uncultured_bacterium	0.970308757	26	7	31	6	4	47	18	0	0	0	0	11	47	0.000101	0	0.000067	0.000421	0	0.000148	0.031639	N/A	N/A	-0.437792	0.146504	-0.622874	0.030504	-0.064067	0.831728	0.764028	0.400098802	0.498299531	0.690500778	0.676263649	0.099659906	-0.067626365	0.197496288	0.099184706	0.01292309	0.015752067	0.75796219	0.834586391
72d46a952affd3b4872de792ad85350f	d__Bacteria	p__Proteobacteria	c__Gammaproteobacteria	o__Burkholderiales	f__Nitrosomonadaceae	g__mle1-7	s__uncultured_bacterium	0.924235643	14	19	23	15	13	40	24	47	9	18	19	39	47	0.000543	0	0.000122	0.000432	0	0.000087	0.692775	N/A	N/A	-0.245184	0.416112	-0.262697	0.383607	-0.521892	0.081788	0.633638	0.175299269	0.164913296	0.396493669	0.256141928	-0.277194689	-0.010526381	0.585793532	0.608519674	0.201942087	0.421636997	0.38306912	0.974099062
a1ed615a4ed0b08c534fcc504a4608b2	d__Bacteria	p__Actinobacteriota	c__Actinobacteria	o__Micrococcales	f__Promicromonosporaceae	g__Cellulosimicrobium	0	0.990271316	0	0	23	6	43	0	0	0	47	0	29	28	47	0.000362	0	0.000172	0.000251	0	0.00015	0.794424	N/A	N/A	0.772592	0.003222	-0.037323	0.901484	0.309783	0.304215	0.833221	-0.279700777	-0.029858646	-0.179151876	-0.011196992	-0.608369912	0.309783452	0.378603318	0.926607016	0.577448742	0.972449508	0.035814401	0.327142063
b9237d58bd99644e6a0dccecddf54ffc	d__Bacteria	p__Planctomycetota	c__Planctomycetes	o__Pirellulales	f__Pirellulaceae	g__uncultured	s__uncultured_bacterium	0.996728669	22	32	17	0	47	22	7	18	5	0	0	0	47	0.000104	0	0.00006	0.000488	0	0.000133	0.007125	-3.3	0.041596	-0.164024	0.586436	-0.320917	0.287165	0.174722	0.562261	0.400524	0.133608531	0.681057851	0.424324001	0.47781022	-0.253168102	-0.406495262	0.678899123	0.014753104	0.16919053	0.116169772	0.427233825	0.189757505
2d32d3df204521db613affac24483418	d__Bacteria	p__Acidobacteriota	c__Subgroup_25	o__Subgroup_25	f__Subgroup_25	g__Subgroup_25	s__uncultured_soil	0.978406484	0	0	0	0	47	0	0	0	0	18	0	0	47	0.000063	0	0.000063	0.000164	0	0.000164	0.759624	N/A	N/A	-0.161267	0.592745	0.290281	0.335672	0.532181	0.074898	0.627285	-0.134281627	-0.010751134	-0.220398257	-0.102135777	0.032253403	0.172018152	0.677358392	0.973546207	0.491241934	0.752113588	0.920736382	0.59293728
81a2990f9cfa961fada745053a685388	d__Bacteria	p__Firmicutes	c__Clostridia	o__Lachnospirales	f__Lachnospiraceae	g__Roseburia	s__uncultured_bacterium	0.939966217	0	28	0	0	0	0	0	47	0	0	0	0	47	0.000164	0	0.000164	0.000098	0	0.000098	0.851556	N/A	N/A	0.112887	0.708104	0.107511	0.72141	-0.354787	0.239317	0.387526	-0.134281627	0.177393719	0.086009076	0.048380105	-0.295656198	-0.532181156	0.677358392	0.58125109	0.790410909	0.881310372	0.350811021	0.074898427
1efaa3db96acf05365da063a3cc50fa7	d__Bacteria	p__Chloroflexi	c__Chloroflexia	o__Thermomicrobiales	f__JG30-KF-CM45	g__JG30-KF-CM45	s__uncultured_bacterium	0.866302052	0	0	6	11	13	0	0	0	25	0	47	0	47	0.000251	0	0.000169	0.000104	0	0.000051	0.661843	N/A	N/A	0.608244	0.035863	-0.140364	0.641549	0.241738	0.422695	0.669403	-0.243492377	0.10137396	-0.116969954	0.124767951	-0.53806179	0.062383976	0.445692547	0.753911923	0.717331256	0.699238308	0.071144693	0.847270783
7f2145f9716ff2e2991d99d8c3318a8e	d__Bacteria	p__Planctomycetota	c__Planctomycetes	o__Pirellulales	f__Pirellulaceae	g__uncultured	s__uncultured_bacterium	0.762263453	0	0	28	32	0	0	0	0	0	0	0	47	47	0.000164	0	0.000164	0.000209	0	0.000133	0.908359	N/A	N/A	0.165221	0.583708	-0.128505	0.669959	-0.110147	0.714874	0.236525	-0.171967546	-0.321263199	0.220294765	0.238652662	-0.238652662	0.422231633	0.593047723	0.308570238	0.491450645	0.455066178	0.455066178	0.171528099
92fb67292c429da39de20eed6456b4b6	d__Bacteria	p__Actinobacteriota	c__Actinobacteria	o__Micromonosporales	f__Micromonosporaceae	0	0	0.999925082	5	0	0	0	0	0	0	42	0	0	0	47	47	0.00031	0	0.000197	0.000017	0	0.000017	0.114536	N/A	N/A	0.036716	0.903079	0.458947	0.12797	-0.403874	0.180409	0.61245	-0.171967546	-0.367157942	-0.330442147	-0.578273758	0.165221074	0.055073691	0.593047723	0.240379807	0.294152738	0.048884712	0.607841489	0.865013709
4708cedc5ec1405c4f2301f37edd0dbd	d__Bacteria	p__Planctomycetota	c__Phycisphaerae	o__Tepidisphaerales	f__WD2101_soil_group	g__WD2101_soil_group	s__uncultured_bacterium	0.859741331	0	0	0	0	0	0	0	47	0	0	0	0	47	0.000164	0	0.000164	0	0	0	0.348803	N/A	N/A	-0.043671	0.884836	0.393042	0.192379	-0.480384	0.111103	0.62222	-0.090909091	-0.305699203	-0.131013944	-0.393041832	0.131013944	-0.218356573	0.778725396	0.333893136	0.684848714	0.206255757	0.684848714	0.49536676
d326b1654b5f7601c053d11b29612065	d__Bacteria	p__Acidobacteriota	c__Acidobacteriae	o__Acidobacteriales	f__uncultured	g__uncultured	0	0.999963618	0	0	0	0	0	47	0	0	0	0	0	0	47	0	0	0	0.000164	0	0.000164	0.348803	N/A	N/A	-0.480384	0.111103	-0.393042	0.192379	0.393042	0.192379	0.734665	1	0.305699203	0.393041832	0.305699203	0.480384461	0.393041832	0	0.333893136	0.206255757	0.333893136	0.113937412	0.206255757
4f016ecd1d6e9bb9e7340d16ed64d123	d__Bacteria	p__Chloroflexi	c__TK10	o__TK10	f__TK10	g__TK10	0	1	17	5	6	0	0	0	47	0	0	0	0	0	47	0.000164	0	0.000164	0.000098	0	0.000057	0.836723	N/A	N/A	-0.228825	0.447896	-0.341158	0.257848	-0.503416	0.09499	0.649751	-0.208372904	0.333663685	0.316980501	0.287784928	0	-0.596423837	0.515757786	0.289184328	0.31542882	0.364382709	1	0.040659289
1007aa7447de0d03999cd1d4b705fc6e	d__Bacteria	p__Proteobacteria	c__Gammaproteobacteria	o__Burkholderiales	f__Comamonadaceae	0	0	0.99999527	0	38	0	35	25	25	18	0	46	0	0	0	46	0.000223	0	0.00016	0.000428	0	0.000143	0.623615	N/A	N/A	0.201949	0.502993	-0.17577	0.559918	0.579667	0.048215	0.638508	0.046616796	0.418021044	0.544920289	0.559849612	-0.186616537	-0.242601499	0.885610733	0.17629335	0.066932587	0.058365503	0.561416013	0.447411028
17a90a87f62ec4c31997c71087021968	d__Bacteria	p__Chloroflexi	c__Anaerolineae	o__SBR1031	f__A4b	g__A4b	s__uncultured_bacterium	0.991640642	11	0	46	14	13	0	0	0	0	0	11	29	46	0.000139	0	0.000101	0.000293	0	0.000144	0.649135	N/A	N/A	0.246826	0.412998	-0.261785	0.385261	-0.071056	0.813692	0.366747	-0.279700777	0.070914284	0.104505261	0.235136837	-0.429218036	0.223939845	0.378603318	0.826649243	0.746527482	0.461933626	0.163801648	0.484123846
863b600532ff2502a71aa157beeb7f97	d__Bacteria	p__Acidobacteriota	c__Thermoanaerobaculia	o__Thermoanaerobaculales	f__Thermoanaerobaculaceae	g__Subgroup_10	s__uncultured_bacterium	0.764561942	0	25	0	14	18	0	0	0	17	46	13	25	46	0.000352	0	0.000148	0.000199	0	0.000094	0.647826	N/A	N/A	0.352343	0.242569	0.316019	0.294585	0.519434	0.083496	0.702727	-0.316983389	0.116018205	-0.137771619	0.123269343	-0.464072822	0	0.315424166	0.719548872	0.669388013	0.702704573	0.128569905	1
1ece0d7fc6bda17bffaead1ec2486d29	d__Bacteria	p__Acidobacteriota	c__Subgroup_5	o__Subgroup_5	f__Subgroup_5	g__Subgroup_5	s__uncultured_Acidobacteria	0.799499692	0	3	0	28	0	0	0	0	45	46	28	30	46	0.000519	0	0.000176	0.000108	0	0.000096	0.02644	N/A	N/A	0.370239	0.219468	0.452514	0.133402	0.306663	0.309113	0.660218	-0.279700777	-0.39935939	-0.354571421	-0.126899245	-0.20154586	0.272460145	0.378603318	0.198403173	0.258106782	0.694317724	0.52990839	0.391579482
dd87cb2183b352ee747d23304ac203a8	d__Bacteria	p__Planctomycetota	c__Phycisphaerae	o__Tepidisphaerales	f__WD2101_soil_group	g__WD2101_soil_group	s__uncultured_soil	0.877056436	22	0	0	0	0	0	0	0	0	46	0	25	46	0.000247	0	0.000166	0.000077	0	0.000077	0.6311	N/A	N/A	-0.257011	0.393988	0.550737	0.063498	0.064253	0.831248	0.611142	-0.171967546	-0.422231633	-0.541557964	-0.449768478	0.339621096	0.284547405	0.593047723	0.171528099	0.068975417	0.142366982	0.28012265	0.370043663
dc96794f3da962fcde87574c08ef2eca	d__Bacteria	p__Acidobacteriota	c__Vicinamibacteria	o__Vicinamibacterales	f__Vicinamibacteraceae	g__Luteitalea	s__uncultured_Acidobacteria	0.83501363	24	30	0	45	13	43	0	6	42	0	7	5	45	0.000209	0	0.000136	0.00054	0	0.000148	0.058368	N/A	N/A	0.049297	0.870125	-0.091552	0.761401	0.549309	0.064329	0.559064	0.176232545	0.455044148	0.398604564	0.539703525	-0.165791279	-0.169318753	0.583767731	0.137172202	0.199331596	0.070120287	0.606585799	0.598839496
a12635a7733612ceda805067e0d5b18b	d__Bacteria	0	0	0	0	0	0	0.999998016	42	24	30	23	0	27	0	38	0	45	42	32	45	0.000547	0	0.000177	0.000508	0	0.000117	0.924423	N/A	N/A	-0.239868	0.426292	0.285725	0.343311	-0.321	0.28704	0.492155	-0.219899749	0.091551566	-0.028169713	0.295781982	-0.309866839	-0.204230416	0.49224764	0.777196289	0.930749393	0.350596359	0.32700501	0.524324327
9ebd4d47c25e82ab5fff6ca85f1ad499	d__Bacteria	p__Proteobacteria	c__Alphaproteobacteria	o__Rhodobacterales	f__Rhodobacteraceae	g__Rubellimicrobium	s__uncultured_bacterium	0.954815303	0	29	31	0	0	44	45	0	0	0	0	0	45	0.000157	0	0.000157	0.000362	0	0.000168	0.641975	N/A	N/A	-0.336997	0.263698	-0.719759	0.008309	-0.1789	0.552951	0.814632	0.259820612	0.41604595	0.511736518	0.524217897	-0.174739299	-0.24546711	0.414763969	0.178556865	0.08899964	0.080194598	0.587010335	0.441894639
19384e97d98cab9f5d87eac577eccc3e	d__Bacteria	p__Verrucomicrobiota	c__Verrucomicrobiae	o__Pedosphaerales	f__Pedosphaeraceae	g__Pedosphaeraceae	s__uncultured_subdivision	0.897679441	6	0	13	0	15	0	0	0	13	21	45	0	45	0.000275	0	0.000152	0.000118	0	0.000059	0.623342	N/A	N/A	0.239346	0.427299	0.115933	0.700602	0.209428	0.487309	0.338508	-0.279700777	0.05225263	-0.477738336	-0.119434584	-0.459076682	0.085843607	0.378603318	0.87187652	0.11623252	0.711597901	0.133285362	0.790806223
9599784471caca4496c141b7c1738f28	d__Bacteria	p__Planctomycetota	c__Planctomycetes	o__Gemmatales	f__Gemmataceae	g__uncultured	s__uncultured_bacterium	0.975223847	0	0	0	19	0	0	0	36	11	0	0	45	45	0.00032	0	0.000172	0.000066	0	0.000066	0.143259	N/A	N/A	0.328676	0.275671	0.490934	0.103473	-0.128974	0.668826	0.604714	-0.20785649	-0.528378356	-0.008320919	-0.216343894	0.016641838	0.270429867	0.516822372	0.077396749	0.979524629	0.499448137	0.959060596	0.39525819
fc55c20b8b077f93fafc3554583666a4	d__Bacteria	p__Proteobacteria	c__Gammaproteobacteria	o__Burkholderiales	f__Alcaligenaceae	0	0	0.999999245	0	0	0	0	0	0	0	0	0	0	45	0	45	0.000157	0	0.000157	0	0	0	0.526458	N/A	N/A	0.393042	0.192379	-0.218357	0.468939	-0.218357	0.468939	0.499841	-0.090909091	0.131013944	-0.393041832	-0.218356573	-0.305699203	-0.131013944	0.778725396	0.684848714	0.206255757	0.49536676	0.333893136	0.684848714
8f48d2bbb4c4af81cedb044c52ab8bd1	d__Bacteria	p__Myxococcota	c__Polyangia	o__Haliangiales	f__Haliangiaceae	g__Haliangium	s__Kofleria_flava	0.724638484	0	0	0	0	0	0	0	0	6	0	8	45	45	0.000205	0	0.00015	0	0	0	0.145818	N/A	N/A	0.725137	0.007617	0.119326	0.692282	-0.009179	0.975714	0.734947	-0.171967546	-0.357978993	-0.569094809	-0.550736912	-0.275368456	0.367157942	0.593047723	0.253234442	0.053461119	0.063497906	0.386340424	0.240379807
e6134de6ee1fbf97dd1aebb95130e58b	d__Bacteria	p__Verrucomicrobiota	c__Verrucomicrobiae	o__Pedosphaerales	f__Pedosphaeraceae	g__Pedosphaeraceae	s__uncultured_soil	0.918283621	33	31	0	29	31	0	0	0	44	40	0	36	44	0.000418	0	0.000188	0.000432	0	0.000137	0.973495	N/A	N/A	0.221577	0.462409	0.613876	0.033726	0.512169	0.088684	0.829613	-0.316983389	0.188529584	0.036255689	0.253789824	-0.319050065	-0.094264792	0.315424166	0.557336538	0.910933205	0.426060729	0.312104065	0.770746802
9847d2b1b764509d8fb3ec9fa2726d6c	d__Bacteria	p__Proteobacteria	c__Gammaproteobacteria	o__Burkholderiales	f__SC-I-84	g__SC-I-84	s__uncultured_Nitrosomonadaceae	0.911645548	12	10	0	31	13	0	27	18	44	29	30	30	44	0.00062	0	0.000071	0.00023	0	0.000097	0.002053	3.32	0.037041	0.438599	0.145761	0.564916	0.055641	0.070176	0.815958	0.718626	-0.437478639	-0.094571073	-0.021015794	-0.04553422	-0.056042117	-0.133100029	0.154954797	0.770019583	0.948311888	0.888252332	0.862659763	0.680063846
0adff9f8d713645f601df7ca2c2b6f3e	d__Bacteria	p__Myxococcota	c__Polyangia	o__Polyangiales	f__Sandaracinaceae	g__uncultured	s__metagenome	0.996956365	0	18	0	0	22	0	36	0	44	0	13	39	44	0.00046	0	0.000171	0.000139	0	0.000089	0.056955	N/A	N/A	0.686749	0.013629	0.029859	0.921114	0.153026	0.611784	0.704225	-0.279700777	0.231404506	-0.037323307	-0.10077293	-0.35083909	-0.231404506	0.378603318	0.469276756	0.90832006	0.7553315	0.263505634	0.469276756
7833dcedb6251777365f7eaec766d50c	d__Bacteria	p__Acidobacteriota	c__Subgroup_18	o__Subgroup_18	f__Subgroup_18	g__Subgroup_18	s__uncultured_bacterium	0.87452739	0	16	10	19	31	26	0	0	15	44	14	0	44	0.000254	0	0.000146	0.000355	0	0.000095	0.758567	N/A	N/A	-0.181523	0.547144	-0.060508	0.840948	0.818635	0.00113	0.840699	0.044455422	0.238471918	0.234912636	0.52677379	-0.263386895	0.167286271	0.890885751	0.45541804	0.462373198	0.078467771	0.408154524	0.60329821
2bb19083d18dfc5457662d0ec2d194a4	d__Bacteria	p__Actinobacteriota	c__Thermoleophilia	o__Gaiellales	f__Gaiellaceae	g__Gaiella	s__uncultured_actinobacterium	0.825719086	0	44	13	8	17	20	0	0	12	0	0	0	44	0.000042	0	0.000042	0.000355	0	0.000128	0.012401	-3.22	0.021025	0.089576	0.766398	-0.593441	0.041938	0.563582	0.056349	0.823298	0.139850388	0.529990966	0.459076682	0.690481188	-0.571046604	-0.029858646	0.664655337	0.076330466	0.133285362	0.012926703	0.052463875	0.926607016
560859414b86c10a44c3ec7dc1b85c8e	d__Bacteria	p__Chloroflexi	c__Dehalococcoidia	o__S085	f__S085	g__S085	s__metagenome	0.995582408	0	21	0	0	21	44	0	0	0	0	26	0	44	0.000091	0	0.000091	0.0003	0	0.000152	0.196125	N/A	N/A	0.066733	0.824838	-0.583911	0.046215	0.396226	0.188802	0.708802	0.363748857	0.794647764	0.266269408	0.403564571	-0.33283676	-0.178899758	0.24510805	0.002013825	0.402851144	0.193279539	0.290455091	0.577993388
887070b273e401be76c2a78bdc542aa0	d__Bacteria	p__Acidobacteriota	c__Vicinamibacteria	o__Vicinamibacterales	f__uncultured	g__uncultured	0	0.999999997	44	0	12	33	15	0	20	0	42	0	21	11	44	0.000327	0	0.000135	0.000362	0	0.000152	0.928392	N/A	N/A	0.24915	0.408613	0.106778	0.723231	-0.021356	0.943534	0.271907	-0.35564338	0.071185647	0.185082683	0.227794071	-0.117456318	-0.113897036	0.256568192	0.825994818	0.564695618	0.476431266	0.716198779	0.724498415
4a56cc868f07ebd09e10d845e128b47f	d__Bacteria	p__Actinobacteriota	c__Acidimicrobiia	o__Microtrichales	f__Iamiaceae	g__Iamia	s__bacterium_Ellin5247	0.998761668	0	0	7	6	4	44	7	0	16	0	8	0	44	0.000108	0	0.000055	0.000212	0	0.000144	0.718887	N/A	N/A	0.098075	0.744971	-0.494007	0.101331	0.214312	0.477213	0.547349	0.498116754	0.195780722	0.471323959	0.493077373	0.029004551	0.348054616	0.099328388	0.541985293	0.121921893	0.103344921	0.928701615	0.267575666
e0436935df68b6dc2817352c17c1220c	d__Bacteria	p__Actinobacteriota	c__Actinobacteria	o__Micrococcales	f__Microbacteriaceae	0	0	0.999970666	0	25	44	0	0	0	22	0	30	0	40	34	44	0.000439	0	0.000147	0.00024	0	0.00016	0.637222	N/A	N/A	0.697946	0.011603	-0.429218	0.154575	-0.343374	0.254768	0.888404	-0.28025962	-0.014959152	-0.179509822	0.014959152	-0.695600561	-0.044877456	0.377611159	0.963197444	0.576675824	0.963197444	0.012007646	0.889855418
8bbfc90afc7695509735376ddf8cf15e	d__Bacteria	p__Myxococcota	c__Polyangia	o__Polyangiales	f__Polyangiaceae	g__Jahnella	0	0.897722612	0	0	0	0	0	0	0	0	44	0	0	0	44	0.000153	0	0.000153	0	0	0	0.526458	N/A	N/A	0.480384	0.111103	0.305699	0.310635	0.305699	0.310635	0.646276	-0.090909091	-0.218356573	-0.218356573	-0.131013944	-0.131013944	0.131013944	0.778725396	0.49536676	0.49536676	0.684848714	0.684848714	0.684848714
2dcabdc378c8847514747388ff48c1e0	d__Bacteria	p__Gemmatimonadota	c__Gemmatimonadetes	o__Gemmatimonadales	f__Gemmatimonadaceae	g__Gemmatimonas	0	0.999824743	0	0	0	0	0	0	44	0	0	0	0	0	44	0.000153	0	0.000153	0	0	0	0.526458	N/A	N/A	-0.218357	0.468939	-0.131014	0.663908	-0.393042	0.192379	0.468323	-0.090909091	0.043671315	0.305699203	-0.043671315	0.393041832	-0.393041832	0.778725396	0.892800448	0.333893136	0.892800448	0.206255757	0.206255757
a537d8bab85c83b0e74c73c55790324b	d__Bacteria	p__Proteobacteria	c__Alphaproteobacteria	o__Caulobacterales	f__Caulobacteraceae	g__Brevundimonas	0	0.999878249	0	0	0	0	0	0	0	0	0	0	44	0	44	0.000153	0	0.000153	0	0	0	0.526458	N/A	N/A	0.393042	0.192379	-0.218357	0.468939	-0.218357	0.468939	0.499841	-0.090909091	0.131013944	-0.393041832	-0.218356573	-0.305699203	-0.131013944	0.778725396	0.684848714	0.206255757	0.49536676	0.333893136	0.684848714
b3602b105d83a72d77390ebce1d5df77	d__Bacteria	p__Proteobacteria	c__Alphaproteobacteria	o__Tistrellales	f__Geminicoccaceae	g__Candidatus_Alysiosphaera	s__uncultured_bacterium	0.993995091	0	8	0	0	0	0	0	44	0	0	0	0	44	0.000153	0	0.000153	0.000028	0	0.000028	0.669215	N/A	N/A	0.112887	0.708104	0.107511	0.72141	-0.354787	0.239317	0.387526	-0.134281627	0.080633509	0.043004538	-0.048380105	-0.220398257	-0.499927753	0.677358392	0.803276168	0.894429051	0.881310372	0.491241934	0.097910881
a19b071050d83affbd0a5bdb1a677974	d__Bacteria	p__Planctomycetota	c__Phycisphaerae	o__Phycisphaerales	f__Phycisphaeraceae	g__AKYG587	s__uncultured_bacterium	0.999999983	6	0	0	0	0	44	0	0	0	17	5	0	44	0.000077	0	0.000058	0.000174	0	0.00015	0.748186	N/A	N/A	-0.578304	0.04887	0.037444	0.901166	0.253788	0.399945	0.63265	0.571605347	0.091530109	-0.208022975	-0.041604595	0.515896978	0.253788029	0.05218081	0.777247346	0.516479059	0.897849624	0.08599537	0.426064114
1bc625bd6d3510d38f0b5b3f460bdc50	d__Bacteria	p__Proteobacteria	c__Alphaproteobacteria	o__Rhizobiales	f__Rhodomicrobiaceae	g__Rhodomicrobium	0	0.999999266	41	14	24	31	14	0	14	27	29	43	0	23	43	0.000474	0	0.000124	0.000432	0	0.000123	0.897488	N/A	N/A	-0.232813	0.440023	0.733715	0.006605	-0.017637	0.953353	0.769968	-0.437478639	-0.161121088	0.073555279	0.308231646	-0.157618455	-0.021015794	0.154954797	0.616898856	0.820284526	0.329698291	0.624675666	0.948311888
8145fcdc23c05da1eaa10f826eafcd02	d__Bacteria	p__Firmicutes	c__Bacilli	o__Bacillales	f__Bacillaceae	g__Bacillus	0	0.94468286	43	21	20	18	30	0	0	42	0	0	12	35	43	0.00031	0	0.000162	0.00046	0	0.000121	0.695217	N/A	N/A	0.145931	0.628388	0.153049	0.611729	-0.306098	0.310004	0.372043	-0.356289417	0.467112976	0.246036606	0.388666522	-0.509901951	-0.381535027	0.255643519	0.125754507	0.440802258	0.211803561	0.090346624	0.221038263
f1c0d383173fa73fd38f442792218e93	d__Bacteria	p__Actinobacteriota	c__Acidimicrobiia	o__IMCC26256	f__IMCC26256	g__IMCC26256	0	0.99999823	23	0	38	20	15	32	14	43	28	0	0	0	43	0.000296	0	0.000154	0.000446	0	0.000114	0.678854	N/A	N/A	-0.234913	0.435911	-0.032034	0.915389	-0.135253	0.653733	0.272953	-0.044455422	-0.088982059	0.323894695	0.31677613	-0.099659906	0.071185647	0.890885751	0.783316083	0.30439747	0.315758197	0.75796219	0.825994818
6aaac37f56d07ffcea4fe9ef1cd00d2f	d__Bacteria	p__Firmicutes	c__Clostridia	o__Lachnospirales	f__Lachnospiraceae	g__Blautia	s__Lachnospiraceae_bacterium	0.959204341	0	43	31	11	13	27	16	33	15	0	28	19	43	0.000387	0	0.000098	0.000435	0	0.000134	0.872745	N/A	N/A	0.367776	0.22255	-0.528897	0.077052	-0.427321	0.156406	0.773043	-0.087804356	0.393678583	0.239019139	0.369073671	-0.745177317	-0.281198988	0.786124812	0.205455836	0.454353134	0.237746654	0.005413959	0.375946462
3d478d353105e7bc307b10350a534052	d__Bacteria	p__Actinobacteriota	c__Thermoleophilia	o__Solirubrobacterales	f__67-14	g__67-14	s__uncultured_actinobacterium	0.994675439	17	19	43	7	0	0	12	14	0	0	0	23	43	0.000171	0	0.000083	0.0003	0	0.000138	0.672655	N/A	N/A	0.087014	0.772894	-0.210283	0.485534	-0.594593	0.041441	0.636657	-0.317580908	0.076280467	0.261533029	0.276062641	-0.312386673	-0.279695044	0.314462261	0.813727329	0.411583714	0.385095256	0.32287826	0.378613502
e8246466fe381d8a8d5c10cb90640eb3	d__Bacteria	p__Myxococcota	c__Polyangia	o__Polyangiales	f__Polyangiaceae	g__Sorangium	s__Sorangium_cellulosum	0.998987943	0	27	14	0	11	33	0	0	43	0	24	33	43	0.000348	0	0.000164	0.000296	0	0.000116	0.887699	N/A	N/A	0.570287	0.05285	-0.348711	0.247459	0.395932	0.18913	0.77691	0.228138531	0.299557495	0.00730628	0.160738168	-0.518745906	0.233800972	0.475746519	0.344185772	0.98202098	0.617747304	0.083978275	0.46455564
b47fbcf341ba670238932e4698f51de5	d__Bacteria	p__Planctomycetota	c__Planctomycetes	o__Gemmatales	f__Gemmataceae	g__uncultured	0	0.999999683	17	21	0	0	31	42	0	29	15	43	30	0	43	0.000407	0	0.000149	0.000387	0	0.000143	0.957377	N/A	N/A	-0.277624	0.357168	0.145931	0.628388	0.44491	0.140051	0.544349	0.222277112	0.441351013	-0.13525273	0.099659906	-0.163726989	-0.106778471	0.487459832	0.150914723	0.675137513	0.75796219	0.611136332	0.741178844
52bd5012a73317646718623cb57650d5	d__Bacteria	p__Actinobacteriota	c__Actinobacteria	o__Streptomycetales	f__Streptomycetaceae	g__Streptomyces	0	0.99996666	0	20	0	43	11	0	0	0	0	0	0	0	43	0	0	0	0.000258	0	0.000146	0.047586	N/A	N/A	0.110147	0.714874	-0.183579	0.542616	0.376337	0.211969	0.43297	-0.171967546	0.477305324	0.559915861	0.670063243	-0.385515839	-0.293726353	0.593047723	0.11661097	0.058329285	0.017116767	0.215854064	0.35411323
85028d3c12c91a0d33ddace82264d772	d__Bacteria	p__Planctomycetota	c__Planctomycetes	o__Gemmatales	f__Gemmataceae	g__uncultured	s__uncultured_bacterium	0.949572194	0	7	0	15	5	0	0	0	43	0	0	0	43	0.00015	0	0.00015	0.000094	0	0.000051	0.849987	N/A	N/A	0.432688	0.151269	0.066567	0.825265	0.528378	0.077397	0.686173	-0.20785649	0.237146191	0.312034462	0.465971464	-0.41188549	-0.149776542	0.516822372	0.458002824	0.323453354	0.126806857	0.183384009	0.642213871
39c33ce8a357bc53c1cc366e208e486e	d__Bacteria	p__Actinobacteriota	c__Thermoleophilia	o__Solirubrobacterales	f__67-14	g__67-14	s__uncultured_bacterium	0.989986019	0	0	43	17	18	42	0	0	0	42	28	36	43	0.000369	0	0.000169	0.000418	0	0.000163	0.911637	N/A	N/A	-0.185253	0.538942	-0.334181	0.267709	0.232474	0.44069	0.447258	0.181474804	-0.094442483	0.039956435	0.21794419	-0.112604498	0.639302959	0.57244014	0.770324881	0.901878725	0.496201781	0.727519192	0.025201388
2e945fc4b97fe283f68c2d68f8dd037b	d__Bacteria	p__Proteobacteria	c__Alphaproteobacteria	o__Caulobacterales	f__Caulobacteraceae	g__Phenylobacterium	0	0.901553126	0	0	35	0	0	0	28	43	0	0	0	0	43	0.000247	0	0.000162	0.000122	0	0.000122	0.741705	N/A	N/A	-0.119326	0.692282	-0.082611	0.784094	-0.752674	0.004728	0.766538	-0.171967546	-0.266189508	0.110147382	-0.110147382	0	-0.183578971	0.593047723	0.402997678	0.733271494	0.733271494	1	0.567918269
09719bbdd91ba58528f81077db2b731b	d__Bacteria	p__Myxococcota	c__Polyangia	o__Haliangiales	f__Haliangiaceae	g__Haliangium	s__uncultured_bacterium	0.834147923	0	0	0	0	26	43	0	7	11	19	0	22	43	0.000205	0	0.00008	0.00024	0	0.000159	0.918915	N/A	N/A	-0.108238	0.719607	0.220208	0.465179	0.645693	0.023332	0.690743	0.419551165	-0.10077293	-0.141828568	-0.242601499	0.212742853	0.571046604	0.174552192	0.7553315	0.660162079	0.447411028	0.506787667	0.052463875
967915b947f8e5081a14742b0895ee8f	d__Bacteria	p__Bacteroidota	c__Bacteroidia	o__Chitinophagales	f__Chitinophagaceae	g__Niastella	0	0.99864208	0	0	0	0	0	0	43	0	8	0	0	0	43	0.000178	0	0.000147	0	0	0	0.189328	N/A	N/A	0.150516	0.617635	0.102136	0.734801	-0.107511	0.72141	0.211295	-0.134281627	-0.112886912	0.09676021	-0.123638046	0.225773824	-0.225773824	0.677358392	0.726858861	0.764826788	0.701851281	0.480456401	0.480456401
7ab383397f867e2965ada1081a19eca1	d__Bacteria	p__Proteobacteria	c__Gammaproteobacteria	o__R7C24	f__R7C24	g__R7C24	0	0.99999999	0	0	0	0	0	0	0	0	29	0	0	43	43	0.000251	0	0.000163	0	0	0	0.094715	N/A	N/A	0.56981	0.053094	0.311783	0.301105	0.172018	0.568325	0.671924	-0.134281627	-0.440796513	-0.381665274	-0.430045379	-0.134389181	0.430045379	0.677358392	0.151489057	0.220867467	0.16290152	0.677112302	0.16290152
7f321b2f1659561ec91f659f688b71ae	d__Bacteria	p__Acidobacteriota	c__Thermoanaerobaculia	o__Thermoanaerobaculales	f__Thermoanaerobaculaceae	g__Subgroup_10	s__uncultured_bacterium	0.812111887	0	0	0	0	0	0	0	43	0	0	0	31	43	0.000258	0	0.000166	0	0	0	0.089203	N/A	N/A	0.172018	0.568325	0.403168	0.181172	-0.413919	0.169811	0.602879	-0.134281627	-0.510678887	-0.3117829	-0.639692501	0.075257941	0.150515883	0.677358392	0.089774511	0.323864452	0.025084403	0.816186409	0.640553007
efaac0193662eed44c086d2fba043317	d__Bacteria	p__Gemmatimonadota	c__Gemmatimonadetes	o__Gemmatimonadales	f__Gemmatimonadaceae	g__Gemmatimonas	0	0.998843632	0	0	0	0	0	0	0	43	0	0	33	0	43	0.000265	0	0.00017	0	0	0	0.083731	N/A	N/A	0.231149	0.443298	0.166643	0.580475	-0.532181	0.074898	0.603669	-0.134281627	-0.15589145	-0.370914139	-0.462298782	-0.102135777	-0.263402795	0.677358392	0.628523131	0.235233133	0.130231626	0.752113588	0.408125175
a96df6eada5875b2621b55e66db7a994	d__Bacteria	p__Gemmatimonadota	c__Longimicrobia	o__Longimicrobiales	f__Longimicrobiaceae	g__YC-ZSS-LKJ147	s__uncultured_bacterium	0.953395887	0	0	12	0	0	0	0	0	0	0	0	43	43	0.00015	0	0.00015	0.000042	0	0.000042	0.712568	N/A	N/A	0.274154	0.36321	-0.220398	0.464792	-0.241901	0.422383	0.426909	-0.134281627	-0.403167543	-0.215022689	-0.236524958	-0.301031765	0.532181156	0.677358392	0.193759757	0.502135449	0.459216424	0.341699748	0.074898427
caf8e49ffe1f4fb7e13ac8e3cfcbc6c0	d__Bacteria	p__Actinobacteriota	c__Acidimicrobiia	o__IMCC26256	f__IMCC26256	g__IMCC26256	0	0.99999982	38	36	12	42	26	0	26	35	40	33	0	27	42	0.000561	0	0.000121	0.000536	0	0.000141	0.944747	N/A	N/A	0.077193	0.797934	0.600004	0.039161	0.094737	0.753363	0.612322	-0.439021779	0.207384253	0.372588658	0.414768507	-0.210899241	-0.474523291	0.15333666	0.517796722	0.232960034	0.180030472	0.510563589	0.119061825
ecef3db869d83159c7e100ae96faa65f	d__Bacteria	p__Proteobacteria	c__Alphaproteobacteria	o__Sphingomonadales	f__Sphingomonadaceae	g__Altererythrobacter	0	0.997843053	19	33	31	10	9	42	0	0	0	21	0	0	42	0.000073	0	0.000073	0.000502	0	0.000114	0.002273	-3.36	0.012753	-0.522082	0.081657	-0.442319	0.142374	0.362557	0.229183	0.774379	0.316983389	0.587342165	0.493077373	0.775871749	-0.232036411	-0.065260241	0.315424166	0.044641193	0.103344921	0.003014547	0.468029724	0.840307118
7c1a9cbd620c9e19b03125f275f23416	d__Bacteria	p__Chloroflexi	c__Chloroflexia	o__Thermomicrobiales	f__JG30-KF-CM45	g__JG30-KF-CM45	s__uncultured_Chloroflexi	0.841931907	7	34	22	5	14	33	0	9	12	12	33	42	42	0.000376	0	0.000136	0.000401	0	0.000108	0.941662	N/A	N/A	0.43509	0.149012	-0.421055	0.162569	0.238598	0.428746	0.650784	0.043747864	0.346760602	-0.010507897	0.304729014	-0.774081748	0.227671102	0.892613501	0.269479388	0.974144529	0.335507822	0.003126656	0.476675824
ef2521dcb645f2f77023db4338246731	d__Bacteria	p__Planctomycetota	c__Phycisphaerae	o__Tepidisphaerales	f__WD2101_soil_group	g__WD2101_soil_group	0	0.999999997	14	0	25	0	20	0	8	0	0	18	42	25	42	0.000324	0	0.000139	0.000205	0	0.000097	0.711056	N/A	N/A	0.257901	0.392352	-0.163458	0.587729	-0.192517	0.523143	0.360963	-0.316983389	0.079762516	-0.333552341	-0.174027308	-0.311798927	0.087013654	0.315424166	0.80536501	0.289355251	0.588558896	0.323838252	0.788011889
21a0412a444cedcf4b7f42bbbc5ca701	d__Bacteria	p__Actinobacteriota	c__Acidimicrobiia	o__IMCC26256	f__IMCC26256	g__IMCC26256	0	0.999673064	0	0	0	0	0	20	27	42	0	0	0	0	42	0.00024	0	0.000157	0.00007	0	0.00007	0.615485	N/A	N/A	-0.422232	0.161398	0	1	-0.394695	0.190516	0.577982	0.401257607	-0.036715794	0.302905302	-0.156042125	0.596631655	-0.201936868	0.196080152	0.909806933	0.33855443	0.628187113	0.040571236	0.529093491
9bb47a5b65789253b989ce99ab8ddf48	d__Bacteria	p__Planctomycetota	c__Planctomycetes	o__Gemmatales	f__Gemmataceae	g__uncultured	s__uncultured_bacterium	0.784400933	0	10	42	0	0	0	0	0	9	0	13	0	42	0.000077	0	0.00005	0.000181	0	0.000143	0.714457	N/A	N/A	0.594946	0.041289	-0.507576	0.092074	-0.199702	0.507755	0.80714	-0.20785649	0.145616082	-0.116492866	0.237146191	-0.778005926	-0.128974244	0.516822372	0.651587874	0.718442643	0.458002824	0.002884909	0.689537493
c5aad5ebe154556c8422b669638c0745	d__Bacteria	p__Firmicutes	c__Clostridia	o__Oscillospirales	f__Oscillospiraceae	g__uncultured	0	0.813043159	0	16	0	0	0	0	0	42	0	12	35	0	42	0.00031	0	0.000162	0.000056	0	0.000056	0.115278	N/A	N/A	0.158097	0.600035	0.191381	0.525598	-0.36196	0.229951	0.438904	-0.20785649	-0.091530109	-0.428527328	-0.341157679	-0.216343894	-0.357799517	0.516822372	0.777247346	0.164555525	0.277812017	0.499448137	0.253489715
05a64d81e05ad9ac615e195cbbca8e3f	d__Bacteria	p__Proteobacteria	c__Alphaproteobacteria	o__Reyranellales	f__Reyranellaceae	g__uncultured	s__uncultured_bacterium	0.998670066	42	6	0	0	6	0	0	0	10	0	0	0	42	0.000035	0	0.000035	0.000188	0	0.00014	0.223167	N/A	N/A	0.246077	0.414417	0.179344	0.551965	0.346176	0.250912	0.461038	-0.20785649	0.432687788	-0.004160459	0.187220677	-0.24546711	-0.366120436	0.516822372	0.16004765	0.989761605	0.560126404	0.441894639	0.241813022
0a2a2f2a4a7630620a3db052275ea388	d__Bacteria	p__Acidobacteriota	c__Thermoanaerobaculia	o__Thermoanaerobaculales	f__Thermoanaerobaculaceae	g__Subgroup_10	s__metagenome	0.998265732	0	0	0	0	14	0	0	0	42	0	0	0	42	0.000146	0	0.000146	0.000049	0	0.000049	0.733446	N/A	N/A	0.47305	0.116664	0.215023	0.475753	0.56981	0.053094	0.771164	-0.134281627	0.091384643	-0.086009076	-0.016126702	-0.25265166	0.075257941	0.677358392	0.777593501	0.790410909	0.960326954	0.428209473	0.816186409
8795c5a86013864dc11f24b89e8cdd8c	d__Bacteria	p__Bacteroidota	c__Bacteroidia	o__Bacteroidales	f__Rikenellaceae	g__Alistipes	0	1	0	0	0	0	9	0	42	0	0	0	0	0	42	0.000146	0	0.000146	0.000031	0	0.000031	0.682992	N/A	N/A	-0.086009	0.775445	-0.134389	0.655801	0.010751	0.971555	0.159917	-0.134281627	0.301031765	0.333285169	0.053755672	0.166642584	-0.344036303	0.677358392	0.341699748	0.289765615	0.868219023	0.604712895	0.273512748
a2499f77a2e351f63dfbc29a22a02222	d__Bacteria	p__Actinobacteriota	c__Thermoleophilia	o__Gaiellales	f__Gaiellaceae	g__Gaiella	s__uncultured_actinobacterium	0.838501008	0	0	0	5	6	0	0	0	0	42	0	0	42	0.000146	0	0.000146	0.000038	0	0.000024	0.698346	N/A	N/A	-0.275368	0.361088	0.3488	0.247338	0.532379	0.07477	0.693482	-0.171967546	-0.12850528	-0.018357897	0.110147382	0.110147382	0.220294765	0.593047723	0.690616956	0.954842657	0.733271494	0.733271494	0.491450645
735b75f864d076cad6c2ef1617b6645a	d__Bacteria	p__Proteobacteria	c__Gammaproteobacteria	o__Burkholderiales	f__SC-I-84	g__SC-I-84	0	0.999998093	0	0	0	0	9	0	0	0	0	42	0	0	42	0.000146	0	0.000146	0.000031	0	0.000031	0.682992	N/A	N/A	-0.225774	0.453973	0.354787	0.239317	0.499928	0.097303	0.653281	-0.134281627	-0.118262479	-0.295656198	-0.15589145	0.09676021	0.215022689	0.677358392	0.714322824	0.350811021	0.628523131	0.764826788	0.502135449
b1863f644ee4aa35e4528d955815389e	d__Bacteria	p__Myxococcota	c__Polyangia	o__Polyangiales	f__BIrii41	g__BIrii41	s__uncultured_bacterium	0.999689238	34	18	11	11	22	16	0	0	41	20	20	35	41	0.000404	0	0.000146	0.00039	0	0.000074	0.963898	N/A	N/A	0.439373	0.145051	0.316349	0.294081	0.523733	0.080525	0.753274	-0.306235047	0.259194793	-0.073555279	0.210157941	-0.528897484	0	0.333003139	0.415929261	0.820284526	0.512085329	0.07705239	1
b03b5c88622929e9870f2cf61d43f077	d__Bacteria	p__Acidobacteriota	c__Vicinamibacteria	o__Vicinamibacterales	f__uncultured	g__uncultured	s__uncultured_bacterium	0.812913426	19	4	10	5	37	41	0	0	0	0	0	35	41	0.000122	0	0.000122	0.000404	0	0.000138	0.097778	-3.18	0.020096	-0.217534	0.470615	-0.398813	0.185931	0.449571	0.135947	0.639129	0.407550072	0.427817132	0.391561443	0.391561443	-0.029004551	0.340803478	0.188499647	0.165332957	0.208122833	0.208122833	0.928701615	0.278343676
0a6bfb8ab9fb9f91375f6aa3f41c8b61	d__Bacteria	p__Chloroflexi	c__Dehalococcoidia	o__S085	f__S085	g__S085	s__metagenome	0.995942611	24	26	0	8	13	32	0	0	28	0	0	41	41	0.00024	0	0.000156	0.000359	0	0.000104	0.737362	N/A	N/A	0.181278	0.547685	-0.050758	0.866312	0.565589	0.055286	0.596095	0.045283341	0.398812581	0.145022757	0.2682921	-0.261040962	-0.087013654	0.888864653	0.199075473	0.652928524	0.399150547	0.412496319	0.788011889
c678a9d231f5168b51b105f6d82d72cc	d__Bacteria	p__Chloroflexi	c__TK10	o__TK10	f__TK10	g__TK10	0	0.999999252	12	6	0	13	0	36	32	41	22	35	0	39	41	0.000589	0	0.000131	0.000233	0	0.000114	0.026897	N/A	N/A	-0.338037	0.262228	0.507055	0.092464	-0.091552	0.761401	0.616243	0.04397995	-0.556351824	-0.105636422	-0.45775783	0.57043668	0.119721279	0.892046735	0.060300026	0.743864672	0.134548595	0.052774096	0.71093186
265f5e54240e26ecf393624a5bd2d161	d__Bacteria	p__Chloroflexi	c__Ktedonobacteria	o__C0119	f__C0119	g__C0119	s__uncultured_bacterium	0.99952319	0	0	15	7	8	0	0	17	7	0	41	0	41	0.000226	0	0.000138	0.000104	0	0.000052	0.662684	N/A	N/A	0.463734	0.124041	-0.074796	0.804081	-0.261785	0.385261	0.53775	-0.279700777	0.003732331	-0.126899245	0.014929323	-0.556117281	-0.026126315	0.378603318	0.990815138	0.694317724	0.963270785	0.060431317	0.935763251
50bfe226fd9373f754f1b25bd674c17e	d__Bacteria	p__Myxococcota	c__Polyangia	o__Haliangiales	f__Haliangiaceae	g__Haliangium	s__uncultured_proteobacterium	0.725322452	0	33	0	10	18	0	0	0	0	0	0	41	41	0.000143	0	0.000143	0.000212	0	0.000114	0.837436	N/A	N/A	0.36612	0.224639	-0.099851	0.740517	0.303714	0.313789	0.486062	-0.20785649	0.361959976	0.282911246	0.316194922	-0.482613302	-0.099851028	0.516822372	0.247610899	0.372921912	0.316695948	0.112027627	0.757510295
feca81a7fe343c148a92304ce19b0084	d__Bacteria	p__Gemmatimonadota	c__Gemmatimonadetes	o__Gemmatimonadales	f__Gemmatimonadaceae	g__uncultured	0	0.990189062	16	33	5	8	41	19	0	0	16	0	13	0	41	0.000101	0	0.000064	0.000425	0	0.00012	0.011249	-3.23	0.034087	0.160459	0.5946	-0.395798	0.18928	0.624006	0.030115	0.756166	0.089072354	0.738109818	0.349443295	0.620440137	-0.420758254	-0.263865345	0.783100834	0.006127112	0.265541339	0.031352903	0.173186254	0.407271839
e0499b9294b2491f0b1d097ac181537e	d__Bacteria	p__Actinobacteriota	c__Thermoleophilia	o__Gaiellales	f__uncultured	g__uncultured	s__uncultured_bacterium	0.967190479	41	0	0	0	14	0	0	0	0	0	0	0	41	0	0	0	0.000192	0	0.000141	0.149452	N/A	N/A	-0.155891	0.605133	0.14514	0.630249	0.220398	0.464792	0.306502	-0.134281627	0.440796513	0.053755672	0.123638046	0.026877836	-0.274153929	0.677358392	0.151489057	0.868219023	0.701851281	0.933918996	0.388523894
b2410928043cd9fe8af040f9857938a8	d__Bacteria	p__Actinobacteriota	c__Thermoleophilia	o__Solirubrobacterales	f__67-14	g__67-14	s__uncultured_organism	0.758477072	0	10	41	0	0	0	0	0	0	0	0	0	41	0	0	0	0.000178	0	0.00014	0.172459	N/A	N/A	0.182769	0.544397	-0.591312	0.042868	-0.215023	0.475753	0.655202	-0.134281627	0.220398257	0.182769286	0.440796513	-0.639692501	-0.150515883	0.677358392	0.491241934	0.569656586	0.151489057	0.025084403	0.640553007
306e57a06f0cbf1d8007d32ec5c1c478	d__Bacteria	p__Armatimonadota	c__uncultured	o__uncultured	f__uncultured	g__uncultured	s__uncultured_bacterium	0.934902808	0	17	0	9	4	0	0	0	0	41	14	24	41	0.000275	0	0.000143	0.000104	0	0.000059	0.214663	N/A	N/A	0.205278	0.495979	0.164223	0.585984	0.246334	0.41393	0.360262	-0.28025962	-0.071055971	-0.235606641	-0.026178516	-0.306662613	0.104714063	0.377611159	0.826307535	0.461013156	0.93563514	0.33229391	0.746035759
02ebd88b1ab410fe6aeb9b2ac8b32a12	d__Bacteria	p__Proteobacteria	c__Alphaproteobacteria	o__Rhizobiales	f__uncultured	g__uncultured	s__uncultured_bacterium	0.780005078	0	0	34	0	0	41	0	0	0	0	0	0	41	0	0	0	0.000261	0	0.000166	0.079009	N/A	N/A	-0.354787	0.239317	-0.639693	0.025084	0.107511	0.72141	0.739351	0.604267319	0.102135777	0.301031765	0.381665274	0.010751134	0.440796513	0.037429038	0.752113588	0.341699748	0.220867467	0.973546207	0.151489057
91eefc66f14a4cd780d32679143eb9c4	d__Bacteria	p__Bdellovibrionota	c__Oligoflexia	o__0319-6G20	f__0319-6G20	g__0319-6G20	0	1	0	0	0	0	9	0	0	12	10	41	10	19	41	0.00032	0	0.000119	0.000031	0	0.000031	0.01191	3.19	0.013195	0.299183	0.321062	0.676902	0.015616	0.044877	0.881679	0.741431	-0.279700777	-0.481470667	-0.69794585	-0.653157881	-0.05225263	0.369500744	0.378603318	0.113004029	0.011603191	0.02127759	0.87187652	0.237161988
8966d3d5d5b864468eaef7689e1c9f8d	d__Bacteria	p__Nitrospirota	c__Nitrospiria	o__Nitrospirales	f__Nitrospiraceae	g__Nitrospira	s__uncultured_organism	0.740588292	0	6	0	9	9	41	0	0	0	0	0	0	41	0	0	0	0.000226	0	0.000131	0.050723	-3.08	0.02223	-0.250248	0.406551	-0.412909	0.170854	0.650644	0.021954	0.810219	0.571605347	0.644871222	0.707278115	0.719759493	0.024962757	0.070727811	0.05218081	0.023566307	0.010093233	0.008308624	0.938619227	0.827099003
0b19d7707c6db2307c6822d09c3e7ad3	d__Bacteria	p__Proteobacteria	c__Alphaproteobacteria	o__Acetobacterales	f__Acetobacteraceae	g__uncultured	0	0.813159018	0	0	41	0	0	0	22	24	0	0	0	0	41	0.00016	0	0.000101	0.000143	0	0.000143	0.957742	N/A	N/A	-0.110147	0.714874	-0.1744	0.562981	-0.734316	0.006538	0.762737	-0.171967546	-0.229473714	0.156042125	-0.073431588	0.027536846	-0.201936868	0.593047723	0.473096624	0.628187113	0.820582398	0.932302012	0.529093491
be84c03cac017c9547a57fb317f0bfc9	d__Bacteria	p__Proteobacteria	c__Alphaproteobacteria	o__Sphingomonadales	f__Sphingomonadaceae	g__Novosphingobium	0	0.993188929	0	0	0	7	0	0	41	0	0	0	0	0	41	0.000143	0	0.000143	0.000024	0	0.000024	0.665455	N/A	N/A	-0.263403	0.382332	-0.075258	0.802895	-0.225774	0.453973	0.354991	-0.134281627	0.005375567	0.569810127	0.290280631	0.344036303	-0.284905064	0.677358392	0.986771575	0.05309411	0.360050124	0.273512748	0.369416037
d7a647aa53ff988c889b30cd4f7999ad	d__Bacteria	p__Actinobacteriota	c__Acidimicrobiia	o__IMCC26256	f__IMCC26256	g__IMCC26256	s__uncultured_Aciditerrimonas	0.71257697	0	0	0	18	18	0	0	41	7	0	0	0	41	0.000167	0	0.00014	0.000125	0	0.000079	0.887651	N/A	N/A	0.175173	0.561251	0.412909	0.170854	0.137636	0.648039	0.469173	-0.20785649	0	0.228825272	0.128974244	-0.116492866	-0.062406892	0.516822372	1	0.474382711	0.689537493	0.718442643	0.847215259
440bf19df02e47cf56b2ed376998fad7	d__Bacteria	p__Planctomycetota	c__Planctomycetes	o__Gemmatales	f__Gemmataceae	g__uncultured	s__uncultured_planctomycete	0.944712551	0	0	0	0	0	0	0	41	0	0	0	0	41	0.000143	0	0.000143	0	0	0	0.23765	N/A	N/A	-0.043671	0.884836	0.393042	0.192379	-0.480384	0.111103	0.62222	-0.090909091	-0.305699203	-0.131013944	-0.393041832	0.131013944	-0.218356573	0.778725396	0.333893136	0.684848714	0.206255757	0.684848714	0.49536676
c722a811911383bb2413ad9234fbd57f	d__Bacteria	p__Acidobacteriota	c__Acidobacteriae	o__Bryobacterales	f__Bryobacteraceae	g__Bryobacter	0	0.99804643	0	0	0	0	0	0	0	41	0	0	0	0	41	0.000143	0	0.000143	0	0	0	0.23765	N/A	N/A	-0.043671	0.884836	0.393042	0.192379	-0.480384	0.111103	0.62222	-0.090909091	-0.305699203	-0.131013944	-0.393041832	0.131013944	-0.218356573	0.778725396	0.333893136	0.684848714	0.206255757	0.684848714	0.49536676
6dcb03316bf6a4e8dd8ec1a4cc440a7a	d__Bacteria	p__Planctomycetota	c__Phycisphaerae	o__Tepidisphaerales	f__WD2101_soil_group	g__WD2101_soil_group	0	0.999999746	0	0	0	0	0	41	0	0	0	0	0	0	41	0	0	0	0.000143	0	0.000143	0.23765	N/A	N/A	-0.480384	0.111103	-0.393042	0.192379	0.393042	0.192379	0.734665	1	0.305699203	0.393041832	0.305699203	0.480384461	0.393041832	0	0.333893136	0.206255757	0.333893136	0.113937412	0.206255757
ad90d0e5a68178c799715f74e44aa4ee	d__Bacteria	p__Proteobacteria	c__Gammaproteobacteria	o__Burkholderiales	f__Burkholderiaceae	g__Lautropia	0	0.806719294	0	26	29	24	20	40	0	13	34	0	26	28	40	0.000352	0	0.000126	0.000484	0	0.000113	0.678597	N/A	N/A	0.416242	0.167427	-0.497374	0.099024	0.321	0.28704	0.723657	0.04397995	0.260569842	0.239442557	0.485927542	-0.697200387	0.147890991	0.892046735	0.41337102	0.453529963	0.109227185	0.011730636	0.646456399
cceef9d98c44f5d97b3dcf48a308cd07	d__Bacteria	p__Actinobacteriota	c__Acidimicrobiia	o__Microtrichales	f__Ilumatobacteraceae	g__uncultured	s__uncultured_bacterium	0.947208615	0	24	0	15	22	40	16	0	26	37	0	0	40	0.000275	0	0.000135	0.000352	0	0.000131	0.826583	N/A	N/A	-0.282794	0.348284	0	1	0.739616	0.00597	0.791836	0.226416706	0.43506827	0.348054616	0.456821684	-0.079762516	-0.036255689	0.479173838	0.157504015	0.267575666	0.135449958	0.80536501	0.910933205
f110ff9c6c3cdf4f6849159a2f2993d6	d__Bacteria	p__Acidobacteriota	c__Subgroup_25	o__Subgroup_25	f__Subgroup_25	g__Subgroup_25	s__uncultured_soil	0.999580167	12	5	31	39	0	39	0	0	40	0	20	0	40	0.000209	0	0.000143	0.000439	0	0.000149	0.211762	N/A	N/A	0.116237	0.699856	-0.323284	0.283625	0.279695	0.353593	0.443004	0.226416706	0.145022757	0.311798927	0.572839889	-0.217534135	0.16677617	0.479173838	0.652928524	0.323838252	0.051559177	0.497032715	0.604419199
8f6bd73ff858f125f501dc14911fd444	d__Bacteria	p__Firmicutes	c__Bacilli	o__Paenibacillales	f__Paenibacillaceae	g__Paenibacillus	s__Paenibacillus_glycanilyticus	0.903643988	19	13	0	11	26	40	0	0	10	0	0	0	40	0.000035	0	0.000035	0.00038	0	0.000117	0.004878	-3.27	0.013195	-0.238869	0.428221	-0.227672	0.450187	0.683017	0.014359	0.758554	0.419551165	0.74646615	0.544920289	0.645693219	0.022393984	-0.119434584	0.174552192	0.005290974	0.066932587	0.023331633	0.944926637	0.711597901
f5a0679fac649b85c6ed5c98d8cb4401	d__Bacteria	p__Planctomycetota	c__Planctomycetes	o__Pirellulales	f__Pirellulaceae	g__Pirellula	s__uncultured_soil	0.99294747	0	40	0	0	24	29	0	27	15	0	35	0	40	0.000268	0	0.000132	0.000324	0	0.000151	0.878519	N/A	N/A	0.317248	0.292711	-0.32098	0.28707	0.16049	0.594528	0.478991	0.093419873	0.572187558	0.011219364	0.157071094	-0.512350951	-0.32910134	0.772753811	0.051886997	0.97239448	0.625894165	0.08855156	0.296234668
44685be0f5a42136f6403d2a1a5195ce	d__Bacteria	p__Actinobacteriota	c__Acidimicrobiia	o__IMCC26256	f__IMCC26256	g__IMCC26256	s__metagenome	0.945679692	38	23	13	30	37	0	0	0	13	40	24	25	40	0.000355	0	0.000134	0.000491	0	0.000126	0.695569	N/A	N/A	-0.045857	0.879115	0.384495	0.20223	0.370385	0.219287	0.535839	-0.396523227	0.32452761	0.112879169	0.469154044	-0.416241934	-0.158736331	0.201905389	0.303398578	0.726876964	0.123887134	0.178331455	0.622189807
ea7648bf1c20f40f76c6e2085dbf2c92	d__Bacteria	p__Myxococcota	c__Polyangia	o__Haliangiales	f__Haliangiaceae	g__Haliangium	0	0.999991516	33	0	0	25	0	0	0	30	0	40	0	33	40	0.000359	0	0.000163	0.000202	0	0.00013	0.689329	N/A	N/A	-0.347768	0.24874	0.738518	0.006084	-0.113318	0.707042	0.824131	-0.243492377	-0.436687829	-0.124767951	-0.148161942	0.35870786	0.140363945	0.445692547	0.155788242	0.699238308	0.645846155	0.252199305	0.663487858
c1427c78632ef67b22025f95e7c34dd7	d__Bacteria	p__Gemmatimonadota	c__Gemmatimonadetes	o__Gemmatimonadales	f__Gemmatimonadaceae	g__Roseisolibacter	s__Gemmatirosa_kalamazoonesis	0.996426361	0	0	40	0	0	0	24	0	0	0	0	0	40	0.000084	0	0.000084	0.000139	0	0.000139	0.853341	N/A	N/A	-0.112887	0.708104	-0.47305	0.116664	-0.510679	0.089775	0.705204	-0.134281627	-0.075257941	0.241900526	0.145140315	-0.048380105	-0.091384643	0.677358392	0.816186409	0.448765409	0.652662819	0.881310372	0.777593501
727fc25e55e59b3d94a542cbf4fae460	d__Bacteria	p__Planctomycetota	c__Phycisphaerae	o__Tepidisphaerales	f__WD2101_soil_group	g__WD2101_soil_group	0	0.999999994	0	15	32	0	0	0	0	33	8	28	29	40	40	0.000481	0	0.000132	0.000164	0	0.000113	0.043502	N/A	N/A	0.449571	0.135947	0.145023	0.630526	-0.456822	0.129746	0.657139	-0.316983389	-0.391561443	-0.485826235	-0.348054616	-0.594593303	0.174027308	0.315424166	0.208122833	0.109312092	0.267575666	0.041440762	0.588558896
d1f4babdfa6aa29532c66b9b1b30c201	d__Bacteria	p__Proteobacteria	c__Alphaproteobacteria	o__Rhizobiales	f__Rhizobiales_Incertae_Sedis	g__Nordella	s__Nordella_oligomobilis	0.892813917	13	0	0	14	4	40	0	0	0	0	0	0	40	0	0	0	0.000247	0	0.000129	0.035823	-3.11	0.02223	-0.528378	0.077397	-0.158097	0.600035	0.499255	0.097754	0.743932	0.571605347	0.474292383	0.611587546	0.594945708	0.391083193	0.128974244	0.05218081	0.119266756	0.034583347	0.041289495	0.208728196	0.689537493
64beb8e613a374cb60a8688228935127	d__Bacteria	p__Chloroflexi	c__Chloroflexia	o__Kallotenuales	f__AKIW781	g__AKIW781	s__uncultured_bacterium	0.930463577	8	40	9	21	18	15	0	15	5	0	17	26	40	0.000219	0	0.00009	0.000387	0	0.0001	0.18025	N/A	N/A	0.410529	0.173334	-0.322809	0.284333	0.157896	0.600501	0.545592	-0.131243592	0.420315881	0.304729014	0.423818513	-0.697023836	-0.077057912	0.684321445	0.17368606	0.335507822	0.169753407	0.011760971	0.811858676
6e5e60a8b36268e9b6916baf28cffcd4	d__Bacteria	p__Gemmatimonadota	c__Gemmatimonadetes	o__Gemmatimonadales	f__Gemmatimonadaceae	g__Roseisolibacter	s__Roseisolibacter_agri	0.992649652	0	0	40	0	0	0	0	0	0	0	0	0	40	0	0	0	0.000139	0	0.000139	0.23765	N/A	N/A	0.043671	0.884836	-0.480384	0.111103	-0.305699	0.310635	0.571077	-0.090909091	-0.131013944	0.043671315	0.218356573	-0.393041832	0.218356573	0.778725396	0.684848714	0.892800448	0.49536676	0.206255757	0.49536676
622a3c1945c5b33e2c8874ddfe726351	d__Bacteria	p__Proteobacteria	c__Alphaproteobacteria	o__Azospirillales	f__Azospirillaceae	g__uncultured	s__uncultured_bacterium	0.999999951	0	0	40	0	0	0	0	0	0	0	6	0	40	0.000021	0	0.000021	0.000139	0	0.000139	0.657597	N/A	N/A	0.301032	0.318081	-0.532181	0.074898	-0.392416	0.193088	0.726517	-0.134281627	-0.016126702	-0.231149391	0.026877836	-0.521430022	0.086009076	0.677358392	0.960326954	0.46978065	0.933918996	0.082107485	0.790410909
f2026694aa748703c14e0bac07002d92	d__Bacteria	p__Proteobacteria	c__Alphaproteobacteria	o__Acetobacterales	f__Acetobacteraceae	g__uncultured	0	0.898238739	0	12	13	0	0	0	0	40	0	0	15	0	40	0.000192	0	0.000139	0.000087	0	0.000055	0.710432	N/A	N/A	0.328676	0.275671	-0.237146	0.43156	-0.619908	0.031541	0.740644	-0.20785649	0.066567352	-0.104011487	-0.016641838	-0.540859735	-0.395243652	0.516822372	0.837145939	0.747690649	0.959060596	0.069404958	0.203497766
4b3fc5de9758cf6cdb010bd41d101a65	d__Bacteria	p__Firmicutes	c__Clostridia	o__Lachnospirales	f__Lachnospiraceae	g__Lachnoclostridium	0	0.768260891	40	0	0	0	11	0	0	0	0	30	0	0	40	0.000104	0	0.000104	0.000178	0	0.000137	0.81969	N/A	N/A	-0.403874	0.180409	0.44059	0.143941	0.293726	0.329967	0.665964	-0.171967546	0.156042125	-0.201936868	-0.045894743	0.183578971	-0.091789485	0.593047723	0.628187113	0.529093491	0.887372502	0.567918269	0.776630219
ebac0742bd41d472c0ea429dd4042cae	d__Bacteria	p__Myxococcota	c__Polyangia	o__Polyangiales	f__Sandaracinaceae	g__uncultured	0	0.999932429	0	8	0	0	11	40	0	0	32	19	0	21	40	0.000251	0	0.000118	0.000205	0	0.000132	0.889659	N/A	N/A	0.059717	0.842998	0.100773	0.738209	0.757663	0.004309	0.766665	0.42038943	0.149591518	-0.014959152	0.044877456	-0.041137668	0.415116464	0.1736029	0.642629746	0.963197444	0.889855418	0.898990856	0.179628334
67f04c69926dac250f405664353eb64d	d__Bacteria	p__Chloroflexi	c__Ktedonobacteria	o__C0119	f__C0119	g__C0119	s__uncultured_bacterium	0.999923612	0	0	0	0	0	0	11	0	0	10	40	0	40	0.000212	0	0.000132	0	0	0	0.061856	N/A	N/A	-0.055074	0.855066	0.009179	0.975714	-0.293726	0.329967	0.298986	-0.171967546	-0.12850528	-0.348800045	-0.348800045	0.183578971	-0.183578971	0.593047723	0.690616956	0.266482545	0.266482545	0.567918269	0.567918269
f5bcdbab58fabf472426221c74f5c131	d__Bacteria	p__Actinobacteriota	c__Actinobacteria	o__Micromonosporales	f__Micromonosporaceae	g__Rhizocola	0	0.99416246	16	21	10	6	39	0	0	11	16	0	29	19	39	0.000261	0	0.000097	0.00032	0	0.000117	0.832442	N/A	N/A	0.758407	0.004249	-0.067022	0.824091	0.102297	0.734399	0.768204	-0.395819547	0.464800258	-0.105636422	0.19014556	-0.816921666	-0.302824411	0.202780142	0.127892541	0.743864672	0.553900041	0.001180606	0.338689908
0952299d87618319b70016986c74ab69	d__Bacteria	p__Myxococcota	c__Polyangia	o__Polyangiales	f__Polyangiaceae	g__Pajaroellobacter	s__metagenome	0.79272327	37	16	32	25	30	0	24	17	23	18	39	0	39	0.000421	0	0.000108	0.000488	0	0.000115	0.821408	N/A	N/A	0.122592	0.684308	-0.119089	0.692861	-0.227671	0.450189	0.284685	-0.437478639	0.350263234	0.168126352	0.451839572	-0.497373793	-0.290718484	0.154954797	0.264344396	0.601453777	0.14031277	0.099913872	0.359292818
dd7c461b8819a5eebe163df22596e1c8	d__Bacteria	p__Chloroflexi	c__Anaerolineae	o__SBR1031	f__A4b	g__A4b	s__uncultured_bacterium	0.823722562	0	14	0	0	15	0	0	0	39	18	32	38	39	0.000442	0	0.000154	0.000101	0	0.000064	0.026684	N/A	N/A	0.694214	0.012252	0.302319	0.316016	0.373233	0.215763	0.844175	-0.279700777	-0.022393984	-0.488935328	-0.320980444	-0.49639999	0.179151876	0.378603318	0.944926637	0.106726237	0.309020483	0.100684759	0.577448742
4feb426703234389503a7b994773d50c	d__Bacteria	p__Bacteroidota	c__Bacteroidia	o__Bacteroidales	f__Rikenellaceae	g__Alistipes	s__uncultured_bacterium	0.959121458	0	37	0	23	9	39	0	0	9	0	0	0	39	0.000031	0	0.000031	0.000376	0	0.00015	0.014401	N/A	N/A	-0.03126	0.917425	-0.34386	0.254097	0.695535	0.012019	0.776522	0.340889327	0.577051774	0.647233747	0.756405704	-0.202747921	-0.07797997	0.278214762	0.049477447	0.022896405	0.004411909	0.527404884	0.809643603
6beafd441dc17f1692deac41680e3287	d__Bacteria	p__Myxococcota	c__Polyangia	o__Polyangiales	f__Sandaracinaceae	g__uncultured	0	0.999999943	0	9	0	13	12	17	30	0	35	17	32	39	39	0.000533	0	0.000124	0.000178	0	0.00006	0.007633	3.28	0.036049	0.36333	0.228192	0.105824	0.725604	0.261033	0.386628	0.459723	-0.220290682	-0.05291211	-0.077604428	-0.197538545	-0.109351695	0.038802214	0.491458881	0.870271457	0.810545617	0.538290786	0.73513698	0.904701611
af97b05abda9fe08be4b36bd4337f7cc	d__Bacteria	p__Planctomycetota	c__Planctomycetes	o__Gemmatales	f__Gemmataceae	g__uncultured	s__uncultured_prokaryote	0.964441216	14	24	0	0	30	39	0	0	9	0	0	20	39	0.000101	0	0.00007	0.000373	0	0.000137	0.047948	N/A	N/A	0.026126	0.930949	-0.246334	0.41393	0.638229	0.025526	0.684616	0.326969557	0.658202681	0.254305581	0.32910134	-0.157071094	-0.056096819	0.299561782	0.019966233	0.425088774	0.296234668	0.625894165	0.862526829
da2520ed1c2e2c7b1040d9b108942884	d__Bacteria	p__Chloroflexi	c__Chloroflexia	o__Thermomicrobiales	f__JG30-KF-CM45	g__JG30-KF-CM45	0	0.999999645	0	0	18	13	13	39	0	0	17	0	23	0	39	0.000139	0	0.00009	0.000289	0	0.000123	0.617682	N/A	N/A	0.153331	0.611073	-0.549749	0.064073	0.329101	0.27505	0.658819	0.373679493	0.243086217	0.310402401	0.478692859	-0.265524945	0.407636888	0.231486331	0.446475626	0.326125519	0.115401134	0.404217503	0.18839635
1b19ddc52f14d0b9a5430a8f2efeb1a8	d__Bacteria	p__Actinobacteriota	c__Actinobacteria	o__Frankiales	f__Geodermatophilaceae	g__Blastococcus	s__Blastococcus_sp.	0.725098589	0	3	33	0	5	0	0	39	0	0	0	0	39	0.000136	0	0.000136	0.000143	0	0.000111	0.979904	N/A	N/A	0.158097	0.600035	-0.170579	0.571566	-0.262109	0.384674	0.350418	-0.20785649	0.128974244	0.112332406	0.149776542	-0.520057437	-0.208022975	0.516822372	0.689537493	0.728155551	0.642213871	0.083060578	0.516479059
635d9b2839e927621980a90ab198db5f	d__Bacteria	p__Chloroflexi	c__Chloroflexia	o__Chloroflexales	f__Roseiflexaceae	g__uncultured	s__uncultured_Chloroflexi	0.999677204	0	0	0	39	0	0	0	0	0	0	0	0	39	0	0	0	0.000136	0	0.000136	0.23765	N/A	N/A	-0.131014	0.663908	0.043671	0.884836	0.131014	0.663908	0.190359	-0.090909091	-0.043671315	0.480384461	0.480384461	0.043671315	0.043671315	0.778725396	0.892800448	0.113937412	0.113937412	0.892800448	0.892800448
1ec0153a7d6a034d218bbe1920a099a3	d__Bacteria	p__Planctomycetota	c__Planctomycetes	o__Gemmatales	f__Gemmataceae	g__uncultured	s__uncultured_bacterium	0.822520149	24	0	37	14	0	0	0	0	29	0	39	0	39	0.000237	0	0.000152	0.000261	0	0.000132	0.94971	N/A	N/A	0.382102	0.205052	-0.179354	0.551944	-0.19495	0.517907	0.464946	-0.243492377	-0.07797997	-0.163757936	0.148161942	-0.413293838	0.046787982	0.445692547	0.809643603	0.611068017	0.645846155	0.181740995	0.885193119
50b5d3876b01cf318e6336b8a44fcbfa	d__Bacteria	p__Myxococcota	c__Myxococcia	o__Myxococcales	f__Anaeromyxobacteraceae	g__Anaeromyxobacter	s__uncultured_bacterium	0.966238076	12	0	10	0	0	0	0	0	0	0	0	39	39	0.000136	0	0.000136	0.000077	0	0.000049	0.824668	N/A	N/A	0.055074	0.855066	-0.018358	0.95145	-0.275368	0.361088	0.281421	-0.171967546	-0.257010559	-0.220294765	-0.192757919	-0.165221074	0.330442147	0.593047723	0.420009062	0.491450645	0.548363197	0.607841489	0.294152738
39c75b9e7441e058a4c6f1a2ee87c722	d__Bacteria	p__Actinobacteriota	c__Actinobacteria	o__Streptomycetales	f__Streptomycetaceae	g__Streptomyces	s__Streptomyces_specialis	0.933691969	0	0	0	0	0	0	23	0	0	0	39	0	39	0.000216	0	0.000143	0	0	0	0.105011	N/A	N/A	0.166643	0.580475	-0.263403	0.382332	-0.440797	0.143753	0.539863	-0.134281627	0.134389181	-0.107511345	-0.204271555	0.021502269	-0.370914139	0.677358392	0.677112302	0.739456692	0.524238954	0.947116867	0.235233133
e1028ec76a0037ba604e25093ef1d90f	d__Bacteria	p__Cyanobacteria	c__Cyanobacteriia	o__Chloroplast	f__Chloroplast	g__Chloroplast	s__Prototheca_wickerhamii	0.961816105	0	0	0	0	0	0	0	0	0	39	0	0	39	0.000136	0	0.000136	0	0	0	0.23765	N/A	N/A	-0.393042	0.192379	0.480384	0.111103	0.218357	0.468939	0.657975	-0.090909091	-0.480384461	-0.480384461	-0.305699203	0.305699203	0.305699203	0.778725396	0.113937412	0.113937412	0.333893136	0.333893136	0.333893136
86632d5884be2a4050d136aaffb2640d	d__Bacteria	p__Acidobacteriota	c__Vicinamibacteria	o__Vicinamibacterales	f__uncultured	g__uncultured	0	0.999869051	38	0	0	0	0	0	0	0	0	39	0	0	39	0.000136	0	0.000136	0.000132	0	0.000132	0.986198	N/A	N/A	-0.52143	0.082107	0.532181	0.074898	0.086009	0.775445	0.750002	-0.134281627	-0.150515883	-0.360163005	-0.172018152	0.381665274	-0.037628971	0.677358392	0.640553007	0.250140132	0.59293728	0.220867467	0.907572059
26dd4eeb6ab2d389429304a089839805	d__Bacteria	p__Proteobacteria	c__Gammaproteobacteria	o__Diplorickettsiales	f__Diplorickettsiaceae	g__Aquicella	0	1	20	0	0	0	0	39	0	0	0	0	0	0	39	0	0	0	0.000205	0	0.00014	0.117327	N/A	N/A	-0.591312	0.042868	-0.166643	0.580475	0.225774	0.453973	0.654518	0.738548946	0.392416408	0.284905064	0.274153929	0.532181156	0.107511345	0.006080848	0.207043295	0.369416037	0.388523894	0.074898427	0.739456692
bd8c256632d54573231e27266205af1b	d__Bacteria	p__Proteobacteria	c__Gammaproteobacteria	o__Burkholderiales	f__B1-7BS	g__B1-7BS	0	0.939634956	0	33	6	12	25	38	0	0	25	15	0	26	38	0.00023	0	0.000108	0.000397	0	0.000131	0.617347	N/A	N/A	0.092709	0.758476	-0.217511	0.470663	0.748807	0.005073	0.78525	0.222277112	0.345250389	0.309657565	0.473384554	-0.338131824	0.213556942	0.487459832	0.271711019	0.327349027	0.120074698	0.28237257	0.505124261
45384af17f06f549e3357680f19001a1	d__Bacteria	p__Bacteroidota	c__Bacteroidia	o__Bacteroidales	f__Rikenellaceae	g__Rikenella	s__uncultured_bacterium	0.999999991	0	0	9	13	14	38	34	0	14	25	0	17	38	0.000313	0	0.000115	0.000258	0	0.000119	0.857837	N/A	N/A	-0.381535	0.205725	-0.010697	0.971698	0.438587	0.145772	0.581414	0.311187957	0.078304212	0.498299531	0.291861154	0.402198907	0.259827612	0.324837832	0.808864974	0.099184706	0.357320437	0.194934434	0.414750944
dee07dfe086071f582f1f3e53203ac95	d__Bacteria	p__Planctomycetota	c__Planctomycetes	o__Gemmatales	f__Gemmataceae	g__uncultured	s__uncultured_bacterium	0.960147671	0	13	8	0	14	28	0	0	10	0	19	38	38	0.000233	0	0.00013	0.000219	0	0.00009	0.962413	N/A	N/A	0.464073	0.123766	-0.456822	0.129746	0.38431	0.202446	0.756138	0.226416706	0.413314857	-0.007251138	0.079762516	-0.500328511	0.246538686	0.479173838	0.181716545	0.982156654	0.80536501	0.097599041	0.43984027
80550eff07309fb15597212dff82cd8a	d__Bacteria	p__Chloroflexi	c__TK10	o__TK10	f__TK10	g__TK10	s__uncultured_bacterium	0.997368959	0	16	0	12	16	38	0	0	28	17	0	11	38	0.000195	0	0.000099	0.000286	0	0.000119	0.756771	N/A	N/A	-0.07628	0.800273	0.07628	0.800273	0.897204	0.000076	0.903666	0.226416706	0.253789824	0.210282997	0.348054616	-0.174027308	0.224785273	0.479173838	0.426060729	0.511828473	0.267575666	0.588558896	0.482431644
c6e77fa5a5d0cb080b71027a3b5577a3	d__Bacteria	p__Gemmatimonadota	c__Gemmatimonadetes	o__Gemmatimonadales	f__Gemmatimonadaceae	g__Gemmatimonas	0	0.999855614	14	0	0	17	11	0	38	0	0	0	24	0	38	0.000216	0	0.000142	0.000146	0	0.000067	0.813532	N/A	N/A	-0.070182	0.815942	-0.124768	0.679014	-0.23394	0.437813	0.274263	-0.243492377	0.350909863	0.397697845	0.257333899	0.132565948	-0.444485826	0.445692547	0.263402657	0.200450363	0.419403871	0.681287848	0.147693985
54b574d75cd4a5cb4fd07259a06b4d81	d__Bacteria	p__Chloroflexi	c__Anaerolineae	o__Anaerolineales	f__Anaerolineaceae	g__uncultured	0	0.998810357	0	0	0	0	38	9	0	0	0	0	0	0	38	0	0	0	0.000164	0	0.00013	0.174062	N/A	N/A	-0.220398	0.464792	-0.301032	0.318081	0.650444	0.022009	0.749848	0.604267319	0.521430022	0.370914139	0.3117829	0.150515883	0.231149391	0.037429038	0.082107485	0.235233133	0.323864452	0.640553007	0.46978065
09fb9a825ce15adbdb8cb2fc98de038b	d__Bacteria	p__Acidobacteriota	c__Acidobacteriae	o__Acidobacteriales	f__uncultured	g__uncultured	0	0.999976672	0	30	0	17	0	0	5	38	0	0	0	0	38	0.00015	0	0.00013	0.000164	0	0.000109	0.965233	N/A	N/A	-0.058246	0.846817	0.058246	0.846817	-0.416046	0.167627	0.424122	-0.20785649	0.174739299	0.515896978	0.353639057	-0.07904873	-0.599106168	0.516822372	0.587010335	0.08599537	0.25944937	0.807077707	0.039533161
6c0ac0af21302b62542d7122e963c7d7	d__Bacteria	p__Proteobacteria	c__Alphaproteobacteria	o__Tistrellales	f__Geminicoccaceae	g__uncultured	0	0.999995057	13	0	0	0	23	38	0	0	0	0	0	0	38	0	0	0	0.000258	0	0.000134	0.035336	N/A	N/A	-0.431411	0.15248	-0.201937	0.503018	0.5232	0.080889	0.707553	0.515902637	0.596631655	0.321263199	0.31208425	0.257010559	0.055073691	0.085991331	0.040571236	0.308570238	0.323372026	0.420009062	0.865013709
7ddb26e61d629edb000529a65543614a	d__Bacteria	p__Planctomycetota	c__Planctomycetes	o__Gemmatales	f__Gemmataceae	g__Gemmata	0	0.999997645	0	13	0	0	0	0	38	38	5	0	0	0	38	0.000282	0	0.000163	0.000045	0	0.000045	0.135329	N/A	N/A	0.145978	0.624238	0.145978	0.624238	-0.429592	0.157255	0.476622	-0.20785649	0	0.158097461	-0.124813785	0.054085973	-0.611587546	0.516822372	1	0.623610043	0.699132377	0.867415585	0.034583347
2610f7f6de6764188e36ee625ff434de	d__Bacteria	p__Acidobacteriota	c__Vicinamibacteria	o__Vicinamibacterales	f__Vicinamibacteraceae	g__Vicinamibacteraceae	0	0.999278692	0	38	0	0	0	0	30	0	37	0	0	0	38	0.000233	0	0.000149	0.000132	0	0.000132	0.787117	N/A	N/A	0.3488	0.247338	-0.100968	0.73772	0.018358	0.95145	0.363584	-0.171967546	0.238652662	0.183578971	0.183578971	-0.229473714	-0.477305324	0.593047723	0.455066178	0.567918269	0.567918269	0.473096624	0.11661097
130091ed17fe9c045e70c2c35e8f1709	d__Bacteria	p__Proteobacteria	c__Gammaproteobacteria	o__Burkholderiales	f__SC-I-84	g__SC-I-84	0	0.999997439	38	15	0	20	15	28	9	0	16	16	0	0	38	0.000143	0	0.000067	0.000404	0	0.00011	0.028403	N/A	N/A	-0.53941	0.070303	0.167896	0.577632	0.600138	0.039106	0.824207	0.044455422	0.519655225	0.466265989	0.612196566	0.096100624	-0.277624024	0.890885751	0.083341284	0.126534788	0.034353793	0.76639045	0.382302135
6dc27ed30a8505679d074051762592ce	d__Bacteria	p__Actinobacteriota	c__Thermoleophilia	o__Gaiellales	f__uncultured	g__uncultured	s__uncultured_bacterium	0.835892291	0	0	0	25	24	23	0	0	0	38	0	0	38	0.000132	0	0.000132	0.000251	0	0.000112	0.717609	N/A	N/A	-0.499255	0.097754	0.1789	0.552951	0.657353	0.020183	0.844614	0.259820612	0.133134704	0.307874003	0.361959976	0.237146191	0.324515841	0.414763969	0.679984402	0.330288959	0.247610899	0.458002824	0.303417135
8dd0da97aa0d750e60b8230b0094e1d5	d__Bacteria	p__Bacteroidota	c__Bacteroidia	o__Chitinophagales	f__Chitinophagaceae	g__Parafilimonas	s__uncultured_bacterium	0.807930782	11	0	0	0	0	0	20	38	29	0	12	0	38	0.000345	0	0.000132	0.000038	0	0.000038	0.015045	3.22	0.04951	0.218344	0.468965	0.382102	0.205052	-0.50687	0.092603	0.671262	-0.243492377	-0.17935393	-0.233939909	-0.421091835	0.187151927	-0.436687829	0.445692547	0.577012393	0.464282613	0.172809961	0.5602731	0.155788242
7fcc594f077ee530bedf008fe58545e5	d__Bacteria	p__Planctomycetota	c__Planctomycetes	o__Pirellulales	f__Pirellulaceae	g__uncultured	s__uncultured_bacterium	0.941680649	0	0	9	10	13	38	0	0	0	0	0	33	38	0.000115	0	0.000115	0.000244	0	0.000119	0.680113	N/A	N/A	-0.124768	0.679014	-0.374304	0.214449	0.460082	0.12703	0.606091	0.438286278	0.194949924	0.405495841	0.319717875	0	0.569253777	0.154106554	0.543735113	0.190954089	0.311035387	1	0.053379404
ff52c05dcd0ab6e9b55a20cb158c45f7	d__Bacteria	p__Proteobacteria	c__Gammaproteobacteria	o__Legionellales	f__Legionellaceae	g__Legionella	0	0.999999994	0	0	0	0	26	0	0	0	0	0	0	38	38	0.000132	0	0.000132	0.000091	0	0.000091	0.887338	N/A	N/A	0.333285	0.268994	0.075258	0.802895	0.290281	0.335672	0.448336	-0.134281627	0.048380105	-0.102135777	-0.220398257	-0.204271555	0.290280631	0.677358392	0.881310372	0.752113588	0.491241934	0.524238954	0.360050124
c3f837176e83226044109d06c1748f74	d__Bacteria	p__Bacteroidota	c__Bacteroidia	o__Chitinophagales	f__Chitinophagaceae	g__uncultured	0	0.762450499	0	19	0	0	0	0	9	38	0	0	0	20	38	0.000233	0	0.000131	0.000066	0	0.000066	0.205441	N/A	N/A	0.1789	0.552951	0.145616	0.629128	-0.515897	0.085995	0.565118	-0.20785649	-0.033283676	0.045765054	-0.232985732	-0.116492866	-0.395243652	0.516822372	0.918211818	0.887688984	0.46615919	0.718442643	0.203497766
a4e5ee0de3048d236790152448fbad31	d__Bacteria	p__Proteobacteria	c__Gammaproteobacteria	o__Burkholderiales	f__Rhodocyclaceae	0	0	0.999058474	0	13	0	0	0	0	38	0	0	11	0	0	38	0.000171	0	0.00013	0.000045	0	0.000045	0.637991	N/A	N/A	-0.229474	0.44661	-0.036716	0.903079	-0.146863	0.626194	0.274909	-0.171967546	0.082610537	0.110147382	0.055073691	0.146863177	-0.431410581	0.593047723	0.798539196	0.733271494	0.865013709	0.648773089	0.161423074
5f21325552920c19516b98d5c687b87f	d__Bacteria	p__Actinobacteriota	c__Actinobacteria	o__Micromonosporales	f__Micromonosporaceae	0	0	0.999548968	0	0	0	0	0	0	38	0	0	0	0	0	38	0.000132	0	0.000132	0	0	0	0.348803	N/A	N/A	-0.218357	0.468939	-0.131014	0.663908	-0.393042	0.192379	0.468323	-0.090909091	0.043671315	0.305699203	-0.043671315	0.393041832	-0.393041832	0.778725396	0.892800448	0.333893136	0.892800448	0.206255757	0.206255757
e7042f5ab73df71ce0746260c0aa4c96	d__Bacteria	p__Myxococcota	c__Polyangia	o__Polyangiales	f__BIrii41	g__BIrii41	0	0.999999925	0	0	0	0	0	0	38	0	15	0	35	0	38	0.000306	0	0.000153	0	0	0	0.029493	N/A	N/A	0.339621	0.259998	-0.073432	0.807583	-0.26619	0.377317	0.437712	-0.171967546	0	-0.137684228	-0.238652662	0.027536846	-0.302905302	0.593047723	1	0.669587217	0.455066178	0.932302012	0.33855443
ef1c8b9ed13a3203be32b07deb4e19b8	d__Bacteria	p__Acidobacteriota	c__Acidobacteriae	o__Bryobacterales	f__Bryobacteraceae	g__Bryobacter	s__uncultured_soil	0.827629872	0	12	10	0	0	0	0	0	8	0	0	38	38	0.00016	0	0.00013	0.000077	0	0.000049	0.748517	N/A	N/A	0.582464	0.04689	-0.216344	0.473046	-0.033284	0.9121	0.622236	-0.20785649	-0.145616082	-0.153937001	-0.041604595	-0.590785249	0.216343894	0.516822372	0.651587874	0.632887549	0.897849624	0.043100496	0.499448137
52d9735741ed53d691c2eaeef9c6365f	d__Bacteria	p__Actinobacteriota	c__Actinobacteria	o__Propionibacteriales	f__Nocardioidaceae	g__Nocardioides	0	0.811817202	0	0	38	0	0	0	0	0	0	0	0	0	38	0	0	0	0.000132	0	0.000132	0.348803	N/A	N/A	0.043671	0.884836	-0.480384	0.111103	-0.305699	0.310635	0.571077	-0.090909091	-0.131013944	0.043671315	0.218356573	-0.393041832	0.218356573	0.778725396	0.684848714	0.892800448	0.49536676	0.206255757	0.49536676
8abfaa4b183be24f2b3222fafc44fec5	d__Bacteria	p__Planctomycetota	c__Planctomycetes	o__Gemmatales	f__Gemmataceae	g__uncultured	s__uncultured_bacterium	0.97582372	0	0	20	7	0	38	0	0	0	0	0	0	38	0	0	0	0.000226	0	0.000132	0.05139	N/A	N/A	-0.394695	0.190516	-0.569095	0.053461	0.165221	0.583708	0.712005	0.515902637	0.073431588	0.532379015	0.605810604	0.036715794	0.431410581	0.085991331	0.820582398	0.074769972	0.03681569	0.909806933	0.161423074
bf9768d7c6484666eaa167881e93f058	d__Bacteria	p__Planctomycetota	c__Planctomycetes	o__Pirellulales	f__Pirellulaceae	g__uncultured	s__uncultured_bacterium	0.776171729	0	0	0	0	0	0	0	38	0	0	0	0	38	0.000132	0	0.000132	0	0	0	0.348803	N/A	N/A	-0.043671	0.884836	0.393042	0.192379	-0.480384	0.111103	0.62222	-0.090909091	-0.305699203	-0.131013944	-0.393041832	0.131013944	-0.218356573	0.778725396	0.333893136	0.684848714	0.206255757	0.684848714	0.49536676
96aa333bfd814f4a333f30b5a08958da	d__Bacteria	p__Proteobacteria	c__Gammaproteobacteria	o__Burkholderiales	f__SC-I-84	g__SC-I-84	0	0.999966711	0	0	0	0	0	38	0	0	0	0	0	0	38	0	0	0	0.000132	0	0.000132	0.23765	N/A	N/A	-0.480384	0.111103	-0.393042	0.192379	0.393042	0.192379	0.734665	1	0.305699203	0.393041832	0.305699203	0.480384461	0.393041832	0	0.333893136	0.206255757	0.333893136	0.113937412	0.206255757
d188b66bc9df27a20996e61276f38c19	d__Bacteria	p__Acidobacteriota	c__Blastocatellia	o__11-24	f__11-24	g__11-24	s__uncultured_bacterium	0.991517497	13	19	17	0	8	0	11	0	10	0	28	37	37	0.0003	0	0.000129	0.000199	0	0.000071	0.714842	N/A	N/A	0.612197	0.034354	-0.363047	0.228555	-0.338132	0.262094	0.787985	-0.35564338	0.313216848	-0.153049142	0.07474493	-0.807957096	-0.170845553	0.256568192	0.321524957	0.634873768	0.81742073	0.001475465	0.595498404
7ad27b5b73d2d1fb07c84e5fb7c914d9	d__Bacteria	p__Actinobacteriota	c__MB-A2-108	o__MB-A2-108	f__MB-A2-108	g__MB-A2-108	s__uncultured_bacterium	0.924567704	19	18	0	13	13	15	0	0	16	37	21	31	37	0.000366	0	0.000132	0.000272	0	0.000058	0.728237	N/A	N/A	0.130517	0.665106	0.313945	0.297765	0.324528	0.281777	0.470015	-0.219899749	0.281697126	-0.119721279	0.197187988	-0.309866839	-0.091551566	0.49224764	0.375065236	0.71093186	0.53902672	0.32700501	0.777196289
2255c4f0f1d9b88ecdf914665b573ce4	d__Bacteria	p__Bacteroidota	c__Bacteroidia	o__Bacteroidales	f__Rikenellaceae	g__Alistipes	s__uncultured_bacterium	0.919537801	0	37	0	12	8	25	0	0	7	0	5	14	37	0.000091	0	0.000048	0.000286	0	0.000125	0.124111	N/A	N/A	0.268292	0.37356	-0.362557	0.229183	0.580091	0.048012	0.734802	0.272212207	0.519433654	0.475844816	0.581184508	-0.334181092	0.039956435	0.392027788	0.083496194	0.117893432	0.047492976	0.288390814	0.901878725
305a0856b1f46052bcbaf5d453128fd1	d__Bacteria	p__Actinobacteriota	c__Thermoleophilia	o__Gaiellales	f__uncultured	g__uncultured	s__bacterium_Ellin6515	0.878201375	0	7	0	8	0	0	37	27	8	21	25	26	37	0.000502	0	0.000081	0.000052	0	0.000033	0.000122	3.38	0.0033456	0.178287	0.554311	0.40293	0.18143	-0.531296	0.075475	0.690228	-0.356289417	-0.388666522	-0.310220068	-0.559822422	0.117669681	-0.253168102	0.255643519	0.211803561	0.326424797	0.058380372	0.715702138	0.427233825
bdf55e50f2da749b32e80f732d242513	d__Bacteria	p__Actinobacteriota	c__Actinobacteria	o__PeM15	f__PeM15	g__PeM15	s__metagenome	0.835419501	6	10	0	16	10	0	0	0	37	0	0	0	37	0.000129	0	0.000129	0.000146	0	0.000054	0.948689	N/A	N/A	0.324323	0.282081	0.152393	0.613257	0.511883	0.088893	0.624846	-0.243492377	0.319717875	0.296323884	0.467879817	-0.319717875	-0.226141912	0.445692547	0.311035387	0.349672359	0.12505078	0.311035387	0.479721867
32535b42ad5a5aae62ed8804c2b3dd7d	d__Bacteria	p__Acidobacteriota	c__Vicinamibacteria	o__Vicinamibacterales	f__uncultured	g__uncultured	s__uncultured_bacterium	0.765504289	7	0	0	0	21	0	0	0	37	0	0	0	37	0.000129	0	0.000129	0.000098	0	0.000072	0.909501	N/A	N/A	0.275368	0.361088	0.312084	0.300638	0.458947	0.12797	0.619562	-0.171967546	0.201936868	-0.100968434	0.009178949	-0.119326331	-0.091789485	0.593047723	0.529093491	0.754869662	0.977413719	0.711849439	0.776630219
186a47f5df17619e60ed7b772cea8bef	d__Bacteria	p__Actinobacteriota	c__Thermoleophilia	o__Gaiellales	f__uncultured	g__uncultured	s__uncultured_bacterium	0.827963879	19	0	0	12	0	21	18	0	8	20	0	37	37	0.000289	0	0.000121	0.000181	0	0.000085	0.697772	N/A	N/A	-0.485826	0.107114	0.261041	0.386614	0.246539	0.413542	0.604112	0.090737402	-0.272430238	0.087177676	-0.105339692	0.595714121	0.279695044	0.779134142	0.391633544	0.78762035	0.744562942	0.040961021	0.378613502
44617e596cc9489738060db649cd3673	d__Bacteria	p__Firmicutes	c__Clostridia	o__Lachnospirales	f__Lachnospiraceae	0	0	0.999856869	0	0	0	0	37	0	0	0	0	0	0	0	37	0	0	0	0.000129	0	0.000129	0.348803	N/A	N/A	0.131014	0.663908	-0.043671	0.884836	0.480384	0.111103	0.499841	-0.090909091	0.393041832	0.131013944	0.131013944	-0.218356573	-0.043671315	0.778725396	0.206255757	0.684848714	0.684848714	0.49536676	0.892800448
f7f7ca9b223efa74a38f62dda65ac9d9	d__Bacteria	p__Proteobacteria	c__Gammaproteobacteria	o__Xanthomonadales	f__Xanthomonadaceae	g__Lysobacter	0	0.995223673	0	0	37	0	5	0	17	0	0	0	0	28	37	0.000157	0	0.000103	0.000146	0	0.000127	0.971795	N/A	N/A	0.162258	0.590474	-0.349479	0.24642	-0.245467	0.415575	0.456856	-0.20785649	-0.145616082	0.058246433	-0.108171947	-0.195541596	0.228825272	0.516822372	0.651587874	0.857305599	0.737905309	0.542488694	0.474382711
31bcf0a5168e76f7e320deb6bca05160	d__Bacteria	p__Acidobacteriota	c__Blastocatellia	o__Blastocatellales	f__Blastocatellaceae	g__JGI_0001001-H03	0	0.762716612	0	0	4	8	0	0	37	0	24	0	0	20	37	0.000282	0	0.000135	0.000042	0	0.000029	0.049827	N/A	N/A	0.265132	0.379215	0.015596	0.958747	-0.163758	0.587045	0.312017	-0.243492377	-0.382101851	0.148161942	-0.07797997	0.054585979	0.155959939	0.445692547	0.220295557	0.645846155	0.809643603	0.866199571	0.628370386
4d66221ad3b83bef056b62ce91d3eb62	d__Bacteria	p__Verrucomicrobiota	c__Verrucomicrobiae	o__Chthoniobacterales	f__Chthoniobacteraceae	g__Chthoniobacter	s__uncultured_bacterium	0.995041864	19	0	37	0	24	0	37	0	11	0	0	0	37	0.000167	0	0.000127	0.000279	0	0.000134	0.748571	N/A	N/A	-0.011723	0.97421	-0.226635	0.457141	-0.160208	0.600469	0.27779	-0.243492377	0.194949924	0.17935393	0.187151927	-0.155959939	-0.171555933	0.445692547	0.543735113	0.577012393	0.5602731	0.628370386	0.593946326
d9d2be2427d572449ddedb52f5abb558	d__Bacteria	p__Armatimonadota	c__uncultured	o__uncultured	f__uncultured	g__uncultured	s__uncultured_bacterium	0.995349126	0	9	18	0	0	0	0	19	0	0	0	37	37	0.000195	0	0.000133	0.000094	0	0.000064	0.716841	N/A	N/A	0.307874	0.307206	-0.045765	0.879356	-0.470132	0.118937	0.563831	-0.20785649	-0.216343894	-0.099851028	-0.104011487	-0.503415599	0.108171947	0.516822372	0.499448137	0.757510295	0.747690649	0.095219206	0.737905309
cb80be4ac2def4c41b4338fe839038be	d__Bacteria	p__Actinobacteriota	c__Thermoleophilia	o__Solirubrobacterales	f__Solirubrobacteraceae	g__uncultured	0	0.998709633	0	9	0	0	0	0	37	0	0	0	0	0	37	0.000129	0	0.000129	0.000031	0	0.000031	0.695909	N/A	N/A	-0.026878	0.928968	-0.311783	0.301105	-0.284905	0.344698	0.423204	-0.134281627	0.360163005	0.392416408	0.231149391	-0.010751134	-0.639692501	0.677358392	0.250140132	0.207043295	0.46978065	0.973546207	0.025084403
63fc88a79bb457198fc71cf09f76677a	d__Bacteria	p__Actinobacteriota	c__Actinobacteria	o__0319-7L14	f__0319-7L14	g__0319-7L14	s__uncultured_bacterium	0.886162699	0	0	0	0	0	0	37	0	0	35	0	0	37	0.000251	0	0.000159	0	0	0	0.070291	N/A	N/A	-0.440797	0.143753	0.220398	0.464792	-0.166643	0.580475	0.520237	-0.134281627	-0.290280631	-0.080633509	-0.241900526	0.521430022	-0.107511345	0.677358392	0.360050124	0.803276168	0.448765409	0.082107485	0.739456692
8154c989085dcab535c58fd5a7a18220	d__Bacteria	p__Actinobacteriota	c__Rubrobacteria	o__Rubrobacterales	f__Rubrobacteriaceae	g__Rubrobacter	s__uncultured_Rubrobacter	0.753245756	0	0	22	0	0	0	0	0	0	37	0	0	37	0.000129	0	0.000129	0.000077	0	0.000077	0.850994	N/A	N/A	-0.284905	0.344698	0.059131	0.844519	-0.032253	0.914811	0.292759	-0.134281627	-0.430045379	-0.290280631	-0.032253403	-0.107511345	0.381665274	0.677358392	0.16290152	0.360050124	0.920736382	0.739456692	0.220867467
7228ab776b819d539e24bc9133072525	d__Bacteria	p__Acidobacteriota	c__Vicinamibacteria	o__Vicinamibacterales	f__uncultured	g__uncultured	0	0.999999813	16	19	0	0	0	0	0	0	37	0	0	0	37	0.000129	0	0.000129	0.000122	0	0.000078	0.977741	N/A	N/A	0.330442	0.2731	0.146863	0.626194	0.183579	0.542616	0.405539	-0.171967546	0.257010559	-0.045894743	0.174400022	-0.284547405	-0.367157942	0.593047723	0.420009062	0.887372502	0.587748055	0.370043663	0.240379807
c9f37e18cd5c75d991280f5715c191eb	d__Bacteria	p__Planctomycetota	c__Planctomycetes	o__Isosphaerales	f__Isosphaeraceae	g__Singulisphaera	0	0.979657336	10	0	0	0	0	0	0	37	0	0	0	0	37	0.000129	0	0.000129	0.000035	0	0.000035	0.70831	N/A	N/A	-0.241901	0.422383	0.462299	0.125209	-0.47305	0.116664	0.704281	-0.134281627	-0.09676021	-0.134389181	-0.284905064	0.25265166	-0.381665274	0.677358392	0.764826788	0.677112302	0.369416037	0.428209473	0.220867467
0c09f30ad2b6472225c5bb25c44f8038	d__Bacteria	p__Actinobacteriota	c__Thermoleophilia	o__Gaiellales	f__uncultured	g__uncultured	0	0.999987997	0	0	0	0	0	0	0	37	0	0	0	0	37	0.000129	0	0.000129	0	0	0	0.348803	N/A	N/A	-0.043671	0.884836	0.393042	0.192379	-0.480384	0.111103	0.62222	-0.090909091	-0.305699203	-0.131013944	-0.393041832	0.131013944	-0.218356573	0.778725396	0.333893136	0.684848714	0.206255757	0.684848714	0.49536676
efb9293b5e31f42dbb6d2ff89b724122	d__Bacteria	p__Acidobacteriota	c__Thermoanaerobaculia	o__Thermoanaerobaculales	f__Thermoanaerobaculaceae	g__Subgroup_10	0	0.999949804	0	0	9	9	0	0	0	0	0	0	22	37	37	0.000205	0	0.000136	0.000063	0	0.00004	0.236536	N/A	N/A	0.42125	0.162375	-0.250248	0.406551	-0.250248	0.406551	0.550182	-0.20785649	-0.278750786	-0.191381137	-0.133134704	-0.366120436	0.378601814	0.516822372	0.380293001	0.551278394	0.679984402	0.241813022	0.224905685
7109361011fd31892490d425b0218852	d__Bacteria	p__Planctomycetota	c__Planctomycetes	o__Pirellulales	f__Pirellulaceae	g__Pirellula	s__uncultured_Planctomycetales	0.720482703	0	22	11	18	18	9	0	30	36	0	28	34	36	0.000446	0	0.000143	0.000272	0	0.000068	0.215371	N/A	N/A	0.843066	0.000572	0.144626	0.631461	0.01411	0.962675	0.855498	-0.220290682	0.165791279	0.074076954	0.183428649	-0.673747537	-0.024692318	0.491458881	0.606585799	0.819028469	0.568240835	0.016295825	0.939283121
a490ec83e748c6bb193c7744b73ddeec	d__Bacteria	p__Chloroflexi	c__KD4-96	o__KD4-96	f__KD4-96	g__KD4-96	s__uncultured_bacterium	0.808536895	0	29	0	20	26	0	0	0	36	35	27	31	36	0.000449	0	0.000145	0.000261	0	0.000119	0.237297	N/A	N/A	0.558338	0.059196	0.377059	0.211094	0.471324	0.118004	0.822229	-0.316983389	0.152273895	-0.087013654	0.159525032	-0.493077373	0	0.315424166	0.63660987	0.788011889	0.620438119	0.103344921	1
84162050f70da817d35e41f0cc56ed4d	d__Bacteria	p__Actinobacteriota	c__Acidimicrobiia	o__Microtrichales	f__Ilumatobacteraceae	g__uncultured	s__uncultured_bacterium	0.97597411	13	8	16	17	0	15	0	36	14	23	22	0	36	0.000331	0	0.000121	0.00024	0	0.000055	0.717657	N/A	N/A	-0.197188	0.513113	0.26057	0.387471	-0.211273	0.483482	0.389122	-0.219899749	-0.359163836	-0.084509138	0.098593994	-0.19014556	0	0.49224764	0.25155299	0.793995996	0.76048374	0.553900041	1
335ed36584b3c7110ac2c1e4560755e0	d__Bacteria	p__Acidobacteriota	c__Blastocatellia	o__DS-100	f__DS-100	g__DS-100	0	0.999999998	0	36	11	10	17	0	18	0	23	15	15	33	36	0.000362	0	0.000093	0.000258	0	0.000114	0.70594	N/A	N/A	0.638473	0.025452	-0.063495	0.833209	0.158736	0.598562	0.660966	-0.396523227	0.222230863	0.148153909	0.218703389	-0.613780479	-0.130516539	0.201905389	0.487552772	0.645864245	0.494664992	0.033761885	0.685991196
47abf6e8dfa555f0a13c6c62695a81db	d__Bacteria	p__Myxococcota	c__Polyangia	o__Polyangiales	f__BIrii41	g__BIrii41	s__uncultured_soil	0.766334377	23	8	13	4	0	32	36	0	18	0	16	32	36	0.000355	0	0.00013	0.000279	0	0.000103	0.803534	N/A	N/A	-0.031747	0.916143	-0.324528	0.281777	-0.158736	0.598562	0.362661	0.176232545	0.134044013	0.190483597	0.059967058	0.239868233	-0.08818685	0.583767731	0.677902166	0.553182285	0.853130115	0.452703116	0.785212334
61f03dd34f2ccc0e757246be4e79c7b9	d__Bacteria	p__Myxococcota	c__Polyangia	o__Haliangiales	f__Haliangiaceae	g__Haliangium	s__metagenome	0.762348753	0	0	22	0	0	0	32	35	36	23	0	0	36	0.000439	0	0.000144	0.000077	0	0.000077	0.016096	3.3	0.04951	0.03899	0.897108	0.436688	0.147525	-0.304122	0.313139	0.533579	-0.243492377	-0.522465796	-0.194949924	-0.265131896	0.038989985	0.031191988	0.445692547	0.081393209	0.543735113	0.404939828	0.904242309	0.92333796
5648dccee530d68ceb3e4d7d22cf8756	d__Bacteria	p__Proteobacteria	c__Gammaproteobacteria	o__Pseudomonadales	f__Pseudomonadaceae	g__Pseudomonas	0	0.999932004	0	36	12	17	8	0	0	0	0	0	0	0	36	0	0	0	0.000254	0	0.000115	0.016397	-3.14	0.02223	0.153937	0.609665	-0.461811	0.125608	0.158097	0.600035	0.511821	-0.20785649	0.41604595	0.532538816	0.74888271	-0.615748006	-0.220504353	0.516822372	0.178556865	0.074666335	0.005066069	0.033036837	0.491028011
023b294c00d0d28efb14ccbf139e9431	d__Bacteria	p__Planctomycetota	c__Planctomycetes	o__Gemmatales	f__Gemmataceae	g__uncultured	0	0.999997643	0	0	0	0	14	0	0	21	0	36	0	0	36	0.000199	0	0.000132	0.000049	0	0.000049	0.222644	N/A	N/A	-0.247832	0.411097	0.578274	0.048885	0.110147	0.714874	0.638712	-0.171967546	-0.174400022	-0.275368456	-0.302905302	0.100968434	0.045894743	0.593047723	0.587748055	0.386340424	0.33855443	0.754869662	0.887372502
cda374a98facfbd9300e57bed3bc6f69	d__Bacteria	p__Actinobacteriota	c__Thermoleophilia	o__Gaiellales	f__Gaiellaceae	g__Gaiella	0	0.996453986	0	9	0	36	0	0	0	0	0	0	0	0	36	0	0	0	0.000157	0	0.000123	0.17096	N/A	N/A	0.043005	0.886582	-0.172018	0.568325	0.134389	0.655801	0.222486	-0.134281627	0.290280631	0.532181156	0.650443636	-0.290280631	-0.290280631	0.677358392	0.360050124	0.074898427	0.022008557	0.360050124	0.360050124
2b495339326bbfa99a4d734147ab710c	d__Bacteria	p__Planctomycetota	c__Planctomycetes	o__Pirellulales	f__Pirellulaceae	g__uncultured	0	0.997333577	22	12	0	0	29	0	0	0	36	0	0	0	36	0.000125	0	0.000125	0.000219	0	0.000108	0.762208	N/A	N/A	0.3578	0.235351	0.174739	0.562222	0.465971	0.122237	0.61293	-0.20785649	0.465971464	0.029123216	0.203862515	-0.3286763	-0.316194922	0.516822372	0.126806857	0.928410573	0.525088085	0.296896371	0.316695948
99aed6c1a98dc0e3fb45b1cdcf542d89	d__Bacteria	p__Proteobacteria	c__Alphaproteobacteria	o__Caulobacterales	f__Caulobacteraceae	g__Phenylobacterium	0	0.999916315	4	0	18	17	0	0	0	36	0	0	0	20	36	0.000195	0	0.000131	0.000136	0	0.000074	0.830893	N/A	N/A	0.015596	0.958747	0.202748	0.501304	-0.522466	0.081393	0.560643	-0.243492377	-0.382101851	0.109171957	0.046787982	-0.124767951	0.171555933	0.445692547	0.220295557	0.735558555	0.885193119	0.699238308	0.593946326
b59aea02a697b7a1314563e361ea3d1a	d__Bacteria	p__Myxococcota	c__Polyangia	o__Polyangiales	f__Sandaracinaceae	g__uncultured	s__uncultured_soil	0.937710437	0	0	0	0	2	0	36	0	26	0	0	0	36	0.000216	0	0.000139	0.000007	0	0.000007	0.108684	N/A	N/A	0.211116	0.483807	0.073432	0.807583	0.156042	0.604784	0.272601	-0.171967546	0.073431588	0.100968434	-0.055073691	0.036715794	-0.174400022	0.593047723	0.820582398	0.754869662	0.865013709	0.909806933	0.587748055
49c4648696aff8fc5384ab4e7367254c	d__Bacteria	p__Acidobacteriota	c__Thermoanaerobaculia	o__Thermoanaerobaculales	f__Thermoanaerobaculaceae	g__Subgroup_10	s__Acidobacteria_bacterium	0.870722343	0	2	0	0	0	0	0	0	0	0	0	36	36	0.000125	0	0.000125	0.000007	0	0.000007	0.628049	N/A	N/A	0.392416	0.193088	-0.102136	0.734801	-0.005376	0.985775	0.405526	-0.134281627	0.010751134	-0.09676021	-0.118262479	-0.360163005	0.05913124	0.677358392	0.973546207	0.764826788	0.714322824	0.250140132	0.855157991
96dd7d34c6924d8452e6e9f32fcd5ce8	d__Bacteria	p__Chloroflexi	c__Ktedonobacteria	o__Ktedonobacterales	f__Ktedonobacteraceae	g__uncultured	s__uncultured_Ktedonobacter	0.758723398	0	0	0	0	0	0	0	36	0	0	0	0	36	0.000125	0	0.000125	0	0	0	0.526458	N/A	N/A	-0.043671	0.884836	0.393042	0.192379	-0.480384	0.111103	0.62222	-0.090909091	-0.305699203	-0.131013944	-0.393041832	0.131013944	-0.218356573	0.778725396	0.333893136	0.684848714	0.206255757	0.684848714	0.49536676
8a88d62e4abdc7239b4e06d29033d65e	d__Bacteria	p__Myxococcota	c__Polyangia	o__Polyangiales	f__Polyangiaceae	g__Pajaroellobacter	s__metagenome	0.841730136	0	0	0	0	0	32	0	36	0	0	30	0	36	0.00023	0	0.000146	0.000111	0	0.000111	0.730574	N/A	N/A	-0.128505	0.669959	-0.073432	0.807583	-0.220295	0.465002	0.265397	0.401257607	0.018357897	-0.137684228	-0.266189508	0.156042125	-0.036715794	0.196080152	0.954842657	0.669587217	0.402997678	0.628187113	0.909806933
3fa6c869e76805363405c7b8ca077974	d__Bacteria	p__Acidobacteriota	c__Acidobacteriae	o__Solibacterales	f__Solibacteraceae	g__Candidatus_Solibacter	0	0.999993999	0	0	0	0	0	0	6	36	0	0	0	0	36	0.000146	0	0.000123	0	0	0	0.193944	N/A	N/A	-0.182769	0.544397	0.225774	0.453973	-0.650444	0.022009	0.712359	-0.134281627	-0.215022689	0.102135777	-0.344036303	0.370914139	-0.440796513	0.677358392	0.502135449	0.752113588	0.273512748	0.235233133	0.151489057
84fd7b2f47fec37f0e28df7b6a6fb0dd	d__Bacteria	p__Actinobacteriota	c__Thermoleophilia	o__Solirubrobacterales	f__67-14	g__67-14	s__uncultured_bacterium	0.946606646	0	0	13	0	0	0	0	0	0	36	0	0	36	0.000125	0	0.000125	0.000045	0	0.000045	0.749841	N/A	N/A	-0.284905	0.344698	0.059131	0.844519	-0.032253	0.914811	0.292759	-0.134281627	-0.473049917	-0.354787438	-0.09676021	-0.021502269	0.392416408	0.677358392	0.120373421	0.257796301	0.764826788	0.947116867	0.207043295
e7967bb33ab61237abd1a9552f984502	d__Bacteria	p__Planctomycetota	c__Planctomycetes	o__Gemmatales	f__Gemmataceae	g__uncultured	s__uncultured_bacterium	0.71754159	0	0	0	0	0	0	0	0	0	36	0	0	36	0.000125	0	0.000125	0	0	0	0.526458	N/A	N/A	-0.393042	0.192379	0.480384	0.111103	0.218357	0.468939	0.657975	-0.090909091	-0.480384461	-0.480384461	-0.305699203	0.305699203	0.305699203	0.778725396	0.113937412	0.113937412	0.333893136	0.333893136	0.333893136
07fddb16125b123851cd588c95556609	d__Bacteria	p__Chloroflexi	c__Chloroflexia	o__Thermomicrobiales	f__JG30-KF-CM45	g__JG30-KF-CM45	s__bacterium_Ellin6537	0.997055661	4	0	0	0	0	0	4	36	0	0	0	2	36	0.000146	0	0.000122	0.000014	0	0.000014	0.219708	N/A	N/A	-0.200198	0.506702	0.387884	0.198281	-0.663157	0.018737	0.793921	-0.20785649	-0.228825272	-0.091530109	-0.482613302	0.41604595	-0.345318138	0.516822372	0.474382711	0.777247346	0.112027627	0.178556865	0.27161068
6bae890d81daaf72fe37d3443e968784	d__Bacteria	p__Chloroflexi	c__TK10	o__TK10	f__TK10	g__TK10	s__uncultured_Chloroflexus	0.739605372	0	0	0	0	0	0	0	0	0	0	0	36	36	0.000125	0	0.000125	0	0	0	0.526458	N/A	N/A	0.305699	0.310635	0.131014	0.663908	-0.043671	0.884836	0.335446	-0.090909091	-0.393041832	-0.305699203	-0.480384461	-0.043671315	0.480384461	0.778725396	0.206255757	0.333893136	0.113937412	0.892800448	0.113937412
288a82a68280a54d991e3b5986964f2e	d__Bacteria	p__Planctomycetota	c__Planctomycetes	o__Gemmatales	f__Gemmataceae	g__uncultured	0	0.999672721	0	0	0	0	0	0	0	0	0	0	0	36	36	0.000125	0	0.000125	0	0	0	0.526458	N/A	N/A	0.305699	0.310635	0.131014	0.663908	-0.043671	0.884836	0.335446	-0.090909091	-0.393041832	-0.305699203	-0.480384461	-0.043671315	0.480384461	0.778725396	0.206255757	0.333893136	0.113937412	0.892800448	0.113937412
077965e0aac3e3a499d9653169446a7d	d__Bacteria	p__Proteobacteria	c__Alphaproteobacteria	o__Rhizobiales	f__Hyphomicrobiaceae	g__Pedomicrobium	0	0.999974383	0	22	35	20	29	0	0	0	5	0	14	0	35	0.000066	0	0.000048	0.000369	0	0.000125	0.01416	N/A	N/A	0.470274	0.118826	-0.518794	0.083945	0.179152	0.552392	0.722772	-0.279700777	0.432950367	0.253798491	0.556117281	-0.813648103	-0.14929323	0.378603318	0.159765804	0.426044388	0.060431317	0.001282455	0.643300404
2e2a30204aa04774fcdf0e7096992670	d__Bacteria	p__Nitrospirota	c__Nitrospiria	o__Nitrospirales	f__Nitrospiraceae	g__Nitrospira	0	1	0	12	33	8	19	0	0	0	14	0	35	0	35	0.000171	0	0.000122	0.000251	0	0.000108	0.792719	N/A	N/A	0.65689	0.020302	-0.451612	0.134178	0.11197	0.710368	0.804982	-0.28025962	0.32910134	0.041137668	0.377718584	-0.845192079	-0.078535547	0.377611159	0.296234668	0.898990856	0.226078116	0.000536714	0.808309548
964d922126bd3210e0296ada8edf4cdc	d__Bacteria	p__Chloroflexi	c__Chloroflexia	o__Thermomicrobiales	f__JG30-KF-CM45	g__JG30-KF-CM45	s__metagenome	0.874852197	0	7	0	4	7	35	3	0	12	0	0	10	35	0.000087	0	0.000047	0.000185	0	0.000113	0.672051	N/A	N/A	0.199782	0.507585	-0.192517	0.523143	0.657465	0.020154	0.713608	0.498116754	0.413314857	0.507579649	0.442319408	0.007251138	0.195780722	0.099328388	0.181716545	0.092071357	0.149915032	0.982156654	0.541985293
72feee2292a8390b6779c35ac59d3196	d__Bacteria	p__Proteobacteria	c__Alphaproteobacteria	o__Defluviicoccales	f__Defluviicoccaceae	g__Defluviicoccus	0	0.999997125	0	0	0	0	6	0	0	0	35	0	0	24	35	0.000205	0	0.000133	0.000021	0	0.000021	0.146693	N/A	N/A	0.61499	0.033315	0.284547	0.345304	0.449768	0.135774	0.813309	-0.171967546	-0.201936868	-0.284547405	-0.330442147	-0.238652662	0.37633689	0.593047723	0.529093491	0.370043663	0.294152738	0.455066178	0.227919558
f2048a1c1ed9a17bea8a6e8f47e1ff5c	d__Bacteria	p__Acidobacteriota	c__Blastocatellia	o__DS-100	f__DS-100	g__DS-100	0	0.999974799	6	0	35	3	0	0	0	0	0	0	0	5	35	0.000017	0	0.000017	0.000153	0	0.000117	0.204597	N/A	N/A	-0.054086	0.857637	-0.120653	0.689037	-0.266269	0.377174	0.297291	-0.20785649	-0.149776542	0.124813785	0.228825272	-0.141455623	0.195541596	0.516822372	0.642213871	0.699132377	0.474382711	0.661008408	0.542488694
e65ec6a63becd649545ba595364c0576	d__Bacteria	p__Myxococcota	c__Polyangia	o__Haliangiales	f__Haliangiaceae	g__Haliangium	s__uncultured_bacterium	0.847692984	35	0	20	0	20	0	23	0	0	0	0	0	35	0.00008	0	0.00008	0.000261	0	0.000126	0.188359	N/A	N/A	-0.271102	0.368577	-0.175173	0.561251	-0.254419	0.398775	0.410987	-0.208372904	0.358688461	0.212710599	0.212710599	-0.037537165	-0.287784928	0.515757786	0.252226823	0.506853619	0.506853619	0.907796714	0.364382709
3df1ac980ba0cdb7956afc79dc7e9100	d__Bacteria	p__Chloroflexi	c__Anaerolineae	o__RBG-13-54-9	f__RBG-13-54-9	g__RBG-13-54-9	s__uncultured_Chloroflexi	0.961882086	0	0	0	0	3	0	3	0	13	8	0	35	35	0.000205	0	0.000114	0.00001	0	0.00001	0.052772	N/A	N/A	0.273525	0.364311	0.472808	0.116852	0.3126	0.29984	0.629351	-0.243492377	-0.405495841	-0.389899848	-0.506869802	0.046787982	0.397697845	0.445692547	0.190954089	0.210230662	0.092602943	0.885193119	0.200450363
63534663180648adf7a08f2c21330730	d__Bacteria	p__Actinobacteriota	c__Thermoleophilia	o__Gaiellales	f__uncultured	g__uncultured	s__uncultured_microorganism	0.752088221	29	0	0	8	10	0	0	0	0	20	9	35	35	0.000223	0	0.000122	0.000164	0	0.000096	0.837518	N/A	N/A	-0.018662	0.950647	0.410556	0.173305	0.186617	0.535958	0.451365	-0.279700777	-0.078378946	-0.313515783	-0.227672176	0.078378946	0.182884207	0.378603318	0.808685532	0.321038414	0.476673689	0.808685532	0.569409733
0bd4cc332a8c537960318946ea5a4b24	d__Bacteria	p__Planctomycetota	c__Planctomycetes	o__Isosphaerales	f__Isosphaeraceae	0	0	1	0	24	35	0	0	0	0	0	0	0	0	0	35	0	0	0	0.000205	0	0.000133	0.093747	N/A	N/A	0.182769	0.544397	-0.591312	0.042868	-0.215023	0.475753	0.655202	-0.134281627	0.220398257	0.182769286	0.440796513	-0.639692501	-0.150515883	0.677358392	0.491241934	0.569656586	0.151489057	0.025084403	0.640553007
04edaa963304c466674c30f9f9bb087e	d__Bacteria	p__Firmicutes	c__Clostridia	o__Peptostreptococcales-Tissierellales	f__Peptostreptococcaceae	g__Paeniclostridium	0	0.854230698	0	0	35	0	0	0	0	0	0	0	0	0	35	0	0	0	0.000122	0	0.000122	0.439892	N/A	N/A	0.043671	0.884836	-0.480384	0.111103	-0.305699	0.310635	0.571077	-0.090909091	-0.131013944	0.043671315	0.218356573	-0.393041832	0.218356573	0.778725396	0.684848714	0.892800448	0.49536676	0.206255757	0.49536676
be4697491dc09461649f11090e15666f	d__Bacteria	p__Proteobacteria	c__Alphaproteobacteria	o__Elsterales	f__uncultured	g__uncultured	s__uncultured_bacterium	0.85002731	0	9	35	0	0	0	0	0	0	0	0	0	35	0	0	0	0.000153	0	0.00012	0.168195	N/A	N/A	0.182769	0.544397	-0.591312	0.042868	-0.215023	0.475753	0.655202	-0.134281627	0.220398257	0.182769286	0.440796513	-0.639692501	-0.150515883	0.677358392	0.491241934	0.569656586	0.151489057	0.025084403	0.640553007
f8f41ea02a10e9482bfb8980621b59e4	d__Bacteria	p__Actinobacteriota	c__Thermoleophilia	o__Solirubrobacterales	f__67-14	g__67-14	s__uncultured_bacterium	0.825837692	0	0	35	12	0	0	0	31	0	0	22	0	35	0.000185	0	0.000119	0.000164	0	0.000121	0.94911	N/A	N/A	0.153937	0.609665	-0.195542	0.516637	-0.574143	0.050908	0.625759	-0.20785649	-0.24962757	0.033283676	0.070727811	-0.307874003	-0.012481378	0.516822372	0.433944309	0.918211818	0.827099003	0.330288959	0.969290487
dab4f215d03b92d6c1150a6fd774cb38	d__Bacteria	p__Chloroflexi	c__TK10	o__TK10	f__TK10	g__TK10	s__uncultured_bacterium	0.999702057	7	0	16	9	14	0	0	0	0	0	25	35	35	0.000209	0	0.000135	0.00016	0	0.000058	0.859279	N/A	N/A	0.418021	0.165619	-0.250066	0.406892	-0.104505	0.728888	0.498193	-0.279700777	0.093308269	-0.059717292	0.063449623	-0.49639999	0.238869168	0.378603318	0.773019011	0.853736016	0.844689572	0.100684759	0.454644865
6741ae22f20ec1987f5848b38b10955b	d__Bacteria	p__Planctomycetota	c__Planctomycetes	o__Isosphaerales	f__Isosphaeraceae	g__uncultured	0	0.904744873	0	5	0	15	7	0	0	35	10	0	0	22	35	0.000233	0	0.000124	0.000094	0	0.000051	0.229546	N/A	N/A	0.43295	0.151021	0.429218	0.154575	0.037323	0.901484	0.610792	-0.28025962	-0.250565793	0.071055971	-0.127152791	-0.194468974	0.029918304	0.377611159	0.4321611	0.826307535	0.693733072	0.544749164	0.926460726
12b6eb0dfa46da2d4ecf7607661cb4ad	d__Bacteria	p__Actinobacteriota	c__Thermoleophilia	o__Solirubrobacterales	0	0	0	0.999922483	0	15	9	8	0	0	0	35	0	0	0	12	35	0.000164	0	0.000121	0.000111	0	0.000054	0.830445	N/A	N/A	0.241738	0.422695	-0.03899	0.897108	-0.42889	0.154891	0.493866	-0.243492377	-0.07797997	0.202747921	0.194949924	-0.467879817	-0.171555933	0.445692547	0.809643603	0.527404884	0.543735113	0.12505078	0.593946326
7ef70ca78ac3b00024c5940f6c854a1c	d__Bacteria	p__Acidobacteriota	c__Thermoanaerobaculia	o__Thermoanaerobaculales	f__Thermoanaerobaculaceae	g__Subgroup_10	s__uncultured_bacterium	0.795446184	0	35	0	0	0	0	0	0	0	0	0	0	35	0	0	0	0.000122	0	0.000122	0.439892	N/A	N/A	0.218357	0.468939	-0.305699	0.310635	0.043671	0.884836	0.378205	-0.090909091	0.480384461	0.218356573	0.393041832	-0.480384461	-0.480384461	0.778725396	0.113937412	0.49536676	0.206255757	0.113937412	0.113937412
b7abea817bc01bc1aceef5fa4902bdaf	d__Bacteria	p__Actinobacteriota	c__Actinobacteria	o__Kineosporiales	f__Kineosporiaceae	g__Kineosporia	s__uncultured_Kineosporiaceae	0.998920209	0	0	0	0	0	0	35	0	0	0	0	0	35	0.000122	0	0.000122	0	0	0	0.439892	N/A	N/A	-0.218357	0.468939	-0.131014	0.663908	-0.393042	0.192379	0.468323	-0.090909091	0.043671315	0.305699203	-0.043671315	0.393041832	-0.393041832	0.778725396	0.892800448	0.333893136	0.892800448	0.206255757	0.206255757
d7991eb7775ad6fdceca10328fcb19eb	d__Bacteria	p__Planctomycetota	c__Planctomycetes	o__Gemmatales	f__Gemmataceae	g__uncultured	0	0.999629243	0	0	0	0	0	0	0	35	0	0	0	0	35	0.000122	0	0.000122	0	0	0	0.439892	N/A	N/A	-0.043671	0.884836	0.393042	0.192379	-0.480384	0.111103	0.62222	-0.090909091	-0.305699203	-0.131013944	-0.393041832	0.131013944	-0.218356573	0.778725396	0.333893136	0.684848714	0.206255757	0.684848714	0.49536676
75cac7ae6fbcbb7817a14f6772f94924	d__Bacteria	p__Acidobacteriota	c__Acidobacteriae	o__Bryobacterales	f__Bryobacteraceae	g__Bryobacter	0	0.942620951	0	0	0	0	0	0	0	35	0	0	0	0	35	0.000122	0	0.000122	0	0	0	0.439892	N/A	N/A	-0.043671	0.884836	0.393042	0.192379	-0.480384	0.111103	0.62222	-0.090909091	-0.305699203	-0.131013944	-0.393041832	0.131013944	-0.218356573	0.778725396	0.333893136	0.684848714	0.206255757	0.684848714	0.49536676
6e4868ed797ab822c49922e6c9d36441	d__Bacteria	p__Actinobacteriota	c__Acidimicrobiia	o__uncultured	f__uncultured	g__uncultured	s__uncultured_soil	0.987918508	0	7	4	0	0	0	0	0	6	0	8	35	35	0.000171	0	0.000116	0.000038	0	0.000026	0.211697	N/A	N/A	0.810992	0.00137	-0.241738	0.422695	-0.11697	0.698056	0.854299	-0.24402344	-0.097687557	-0.3399527	-0.168022599	-0.683812902	0.148485087	0.444669646	0.762629717	0.279623076	0.601681456	0.014200619	0.64511862
2882ca77af995bf32ca5d4d42ef68c40	d__Bacteria	p__Armatimonadota	c__uncultured	o__uncultured	f__uncultured	g__uncultured	s__uncultured_bacterium	0.983979921	0	0	0	0	0	0	0	0	0	35	0	0	35	0.000122	0	0.000122	0	0	0	0.439892	N/A	N/A	-0.393042	0.192379	0.480384	0.111103	0.218357	0.468939	0.657975	-0.090909091	-0.480384461	-0.480384461	-0.305699203	0.305699203	0.305699203	0.778725396	0.113937412	0.113937412	0.333893136	0.333893136	0.333893136
d8ded1398e256274d07e92ea13e5c057	d__Bacteria	p__Latescibacterota	c__Latescibacteria	o__Latescibacterales	f__Latescibacteraceae	g__Latescibacteraceae	s__metagenome	0.933971755	0	0	0	6	0	0	0	0	0	0	0	35	35	0.000122	0	0.000122	0.000021	0	0.000021	0.665767	N/A	N/A	0.155891	0.605133	0.134389	0.655801	0.053756	0.858497	0.212726	-0.134281627	-0.344036303	0.080633509	-0.05913124	-0.005375567	0.413918677	0.677358392	0.273512748	0.803276168	0.855157991	0.986771575	0.18101499
3476d4369b884975db2f2f55c8d1692d	d__Bacteria	p__Gemmatimonadota	c__Gemmatimonadetes	o__Gemmatimonadales	f__Gemmatimonadaceae	g__uncultured	s__Gemmatimonadetes_bacterium	0.999473127	0	0	0	0	0	0	0	0	0	0	0	35	35	0.000122	0	0.000122	0	0	0	0.439892	N/A	N/A	0.305699	0.310635	0.131014	0.663908	-0.043671	0.884836	0.335446	-0.090909091	-0.393041832	-0.305699203	-0.480384461	-0.043671315	0.480384461	0.778725396	0.206255757	0.333893136	0.113937412	0.892800448	0.113937412
439bb45c7c1d92494b5bdcd186246e64	d__Bacteria	p__Planctomycetota	c__Planctomycetes	o__Gemmatales	f__Gemmataceae	g__uncultured	0	0.999997843	0	0	0	0	6	0	0	0	0	0	0	35	35	0.000122	0	0.000122	0.000021	0	0.000021	0.665767	N/A	N/A	0.333285	0.268994	0.075258	0.802895	0.290281	0.335672	0.448336	-0.134281627	-0.048380105	-0.15589145	-0.295656198	-0.182769286	0.354787438	0.677358392	0.881310372	0.628523131	0.350811021	0.569656586	0.257796301
00b3b2150e42e194ffe3b073aea99750	d__Bacteria	p__Desulfobacterota	c__uncultured	o__uncultured	f__uncultured	g__uncultured	s__delta_proteobacterium	0.999624151	31	24	0	15	15	0	28	25	16	20	34	30	34	0.000533	0	0.000057	0.000296	0	0.000107	0.032761	N/A	N/A	0.242107	0.421988	0.322809	0.284333	-0.519301	0.083589	0.657644	-0.437478639	0.605955395	0.182136882	0.227671102	-0.287215852	-0.77758438	0.154954797	0.036758516	0.571015781	0.476675824	0.365374452	0.002910172
80b5123eeb23ddfddb90e3c07ab200b1	d__Bacteria	p__Proteobacteria	c__Alphaproteobacteria	o__Tistrellales	f__Geminicoccaceae	g__Candidatus_Alysiosphaera	s__uncultured_bacterium	0.882582658	13	14	34	0	9	0	22	0	13	33	31	0	34	0.000345	0	0.000125	0.000244	0	0.000107	0.74411	N/A	N/A	0.067749	0.822214	-0.217511	0.470663	-0.253168	0.401097	0.34058	-0.356938988	0.164323446	-0.235768422	0.110739714	-0.550126319	-0.278635408	0.254715753	0.609820191	0.460696384	0.731883636	0.063852594	0.380498482
6d9ae5499cc60ed21dc03ccbe6219b7f	d__Bacteria	p__Acidobacteriota	c__Blastocatellia	o__Blastocatellales	f__Blastocatellaceae	g__Stenotrophobacter	0	0.740767066	0	9	11	28	22	0	13	0	11	34	16	0	34	0.000258	0	0.000107	0.000244	0	0.000098	0.95904	N/A	N/A	0.010697	0.971698	0.082012	0.785619	0.270997	0.368762	0.283337	-0.356289417	-0.003565748	0.15332716	0.413626758	-0.353009043	0.060617714	0.255643519	0.991225066	0.634251578	0.181353948	0.260358874	0.851552047
bd717648ec5e2981ad4628f8b0f7f6dc	d__Bacteria	p__Acidobacteriota	c__Blastocatellia	o__11-24	f__11-24	g__11-24	s__uncultured_Acidobacteriales	0.999494221	17	0	18	11	4	21	14	0	0	0	14	34	34	0.000216	0	0.000115	0.000247	0	0.000071	0.902486	N/A	N/A	-0.171156	0.570266	-0.488507	0.10519	-0.131933	0.661697	0.534172	0.133366267	0.007118565	0.252709048	0.202879095	0.049829953	0.323894695	0.679453948	0.982482841	0.428101004	0.527131999	0.877776679	0.30439747
d8147479a31fc5a28e4f606c34ce2627	d__Bacteria	p__Firmicutes	c__Clostridia	o__Clostridiales	f__Clostridiaceae	g__Clostridium_sensu_stricto_13	0	0.997415988	0	0	0	14	8	0	0	0	14	0	0	34	34	0.000167	0	0.000119	0.000077	0	0.000051	0.710239	N/A	N/A	0.475471	0.114805	0.275273	0.361255	0.425421	0.158256	0.69486	-0.208372904	-0.237735375	0.058391145	-0.012512388	-0.162661046	0.400396422	0.515757786	0.456853233	0.856954292	0.969214222	0.613491066	0.197131979
7dc4d7c0177c1eb8b543a715c4b2d2b5	d__Bacteria	p__Actinobacteriota	c__Acidimicrobiia	o__Microtrichales	f__uncultured	g__uncultured	s__uncultured_bacterium	0.953166456	0	31	0	0	11	0	0	0	0	34	0	0	34	0.000118	0	0.000118	0.000146	0	0.000107	0.927523	N/A	N/A	-0.082611	0.784094	0.137684	0.647925	0.44059	0.143941	0.468936	-0.171967546	0.257010559	-0.073431588	0.165221074	-0.275368456	-0.183578971	0.593047723	0.420009062	0.820582398	0.607841489	0.386340424	0.567918269
d74eb955407b8424c9079493145f7c94	d__Bacteria	p__Planctomycetota	c__Planctomycetes	o__Gemmatales	f__Gemmataceae	g__uncultured	s__uncultured_bacterium	0.848819206	0	14	0	0	12	0	0	0	0	0	0	34	34	0.000118	0	0.000118	0.000091	0	0.000058	0.909886	N/A	N/A	0.431411	0.15248	-0.119326	0.692282	0.247832	0.411097	0.511639	-0.171967546	0.385515839	0.073431588	0.091789485	-0.486484273	-0.082610537	0.593047723	0.215854064	0.820582398	0.776630219	0.108761365	0.798539196
5ae0a7a5575582034ff63ab8f38fbe48	d__Bacteria	p__Acidobacteriota	c__Acidobacteriae	o__Subgroup_2	f__Subgroup_2	g__Subgroup_2	0	1	32	0	0	0	0	0	34	0	0	0	0	0	34	0.000118	0	0.000118	0.000111	0	0.000111	0.979028	N/A	N/A	-0.381665	0.20557	0.043005	0.886582	-0.403168	0.181172	0.556832	-0.134281627	0.204271555	0.172018152	0.005375567	0.440796513	-0.510678887	0.677358392	0.524238954	0.59293728	0.986771575	0.151489057	0.089774511
75bd910e1dafd29b4c2ba6d450454e8e	d__Bacteria	p__Armatimonadota	c__uncultured	o__uncultured	f__uncultured	g__uncultured	s__uncultured_bacterium	0.856897014	0	12	0	0	0	0	0	0	10	10	34	33	34	0.000303	0	0.000131	0.000042	0	0.000042	0.037339	N/A	N/A	0.6252	0.029708	0.07815	0.795485	0.050798	0.866209	0.63211	-0.243492377	-0.163757936	-0.623839756	-0.413293838	-0.452283823	0.116969954	0.445692547	0.611068017	0.030171995	0.181740995	0.139874647	0.717331256
7ad7a74138fdede6e8d96b7629d3a97d	d__Bacteria	p__Actinobacteriota	c__Acidimicrobiia	o__Microtrichales	f__Iamiaceae	g__Iamia	s__uncultured_bacterium	0.969528941	0	0	0	6	34	0	0	11	0	34	0	19	34	0.000223	0	0.000118	0.000139	0	0.000116	0.787545	N/A	N/A	-0.07815	0.800914	0.554865	0.060717	0.277433	0.355172	0.625261	-0.243492377	-0.35870786	-0.202747921	-0.28072789	0.07797997	0.35870786	0.445692547	0.252199305	0.527404884	0.376780839	0.809643603	0.252199305
c8a83d61e87e5442a4bfa13d12ca040c	d__Bacteria	p__Planctomycetota	c__Phycisphaerae	o__Tepidisphaerales	f__WD2101_soil_group	g__WD2101_soil_group	s__uncultured_bacterium	0.831071343	0	0	0	0	0	0	34	0	0	0	30	0	34	0.000223	0	0.000141	0	0	0	0.073511	N/A	N/A	0.091385	0.761822	-0.252652	0.402058	-0.462299	0.125209	0.5347	-0.134281627	0.123638046	-0.021502269	-0.182769286	0.107511345	-0.403167543	0.677358392	0.701851281	0.947116867	0.569656586	0.739456692	0.193759757
0f3a430046a53c9f71888f77550e4dd3	d__Bacteria	p__Bacteroidota	c__Bacteroidia	o__Flavobacteriales	f__Flavobacteriaceae	g__Flavobacterium	0	0.999997774	0	18	0	34	0	0	0	8	0	0	0	0	34	0.000028	0	0.000028	0.000181	0	0.000122	0.187235	N/A	N/A	0.018358	0.95145	0.045895	0.879017	-0.128505	0.669959	0.137684	-0.171967546	0.110147382	0.422231633	0.394694787	-0.201936868	-0.385515839	0.593047723	0.733271494	0.171528099	0.204183151	0.529093491	0.215854064
ad34da55cd5d6bf6da5ab1139d44cacc	d__Bacteria	p__Proteobacteria	c__Alphaproteobacteria	o__uncultured	f__uncultured	g__uncultured	s__uncultured_bacterium	0.917195277	23	0	0	0	0	34	0	0	0	0	0	0	34	0	0	0	0.000199	0	0.000129	0.094485	N/A	N/A	-0.591312	0.042868	-0.166643	0.580475	0.225774	0.453973	0.654518	0.604267319	0.381665274	0.231149391	0.241900526	0.499927753	0.021502269	0.037429038	0.220867467	0.46978065	0.448765409	0.097910881	0.947116867
8b608e1c2eb5390ea87fb2a0c47a8fd4	d__Bacteria	p__Myxococcota	c__bacteriap25	o__bacteriap25	f__bacteriap25	g__bacteriap25	s__metagenome	0.999999996	22	0	12	9	11	0	0	0	34	33	0	0	34	0.000233	0	0.000148	0.000188	0	0.000071	0.881703	N/A	N/A	-0.041056	0.89169	0.421753	0.161874	0.369501	0.220389	0.562221	-0.28025962	-0.127152791	-0.205688338	0.071055971	-0.048617243	0.130892579	0.377611159	0.693733072	0.521302419	0.826307535	0.880732261	0.685127421
23d89e3ea47204b2936a7e32fde0c3bb	d__Bacteria	p__Planctomycetota	c__Planctomycetes	o__Gemmatales	f__Gemmataceae	g__uncultured	s__uncultured_bacterium	0.957246787	0	14	0	0	8	0	0	0	0	0	0	34	34	0.000118	0	0.000118	0.000077	0	0.000051	0.86215	N/A	N/A	0.431411	0.15248	-0.119326	0.692282	0.247832	0.411097	0.511639	-0.171967546	0.31208425	0.036715794	0.055073691	-0.495663221	-0.073431588	0.593047723	0.323372026	0.909806933	0.865013709	0.101270638	0.820582398
c3af31702b038deb1ca27b7f1f8f5b5a	d__Bacteria	p__Planctomycetota	c__Planctomycetes	o__Gemmatales	f__Gemmataceae	g__uncultured	s__uncultured_bacterium	0.865511724	0	0	14	0	0	0	0	0	11	34	0	0	34	0.000157	0	0.000117	0.000049	0	0.000049	0.654191	N/A	N/A	-0.009179	0.975714	0.211116	0.483807	0.128505	0.669959	0.247321	-0.171967546	-0.550736912	-0.44058953	-0.156042125	-0.091789485	0.431410581	0.593047723	0.063497906	0.151703802	0.628187113	0.776630219	0.161423074
31cdbe71b0b648d64a56270f137b9b8a	d__Bacteria	p__Acidobacteriota	c__Vicinamibacteria	o__Vicinamibacterales	f__uncultured	g__uncultured	s__uncultured_Acidobacteria	0.989149849	34	0	0	0	0	0	0	0	0	0	0	0	34	0	0	0	0.000118	0	0.000118	0.526458	N/A	N/A	-0.305699	0.310635	0.218357	0.468939	-0.131014	0.663908	0.397865	-0.090909091	0.218356573	-0.043671315	0.043671315	0.218356573	-0.305699203	0.778725396	0.49536676	0.892800448	0.892800448	0.49536676	0.333893136
e4d9699729e0e056a0c772efc6dd6005	d__Bacteria	p__Proteobacteria	c__Gammaproteobacteria	o__Steroidobacterales	f__Steroidobacteraceae	g__uncultured	s__metagenome	0.995310052	0	0	0	0	0	0	0	0	34	0	0	0	34	0.000118	0	0.000118	0	0	0	0.439892	N/A	N/A	0.480384	0.111103	0.305699	0.310635	0.305699	0.310635	0.646276	-0.090909091	-0.218356573	-0.218356573	-0.131013944	-0.131013944	0.131013944	0.778725396	0.49536676	0.49536676	0.684848714	0.684848714	0.684848714
fac6e227fee42d4b628ed1c6d72bc55f	d__Bacteria	p__Actinobacteriota	c__Actinobacteria	o__Streptosporangiales	f__Thermomonosporaceae	0	0	0.986947616	22	0	16	7	0	0	0	34	0	26	0	15	34	0.000261	0	0.000128	0.000157	0	0.000081	0.713697	N/A	N/A	-0.354571	0.239603	0.552385	0.062547	-0.403092	0.181254	0.770281	-0.28025962	-0.463733707	-0.216907702	-0.175770034	0.149591518	0.082275335	0.377611159	0.128886474	0.498303318	0.58477133	0.642629746	0.799341907
6551d66ef2c110d584d8e0dd397daf43	d__Bacteria	p__Chloroflexi	c__TK10	o__TK10	f__TK10	g__TK10	s__uncultured_bacterium	0.725394009	0	0	0	0	0	0	0	34	0	0	0	0	34	0.000118	0	0.000118	0	0	0	0.439892	N/A	N/A	-0.043671	0.884836	0.393042	0.192379	-0.480384	0.111103	0.62222	-0.090909091	-0.305699203	-0.131013944	-0.393041832	0.131013944	-0.218356573	0.778725396	0.333893136	0.684848714	0.206255757	0.684848714	0.49536676
eb605ae19379fc4980bb45c9c78df4dc	d__Bacteria	p__Verrucomicrobiota	c__Verrucomicrobiae	o__Chthoniobacterales	f__Chthoniobacteraceae	g__Chthoniobacter	s__uncultured_bacterium	0.991845972	0	0	0	0	0	0	0	34	0	0	0	0	34	0.000118	0	0.000118	0	0	0	0.439892	N/A	N/A	-0.043671	0.884836	0.393042	0.192379	-0.480384	0.111103	0.62222	-0.090909091	-0.305699203	-0.131013944	-0.393041832	0.131013944	-0.218356573	0.778725396	0.333893136	0.684848714	0.206255757	0.684848714	0.49536676
18ff3ef32c4bfbbc9544da258df4acdf	d__Bacteria	p__Proteobacteria	c__Alphaproteobacteria	o__Rickettsiales	f__Mitochondria	g__Mitochondria	s__Talaromyces_phialosporus	0.999800027	0	0	0	0	0	0	0	34	0	0	0	0	34	0.000118	0	0.000118	0	0	0	0.439892	N/A	N/A	-0.043671	0.884836	0.393042	0.192379	-0.480384	0.111103	0.62222	-0.090909091	-0.305699203	-0.131013944	-0.393041832	0.131013944	-0.218356573	0.778725396	0.333893136	0.684848714	0.206255757	0.684848714	0.49536676
4f942911cd36301547e4989a4fa0256a	d__Bacteria	p__Actinobacteriota	c__MB-A2-108	o__MB-A2-108	f__MB-A2-108	g__MB-A2-108	s__uncultured_bacterium	0.999943987	0	0	0	0	0	0	0	0	0	34	0	0	34	0.000118	0	0.000118	0	0	0	0.526458	N/A	N/A	-0.393042	0.192379	0.480384	0.111103	0.218357	0.468939	0.657975	-0.090909091	-0.480384461	-0.480384461	-0.305699203	0.305699203	0.305699203	0.778725396	0.113937412	0.113937412	0.333893136	0.333893136	0.333893136
f3a565800ed665fca92e1b0ab59f50f2	d__Bacteria	p__Planctomycetota	c__Planctomycetes	o__Gemmatales	f__Gemmataceae	g__uncultured	0	0.999281849	0	0	0	6	0	24	0	0	0	0	0	34	34	0.000118	0	0.000118	0.000104	0	0.000082	0.958793	N/A	N/A	-0.146863	0.626194	-0.128505	0.669959	0.284547	0.345304	0.345036	0.515902637	-0.119326331	0.275368456	0.091789485	0.293726353	0.624168501	0.085991331	0.711849439	0.386340424	0.776630219	0.35411323	0.030059525
27b0bca5c048a9dfade9558dcf685681	d__Bacteria	p__Firmicutes	c__Clostridia	o__Lachnospirales	f__Lachnospiraceae	g__Lachnospiraceae_NK4A136_group	0	0.966910019	0	0	0	0	0	34	0	0	0	0	0	0	34	0	0	0	0.000118	0	0.000118	0.439892	N/A	N/A	-0.480384	0.111103	-0.393042	0.192379	0.393042	0.192379	0.734665	1	0.305699203	0.393041832	0.305699203	0.480384461	0.393041832	0	0.333893136	0.206255757	0.333893136	0.113937412	0.206255757
4b949e1a9f57c42856998e0336477228	d__Bacteria	0	0	0	0	0	0	1	0	0	0	0	0	34	0	0	0	0	0	0	34	0	0	0	0.000118	0	0.000118	0.439892	N/A	N/A	-0.480384	0.111103	-0.393042	0.192379	0.393042	0.192379	0.734665	1	0.305699203	0.393041832	0.305699203	0.480384461	0.393041832	0	0.333893136	0.206255757	0.333893136	0.113937412	0.206255757
ad8db58a1a12b3e051adb9f01bac6be3	d__Bacteria	p__Verrucomicrobiota	c__Verrucomicrobiae	o__Chthoniobacterales	f__Chthoniobacteraceae	g__Chthoniobacter	s__uncultured_bacterium	0.893177323	0	0	0	0	0	0	0	0	0	0	0	34	34	0.000118	0	0.000118	0	0	0	0.439892	N/A	N/A	0.305699	0.310635	0.131014	0.663908	-0.043671	0.884836	0.335446	-0.090909091	-0.393041832	-0.305699203	-0.480384461	-0.043671315	0.480384461	0.778725396	0.206255757	0.333893136	0.113937412	0.892800448	0.113937412
bf34422106e5974ddf75216e2c05273c	d__Bacteria	p__Firmicutes	c__Clostridia	o__Oscillospirales	f__Oscillospiraceae	g__uncultured	s__uncultured_bacterium	0.896559134	0	33	28	10	19	0	9	13	17	32	0	0	33	0.000247	0	0.000103	0.000313	0	0.00012	0.821447	N/A	N/A	0.110338	0.714403	0.046271	0.878034	0.170846	0.570965	0.208575	-0.356289417	0.110538185	0.167590152	0.399363766	-0.566953918	-0.174721648	0.255643519	0.732355743	0.60263078	0.198397798	0.054570154	0.587048707
51b33861421eeddf1a6bbc0b4956276e	d__Bacteria	p__Actinobacteriota	c__Actinobacteria	o__Frankiales	f__Acidothermaceae	g__Acidothermus	s__uncultured_bacterium	0.899046738	0	9	12	33	8	0	0	0	0	31	0	0	33	0.000108	0	0.000108	0.000216	0	0.000104	0.702962	N/A	N/A	-0.171556	0.569365	-0.07798	0.795921	0.257334	0.393393	0.318956	-0.243492377	-0.054585979	0.202747921	0.467879817	-0.257333899	0.148161942	0.445692547	0.866199571	0.527404884	0.12505078	0.419403871	0.645846155
09236a2b4b86d0eb4af961d9f9badfc2	d__Bacteria	p__Acidobacteriota	c__Subgroup_5	o__Subgroup_5	f__Subgroup_5	g__Subgroup_5	s__uncultured_bacterium	0.999992448	21	0	0	0	13	0	22	0	20	33	0	0	33	0.000261	0	0.000123	0.000118	0	0.000078	0.618422	N/A	N/A	-0.319718	0.28897	0.499072	0.097877	0.148162	0.623145	0.610937	-0.243492377	0.007797997	-0.202747921	-0.140363945	0.163757936	-0.10137396	0.445692547	0.980811173	0.527404884	0.663487858	0.611068017	0.753911923
ed161afa681b43efbf6abf1d7817b283	d__Bacteria	p__Acidobacteriota	c__Blastocatellia	o__Blastocatellales	f__Blastocatellaceae	g__Aridibacter	0	0.99928539	33	3	11	9	16	28	14	0	0	0	29	0	33	0.00015	0	0.000103	0.000348	0	0.000099	0.140004	N/A	N/A	-0.263387	0.38236	-0.530333	0.076106	0	1	0.592137	0.222277112	0.718975037	0.352368954	0.494740248	-0.0605078	-0.234912636	0.487459832	0.008413264	0.261284819	0.102007795	0.851818592	0.462373198
4b3977cd8585b4f32c9d5a3706f1301a	d__Bacteria	p__Proteobacteria	c__Gammaproteobacteria	o__Burkholderiales	f__TRA3-20	g__TRA3-20	0	0.999842437	0	14	0	16	31	0	0	0	17	0	33	0	33	0.000174	0	0.000118	0.000212	0	0.000107	0.897046	N/A	N/A	0.639436	0.025161	-0.109172	0.71729	0.382102	0.205052	0.75286	-0.243492377	0.397697845	0.163757936	0.35870786	-0.522465796	-0.187151927	0.445692547	0.200450363	0.611068017	0.252199305	0.081393209	0.5602731
0880fdd4221a42420a476a0a8ec6660e	d__Bacteria	p__Planctomycetota	c__OM190	o__OM190	f__OM190	g__OM190	s__uncultured_bacterium	0.933828214	14	13	10	17	33	0	0	19	28	0	28	0	33	0.000261	0	0.00012	0.000303	0	0.000092	0.881978	N/A	N/A	0.549125	0.064437	0.146196	0.627764	0.135498	0.653145	0.584184	-0.356289417	0.406495262	0.128366925	0.388666522	-0.624005885	-0.310220068	0.255643519	0.189757505	0.690935522	0.211803561	0.030115121	0.326424797
cca19678c3a9f58fa0be4db8fbaafaef	d__Bacteria	p__Desulfobacterota	c__uncultured	o__uncultured	f__uncultured	g__uncultured	s__metagenome	0.714942559	26	33	0	29	6	0	16	25	22	0	0	0	33	0.000219	0	0.000101	0.000327	0	0.00013	0.727959	N/A	N/A	0.036256	0.904288	0.195781	0.516124	-0.079763	0.791362	0.214492	-0.316983389	0.297296651	0.413314857	0.413314857	-0.16677617	-0.63810013	0.315424166	0.34801695	0.181716545	0.181716545	0.604419199	0.02556511
a678606428d24cd610720a499877981b	d__Bacteria	p__Chloroflexi	c__Chloroflexia	o__Thermomicrobiales	f__JG30-KF-CM45	g__JG30-KF-CM45	0	0.999998828	22	33	9	12	25	0	0	12	5	0	19	0	33	0.000125	0	0.000068	0.000352	0	0.000103	0.041508	N/A	N/A	0.320917	0.287165	-0.146196	0.627764	0.003566	0.990564	0.352667	-0.35564338	0.63355226	0.245590483	0.519655225	-0.637111543	-0.580163025	0.256568192	0.026974747	0.441657881	0.083341284	0.025866881	0.047978163
ffc67bc6cd42c0ba617649cb59f19863	d__Bacteria	p__Chloroflexi	c__Chloroflexia	o__Chloroflexales	f__Roseiflexaceae	g__uncultured	s__uncultured_Chloroflexaceae	0.976408836	0	15	0	0	4	0	0	0	6	0	0	33	33	0.000136	0	0.000113	0.000066	0	0.000051	0.763989	N/A	N/A	0.661513	0.019138	0.045765	0.879356	0.36196	0.229951	0.755453	-0.20785649	0.153937001	-0.091530109	-0.029123216	-0.532538816	0.004160459	0.516822372	0.632887549	0.777247346	0.928410573	0.074666335	0.989761605
7cbb18d51fcc7d54d4f6e21e694559b9	d__Bacteria	p__Planctomycetota	c__Planctomycetes	o__Gemmatales	f__Gemmataceae	g__uncultured	0	0.986832248	0	0	0	0	17	0	18	0	16	32	0	33	33	0.000345	0	0.000124	0.000059	0	0.000059	0.025158	N/A	N/A	0.085778	0.776032	0.413294	0.170456	0.218344	0.468965	0.47523	-0.243492377	-0.272929893	-0.327515872	-0.382101851	0.046787982	0.288525887	0.445692547	0.39073083	0.29870715	0.220295557	0.885193119	0.363093544
e179dbbc72a9abddf190f063e045e340	d__Bacteria	p__Actinobacteriota	c__Thermoleophilia	o__Gaiellales	f__uncultured	g__uncultured	0	0.896649989	0	33	0	0	0	0	0	0	0	0	0	0	33	0	0	0	0.000115	0	0.000115	0.439892	N/A	N/A	0.218357	0.468939	-0.305699	0.310635	0.043671	0.884836	0.378205	-0.090909091	0.480384461	0.218356573	0.393041832	-0.480384461	-0.480384461	0.778725396	0.113937412	0.49536676	0.206255757	0.113937412	0.113937412
681690dd1ab66936df958f702dfb3e16	d__Bacteria	p__Actinobacteriota	c__Thermoleophilia	o__Gaiellales	f__uncultured	g__uncultured	s__uncultured_Solirubrobacter	0.777908333	21	0	0	0	0	0	0	33	0	9	0	0	33	0.000146	0	0.000113	0.000073	0	0.000073	0.772912	N/A	N/A	-0.431411	0.15248	0.679242	0.015126	-0.321263	0.286645	0.866427	-0.171967546	-0.284547405	-0.367157942	-0.37633689	0.403873736	-0.201936868	0.593047723	0.370043663	0.240379807	0.227919558	0.192906105	0.529093491
9e82b3360851b5ec7a74054334b07e6e	d__Bacteria	p__Acidobacteriota	c__Blastocatellia	o__11-24	f__11-24	g__11-24	s__uncultured_Acidobacteria	0.940297465	0	0	30	33	0	0	0	0	0	0	0	0	33	0	0	0	0.000219	0	0.000139	0.071892	N/A	N/A	-0.075258	0.802895	-0.290281	0.335672	-0.102136	0.734801	0.316794	-0.134281627	-0.123638046	0.413918677	0.532181156	-0.231149391	0.182769286	0.677358392	0.701851281	0.18101499	0.074898427	0.46978065	0.569656586
8bff8af55aa6e403e7b6fa4ef3d45a23	d__Bacteria	p__Planctomycetota	c__Planctomycetes	o__Isosphaerales	f__Isosphaeraceae	g__uncultured	s__uncultured_Isosphaera	0.998897291	0	0	33	0	0	0	0	0	0	0	0	0	33	0	0	0	0.000115	0	0.000115	0.439892	N/A	N/A	0.043671	0.884836	-0.480384	0.111103	-0.305699	0.310635	0.571077	-0.090909091	-0.131013944	0.043671315	0.218356573	-0.393041832	0.218356573	0.778725396	0.684848714	0.892800448	0.49536676	0.206255757	0.49536676
ca54271138fd5c8b7ed229b7f3e920f9	d__Bacteria	p__Verrucomicrobiota	c__Verrucomicrobiae	o__Chthoniobacterales	f__Chthoniobacteraceae	g__Chthoniobacter	s__uncultured_bacterium	0.863428068	0	0	23	10	0	0	33	0	17	27	0	27	33	0.000362	0	0.000123	0.000115	0	0.000081	0.055042	N/A	N/A	-0.044877	0.881679	0.17577	0.559918	-0.16829	0.576738	0.247449	-0.279700777	-0.578511266	-0.093308269	-0.126899245	0.033590977	0.320980444	0.378603318	0.048770089	0.773019011	0.694317724	0.917458947	0.309020483
8a01f67c1e585505f4f1dfdce7cd1295	d__Bacteria	p__Latescibacterota	c__Latescibacterota	o__Latescibacterota	f__Latescibacterota	g__Latescibacterota	s__uncultured_Acidobacterium	0.754290096	0	0	16	12	13	0	0	24	0	33	0	0	33	0.000199	0	0.000128	0.000143	0	0.000065	0.832754	N/A	N/A	-0.27293	0.365356	0.327516	0.27737	-0.046788	0.876681	0.42889	-0.243492377	-0.187151927	0.031191988	0.140363945	-0.171555933	0.210545918	0.445692547	0.5602731	0.92333796	0.663487858	0.593946326	0.511288642
ba9226c5aa860b14b5792522c6fb7eca	d__Bacteria	p__Planctomycetota	c__Phycisphaerae	o__Tepidisphaerales	f__WD2101_soil_group	g__WD2101_soil_group	0	0.99999988	0	0	16	0	0	0	0	33	0	0	24	0	33	0.000199	0	0.000128	0.000056	0	0.000056	0.232731	N/A	N/A	0.238653	0.42864	-0.100968	0.73772	-0.651705	0.021667	0.701334	-0.171967546	-0.220294765	-0.257010559	-0.201936868	-0.367157942	-0.045894743	0.593047723	0.491450645	0.420009062	0.529093491	0.240379807	0.887372502
91cbf772ce3e27d2c103f08bf9b085f1	d__Bacteria	p__Proteobacteria	c__Gammaproteobacteria	o__Diplorickettsiales	f__Diplorickettsiaceae	g__Aquicella	0	1	0	0	16	0	20	0	0	0	0	0	0	33	33	0.000115	0	0.000115	0.000125	0	0.00008	0.967636	N/A	N/A	0.330442	0.2731	-0.183579	0.542616	0.110147	0.714874	0.393733	-0.171967546	0	-0.036715794	-0.018357897	-0.431410581	0.357978993	0.593047723	1	0.909806933	0.954842657	0.161423074	0.253234442
0a9ce98bf38638d67797cbbf7cbbc6b7	d__Bacteria	p__Myxococcota	c__Polyangia	o__Polyangiales	f__Sandaracinaceae	g__uncultured	s__metagenome	0.990785262	0	0	0	8	11	0	16	0	33	0	0	0	33	0.000171	0	0.000117	0.000066	0	0.000043	0.65881	N/A	N/A	0.220504	0.464577	0.133135	0.658809	0.282911	0.348085	0.382604	-0.20785649	0.091530109	0.291232165	0.170578839	-0.004160459	-0.120653325	0.516822372	0.777247346	0.358405435	0.596081538	0.989761605	0.708767837
7be8e7f5d69206dc83c132a7d66a332a	d__Bacteria	p__Planctomycetota	c__Phycisphaerae	o__Tepidisphaerales	f__WD2101_soil_group	g__WD2101_soil_group	s__uncultured_bacterium	0.885458557	0	10	7	0	13	33	0	0	0	10	20	18	33	0.000167	0	0.00008	0.000219	0	0.000104	0.829606	N/A	N/A	0.09081	0.763275	-0.439521	0.144916	0.385035	0.201597	0.591335	0.407550072	0.514830787	0.058009103	0.217534135	-0.348054616	0.232036411	0.188499647	0.08675862	0.8578818	0.497032715	0.267575666	0.468029724
2851d4f4db34365d076ca6125dd848c4	d__Bacteria	p__Verrucomicrobiota	c__Verrucomicrobiae	o__Chthoniobacterales	f__Xiphinematobacteraceae	g__Candidatus_Xiphinematobacter	s__uncultured_Verrucomicrobia	0.827705018	0	0	0	0	0	0	0	33	0	0	0	0	33	0.000115	0	0.000115	0	0	0	0.439892	N/A	N/A	-0.043671	0.884836	0.393042	0.192379	-0.480384	0.111103	0.62222	-0.090909091	-0.305699203	-0.131013944	-0.393041832	0.131013944	-0.218356573	0.778725396	0.333893136	0.684848714	0.206255757	0.684848714	0.49536676
0c692435de695cc670477692adc8010f	d__Bacteria	p__Myxococcota	c__Myxococcia	o__Myxococcales	f__Anaeromyxobacteraceae	g__Anaeromyxobacter	s__uncultured_bacterium	0.96968361	0	0	0	0	0	0	0	33	0	18	0	0	33	0.000178	0	0.000119	0	0	0	0.113026	N/A	N/A	-0.301032	0.318081	0.639693	0.025084	-0.236525	0.432768	0.7455	-0.134281627	-0.569810127	-0.430045379	-0.521430022	0.3117829	0.032253403	0.677358392	0.05309411	0.16290152	0.082107485	0.323864452	0.920736382
670866a4e395ddc0605ea336a0dd2f2b	d__Bacteria	p__Acidobacteriota	c__Blastocatellia	o__Blastocatellales	f__Blastocatellaceae	g__JGI_0001001-H03	s__uncultured_soil	0.825408672	0	0	4	0	0	0	0	25	0	33	0	0	33	0.000202	0	0.00013	0.000014	0	0.000014	0.125774	N/A	N/A	-0.293726	0.329967	0.3488	0.247338	-0.302905	0.315078	0.547438	-0.171967546	-0.614989552	-0.413052684	-0.357978993	0.100968434	0.201936868	0.593047723	0.033314998	0.182021679	0.253234442	0.754869662	0.529093491
c70c97721d4324c7a05c3d0214793a66	d__Bacteria	p__Armatimonadota	c__uncultured	o__uncultured	f__uncultured	g__uncultured	s__uncultured_bacterium	0.947481173	0	22	8	11	0	33	0	0	0	0	0	0	33	0	0	0	0.000258	0	0.000111	0.012525	-3.14	0.02223	-0.257948	0.392264	-0.653192	0.021268	0.245467	0.415575	0.743943	0.467677102	0.453490085	0.669833979	0.815450062	-0.191381137	0.016641838	0.12523656	0.138689485	0.017168835	0.00122559	0.551278394	0.959060596
ff376a9a578436091ca57aa1138129d1	d__Bacteria	p__Myxococcota	c__Polyangia	o__Polyangiales	f__Sandaracinaceae	g__uncultured	s__metagenome	0.922090263	0	9	15	12	19	0	0	0	32	0	29	0	32	0.000212	0	0.000135	0.000192	0	0.000067	0.942202	N/A	N/A	0.709143	0.00981	-0.242601	0.42104	0.268728	0.372785	0.796212	-0.28025962	0.22064749	-0.003739788	0.291703461	-0.721779076	-0.014959152	0.377611159	0.490739472	0.990796787	0.357592292	0.008043706	0.963197444
bf579d95185aa2fd11fe8bab16f121dc	d__Bacteria	p__Verrucomicrobiota	c__Verrucomicrobiae	o__Pedosphaerales	f__Pedosphaeraceae	0	0	1	0	18	0	13	23	0	0	0	0	32	23	0	32	0.000192	0	0.000124	0.000188	0	0.000088	0.985115	N/A	N/A	0.074243	0.805501	0.070335	0.815548	0.37512	0.213451	0.388811	-0.243492377	0.350909863	0.046787982	0.311919878	-0.382101851	-0.194949924	0.445692547	0.263402657	0.885193119	0.32364057	0.220295557	0.543735113
8974ea0e62327c688fdbc00ce7308bed	d__Bacteria	p__Proteobacteria	c__Alphaproteobacteria	o__Tistrellales	f__Geminicoccaceae	g__uncultured	0	0.999980656	0	0	0	0	32	0	0	0	0	0	0	0	32	0	0	0	0.000111	0	0.000111	0.348803	N/A	N/A	0.131014	0.663908	-0.043671	0.884836	0.480384	0.111103	0.499841	-0.090909091	0.393041832	0.131013944	0.131013944	-0.218356573	-0.043671315	0.778725396	0.206255757	0.684848714	0.684848714	0.49536676	0.892800448
7beef0c8d7b21a7fea5ce6528ac9bfc5	d__Bacteria	p__Proteobacteria	c__Alphaproteobacteria	o__Rhodobacterales	f__Rhodobacteraceae	0	0	0.999675938	0	14	0	0	32	0	0	0	0	0	0	0	32	0	0	0	0.00016	0	0.000112	0.130088	N/A	N/A	0.252652	0.402058	-0.241901	0.422383	0.413919	0.169811	0.54192	-0.134281627	0.639692501	0.25265166	0.370914139	-0.499927753	-0.360163005	0.677358392	0.025084403	0.428209473	0.235233133	0.097910881	0.250140132
26c4413eee52cf2a9fa86eafcc3453e4	d__Bacteria	p__Proteobacteria	c__Alphaproteobacteria	o__Sphingomonadales	f__Sphingomonadaceae	g__Altererythrobacter	0	0.999550673	7	25	0	0	13	0	22	0	32	0	0	32	32	0.0003	0	0.000138	0.000157	0	0.000086	0.645945	N/A	N/A	0.516091	0.085262	0.115933	0.696588	0.164551	0.581734	0.553956	-0.28025962	0.284223885	0.041137668	0.01869894	-0.310402401	-0.291703461	0.377611159	0.37061186	0.898990856	0.954004524	0.326125519	0.357592292
8e312d1b49f9afc1a73bf47cbf0b0101	d__Bacteria	p__Planctomycetota	c__Planctomycetes	o__Gemmatales	f__Gemmataceae	g__uncultured	s__metagenome	0.757567739	0	0	0	0	11	0	0	11	0	26	0	32	32	0.00024	0	0.000122	0.000038	0	0.000038	0.073832	N/A	N/A	0.016683	0.955874	0.558887	0.058894	0.10427	0.729475	0.568775	-0.20785649	-0.345318138	-0.403564571	-0.532538816	0.033283676	0.33283676	0.516822372	0.27161068	0.193279539	0.074666335	0.918211818	0.290455091
731b340185643e9f6e626560c3dc894f	d__Bacteria	p__Planctomycetota	c__OM190	o__OM190	f__OM190	g__OM190	0	0.999995592	0	6	0	3	5	0	0	0	10	0	0	32	32	0.000146	0	0.00011	0.000049	0	0.000023	0.650514	N/A	N/A	0.647234	0.022896	0.11697	0.698056	0.444486	0.14043	0.793827	-0.243492377	-0.007797997	-0.015595994	-0.007797997	-0.428889832	0.202747921	0.445692547	0.980811173	0.961631678	0.980811173	0.164159595	0.527404884
9cbe3bdd5d26c54617955744ec2bef2f	d__Bacteria	p__Firmicutes	c__Bacilli	o__Paenibacillales	f__Paenibacillaceae	g__Paenibacillus	0	0.999960324	0	17	15	32	11	0	0	0	0	0	0	0	32	0	0	0	0.000261	0	0.000102	0.008086	-3.14	0.02223	0.120653	0.689037	-0.428527	0.15524	0.166418	0.580984	0.475277	-0.20785649	0.366120436	0.557501573	0.757203629	-0.565822492	-0.170578839	0.516822372	0.241813022	0.05965929	0.004346479	0.05516271	0.596081538
b6ef33411d030d0bfdb27741e80d6307	d__Bacteria	p__Planctomycetota	c__Phycisphaerae	o__Tepidisphaerales	f__WD2101_soil_group	g__WD2101_soil_group	s__uncultured_planctomycete	0.910559578	0	0	6	0	10	0	23	0	10	0	0	32	32	0.000226	0	0.000118	0.000056	0	0.000037	0.140866	N/A	N/A	0.398565	0.186204	-0.03126	0.917425	0	1	0.399789	-0.24402344	-0.113317567	0.035167521	-0.214912626	-0.070335041	0.109410064	0.444669646	0.725852244	0.913597484	0.502359605	0.828046495	0.735000087
cbcc48c5e187e8849be6da3cfe5137ee	d__Bacteria	p__Chloroflexi	c__Ktedonobacteria	o__C0119	f__C0119	g__C0119	0	0.999999739	32	0	0	3	0	0	0	0	0	0	0	0	32	0	0	0	0.000122	0	0.00011	0.212832	N/A	N/A	-0.333285	0.268994	0.204272	0.498094	-0.016127	0.957344	0.391236	-0.134281627	0.145140315	0.290280631	0.360163005	0.204271555	-0.215022689	0.677358392	0.652662819	0.360050124	0.250140132	0.524238954	0.502135449
435220900126bdcb146b8903e830b78b	d__Bacteria	p__Actinobacteriota	c__Actinobacteria	o__0319-7L14	f__0319-7L14	g__0319-7L14	s__uncultured_bacterium	0.996449408	0	0	10	8	0	0	0	32	0	19	0	0	32	0.000178	0	0.000118	0.000063	0	0.00004	0.633737	N/A	N/A	-0.307874	0.307206	0.345318	0.252089	-0.312034	0.300715	0.558029	-0.208372904	-0.55054508	-0.066732737	-0.062561941	0.016683184	0.145977862	0.515757786	0.063609192	0.836746121	0.846839619	0.958958959	0.650770878
141999991ab11e14727aab31574bd2cf	d__Bacteria	p__Myxococcota	c__Myxococcia	o__Myxococcales	f__Anaeromyxobacteraceae	g__Anaeromyxobacter	0	0.999992348	0	12	0	0	0	0	32	0	0	0	0	0	32	0.000111	0	0.000111	0.000042	0	0.000042	0.754506	N/A	N/A	-0.026878	0.928968	-0.311783	0.301105	-0.284905	0.344698	0.423204	-0.134281627	0.360163005	0.392416408	0.231149391	-0.010751134	-0.639692501	0.677358392	0.250140132	0.207043295	0.46978065	0.973546207	0.025084403
f5261d8aea1e0ecf4473e875ca7601a9	d__Bacteria	p__Chloroflexi	c__Ktedonobacteria	o__Ktedonobacterales	f__Ktedonobacteraceae	g__Ktedonobacter	s__uncultured_bacterium	0.798076848	1	0	0	0	0	0	9	32	0	0	0	0	32	0.000143	0	0.00011	0.000003	0	0.000003	0.171936	N/A	N/A	-0.330442	0.2731	0.321263	0.286645	-0.670063	0.017117	0.813257	-0.171967546	-0.082610537	0.073431588	-0.293726353	0.458947427	-0.569094809	0.593047723	0.798539196	0.820582398	0.35411323	0.133408824	0.053461119
d2cbc9ff4f3be919f0f839693b95b463	d__Bacteria	p__Proteobacteria	c__Alphaproteobacteria	o__Elsterales	f__uncultured	g__uncultured	s__uncultured_bacterium	0.902149298	0	0	0	0	0	0	12	32	0	0	0	0	32	0.000153	0	0.000111	0	0	0	0.141555	N/A	N/A	-0.182769	0.544397	0.225774	0.453973	-0.650444	0.022009	0.712359	-0.134281627	-0.215022689	0.102135777	-0.344036303	0.370914139	-0.440796513	0.677358392	0.502135449	0.752113588	0.273512748	0.235233133	0.151489057
1da3700384049096a7cf88e23d5e7b4b	d__Bacteria	p__Verrucomicrobiota	c__Verrucomicrobiae	o__Pedosphaerales	f__Pedosphaeraceae	g__Pedosphaeraceae	0	0.999986447	0	0	0	0	0	0	0	32	0	0	0	0	32	0.000111	0	0.000111	0	0	0	0.348803	N/A	N/A	-0.043671	0.884836	0.393042	0.192379	-0.480384	0.111103	0.62222	-0.090909091	-0.305699203	-0.131013944	-0.393041832	0.131013944	-0.218356573	0.778725396	0.333893136	0.684848714	0.206255757	0.684848714	0.49536676
e89fb3e2204e22ccdf51e3529fd6b6c4	d__Bacteria	p__Chloroflexi	c__Anaerolineae	o__Anaerolineales	f__Anaerolineaceae	g__uncultured	0	0.960703781	0	0	0	2	0	32	0	0	0	16	0	0	32	0.000056	0	0.000056	0.000118	0	0.00011	0.787011	N/A	N/A	-0.670063	0.017117	0.036716	0.903079	0.495663	0.100191	0.834275	0.630547668	-0.100968434	0.238652662	0.284547405	0.569094809	0.50484217	0.027936319	0.754869662	0.455066178	0.370043663	0.053461119	0.094132756
c35de04fa72d7faee745ea242f7634e4	d__Bacteria	p__Planctomycetota	c__Phycisphaerae	o__Tepidisphaerales	f__WD2101_soil_group	g__WD2101_soil_group	s__uncultured_bacterium	0.828879304	0	0	0	0	0	0	0	0	0	0	0	32	32	0.000111	0	0.000111	0	0	0	0.23765	N/A	N/A	0.305699	0.310635	0.131014	0.663908	-0.043671	0.884836	0.335446	-0.090909091	-0.393041832	-0.305699203	-0.480384461	-0.043671315	0.480384461	0.778725396	0.206255757	0.333893136	0.113937412	0.892800448	0.113937412
fe7a7a14117307add1cf068f44d37f84	d__Bacteria	p__Firmicutes	c__Bacilli	o__Brevibacillales	f__Brevibacillaceae	g__Brevibacillus	0	0.999958889	0	0	0	0	6	0	0	0	0	18	0	32	32	0.000174	0	0.000116	0.000021	0	0.000021	0.164584	N/A	N/A	0.045895	0.879017	0.376337	0.211969	0.357979	0.235116	0.521426	-0.172487872	-0.340648696	-0.428112551	-0.455732715	0.018413443	0.506369684	0.591912534	0.278576188	0.16500929	0.13650338	0.954706147	0.092978707
aab285c4e608dda774dbe747cbaff732	d__Bacteria	p__Chloroflexi	c__Anaerolineae	o__SBR1031	f__SBR1031	g__SBR1031	s__uncultured_soil	0.999995639	0	11	0	0	0	0	0	0	0	0	0	32	32	0.000111	0	0.000111	0.000038	0	0.000038	0.7408	N/A	N/A	0.392416	0.193088	-0.102136	0.734801	-0.005376	0.985775	0.405526	-0.134281627	0.010751134	-0.09676021	-0.118262479	-0.360163005	0.05913124	0.677358392	0.973546207	0.764826788	0.714322824	0.250140132	0.855157991
401ac25e04267e889c901106bd6c2107	d__Bacteria	p__Chloroflexi	c__Chloroflexia	o__Kallotenuales	f__AKIW781	g__AKIW781	s__uncultured_Chloroflexi	0.878469589	8	24	31	14	8	11	0	22	16	0	22	20	31	0.000279	0	0.00009	0.000334	0	0.000081	0.803342	N/A	N/A	0.590518	0.043219	-0.390164	0.195656	-0.347984	0.248446	0.78869	-0.30677372	0.189474851	0.129825361	0.421055223	-0.873689589	-0.115790186	0.332109744	0.555325297	0.687579752	0.172851235	0.00020406	0.720080461
20b2a1cd685acf58314fb59252a14448	d__Bacteria	p__Proteobacteria	c__Alphaproteobacteria	o__Sphingomonadales	f__Sphingomonadaceae	g__Novosphingobium	0	0.997239172	0	17	20	26	27	0	0	0	31	0	24	0	31	0.000192	0	0.000123	0.000313	0	0.000104	0.687436	N/A	N/A	0.627032	0.029093	-0.16049	0.594528	0.395627	0.189471	0.758582	-0.279700777	0.283657137	0.209010522	0.466541344	-0.679284196	-0.044787969	0.378603318	0.371608336	0.514444662	0.126280774	0.015117068	0.890073873
816ebb72c57410cfcc6c9c5db3a37129	d__Bacteria	p__Chloroflexi	c__JG30-KF-CM66	o__JG30-KF-CM66	f__JG30-KF-CM66	g__JG30-KF-CM66	0	0.999998884	5	11	7	3	23	31	0	0	23	0	13	0	31	0.000125	0	0.000084	0.000279	0	0.000096	0.190897	N/A	N/A	0.235339	0.435078	-0.492073	0.102675	0.599046	0.039558	0.810171	0.311187957	0.637111543	0.266946177	0.533892354	-0.43779173	0.014237129	0.324837832	0.025866881	0.401611049	0.073792459	0.154625613	0.964972782
8d57ff23852e4416c62ce6bbd89b1eae	d__Bacteria	p__Chloroflexi	c__Chloroflexia	o__Thermomicrobiales	f__JG30-KF-CM45	g__JG30-KF-CM45	0	0.978873638	31	15	11	13	5	3	0	0	8	14	0	18	31	0.000139	0	0.000068	0.000272	0	0.000085	0.187959	N/A	N/A	-0.042255	0.888547	0.197188	0.513113	0.2324	0.440835	0.307699	-0.220290682	0.141098961	0.165791279	0.46562657	-0.321000136	-0.021164844	0.491458881	0.661818127	0.606585799	0.127125939	0.308989116	0.947945738
2c545231aacaf1d8c6b3f8f8930d4363	d__Bacteria	p__Desulfobacterota	c__Desulfovibrionia	o__Desulfovibrionales	f__Desulfovibrionaceae	g__Bilophila	s__uncultured_bacterium	0.999290515	0	15	6	4	14	22	7	0	7	14	31	0	31	0.000205	0	0.000099	0.000212	0	0.00007	0.97426	N/A	N/A	0.05654	0.851251	-0.477059	0.113598	0.420518	0.163106	0.638449	0.219899749	0.584521537	0.098593994	0.373248692	-0.415503261	-0.07746671	0.49224764	0.045932042	0.76048374	0.232067671	0.179181966	0.810876457
ec57d85e70abd32e9a4099d0795f66a8	d__Bacteria	p__Chloroflexi	c__TK10	o__TK10	f__TK10	g__TK10	s__uncultured_Chloroflexi	0.877440886	0	31	18	14	15	0	9	0	0	0	0	26	31	0.000122	0	0.00009	0.000272	0	0.0001	0.212087	N/A	N/A	0.324713	0.281502	-0.44788	0.137425	-0.007465	0.980248	0.553254	-0.279700777	0.369500744	0.466541344	0.518793974	-0.585975927	-0.167954884	0.378603318	0.237161988	0.126280774	0.08394452	0.045263201	0.60183007
77ee1eb7c64e41c9c3aaabb2028c7430	d__Bacteria	p__Entotheonellaeota	c__Entotheonellia	o__Entotheonellales	f__Entotheonellaceae	g__Entotheonellaceae	s__uncultured_microorganism	0.923051543	31	0	19	18	26	0	0	20	17	0	0	0	31	0.000129	0	0.000082	0.000327	0	0.000111	0.12669	N/A	N/A	-0.04852	0.872154	0.231405	0.442795	-0.055985	0.852695	0.242974	-0.279700777	0.164222553	0.231404506	0.324712775	-0.190348868	-0.115702253	0.378603318	0.610042747	0.469276756	0.303106688	0.553468309	0.720285494
3fe7f9741d766e921a3c59dc96d5deea	d__Bacteria	p__Proteobacteria	c__Alphaproteobacteria	o__Rhizobiales	f__Beijerinckiaceae	g__FFCH5858	s__uncultured_bacterium	0.931564457	0	0	7	31	9	0	23	0	26	27	0	0	31	0.000265	0	0.000119	0.000164	0	0.000103	0.730733	N/A	N/A	-0.119435	0.692017	0.287389	0.340507	0.313516	0.298426	0.441757	-0.279700777	-0.261263152	0.216475183	0.212742853	0.108237592	0.089575938	0.378603318	0.412084111	0.499181447	0.506787667	0.737751195	0.781900627
0cb0670f6ebe14dd9a281ba5970b118b	d__Bacteria	p__Planctomycetota	c__Planctomycetes	o__Planctomycetales	f__Rubinisphaeraceae	g__SH-PL14	s__Planctomyces_sp.	0.860883936	0	14	9	0	22	0	30	0	13	23	31	0	31	0.000338	0	0.00012	0.000157	0	0.000079	0.17394	N/A	N/A	0.246539	0.413542	-0.137772	0.647716	-0.014502	0.961638	0.282794	-0.317580908	0.370505124	-0.032691629	0.061750854	-0.37776993	-0.414093962	0.314462261	0.235790353	0.919662478	0.848804985	0.226009858	0.180811651
4788e712a1833db4b1b944ea47ae7a2c	d__Bacteria	p__Actinobacteriota	c__Acidimicrobiia	0	0	0	0	0.805817527	18	0	0	16	27	0	0	0	0	31	0	0	31	0.000108	0	0.000108	0.000212	0	0.0001	0.706335	N/A	N/A	-0.416046	0.167627	0.44933	0.136156	0.441009	0.14356	0.754639	-0.208372904	0.129294678	0.141807066	0.266930948	0.120953086	-0.004170796	0.515757786	0.688800225	0.660210864	0.401638933	0.708072274	0.98973617
a84536420f1d2bfcad7c99841fdd714c	d__Bacteria	p__Proteobacteria	c__Alphaproteobacteria	o__uncultured	f__uncultured	g__uncultured	0	0.996845864	31	0	0	8	0	17	18	0	0	17	0	0	31	0.000122	0	0.000077	0.000195	0	0.000107	0.769607	N/A	N/A	-0.832298	0.000783	0.132855	0.659481	0.007815	0.979322	0.842871	0.146095426	0.054585979	0.343111866	0.233939909	0.733011713	-0.163757936	0.650505463	0.866199571	0.274889219	0.464282613	0.006683813	0.611068017
270df5925731177cbbc8aa29a2185a53	d__Bacteria	p__Planctomycetota	c__Planctomycetes	o__Planctomycetales	f__Rubinisphaeraceae	g__SH-PL14	s__uncultured_Planctomycetaceae	0.854778268	22	8	0	0	31	0	0	12	25	11	29	17	31	0.000327	0	0.000089	0.000212	0	0.000114	0.674363	N/A	N/A	0.558807	0.058937	0.39508	0.190083	0.213557	0.478766	0.716911	-0.35564338	0.242031201	-0.434232448	-0.252709048	-0.419995319	-0.238471918	0.256568192	0.448512778	0.158394173	0.428101004	0.174048806	0.45541804
adf064026e718024b28775f6a04a1175	d__Bacteria	p__Actinobacteriota	c__Thermoleophilia	o__Solirubrobacterales	f__67-14	g__67-14	s__uncultured_actinobacterium	0.846229969	0	31	0	0	0	0	0	0	0	15	19	14	31	0.000167	0	0.000076	0.000108	0	0.000108	0.807146	N/A	N/A	0.324516	0.281794	-0.045765	0.879356	-0.008321	0.977983	0.327833	-0.20785649	0.004160459	-0.470131923	-0.220504353	-0.391083193	-0.058246433	0.516822372	0.989761605	0.122998942	0.491028011	0.208728196	0.857305599
eef66829d5fc7df94d378640e68cdaa8	d__Bacteria	p__Proteobacteria	c__Gammaproteobacteria	o__Gammaproteobacteria_Incertae_Sedis	f__Unknown_Family	g__Acidibacter	s__uncultured_bacterium	0.715513171	0	0	31	17	0	0	0	0	0	0	0	0	31	0	0	0	0.000167	0	0.000112	0.112496	N/A	N/A	-0.053756	0.858497	-0.354787	0.239317	-0.155891	0.605133	0.391236	-0.134281627	-0.134389181	0.360163005	0.499927753	-0.284905064	0.204271555	0.677358392	0.677112302	0.250140132	0.097910881	0.369416037	0.524238954
f41bdd3950eb73241667b3545c2470f0	d__Bacteria	p__Bacteroidota	c__Bacteroidia	o__Sphingobacteriales	f__env.OPS_17	g__env.OPS_17	s__uncultured_Bacteroidetes	0.956909985	0	0	8	0	0	0	31	0	23	0	0	25	31	0.000275	0	0.000125	0.000028	0	0.000028	0.035055	N/A	N/A	0.303714	0.313789	-0.058246	0.846817	-0.278751	0.35522	0.416337	-0.20785649	-0.391083193	-0.108171947	-0.278750786	-0.041604595	0.195541596	0.516822372	0.208728196	0.737905309	0.380293001	0.897849624	0.542488694
44874e4cee4ca7e72a7053ae59b7c55c	d__Bacteria	p__Planctomycetota	c__Planctomycetes	o__Planctomycetales	f__uncultured	g__uncultured	0	0.999908116	0	0	0	13	8	0	0	0	31	0	0	0	31	0.000108	0	0.000108	0.000073	0	0.000048	0.872594	N/A	N/A	0.339621	0.259998	0.229474	0.44661	0.559916	0.058329	0.693907	-0.171967546	0.018357897	0.211115816	0.275368456	-0.183578971	0.100968434	0.593047723	0.954842657	0.510119378	0.386340424	0.567918269	0.754869662
45a11adf2384ecba7235202e61ea714c	d__Bacteria	p__Actinobacteriota	c__Thermoleophilia	o__Solirubrobacterales	f__67-14	g__67-14	s__uncultured_bacterium	0.762016317	0	12	0	8	31	0	0	0	0	14	0	0	31	0.000049	0	0.000049	0.000178	0	0.000103	0.208225	N/A	N/A	-0.09153	0.761455	0.124814	0.678903	0.557502	0.059659	0.578588	-0.20785649	0.349478598	0.274590327	0.457650545	-0.299553084	-0.174739299	0.516822372	0.26548974	0.387738614	0.134651695	0.344193225	0.587010335
2446d303b37a6fe5a1196556ec6a98c6	d__Bacteria	p__Chloroflexi	c__Dehalococcoidia	o__S085	f__S085	g__S085	s__uncultured_bacterium	0.99998159	22	7	0	10	16	0	20	0	11	0	0	31	31	0.000216	0	0.000111	0.000192	0	0.000075	0.923907	N/A	N/A	0.174027	0.563816	0.210283	0.485534	0.072511	0.809948	0.282422	-0.316983389	0.261040962	0.224785273	0.079762516	0.007251138	-0.210282997	0.315424166	0.412496319	0.482431644	0.80536501	0.982156654	0.511828473
fbd0da686af750c9bb08797148e3ea32	d__Bacteria	p__Proteobacteria	c__Alphaproteobacteria	o__Elsterales	f__uncultured	g__uncultured	0	0.999991757	17	0	0	0	0	0	14	31	0	0	0	0	31	0.000157	0	0.000109	0.000059	0	0.000059	0.677089	N/A	N/A	-0.339621	0.259998	0.357979	0.235116	-0.642526	0.024245	0.810143	-0.171967546	-0.06425264	0.036715794	-0.284547405	0.44058953	-0.559915861	0.593047723	0.842745428	0.909806933	0.370043663	0.151703802	0.058329285
df8ccc83457fa7a13d3aa89a402b6c29	d__Bacteria	p__Chloroflexi	c__AD3	o__AD3	f__AD3	g__AD3	s__uncultured_bacterium	0.866784525	0	31	0	0	0	0	24	0	0	0	0	0	31	0.000084	0	0.000084	0.000108	0	0.000108	0.925359	N/A	N/A	0.026878	0.928968	-0.333285	0.268994	-0.231149	0.443298	0.406487	-0.134281627	0.413918677	0.381665274	0.284905064	-0.118262479	-0.650443636	0.677358392	0.18101499	0.220867467	0.369416037	0.714322824	0.022008557
f01cf886533ff957fb683e89be766cd4	d__Bacteria	p__Acidobacteriota	c__Acidobacteriae	o__Acidobacteriales	f__uncultured	g__uncultured	0	0.998686836	11	0	12	0	0	17	31	21	0	25	0	0	31	0.000268	0	0.000123	0.000139	0	0.000065	0.632764	N/A	N/A	-0.735269	0.006433	0.126899	0.673845	-0.38443	0.202306	0.839351	0.046616796	-0.287389468	0.022393984	-0.138096238	0.492667659	-0.078378946	0.885610733	0.365071738	0.944926637	0.66864823	0.10367616	0.808685532
d74a48a88b9934e87286d52e4603e785	d__Bacteria	p__Bdellovibrionota	c__Oligoflexia	o__0319-6G20	f__0319-6G20	g__0319-6G20	0	1	0	0	31	0	0	0	0	0	0	0	0	0	31	0	0	0	0.000108	0	0.000108	0.23765	N/A	N/A	0.043671	0.884836	-0.480384	0.111103	-0.305699	0.310635	0.571077	-0.090909091	-0.131013944	0.043671315	0.218356573	-0.393041832	0.218356573	0.778725396	0.684848714	0.892800448	0.49536676	0.206255757	0.49536676
c2f88857d62c391d683f464265ab4c34	d__Bacteria	p__Myxococcota	c__Polyangia	o__Polyangiales	f__Polyangiaceae	g__uncultured	s__uncultured_bacterium	0.800444121	0	0	0	0	0	0	0	0	19	24	0	31	31	0.000258	0	0.00012	0	0	0	0.02007	N/A	N/A	0.229474	0.44661	0.559916	0.058329	0.26619	0.377317	0.661075	-0.171967546	-0.660884295	-0.605810604	-0.559915861	0.036715794	0.559915861	0.593047723	0.019293714	0.03681569	0.058329285	0.909806933	0.058329285
f48ad306fced44355df179e85dbea4df	d__Bacteria	p__Planctomycetota	c__Planctomycetes	o__Gemmatales	f__Gemmataceae	g__uncultured	0	0.99987411	0	9	31	0	0	0	0	0	0	0	0	0	31	0	0	0	0.000139	0	0.000106	0.160827	N/A	N/A	0.182769	0.544397	-0.591312	0.042868	-0.215023	0.475753	0.655202	-0.134281627	0.220398257	0.182769286	0.440796513	-0.639692501	-0.150515883	0.677358392	0.491241934	0.569656586	0.151489057	0.025084403	0.640553007
9e124ae11cef5890bfb16e4121dc7293	d__Bacteria	p__Chloroflexi	c__Ktedonobacteria	o__Ktedonobacterales	f__Ktedonobacteraceae	g__Ktedonobacter	0	0.999999996	0	0	0	0	0	0	31	21	0	0	0	0	31	0.000181	0	0.000118	0	0	0	0.094318	N/A	N/A	-0.204272	0.498094	0.161267	0.592745	-0.639693	0.025084	0.690609	-0.134281627	-0.172018152	0.15589145	-0.301031765	0.403167543	-0.462298782	0.677358392	0.59293728	0.628523131	0.341699748	0.193759757	0.130231626
ffd169e79f6e15a00ba14328fdd5f9f2	d__Bacteria	p__Gemmatimonadota	c__Gemmatimonadetes	o__Gemmatimonadales	f__Gemmatimonadaceae	g__uncultured	s__metagenome	0.983934992	0	13	0	0	10	5	0	0	31	0	24	0	31	0.000192	0	0.000123	0.000098	0	0.000049	0.705267	N/A	N/A	0.592648	0.042283	-0.241738	0.422695	0.460082	0.12703	0.788254	0.146095426	0.522465796	0.015595994	0.233939909	-0.475677814	-0.148161942	0.650505463	0.081393209	0.961631678	0.464282613	0.118040664	0.645846155
e728fe1a087e91b6d19be48c9ec68b86	d__Bacteria	p__Acidobacteriota	c__Holophagae	o__Subgroup_7	f__Subgroup_7	g__Subgroup_7	s__uncultured_bacterium	0.733232663	12	0	0	13	6	0	0	0	0	31	0	0	31	0.000108	0	0.000108	0.000108	0	0.000052	0.989524	N/A	N/A	-0.465971	0.122237	0.465971	0.122237	0.374441	0.21428	0.757935	-0.208372904	-0.066732737	0.033366368	0.196027415	0.25441856	0.054220349	0.515757786	0.836746121	0.91800922	0.541466164	0.42487601	0.867088758
3eae47fce4cb44f8cb1b9651bf6379d2	d__Bacteria	p__Myxococcota	c__Polyangia	o__Haliangiales	f__Haliangiaceae	g__Haliangium	s__uncultured_bacterium	0.799697791	31	0	0	0	0	8	0	0	13	0	0	0	31	0.000045	0	0.000045	0.000136	0	0.000106	0.676553	N/A	N/A	-0.1744	0.562981	0.146863	0.626194	0.302905	0.315078	0.379125	0.401257607	0.183578971	0.036715794	0.110147382	0.330442147	0.06425264	0.196080152	0.567918269	0.909806933	0.733271494	0.294152738	0.842745428
35306e5506ace4d57def2442d52c022f	d__Bacteria	p__Planctomycetota	c__Planctomycetes	o__Planctomycetales	f__uncultured	g__uncultured	0	0.999999912	0	8	0	0	0	0	0	17	0	0	31	19	31	0.000233	0	0.000112	0.000028	0	0.000028	0.046491	N/A	N/A	0.54086	0.069405	0	1	-0.416046	0.167627	0.682366	-0.20785649	0.054085973	-0.361959976	-0.33283676	-0.482613302	-0.232985732	0.516822372	0.867415585	0.247610899	0.290455091	0.112027627	0.46615919
[truncated: 3,318 more rows]
