# Supplementary material for: Heavy Metal Pollution Impacts Soil Bacterial Community Structure and Antimicrobial Resistance at the Birmingham 35th Avenue Superfund Site
Source: Microbiol Spectr. 2023 Mar 23;11(2):e02426-22. doi: 10.1128/spectrum.02426-22 (PMC10101053; doi:10.1128/spectrum.02426-22)
Supplement: Supplemental file 4 — Supplemental material. Download spectrum.02426-22-s0004.csv, CSV file, 0.4 MB [file spectrum.02426-22-s0004.csv]

sequence	16S_rRNA_Count	metadata_NSTI
0000da983972554fc7900178ce133c6f	1	0.59949
000529f90409472c1e671113e0cb25bf	1	0.000101
00056c4c5a30dbbfa64dfa34fe792941	1	0.621582
0006a0f313a61a2753143ae8c1b48744	1	0.407831
000d29b8a872c0bc1db509418282b79e	1	0.059486
0012c347fee566458c74f601346b173a	1	0.044219
0018ab1db438b28abd4d41c035560fca	1	0.201969
0021832a56b089e65543d1f62001b3f0	1	0.205658
0027492db9b880b7b05ed3c1fc220602	2	0.058462
0029950f5e1dc05cbec80ff3565f6568	1	0.450535
003387e4af8f4f4dbac974e21e1b296a	2	0.093994
003857e97dea9fbee59f197fe0a2ff60	1	0.203637
0045af177d32a2eb84810f0c7eded2a3	1	0.401792
0045f24307e25ee96f1ebc5a8c3b1d02	1	1.000602
005e82f9954eb78e648bd588d9961f73	1	0.593957
0062bf6900e10bc1a8f9317d4d058be3	2	0.246067
00631a3d6f47217c335cbdb3e8de4634	3	0.045734
0071986791c45f5b5633db2ba1f8b39a	1	0.115585
0073512c99fbd9d224e94c4719384762	1	0.483391
00751fa634535475b17f4deb25546884	2	0.000101
00805f1ef611dd37d1feb62a20f5582c	1	0.056686
00872fe5a9af14ccdbd23238bbea5928	2	0.772773
0087422b6326d079048e14a317ec6b79	1	0.175654
0087bdaf9e9cd9678063aed5b50858e5	1	0.616733
008a3877679c18f3960e8b1025756568	3	0.05376
008ef9d5cc21a1e6511bd849bd309a6f	2	0.77468
0097d4ee560b3291c4f2facd34901330	2	0.280001
0098479bb04503c853ffc492d9023b24	1	0.127933
0099ecc1755aa83462b6153443776ffb	1	0.204912
00a013c30851d5293ff1bb11399e45f4	1	0.12809
00a01bde6a9928ed7f46b65e89926d9c	1	0.347221
00a02b0054c7fc66e66072c80944a2d6	1	0.499128
00a2cf58f9ab85d7599d7896eec31852	1	0.025621
00a7a3e830b0e289d6ad072bded071a2	2	0.755421
00a7b0037094adc4a8f638508824284b	1	0.901187
00aefb1a21fa421ef805b9be6e3e3cd1	2	0.594423
00b04f351aae29a374d94efb2f6ad992	1	0.145313
00b90afdc9800855b4a55843ce5b5615	1	0.424938
00bea52637e06d08c26555a576619353	2	0.103857
00c93a7f585dba586dd16ecb903d1562	3	0.048895
00d5232e44793c1360201f6bb596c97f	1	0.362349
00da7eb2d16c52a71dc23103b466baee	1	0.157579
00dc20e8ccf72d80133fdeb3749fd91c	1	0.352362
00e5c53e5de89d9e75ef2771ed62717f	1	0.00015
00e73ca1918ac8e260a5c093ed0ce546	1	0.175654
00e8837c2c8b06a0ed36455abea86638	2	0.667246
00ea6fe97fd4b9fd6ce124b2224c3d3a	1	0.219123
00efe7594a639dc6dd6973c2e6f2dce4	3	0.025899
00f4263bf80f40fc24f389a312c5cdf7	1	0.543729
00f80af51e2a2e771f4ba2d499213652	2	0.168976
00fbd8d521cd1885805d7cc160af0314	1	0.094987
0106b058cf70f62b930aa10ac3e19d6a	1	0.412247
010b1354b66e86c54842665f93447e33	1	0.405856
010d7b3fac8a7a9396afd046c8e3e1c2	1	0.187959
011d75d0f20e5e9e245d0ed17bb459fa	3	0.167654
012046b240766ee5a58aa117d4898dd1	1	0.266448
012161f83187764eb74d04e01b1ffea8	1	0.00504
0123bdbc912f85fd32d454a7f4ea062f	1	0.28244
013d4409b5499ce867925930d1cdc98b	2	0.628299
013d60b51ee748c872cffffc71788e53	1	0.114703
0142d82e6f720c21d6d99aca5443b1a3	1	0.077289
0144c0064ea41d514d1681a0c4448783	1	0.463156
014dc748758152a58b50bcdc52979757	1	0.505098
0154303f7533916401adaded96360591	1	1.006511
015efc4870649a639a64f1f49542e5ad	1	0.186072
01837c3eac58d16de7fcb6351f9a9e0c	1	0.048115
0190d553abefadf1e9bca22d31303f72	3	0.047516
01aa893dadce89e820daf6ac572f1baf	1	0.682969
01aaafb140e30a8ae91d227136780839	1	0.424614
01b46e9ac8806043aa8d437ccb1e090e	1	0.175654
01b4b14108141f2c3571d0d79256eaef	1	0.355596
01bbcc712ebca338bdea718b8cf1d84a	1	0.95417
01be22b25df9f7a8116c64147b5d885a	3	0.13545
01be76b82bbc40ee62b932f579c89fe0	1	0.334799
01c1549138912bcf14b5b9c82c039783	1	1.142647
01ca232e856af01ee0dea8616294acfb	2	0.267412
01d6749b63f240728065be67df17e9c5	1	0.039173
01d93865a4b9fd4baef716a51bdfdb84	2	0.611316
01dcf5e79c6c8c16795fc6bce05d19c3	1	0.220457
01e8d13798ac196e33c7b3f4746218b9	1	0.375094
01e97a3a0ec60736bd1910ac0f165dc1	1	0.348701
01ef76b00a58861d533f67be4c01965d	1	0.321121
01f0861f9caedcd756aff7b2e7622639	3	0.062946
01f47b8a229d564cb10dc8a64ff34b12	3	0.167654
01f4b229bcef9fa880b43c13d9aa3143	1	0.437819
01f8e638f59074d2f22591e1179920f6	1	0.562843
01fb3f4a6e7719bca0284b29f057a783	1	0.214364
02010013eb97ee3e8b37274cae43e5da	2	0.078157
0201477ac3386cc5a3356d58d13ccbb3	3	0.061747
02088ba97661aaace7b996da0b799999	1	0.225308
020e25406035b51f1d754211a4adc13f	1	0.33187
0217ff13e7fe53e29ab60d2e475e1342	1	0.133106
0221bc54133d9a02d32c5fa547f5b776	1	0.640697
0221e5a46e8bfe8d0a7d04cc40a985a7	1	0.430706
0222d3a73fafa53c994878a023dc1efc	1	0.339633
0227041abff9c50c5f94e3790c39d99b	1	0.144918
02283290cbbcf52dad6c1c96816cd4bc	1	0.320775
022e303efd0ca8178f09154b287a701c	1	1.147625
023037a3879ceb064245b14278df2a13	1	0.299027
023b9f1ee52cf3a86f1f02e47cbe02a7	1	0.011221
024dea2c523864b4d90c9b4ccf3a7fd5	1	0.38526
0257b3e0e29e41728018987c9a475cbc	3	0.03151
025c9881b9a29b921f201b96dbb08a4f	1	0.190236
026475aa7e7a3e4d7d159c230ef8bcec	1	0.293941
0286a90971eb4e4315117f376658e811	1	0.219123
0296c91b5938182247e438aa4672bec3	1	0.256316
029799fdef7f5296318c28a8bb0c7eab	1	0.151943
0299fee03af7bb0b8563f7869a796ae3	3	0.125514
029b6036e26d624913769fed1c87003b	3	0.164957
02a008b8dd12a7c3b4b9d7e6ed2eb520	1	0.207051
02b4477edf8bbe23393d69bdd23131c4	3	0.010289
02bd0f2ee996a45ab2258121c2593ac5	2	0.120103
02bf320c895a47d1e34cc7a4fcc24e4e	3	0.023087
02d33715c69c0fe17962b893feeeca63	1	0.439031
02d6158ea0e041839f3ab6479e6e5ff7	2	0.712138
02dc2a03271aede24e7b175313e0de60	1	0.554125
02dd7853bb6259b7a1833c94b91f966b	1	0.322292
02de0a925f4ad954503591d60880d868	1	0.089749
02df77f0610a9f6a7ad4d5d814ce3f8f	1	0.337166
02dfb8dc2156d89788d47674a343187e	1	0.265711
02e67e468c54e0b47e9315a06c574d05	2	0.756951
02ea13bea34fcbf2257ffe81773dbaa7	3	0.155968
02eb6216017c6ac49e1a5d893114b363	3	0.059637
02f323cb21f6476232e29e53a3e755c6	1	0.184622
02fe5075b93a24636858a23a08905295	1	0.212621
0307d969bd88d249990b08a196244860	1	0.011514
03098e610ef0016a4fc7630fc4c183f8	3	0.123396
030df091aefd5f6c3c3d67c074d12372	1	0.664545
0318de393abfcf1194ff707e615d0cd9	1	0.175654
032219ca1775922c85fd0d93ccc374ef	1	0.629739
032375152ab3c9777e4f6517687f0bb7	5	0.243584
0323f26ebf8944dc44019dfa0b406968	1	0.05872
03305fe15d6f260efed76c6988725942	1	0.466291
0333b09a113943f7b548aaf4fa5991b0	1	0.161845
033e6e31729d254ed4b0a6e61dcad59f	1	0.318057
0341179d141f43f6b3c95d4263808971	1	0.217039
035d99e74ee4587a580e089ff933aefe	1	0.000101
035e7867e72b961d1783717d50d963e6	1	0.036174
036b564b5ece779c0c6cd2af02f60f52	1	0.453562
036dcf58124e49a606a97704931d9f48	1	0.351127
03710ccf8854e6dcf7b44c9cafcbe714	2	0.186875
03721a3ed32c8983fecf2707a154abc8	1	0.157711
0375fd169557eef923105215de78dcb4	1	0.157711
039b558ea1720568ab983af810249b1e	1	0.746547
03aa0ec44703d93371366538955ba24c	3	0.151366
03aa3d60e0e8655ae953366dcaad85a6	2	0.76829
03aed0890ce95b1c85b351723a23be0c	1	0.065687
03af966ff07ddef2b87da992b85b600b	1	0.011424
03bb1f362fa8bcafaade0a42c2de055d	1	0.424381
03bbb29f272b8fda1e0fdf5023e7a67e	1	0.388428
03be6329f568f712d9ed9236c8b3ce57	1	0.638103
03c0e62752f235f9619e04bf9009c84b	1	0.149467
03c2008af8d123f44259eae20fa513cd	3	0.160409
03cace6e4a3c219f976aa86750e800bf	1	0.596154
03cd2a8ef137e7975d7faf14de40022e	10	20.136292
03da15a0712d23eb3beb8788f4c6e202	1	0.115181
03db03740946b814b01a1e9ffe6e9918	1	0.541587
03dc1ebebeeb954763c0ad2894e171f6	1	0.539116
03de12e2de2ed884a27dfdef86c9c747	1	0.256311
03e01432ef1172e64f7f78247140a420	1	0.215205
03eb92147aa8b03f9f7a6ebc35bdb385	3	0.069032
03f07cda7680a204e4c155e056b8e94d	1	0.340494
03f5397f85a8568fe18e57e233f4529c	2	0.298398
03fb891b105590d3c25434609bb063e5	1	0.29645
03fc8f2c5a73800bc4cb81878957d6d1	1	0.074193
04049c614fdac19417a134d35a42f1af	1	0.06667
0421ebb6ea0f49c786f611a5a4464390	3	0.046408
0426890e6355870dd95a1464a9cb20ba	1	0.120314
043bb6671583f2a70677ce03e3b54ece	1	0.311534
044133d01fa212d928b1c339c0f22f6d	1	0.013343
0447c4ba1c69c4424d029725a3b0ace2	1	0.446238
04481fc3a993c9923b77b10d57544e29	1	0.123533
044a9361207bd665e754c0597c7c93f7	1	0.685785
044bada4483e14e502adfe81956b08e7	6	0.000101
04676cb159b8e95b308b031f8e1fd8f7	2	0.602737
04688b5484ff0a79f8a014f34ba0d59f	1	0.219123
0469fbf9f27fa068d198507ba7043e36	1	1.035516
046e11d7d0c3095f013c7a6eb586045c	1	0.297263
046f0968113b2efce3b77f3e7fb7ea05	2	0.128908
047230e244136c01661757af6296017a	1	0.188275
0475eadea3be341405c47822be132f99	1	0.141175
047b191df258a44bf92aad29751e070e	1	0.569356
047c3fe0b53609f1bbe562984062420e	1	0.278154
047cbb62ad2d29153d46901de519de82	1	0.610935
04829304ca17a1352eadd655b05632a1	1	0.300484
048d20ef02a23340cbcc01e43f854ac1	1	0.202529
048eaca9f4aa9ed4885cf486150ad359	3	0.253716
0492a79395a64e5f22935c4490fc31c9	1	0.119599
04a40ebf9b8b8570868c2103e9a9d33c	1	0.549246
04a57a4ba109e887730e1acbedf36a5a	1	0.069722
04af54428f1ad0ce87a3e116c5faf2d5	1	0.783268
04bec9d2b77b65d3073966ee50d1dc08	1	0.254075
04c8d19bf64335be145a53fa38aa2a88	3	0.175911
04fb2ec0df10481837806b76c1a10d2d	1	0.17413
04ff8f4da94b5d86f696633f9566de8b	1	0.252983
050f043f7137b56c6de8b234eff84362	1	0.153935
051257716811ec36d004245999ad96ed	1	0.276463
0512a0654cb796341fc95e7034d6e7b0	1	0.494626
051dc951423d0ba35eb42c7ed46023d2	1	0.405821
052868bbe6f8e811cfda3981f09beedf	1	0.618057
05316465f61878831029a44410153a0f	3	0.153902
053b1485f4103d8b5b0a75a1447063d8	3	0.129937
053b967928084862c44f176582053bae	1	0.628039
054abad1a863901b94710f036528e053	3	0.011958
054b6e17fe480bdde696771903a50bc8	1	0.419205
056084e56063f203d31a5483fd226d1f	1	0.467434
05627c99bc818a2b41b91abc9b13d6e1	1	0.627604
05697c39648d9bac18ec7456991f3a0c	2	0.157502
056a7077da7c6fd7c4b85b6b609f503f	1	0.247607
05792a758c27f2bdbb09d7ed34fce24b	1	0.034287
058e215903c98bee39f3dc94c7b9d5d1	1	0.07436
059b6a4cf4435cba99f304c8039e7021	1	0.206552
059f7ce05692328c40d277ff4083a000	1	0.293941
05a52390a260cf0fd609db57845f3fee	1	0.073467
05a6649e8689ffc853f12ac0bcf89357	1	0.6227
05a9e48b86d77b819feee9bf053c4a24	1	0.017905
05bffbfab2934f110b9dffef101d857e	1	0.277953
05c07644861d2d6aa1c192726ed2679f	1	0.293941
05cde0c55d312007276546c59bdfea6c	1	0.158013
05d2576d3254eb2141efa4ba04e41849	3	0.022979
05e37329118178dd669032374108b4a7	1	0.02641
05ec396e3f7397a7f12d307934347d02	1	0.104769
05f71435ccca4bdebf3d12953db85e9b	1	0.673528
05fccdf1e5cbfb3db78938e06f5f3f13	1	0.318057
06090ddcf8d5a4ca0a74706a9dc9d8d6	1	0.313016
0609c639dbf5c5d1e7595212c2b6660e	2	0.101032
060abdbe05c73443a18889047d6c280a	3	0.127653
060fb5b9113a0d80cc4a61fadc01e00e	1	0.673013
060fdbbfa61cbfb4d47350dc2a2019cd	1	0.352765
0615429d21f108a1d02f535a7d852269	1	0.175654
0621a0d6a9e8d5e2b5025b7672d2446f	1	1.122315
06285b167b5d8c0c3e86524656f56053	3	0.157319
062c3acb7d6e07465a7f8bd6c8e35afb	3	0.146022
064166c7769c8f30fb86780e092ee8a3	3	0.176649
0644e4ca2f44e05c7e4547667531aa8a	1	0.269241
06486a65c305e9cfc2866d3bdd2afd01	1	0.391914
06491ffc2800225030484bb3c8be7781	1	0.26562
064a96032f021cba1d7dcb56406a562f	1	0.122103
064ab01f8f95b13f8527eff4cf1ae3de	1	0.215475
064d22f7ca19dad235cddb131b485de7	1	0.28674
064e01efdd33393fd9a8bfcc8c887f11	1	0.158013
065ba6a4b20a5fddd02e0baf3c9d77cc	1	0.93362
0667c66e2840e5da5002b9184b8a74d3	1	0.00015
066cc749e0c80a44b7b87519188a1fa3	1	1.451672
066db21d21f79fb1fe12f6959aa15174	1	0.027043
066dc7abae09945f64df1c70687b6973	1	0.178102
067b3a955142fbb983936aae36361ce1	1	0.244853
0680796874062802aa79a5ca7a9dbab8	1	0.366161
0681d9a62723ab5734d93056f1cd5c68	1	0.40157
06853f43fbe8426a21396fe2028c7650	1	0.728723
0686f9cf90430bd143f89d29b6490d2e	3	0.04675
068ae148e7bdfc19d444ababd2882e4a	1	0.480308
0690dd709ab994436bfee8bef75fb086	1	0.252411
06a2d7fd74a8730a85a61410cec2fecf	2	0.128908
06a49149d1ef41fa17c02a0783a0ec63	1	1.565468
06aab8ba5d5be23aab1e1f63f2cbcc4c	1	0.437819
06b947e75ec9f9496b64166f9b0b3867	1	0.172495
06ba33f483d9d0878d9593f46b47e1a9	1	0.39432
06beeb7fa6908beaca64b6654905384b	1	0.505487
06c3574b51f6ed17c760f728fcd013a1	1	0.498358
06c500a1ba783403499dce75e9b57757	6	0.110061
06c8b695039b10269e46e71320559528	1	0.604961
06cc888d0d5838c6a976f3b9fe39aa39	3	0.043014
06cf91cc53363bd9538f4e979bce412d	1	0.139819
06d0b0e2031aec55ab97a061f3baa185	3	0.015334
06d0dc4b2bded1551fbf7a5e0566e467	1	0.219123
06d3a13e5ad2861ccbdd8c7e37a5c413	3	0.157691
06e35af7aa1268b8fa6f8f235ecf56f0	3	0.051156
06e632eb88df7a403d21682ff59d7525	1	0.491368
06ec1d8cf3c7db61ce8a48fc4f38db6a	1	0.278137
06f0943ea1d9707b707364c84908ab9f	1	0.302218
06f249e121d0aa52f0a23d83a77224e5	1	0.253478
06f56df701d3a37c6a97a4f2455a8580	1	0.278598
06f7528b0e0624316a48f969dbf023d3	1	0.306127
06f92584aeb88ada370ea5ed110f0951	1	0.00015
06fb54d8147e93a85db0d5d8e50992ff	1	0.362349
06fff8f6a4a8d9119bacb1c7ab1c0137	1	0.310038
070bab28ed8e55232072ee66fe62f08c	1	0.86107
07113e40ec0ad897b607710aed74c2b1	1	0.198394
07155f341514c3b461d81fa51f08987a	1	0.264612
0717a2ef0a53165597b6422371e80b1b	1	0.045738
071ac0f56fcf625fd83127f41949601f	1	0.310532
071c080fb1ea6623f409e6482df35acd	3	0.142287
0737fbc22b5756d3dd3ac09669ea0a32	1	0.362349
073d0c62d1257a783d7508c138432fc4	1	0.01135
0740c3d6cb0852715730224b89e68e9b	1	0.362349
074478577353df0840cde9827351d2e9	1	0.011397
074518be1608e17c99892153d07a5d39	1	0.562781
0745eb7975d3ee7c1fdb05376ba8feb6	1	0.790401
074d1b97a63462c797e66183e1ae880b	1	0.157711
075170734d60228bc1e0a7b177a7ae2b	1	0.985383
0751c9800a400cfb3817361d85cad5df	3	0.15428
0753dd92a28456f4a1329199eddfa7d7	1	0.858978
07544cdf77d1781e2f2cebe7ea7c498b	1	0.538466
0757ebea9ebfbc3d45576f07864c24ec	1	0.047767
0760f981b89dd12f13b6fd29e48c4665	1	0.046976
07619ed5eef171a3c7573b3601918c1b	1	0.282307
07687ba6215c34e618f8811790a258b2	1	0.271047
0777b8e5217233587a809156409ca201	1	0.157711
07837c88a83d6ddb92c6e80d15cde1c3	1	0.283156
078bd55558027a84895ce9acbe9bf158	2	0.00015
079a5b71fbc4eb0a280166238fbcfb71	2	0.083793
07a080afb768a01103b882991fab2888	1	0.259105
07a956f6d0d25ec64c55a3ccad822a79	1	0.077501
07acbefdf55f073b0fee90db01dfea84	1	0.228001
07bc2000bd98dcf35bd2de1b39a62b12	1	0.285024
07bf3ceff90cf6827fd934d3460534fd	1	0.111847
07bfb03c4a76a4e81e50d9cae2974407	3	0.169899
07c1cc307b22697e41d4e4cef3066bce	1	0.2688
07c55fcc4ac58921712ca0ced20ee403	1	0.362349
07c5e3073a05ebb1a6597636e427ac17	1	0.449796
07cc712c8cc5683d1912a9d9af5eda6a	2	0.713945
07db7829c15ccac7dc709f3d2652f130	1	0.090465
07f7089b72d1a975ccd8ad85f86fc088	1	0.051944
07fda60f1f9dcb25a1ab484e549ea04f	1	0.076815
08024a55a405bcf062af49b1fcbc99aa	3	0.196251
0805ccd5ef7067e13ed02f85d79793d8	3	0.19893
08224de05c7615c1f1ea26db329cbdee	1	0.50889
0826e76bc250583e6feace1365a3fd16	1	0.094395
082868dbc4da6816dfed4c043a8cd541	1	0.418438
0831dee96a5c5ab423c5ea2e80e6b91f	1	0.518383
08321090f9d607bf8d9d6def499d9aca	2	0.562345
083b38601bdfa3a72710d7f70afef2c1	2	0.117868
083dd5b9b82b2014812638a9368bf0ac	1	0.064328
0843ec97b4c7989ae1ef1ec2af9124fb	1	0.050331
08444ccea1b619cd1dc80be634b06044	1	0.035196
08499dd532a8cfa32fc57e85f2a2cf9c	1	0.000102
084dd7855cc282200ac92c03a41a1446	3	0.035158
08510123cf1c41c0f6604c369ab2ac81	1	0.059129
08577b6aac2f5f6555ea43652073b45e	1	0.209866
08587465ec3599fc2427da6b0fe7eb76	1	0.03887
0862f9ebeeb50b8a4ea7c7a3d2035e75	1	0.399113
08675e56e74fa5921080d7aabe3d45f3	1	0.469224
086815e22661fe4594e34a0c39388ef2	1	0.44254
08684b5b2e38de9e0b41b9be634378c0	2	0.115901
086da9257bc562007496c38784f71cad	1	0.271074
086dc3a894173eab29d301af90cbe52e	1	0.011591
088741e8337a2f32bd2910ab68c23415	2	0.266657
088d81ce22b769292b02801df4f0a042	1	0.246085
08910bff46cc994f7e2e1e72294b026e	1	0.348788
089a1bd49e852cc6320a199833dc08cf	1	0.095311
08acb76df2bf0718d7b4a5a6c01ff685	1	0.263193
08b095fecf421a7e37168e7363a4a966	1	0.023218
08b2b97556ad5b856b278f427c101f39	3	0.14088
08b7d1ec9b601f4166aed8bef8598c81	1	0.00015
08b9652cccf4b5f390e9d9e3d431696c	1	0.710336
08c45322fc1ddec070d88f1a02351c78	1	0.050658
08c6bfb21ac8140a84e91cdb00445ced	1	0.707984
08c9926357a5630b9690ef5d0d1ba37b	1	0.293941
08d4714d09b407b7b4846f8beb3d14ce	1	0.072945
08deda8c200538a0234256b0355e984a	1	0.133053
08ef7437fac0998f435ca7b80da30f59	1	0.00015
08ef76d8ff57fea74c06cabe71df1ae8	1	0.339574
08f56291446c1cd9a60823d7b4659091	1	0.035257
0902b5c53360a8dd12c02e74f18f5a0f	1	0.685481
09058abb6bc6821de2d35db7d4356cc6	1	0.338829
0905c0dc5600359d7d530c155440d05a	1	0.102468
0915763d6bb4513a2d968bb6b6a3984a	3	0.152939
09247b4722bb10e05064f4c7ad7bb807	1	0.179246
092717db23b20ddf803d2df488612d27	1	0.233848
092a2c62e03d2091c4d755a43241b038	1	0.288685
095cae58d164db4111398fea795b970d	1	1.106293
095ed7e9279e39d614efeebee3315ced	2	0.22325
0975d4ed2fcc80ef563bc0777c3af313	2	0.199006
097a7673ea1ae18fa41f4e638f803a82	1	0.51908
0982314a36f50555894d466101de7ac4	1	0.243447
09857250ecb1f9b99ca1fddda824c0ed	1	0.097246
098902e5ba9a411f936962beabeb4543	1	0.038684
098fcbb5353fcf6070b01dc9c48f2494	1	0.354492
099541f8b65c3868bb7d7fd4d92e2644	1	0.00015
099d1538b21ec6c70e909cfa927c6be0	3	0.132416
099f3bd8fd4df7c43e7dfd2f0ed86b9a	1	0.107987
09a64fe6c7ea2438b9340be9a6949cb0	1	0.973943
09b87f78c47d00835f3b571dddbc41db	2	0.840558
09bedf1ee9478654b581fea611f919e7	1	0.418596
09bf4a67f0a1adaaa9c4f10c07f5c098	2	0.120302
09bfcf59a3a491a20d21ec0def65c7af	1	0.060288
09c3b90b063cd5c678a927b46fee9394	3	0.118836
09cdf05daee35df6642afb2e8d1f11bc	1	0.022958
09cf32db835e3aa8cdcc361d1e780b97	1	0.827431
09d2babe120d5c6c6bce2f94b8efbd4f	9	0.00015
09db7795ec75e9cd2f20968092934215	1	0.030936
09dddfc33e3d7617f0a1d9ca2aa9c581	1	0.140052
09e5c1949ac0f43eb850e35a4962f48e	1	0.405856
09e63693f38679f02c0fa9f68672da2c	1	0.00015
09e73131aadbd76e5db00b54d75f4d03	4	0.263951
09e9b4e7855dfe4b6e2ff32b9338112a	1	0.111424
09f13c20194f8eb4215ab0299f578522	1	0.058142
09fc17cf24a8627f9c391dbbd234f4e4	1	0.281005
0a0354e691153d4222d9c40b17e513d8	3	0.164448
0a106b72e4e6a756a4ed4c6dcc4865a0	1	0.886108
0a13b2af3e7c3c3140893e92d61672ea	1	1.16333
0a201b73f62e371ba414b81362e9ce76	3	0.125547
0a4009eb300a0f2671383587d6d8401e	5	0.000101
0a425d5abf37caf18c5954b40855dc7c	1	0.047751
0a43a9445d7a690302fa857f967deee9	1	0.832928
0a50adcdb55b730c26cae771f8e80b48	1	0.585915
0a6b36b74621459ff5a1e102407a86b9	1	0.857812
0a6effaae209f35f6d50c110283854fb	1	0.223754
0a7030c5904223193f25f6b0f4ad1a77	1	0.907827
0a7e1a354a91c3bebcb99f5f6e270e69	2	0.219044
0a839075d56d6e4324a6778aa09f77ae	1	0.023208
0a86bd8ee3cffe6fd8624ef332328308	1	0.41288
0a889fcd0efea9eb3df48182a71ef8b2	1	0.01778
0aa4d234ab7f07e23f93d978f63d44d7	1	0.290705
0aab130116a5f54405f3dd7429b8ebfe	1	0.381538
0ab2083f92bf30400f31a369c3271d02	1	0.293941
0ab948a5a4f5bf42a0e841468f3a267f	5	0.243584
0abca146be2fdf6e5d20158e065d5960	1	1.012535
0ac1ad3c2ffc42d1dd5e5f791586918a	1	0.643484
0acaa734b1aa1a7ed075477b98cd53cd	1	0.208337
0ad39a8a4f3c3e4fb9f9e11ff85f2e2e	1	0.315267
0add13f7ebd0011392093290d80b688f	2	0.843683
0adf17503438bf4b10bda358a27f3378	1	0.3361
0adf8c41227d7022f3d2d6910f8723e7	1	0.1242
0ae0ff3261ccd2183d4e8bc4e8726f4b	1	0.086211
0aebd2062e4bf65cfb7b795404726080	1	0.373118
0aed71e5c614d7f64440a5420541e4b5	1	0.293941
0aed7cb2ea91438f2c4590fdb693fb0f	1	0.257096
0af6e699708e4bfd65b9f0f88e8dea05	3	0.135931
0af792ea6dc0240e629f13b9cda3322c	1	1.082141
0af8ae2756de6cf86128801ad550df15	1	0.466577
0afb09318fdf21e086687b15fdee534f	1	0.178102
0aff296a3373f12f0ea5bcb7e4ab6d5a	1	0.23518
0b0649105d21d2a33cd629c08f755884	1	0.157711
0b075275a6d961ba8cbec896693b246b	1	0.310321
0b13125bb43d8c1845ea33d18d7a6907	1	0.151493
0b15e65af39f2f7b9983478a60cc856b	1	0.000101
0b3636b802730cbdd2622fbb85652ba9	1	0.011157
0b3ebb45fcc8e625f377d710052c88a0	1	0.178102
0b58c3a8918ac1fec09e6c968237be17	1	0.002622
0b5a2a634b682228a8ccb85a217b5d25	1	0.00015
0b5cb226d8bbef2f4e45bd48c6030796	1	0.555094
0b6316329dbddf7ad2a1b79cb15e0cd6	1	0.277958
0b85e8994fd1ca99abdea82e5f16fb9c	1	0.293941
0b8d482b6a2100688f1dfbd2633a3024	3	0.153977
0b9f1dd83e11efbf05043b68772a9edf	1	0.602759
0ba08b42c8304cbf8027895cc0801549	1	0.170254
0ba15a1203a5057d3ad97948912f8b9a	1	0.547644
0baafbfea60fcb5632551a4d759e78eb	1	0.007506
0babef159765369bb07a4b3ff3ce972a	1	0.161845
0bb1c8431343726b5826ba41bceb2deb	1	0.046696
0bb304abd566b60a4849437d718ae73e	1	0.58282
0bb522d136e6b1d447782b8e6cacd198	1	0.127862
0bbe0ac853b20fb81326081587a428ca	1	0.000101
0bc4fe60adcde0ef05929317005ea963	1	0.842686
0bcff385f344eb7b522c93f5d7882467	2	0.585612
0bd2fa48a6348026e2f9b1fc9b3f735d	3	0.01268
0bd45e4b8a146ed2b0c59f472676cd9a	3	0.167654
0bdf6ec1aa6753714b1b609b4062691c	1	0.254529
0be5516f47735a18fad9d2df93e3c2cb	3	0.167654
0bf588bf90f53b526e5b1445e0a4b798	2	0.988853
0bf78f7b6d087ae2d91366d0c855d530	1	0.00015
0c02825c675230626fc5d99415098426	1	0.036374
0c06a8c6a30b823636ef8b3121efe722	1	0.162703
0c124638e0b2850f881f17a554f69566	2	0.09459
0c14ace2a0aca20c60b47cb598d1ddea	2	0.267412
0c1f20fdb4c466ba543d44fada1c5824	1	0.152547
0c1f733efa841a6fe81c3fd07e6d65c0	1	0.079564
0c2178bf868aae51585b5fbc748fb49c	1	0.176021
0c21ee99298b5090144b3469fc718665	1	0.150173
0c23c4d1c9010973d329c447949cfe77	3	0.042936
0c2bce80ce851fd22b8d4285dfc62389	1	1.007088
0c318bb1a11ead5947d4c3b70a5e92e5	1	0.301526
0c34d7461855602fc94b6c5fdf730524	1	0.299006
0c3f646e469169723d79c5169904fa86	1	0.679401
0c4264dee3408f16485be5d80d665f5e	1	0.064634
0c4b011c9419ee0ca969cc216b5207da	1	0.808717
0c56da256de899a5eec7fa726f2d9589	1	0.37792
0c5aca52f1b50a1a7ac5450261e3c9f0	1	0.139819
0c5e705383627088dc4f2a4da7688219	2	0.075025
0c724e6e3794c4de24e1ecc6553de226	1	0.347689
0c73ee86db7d42e71fc4cc372ea154a3	1	0.605068
0c7b0597505a91c0046e6baea4a6e0a1	1	0.468161
0c7fab7bc8976f9f5efc97871a1fff01	1	1.170153
0c802e8198c235731479f462fb17c095	1	0.229927
0c82fc2a3d6657059fc47e3c50786e33	1	1.222392
0c95ab3361bbc8bbac58e61d8ee82915	1	0.409473
0c95d1b1d17d661f31fa5f33c2c864a5	1	0.082721
0cac9fe1272971b503b615fe1e738da1	1	0.550003
0cb8e4c358c9c8177850d435395b1585	1	0.085398
0cbdbd8f0227843c11590a575ea41caf	1	0.259538
0ccfaf0defe0c253eb9f9b20e7c77fe2	1	0.00015
0cd233de58ee3f30a74d4ca471997d37	1	0.464533
0ce9083559cd9b81d1629d672b08d04e	1	0.00015
0cec472e3a2ca3aeabd272364e07e6a6	1	0.450474
0cf38f3764d3a7ca0d47e477f1431cb7	1	0.43131
0cf9f5c90e3b6e1fadb91623b9940761	1	0.161845
0cfc571a924f5fa5de7af0126e4f155e	2	0.002572
0cffd47560198e60394e79fe9cb55a11	1	0.293941
0d01dbbdf0d924a064fb6e6fa7f3f193	1	0.269722
0d087f4d0527a12f6c4afe8d4b17a128	1	0.23463
0d14e83fe7f2aa01c686dc118e0826e3	1	0.370376
0d18cac3fae2d43b4da4fcc4adc39686	1	0.061117
0d1e69eab8bf3ab960acedddb7f89dd4	1	0.145154
0d2456ac3b88284482d145440dd9b49b	1	0.825497
0d27fcf19a29b49cee7ba73d969f472b	1	0.571258
0d2d01fb96bf3b2802c783d6eed92929	1	0.362349
0d329eafb9bf9abb5b3786c6fdc119c2	3	0.201551
0d39c404ea39aa90ef7965fee86c29f8	1	0.134415
0d3ef7edf2ef30be74ad8b675d3f5029	1	0.11594
0d48f6840a396ab5da211370821eb1ef	1	0.535065
0d543ce606fe9ba9447ee5e4b2cc7993	3	0.015157
0d5ba71ff75a0b245e30df27fd08b15d	1	0.350355
0d62ecacc573722eacace2377ae4a16c	1	0.174401
0d67f6dc93e2cd8d2706c6dc892eee5c	1	0.12699
0d6b1a90c74327da8e94bfad59765de1	1	0.167376
0d6e2f2ecf12eb0475fc4b07fe88f9ce	1	0.047808
0d87b112bc336b97248bf4757a668689	9	0.000101
0d89e33b5fe774a366ae72816a9ad2cb	1	0.41891
0d942550ad896e1853ceac0584985010	1	0.07796
0d9ac3b377791903893f4bface66c8cc	1	0.510765
0d9d7a9a7d221e9555cf0f3accb6c19d	1	0.178102
0dab2a85ad798e5275b67da4df268e9c	1	0.000101
0db5856f34a045508a2b31297478d84c	3	0.13471
0dbaece4231a4e1bf6095cad98c42ded	2	0.973156
0dc1e32e506e7c88af4e682a33db7760	3	0.128831
0dc8e0e89e89cf4f0c71808666f6c6e7	4	0.011547
0dcdd1e418090cdf446fe3b8521f7dce	1	0.161845
0ddcce08d539797d98bc25c7c02ae7f8	4	0.381106
0de2b61c8ca014abe92db12021ac3a3e	1	0.121378
0de2c4514b20eebed2bc8b6290d6278c	1	0.334799
0df6691e95cec489cc3baa0bee86b3e6	1	0.646027
0dfc002735fd8ce5c67fef92a74801ba	1	0.334799
0dfd01aa3b68899a176a42fc20cfce4a	3	0.167654
0e01b8d69f7160aea7bd1fc0f02f0d8c	1	0.362349
0e09432b2ac494b3d2f7e99c9931b831	1	0.215205
0e0a5215ea2b05d2ce1db4b276c7834f	1	0.222611
0e14720959023e974580467871fee963	2	0.083789
0e16c80c23f4dc5f4e8c38290d1603f4	3	0.161336
0e1cf619b0eb9f249f5f057b128273d7	1	1.015054
0e1eec44cb7d56d31a5a9231e43a022a	1	0.197647
0e221523fc80eb3c3fde787cc2287594	1	0.524016
0e24f95b51ef715a145c954a2a51a76f	1	0.496503
0e2ddb0dc5af33012ade61bb096ebde0	1	0.079393
0e2e12a6d99384a0284131d4ea16eb78	1	0.309914
0e30414bd6e946bbfcc2625fbee1079c	1	0.541142
0e44e74b31fb4f1ede365ad62dcef67e	1	0.059502
0e455800f9f995374c2e751df67dab8f	1	0.293941
0e49faa6be718bcf0c111f30650f5e92	1	0.352303
0e4e8740508571e00871a6690125fed4	1	0.273121
0e5f0e8f54ba3efbae0fe3ad53708a96	1	0.045614
0e6a06c62e1207a68cd4c2985246a674	1	0.362349
0e71d8c01ed6a87efee13de5f81983b8	1	0.315267
0e74d3b4806a1ae9faff95d9568c3d90	1	0.061263
0e74d821ff1a5393d22e862c9cde2df6	1	0.970925
0e7e6fdded01ae8611a7abb7399afca9	1	0.046136
0e7fa2639abd80ea62fc1650fd723682	2	0.768884
0e807e0f156ffbfe60dd1a16cad901f9	1	0.069259
0e8ce1d55dfd4a8a5756f585864e77a7	1	0.627953
0eb241db7a02e8d02c57e547ed547d85	1	0.243323
0ebc0f72f08eaa521f41e83bf052e8f5	1	0.225308
0ecc9c734888c6918a56037737c10869	1	0.375763
0ed7e93e0b08146b326928e94bb2fe8b	1	0.292254
0ed9bb577600690132232dffd03cfea5	1	0.034638
0ee1109b4398b208bc4ee86d94f4dfea	2	0.976069
0ee629c38ba13679c17073bb0d17391a	1	1.081223
0ef6fc41ed0908adc63851d807b626b6	1	0.048259
0f03d6b5b6be21cb2621894c19ea5455	1	0.416988
0f05652a2f468e8c6ee9835d28caa52d	1	0.023299
0f0cbebc15402db4470ef73a25f9403b	1	0.088007
0f17140288a33006c4f882d88c1fb324	1	0.517723
0f1f974c3ba825f9b917a10149c616cd	1	0.208914
0f27a2ae0170dc8ec8d5f740c3e47492	1	0.410614
0f2ea309d8dfaa13b725b33370f7d851	1	0.181995
0f338ccfab5ff1d405deec10f9bac19b	4	0.870691
0f453fa35fe5d19c6d9350c7c13332a5	1	0.293941
0f56b82d91871a8f97dfb0010064b292	1	0.416045
0f587a6a0c48491dd28a03b7fa66c1fa	1	0.061714
0f5a4f8ff120dc378a2f458f8fb2a692	1	0.071494
0f5d839426497da30727f1bf8c23db1e	1	0.23246
0f5f7693288de84f4ade2e6abaa2440f	1	0.016292
0f675a022cc1758001fd2cec78cb2e65	1	0.293941
0f7128a8ef890eed0ae012b2d5887639	1	0.294492
0f717d736fe507a582a4499f2f7eba74	1	0.182454
0f7b81edad437de46090fe6dfb24ca68	1	0.362349
0f7e48fc9d37fbeb4733895818b2c4d9	1	0.00015
0f93448db6499e3484fd9d035ee76ffa	1	0.622852
0f9651cb83fd7836fd8891b9578e7860	1	0.400472
0f9c665e8b4b931823aefbab1e37d210	1	0.311155
0f9dd1d4db84557a8445bc9f3f320dbd	1	0.489752
0f9e52e230166dbff02ed7395cac3e64	1	0.408309
0fa11309f4e64f357e6ea98458c1d443	3	0.135305
0fa39d73081e3063793f28929894d08a	1	0.311406
0fb771e620ae07a6568b8978a61ad441	1	0.403277
0fb88fe84b3576d62ccee88bb49c11af	1	0.437819
0fd26c6bf8d8855865c322266fa2537d	1	0.023187
0fd8266bdf390f59e2349edef62e145a	2	0.929844
0fd96ddadb30eb5673cb83fdd61a45bc	1	0.322732
0fda2d39ee31764df90bb3c64f8e7d91	1	0.05156
0fdf313c0a5af61a92cd085e7b10c121	3	0.00015
0fe7b0f1ed8aa18345a3099af256217b	1	0.012864
0fec1dd406feaa4239455c2516f1ba47	1	0.436388
0fecc2449c756e01304ef81ea97224a2	1	0.291519
0fee93689f39a428b8aaf15032ee3293	1	0.118669
0ff82e4fb7c618d7685aabd77c66c609	1	0.048614
0ff8813072dafd1ee6d4183cd9326ad3	1	0.333869
0ff9c67fbdb0d22466d06f2b4f78c6d1	1	0.059007
100078153c9bd0417f76e26ae6eaf975	2	0.128908
1004bd3c801130297cf3635b9d6b7853	1	0.437819
100c2997b4a4077a286ab2a9de587d4d	1	0.216335
1010f0c06babf7ccb6165ec0083002d7	1	0.534018
101982ed0f257377464bc31954ceb9a4	1	0.150257
101a3426c74cd7f247ab3e0cc78bf7c8	1	0.485074
101d82692c38c52f12e73ea7d0ffdc6a	1	0.505968
102d3e8809508c54513c2075267200ee	2	0.15231
102ef5be319f433b5bf1ff9c0c80658f	1	0.012562
1030631d31e5f8f3f295d7dacff16403	1	0.157682
103eb951547ad749fd3a8348aa00281a	1	0.215205
1041a9c890b3892565da72b06ffb5bbd	1	0.471871
10508607c92ba267f8bc01d3db03e7ad	1	0.070577
1051801e47cb28d4bcda1e1b1846fa88	1	0.215205
106b0ef4f090ba57a2bd61097e5f0119	1	0.362349
10720410b57a3b3961323a086adc82d3	1	0.42793
107ee63ca58d98576fe7f40b1da67fe2	1	0.775191
1085770cd8f277b65d0e360a81bf04b9	1	0.136593
108ce12a46ad25c78ddbb07c50f27005	1	0.653663
108d7380f8f42ceb6db1e82133903d83	1	0.170431
108dbb445aef6a72abe04fd894a9b020	1	0.591866
108ebb67d9640e55e1c6b58e17f03bf5	1	0.075968
10965fa3ec0591b9479dee361d6bcaeb	1	0.159372
109c4fc7a9886a16e86b7e946f7f1800	1	0.185153
109d8be93136956ca2520f3ee1ed4fa9	1	0.072285
10c5d42c7aa2b5bc5788452943388d70	1	0.347954
10c659434890ef3381412e9d9194794a	1	0.3778
10ccc3934264bdbae894f360c4040b75	1	0.362349
10d61b3e4ac399d8370e46174629a147	1	0.193615
10f837640d92286faabe1012bdcb2a63	1	0.181354
10fc976b9b7bb8576442b1a982da61f3	1	0.460114
10fd0933b8943df57488e44f184a2fd7	1	1.170132
10fe8a3ad002a3c8cfb1dc38dce3fc90	1	0.089107
11021dd307d2785052ef6c87c4896241	2	0.400431
1108f9cab571b8a9633b5568fba77ba2	1	0.495611
111414716fe0b23b6110626834124ca7	1	0.30055
111c61e711dfa3c8737aefc4fc518ac2	1	0.175073
1127a11f8f610a41db622c6e286faf20	1	0.362311
112866c00d2a8bf3dded45f0e728d825	3	0.166791
112dcaaea898bf319b986b962179a3db	3	0.167654
11351641f2a11677d71650e702af7fb4	1	0.615754
113aea2acd261087889f44fef115ac0f	1	0.293941
113d585b3587ce9c265ffdf028af017d	1	0.00015
114459057f056dcaf9f96d944cc5a4e2	1	0.140483
11537f76424b5a9a2c1532e55b842b92	1	0.002564
1153a5777df6aca382a88dffd05d447d	1	0.064706
115d417d574f18c2b0ceb1bb3fd34aa8	3	0.135676
115f09605c53cdd5da1857c572764376	1	0.264841
11602485b0327a98939d2c161dbd678c	1	0.268688
11627f0355a70dd41d81f9f1da617524	1	0.445613
1163bec60e8bc4dc94d1e7d2e01cf4d2	1	0.251591
116de64498cc6d11c4ea8133c0e91008	3	0.007643
117bf3468f222a67a45ff106ea4fc767	1	0.482025
117ff8409c3d2c6c68b5e1a657f3fc3e	1	0.275037
11855481534b2f8cafd6e2218cd35974	1	0.184622
11879241ada944a6cfa7963998a5a091	3	0.158208
118a2bb11970b9adbe812df080e7dc84	3	0.071745
118f1314cdc02ff476dd982c1be046fe	1	0.513009
119a2108fb163d2f7337937f64d4e1f9	3	0.138031
119d712dd230b4ae4afb11c79714e04d	1	0.38526
11a0e394818b092eafb3cf244747b7b9	3	0.164606
11abb5871dd76178fb5096fab6249540	1	0.064396
11bbd5acba60a7d4290f345b1ae55fba	1	0.334799
11be905efc9a89208016b57486271bcf	1	0.122099
11d025395ec3f17a22be1d45d4839913	1	0.351849
11d4d8c8b4981ea931dfa17f3115c0a1	1	0.035961
11d6d9656fe1631b1b3437d136f55488	1	0.073112
11d8580574f3267573b25087dfed6da6	1	0.903069
11d98b474ceff3207500df7cadbcb60d	1	0.106552
11e92396350548c952c695c3ee564685	1	0.526144
11fcd201911a3590f890c42a4c28cf81	1	0.513009
11fe7fe3932aac5bc7c31cb2239164d2	1	0.558697
1218d6841580dc0b2000866899f11f0e	1	0.013657
122c13846c4a4e942f9706d7e4288058	2	0.503161
1230efadfe875f50c22a43cd1de5b94c	1	0.278137
12346b3346ca6349ce16e940bd59408b	1	0.301488
12456e34b4f1d7a509f7883b4b453c7c	3	0.167654
124d1e616c56e1952e29f981d8630cf1	1	0.134237
124dbb87c2c1d5e1160c36006590bf2a	1	0.555275
12500d03cdab5e905b041a28528ccf34	1	0.057071
125207c6a8dd492eefee1b30b2c38754	1	0.03889
12534616632742aa327b73a7ba944d43	1	0.012818
1253d88c4c37280201523c03316aaf73	1	0.792626
1254c421003bca1c7934a0a8fb20e961	1	0.308941
125cdd59b74b597994369420f5c20f79	1	0.120359
1264a55041569bb5dc9a4f5c37d9c688	2	0.417093
126a36f8a70cd6e388cd35c9973db0e9	1	0.282759
126d5e97823dbde8277fd2eb94d6647c	1	0.366389
126f0d8ecd9e6801414960a6236ed1da	2	0.322197
1274fc5df4db70b709699907ee99bbe9	1	0.362349
12767ed9f89b4208daa72796b138808b	2	0.081327
12844e7fbb88e2be659fd2dfa7b0b876	3	0.068945
128900de3a151d3bd039fc088143e218	1	0.176644
128caa329677837a31966876c5d6a26e	3	0.141276
12921fe8f94478dbed63f523dd8ee52e	1	0.034293
1293830d292c297fbe5ef5995c2fc170	1	0.898233
1295d45022cf9c86b3e873c90cd26bf5	2	0.186875
1296f6fb717cf73b24ca13152fa3415b	1	0.362349
129769481f2e7becccb540eff008e51e	3	0.146563
129936c42fbbc98b7c81197deed6aa34	4	0.002524
12bdefa41cc41d0737c277d984fb5926	1	0.315785
12bf4a039996b350926402008de7147b	1	0.426772
12c11d6efd7d5cb8e286b41a6d8bd533	1	0.295187
12c22329411d176281fa0a42d4a49838	1	0.362349
12d0d2d6e1dc8559be2c368a74249e05	3	0.167654
12d60819e86ecb509045ef135e7f9699	1	0.170307
12dd2e0758005b957d026235bdac9a43	1	0.489327
12dfd066380cb7292ad21010fbd15d8e	1	0.047571
12e9bb67a35af70a57f8a5b73a685a38	1	0.289054
12ecdb8c41ed482ca645c6b499d40bcf	1	0.085681
12f241497b1edb8cb1b6f96d5f6ff3ad	1	0.469591
12f333b2f90f99b80f68e3745ca3171d	5	0.243584
1301a59cffa25723b8e820d8185ca55f	1	0.047728
13076840141e712d744f1524bed0fa90	1	0.131683
13094d5e4c09c0c56c7f9850055f1b11	1	0.275582
130f2fe6093bfbbf9fe7247dad12d183	1	0.178123
131107dcb0a215ca714d5047c8c98a3b	2	0.416546
1312152a3f9a842837773e1eb565ff96	2	0.767823
131d866b6a7e94fb91581c3949a8d8d4	1	0.028719
13292063538e74d19c3a90ba91d59e05	1	0.800089
13324db9809b7379640517ec6eb2789b	1	0.715509
1332b623c5240cd42fdbb1c3e1776946	1	0.337974
133a8dc4ec707efaab131432c9bc3a93	1	0.058249
13408b2b4a84ae473a63de22fdcf83d7	1	0.362349
1356be29710be1b4f2fe1626f91c8405	2	0.718829
1360be1162c2045d342368fdfd677e95	1	0.022969
1361c6f8e258e55008fb2aac49cd5654	1	0.191088
13632a3c3d1f3fc077ecc6f9795d8fe1	1	0.397125
13690a02d4b202ad24297766f83c679a	1	0.334799
1369aba02dd8b749b4c4c2a799d34207	1	0.000101
137840ddd5b711e22de4a18da7bf17b9	1	0.634878
137fa0490ed26b21cec00a0267cfbd35	1	0.139819
139e2886ea5d709c5f1b5cd2eb7be174	1	0.463244
13a01d5ee38d6cb8a3e10617997a879f	1	0.152879
13a28773c5ace6377e34291b58bab420	2	0.330509
13a68eef2553411ea7dd761347a09246	1	0.315267
13b6fc9d4f277a21f875ea9a214b419e	3	0.023047
13c25659ea430d23ba484efbeda3e0d2	1	0.325173
13c510ae8bd035d6d12e54a1495cba5d	1	0.08372
13cb014d732783fdd942e51e7f0aced7	1	0.00015
13dbff7531bd6feeba656e339a853344	1	0.305933
13dc561d2ba25f3ee979a8add936a160	1	0.317759
13e1edc4dfb788b36145437e1ada3ac3	1	0.607027
13e6542cd9ac20d726d0c5552fefba5b	1	0.390651
13eb302342842b7319c13280ffef43aa	1	0.067088
13f32eba3b63edbbf5169bf74a696b73	1	0.000102
140435b122bebac3b2d3a88b413a01fb	1	0.117787
14093ef7b2b8784cd58c1915e45b5a9d	1	0.045962
14147dd72c2fb4deb22d716cefca3b44	3	0.181736
141a298b81e7d16467e7ba12aae19ac6	1	0.675604
14208af7873edefbfea8e60164f63bc8	1	0.035112
142ec4134b05204082764030a1b2f2d5	1	0.061824
1438059b453d7109a7507cd00d5ededd	3	0.119211
14481e27645576658780bd5320bd8288	1	0.250938
1457fc2c3577c5fa1d9c9c076fa412c2	1	0.201924
145eb8f9c4d668b934f7f5cab86586f3	2	0.576618
146c762c99407b2a5e72015751a740c4	3	0.042155
1480df26217a6f44360430ce819b0a8a	2	0.565703
14830871b9b99fced46c7bec9940f1c7	1	0.43681
148f487f7c8a7362b36c4b8971d146a8	1	0.425442
14918b5ad485e25772e56f8870cba5ef	1	0.469275
149c8b358bd9b9df32c99cc1746f6589	1	0.33665
149fb733ad445e621bd251f5a6ec266f	2	0.186875
14a416c87d79f1bf9208845aa25269b8	1	0.494324
14ac02b91c9c2cdda2ac25c061d75851	3	0.068973
14ac2dbe9d0bb58053e40eaaec0e5613	1	0.159972
14ae2748f896ffd7a7cbcf906ba6e50d	1	0.29179
14b87a1f83c5d6f099dd00c75ff38313	1	0.22729
14de6c5c23cae262bfd4b8842adbf6b0	1	0.96536
14e91e4710d091d1ef26af67dca0c9c6	1	0.184622
14ee8a89bf91c7d2cf609b5354a67478	1	0.106544
14f30ca3bb72c8eed93c7f81e02dfdb7	1	0.215205
14f8113211ecf60188fa5b1766a407b2	1	0.861757
1500ab45c1baadf5e8229b17300663ab	3	0.140735
1504c7952295bad7d66f1ca120943d54	1	0.073484
1505c0c485189ed644125f516baf03aa	1	0.170714
15192fadc143cce65f12dcfd10f2765f	1	0.931419
151abb53192530ff3c6e70f1aea8ef76	1	0.083165
151caaedb58840db976f0daec2972b47	1	0.00015
15274841f1faa3eb7646e0647eef5d54	1	1.198388
152b75d932ae27e7ba796ebfb2a45a08	1	0.157096
152d72a71709824e215ca4b9d1892f73	2	0.543705
153d091ec24dfa11e470c909da6a4f5e	2	0.239785
153ee5c7d5ea1022cd4f14185b0218ef	1	0.052594
15405212ecf5db47c38c3a2b2341fe53	1	0.353454
1541bbe225ae78378ed19774c1b3f9fe	1	0.441316
1542b92fe5331596ea30b9587c466ad6	1	0.293941
1546625dc57535e282bb7fc15ed45517	1	0.38902
1549d2a06c0fc2b6d66dab3e3b9f993a	3	0.138565
1551679c7cbb694c2b06ed00a47bdd8b	3	0.165978
1552e2abf3727596fa9acf22834b97b8	1	0.200859
155de0550df6094cb00f6818cfa51c86	1	0.066157
156572b928592204f50650c986dd8a9c	1	0.012562
156cfb24cdd485cc45ead99c0902499c	1	0.091527
15753b609980c6987c43a1396b5eea0b	2	0.390637
157771fa4e14ff8ba9bcd8c36c62beab	1	0.478343
158243ceb60a747269e067b6c828a07f	1	0.050543
1587479696b0461c49d6dcc087e29a47	1	0.432287
158c2d453bc8238e7bcca767c4edaa29	1	0.258996
1599398ba4e181f7df8528a73dc0fa4f	1	0.174725
159d994f7d5dfcb5687a2865a698ef64	3	0.16394
15a0457be4fc4f2857ed433bed6d9f5d	1	0.833592
15c2c1a7379cb8a46800183325901e90	2	0.644547
15ceab5dfde9046e7f07c68de613790b	1	0.549643
15da64ed728335e17216cd705bac19cf	1	0.27508
15e0064225e580255a9d0e56cb828b44	1	0.280362
15f044274c008f8b2f18053fece251fc	1	0.350897
15f38af739892700003494603844c9ed	1	0.293941
15fdbfd18dc1669d25017dace0714610	1	1.417877
15ff9c58ff4df65901ba9505695a3d7b	1	0.362349
1607bb6da97cb3adfb8c3d1d2c6601ac	1	0.00015
160c3a25e32ba1e24776c6bda8060a12	1	0.198787
1618609b04306d1aa878486c8fa0e4e3	1	1.002852
161c3e63b5eb3cca46d92ef1a99f53c6	1	0.064254
1621630893f3478092da07b3f1eae1aa	1	0.127933
1626dcd3429d39b23b4f09bbb981ace7	1	0.141851
163e1cb473ada921141dc58561c64292	1	0.284194
16469cc40587771b7602fa59352c70ab	1	0.011617
16552640c09bee24f6c62e11164889cb	1	0.067537
1655f4d44e00baf73723d6e4e217501e	1	0.662597
16560f43bb989b7b70f21aff115488fc	2	0.186875
1656ab4c2d59c2d8e55580b05bffde8d	1	0.572199
165b2212394bf7c3e6962d9137a6cdeb	1	0.149073
1666f6df1011b99ec771f1f050975cb6	1	0.064472
1669ec3dd1dee2dd2bcdebbfd6ea2b0a	1	0.451621
166adb56f3adf5c06f2b88547bacbffb	1	0.348266
16703300341def7abef05f9a45c5dd12	2	0.777363
16765c0328db01e7c968f27fc5ab175d	1	0.018796
1682a87cc201de47d8a09a956559c8e1	3	0.043479
168cb6db1515db9006a2d677f2dcd752	3	0.141872
169020ac972928f493a264b88098ea2e	1	0.299139
169183494575eacb4ca2ead8e9c59791	1	0.151377
1693b72fb96d3fa45f67065ef3445042	1	0.059824
1698b38012a7e71c33563e15481ae367	2	0.028685
16a2644dadff5c58f097d87a435c1a9e	1	0.060038
16ba05a3611bddac058580c5887475a0	1	0.093897
16bdb7eb62ef2ad3b78cf7c73b0d06ec	1	0.475569
16c2bb0bd545fdd585711131e867499a	1	0.362349
16c359a1ec6ff1618ab2fecde88ce0a0	2	0.105226
16c45962d2afee3492073c5d85ae5ad3	1	0.242145
16d8bc5dcc86c5edb10ea76505511f45	1	0.139819
16dc6df99882aa8689c22d63b627048a	1	0.164825
16e0d5f4aadfd6707de687d792219f04	2	0.764265
16ef612161bdd02ad7e1f0a98d0dd911	1	0.426048
16f1e5adad73a659f70ba32b354fc148	1	0.175654
16fc6bfa904d9fc729e9f1b8e1e3a816	1	0.330744
17008fbfe7f323ebad700366e2e26408	1	0.05849
170b8836f23948eb14816be61987903a	1	0.653388
171515396cab5147519d85007b976a1e	1	0.283316
17256177184c1513e0b772cc14d293bd	2	0.010132
17294a6f544cbe09e0dc6efde2de5059	1	0.094947
172dd5956596a442f6a808d215837e7b	1	0.388905
1747759a3f6af9d88fa2c80ac81f3c9e	2	0.000101
17619844acc7fe5bf4ea7edd0f93465c	3	0.127418
176257979772aecae7b172788a634773	1	0.2714
17732763799ed4bce57bd5444c2f6613	1	0.453352
1778543d834b00a730a2b233d7e4d1ba	1	0.342605
1795477eae93f0b0f988df4a454f137c	1	0.363462
17955a9885d5dc368974d9c0192048bd	3	0.160563
179590dd0840a28885e0a616d37b853c	1	0.271609
179e85e68f35d3163d4eb9dc0c22762f	1	0.46355
17ac84dc59e33afb5730309ba90531b4	1	0.074059
17b527d99637640ee0e0d932af96b4b3	2	0.089925
17bd1bd6133264862eb6a5778cd311c5	1	0.00753
17bdee839888e50f85b9f048a37287ee	1	0.51374
17c4c7829b70f461c516ce1e2500632d	1	0.151943
17c658870e6ed0769f9be6b5f63d2da4	1	0.259726
17caf59ad16db894962b4d8e4b7d63e9	1	0.513009
17f775a609acd204d05e3a96d80ae988	1	0.126213
180038736f6d34d4763e8f65ed3ae45c	1	0.362349
180321d26e122dfbe98cf1408d6799e3	1	0.315267
180468c5ccead1146808253386c872de	1	0.071404
1807b3cf922e141e19e85a098677210b	1	0.120577
181303d1c9e1dffbbec0428ea679cbb1	3	0.082599
181b8217a1ab398d7326c29b40a17dc3	1	0.466127
181c58de95bb3b8a24c41ba652123408	1	0.297612
182679065cb477f5fb7288e25ebffbd5	1	0.543181
1826e798ed5ca5d18341a3e3894af5a1	1	0.274975
18281eec5e0f1c7530ff6859ad5c9e64	1	0.207959
182ecd53bef6bc99c8a8913fc8cd610f	1	0.071174
18345eb0854ab8ac8ade884619b03c3d	1	0.162219
1835893c0ccd91e45da811dbd8a8f499	2	0.017841
1839e46bb8e4d01c6dc3fb75a2469389	1	0.035222
183c19faa4cb313aab70a7907c3fc100	3	0.12747
18464cf8fd470debfb776122ca0c1d97	1	0.033861
18503324ad906324b1230b8139dd97f2	1	0.154391
185e5bfd5886690b3eb2a336aa3378fb	1	0.362349
186307f43f860fd5530d92398c30bcda	2	0.036861
186b4e6562a79b9fa1db309b93bf1bbd	1	0.044717
186ed01a55cafef6130ddc9fe3935667	1	0.557764
186f295d5b365d88370272668b8131e9	1	0.344664
187a5bfbea12811bcb4ddc192502704d	3	0.135719
187ab24dc320e87784c52e0d631f54ea	1	0.466591
187d45a4e8aea6b2b81e4a1c2c7daa10	1	0.162085
1881cd60d048acc67493c710160990ac	1	0.817013
1883762ea2378e81abdcad3dba25bfad	1	0.315267
1886f332ae1ba500716638758697b2ac	1	0.692285
18879f2025f3a0718e28383ff3424f65	1	0.840838
188a7be86942b2d9a6697d58436a29ae	1	0.887003
188daef10716897053c4d166bbe07c06	1	0.362349
189784991f0f62d7536c53bd77bc4302	3	0.141387
189a7adb8684e26ee65d2b48111bfbf6	1	0.876527
189e5f6d655f267fd3e33539b63b8c8a	2	0.107407
18a644b38c83212cbb19c3f3e63c3c87	3	0.154286
18abd2e36249a5e4198ec3163cd97e01	1	0.483967
18b012659075fe9eca92214164f6b575	2	0.457787
18bdcdbbf90d3eb514be138ce245c3af	1	0.449583
18d09c832c20728ae0611fdb5fe4294b	2	0.931452
18db735de699b97f2a5dc4cce510d115	1	0.31002
18e0a3c3d3fb50a4785e02a0ee9197a7	1	0.332589
18e1df52ed26a94edf7a6ecc3173e963	1	0.293941
18e372ae87fc22cc907e5b8c768c03bc	1	0.146839
18e3c642c6771935231244f237a4bbba	1	0.075101
18e3c9600dff9a90f6130394a5cd1de6	1	0.182852
18ec41a87ad77d3d2bff9b1e93478169	1	0.292795
19028bc6b48f28ca11b7269b42353522	1	0.563249
1905371d2486cc5ccfc7caf13d5ae179	3	0.156462
190c527e98cf51d3bd5921162d1f2a15	1	1.208176
1910f099af7002fa62e31a5fcba4db25	1	0.080907
19223a54f63008cb1d02a5e72da30632	1	0.356891
19279c5545ae6def32fe6f9fdacb19bb	1	0.397312
192ece43758b3a957b9fcac76f311dd1	1	0.00015
19324b5825e17cebf30e0ad952f78f9d	1	0.048956
193595a83da17139837d7de901e69890	1	0.15545
1942643f26a5b7ceb3231f441bb1ad16	9	0.109177
19510d18fd9b1fdb5a745d5371cff197	3	0.063574
195c96491299ad161dd5208f627bf707	1	0.352508
195e80a3bafc4fb420f870bbba0dd943	2	0.000101
1960caeab523652ed235fdb3ba227e1e	2	0.002622
196143e60d6d70b343d7df340b8b1db2	1	0.362349
196d23c57fa80bfaaf45963f7bb316f3	3	0.043688
1971c4a7e93ad83261ac138cd6b0c9d9	1	0.125344
1972d06fa3ab588a42eb76e79ff2bb38	1	0.06897
19773a5dd7f11a5dece1c690e532adea	1	0.066861
1977423ec6d11e08317281b053b4a75f	1	0.337954
197dc8de731a87ebbace8e15d84b09b9	1	0.436707
1996a64ac3f07c1939d150eff748caaf	3	0.152327
199d17ba15438e74771f228d2e99795b	1	0.513009
199daf44c6e6e39b52cdd4ff505c163c	2	0.543269
199e4ad267b5e760497d37fb2b867a4f	1	0.359705
19a15d28c67e36ac8133e7a0ef049320	1	0.6339
19a204636c4944e3e5ac89798eac060f	1	0.475714
19a353bc91421c6e1f2d679d61920c85	1	0.702887
19a5344b4e7e493635de2088b96d8522	1	0.200184
19a7255338eac64ed627f59a7fbedf68	1	0.224068
19aae7505ee7a45a3e6380f1c3536e50	1	0.56703
19aaeb9f0496f998e3e19fb98bc2defd	1	0.256184
19b3af0289ff7ce9af7b5e4af8b3c3f2	1	0.080765
19b97c8fe4319fbd193e0d58d4f8d7da	3	0.137798
19bb331bff045e1a15cf99b8e35450cf	1	0.00015
19c012f1b6a576a2353abf3ab512439f	1	0.010196
19c3def18d651693fc9b5fb02f6c9ca2	1	0.213937
19c4d0f618235ce55964ca7906c259a2	1	0.426506
19c501f5aac0eefbab6b3bc8ed636da5	1	0.359074
19d03a674b9d8218600f5a02bb62314a	1	0.408769
19d1ef39a7b4312aa80f6bafbe98cde4	1	0.036257
19e28f09327b8affe3adefc2c2380794	1	0.301488
19eab59804f35a5fae3ac545d928da05	2	0.421918
19f50e066230463f30a9423a2f0541e0	2	0.026858
19f73b64afe88db6ec77f618045402bf	1	0.058911
19faf58785c253f54a06036160ed1f06	1	0.282714
19fc3c22395368dbe39fd7a3ce3eab61	1	0.429979
1a018ebd24bfb8b877483eaf96551f9b	1	0.068605
1a05b3b84905fd86109859018a3e9a38	3	0.075438
1a1d4223093e5ac6bcf59cdd7e6febda	1	0.68096
1a28494547f8d9d3ef04d700c5572a18	2	0.105035
1a33486f50973f6fa720e3d3cd2f94a9	2	0.142918
1a35d2c548647207158d0383ecb9cac1	1	0.295053
1a53ce743ee1385f3642e7d52c2a7ff8	1	0.196953
1a53d5821e8dcb5ed5ce06ee527c8838	1	0.231117
1a57a2433841a2ae2c8361f173150541	3	0.024568
1a5fb8d7b9b8716a48e0f3419a9eb4f2	1	0.083928
1a6112e17f75acf4b5e69d3436ccb3d1	1	0.194261
1a61ab60f5e8380b102e9698d34b682b	1	0.092319
1a7441a31740d232de9380df5321b111	1	0.310555
1a78e274e6396d9ec02b8a5813dcf79b	1	0.512
1a82bdb2c0491e4b1d0a995139feca8c	1	0.077193
1a83feddb5c04b0b40bdac42edfc4a8f	1	0.454686
1a8940e9bdd13408e0e474242c8a020c	1	0.023389
1a997e74703862440867a188faa5cded	3	0.123588
1aa0a56b0a78b250f6dc2a9f2a35083b	1	0.251497
1aa2bcf59fe274391eb636c9b997b036	1	0.567377
1aa65748c88c1ace9538d63278dd9070	1	0.167986
1aa80b9fc3ea8a413f2657dae4c752f9	1	0.010236
1aa8a7b58482e8d32b4de3aedca6c368	2	0.761732
1aa8e35ffa6f69f1c4255655ea6e89e6	1	0.153177
1ab49fb62378c5dda3961452229d22cb	3	0.160118
1ab675de3bf77f6e892a0dd8998d0349	1	0.157494
1ac097d266ffa665625b39fa2051ad84	1	0.263123
1ac43bed80bfe523cf6a2f16b9deb6aa	3	0.127427
1ac99b5d00e804d290b69ddcc5723c6c	1	0.513009
1ad61c07b97b149e4fd9177f9f17c0a1	1	1.23526
1ad932510bbd2eac2e85a53060bf0a64	1	0.421091
1ad96045a9967dc502f853d5460514f7	1	0.332166
1ae04a7929ce2d5de77ba36dcbae2da0	1	0.29244
1ae083d7c635da462d1db88760af9860	1	0.265476
1aff3c71f6893f192e5ea13acd29ba3f	1	0.088102
1b057fa487bf8635b36e4e06e2149641	1	0.089684
1b158b8b2922d4fcad5d9cea607cbb7d	3	0.011202
1b18df940027dc40b173be56b5b2c39a	4	0.257925
1b35bc4b5e2563619a26a862c6b8e8d5	1	0.362349
1b44a9b9d68ee7721b00c3098074420f	1	0.986509
1b44d3942a5cd2f5aefce0c46e30dcf5	1	0.628039
1b4620feab653e7106e2b3b613f12f66	1	0.628039
1b48643ecbfef668a8f3472bf1c98184	1	0.302459
1b4ef712e87e887bac69da3fa25adfc1	1	0.171496
1b5d884eceb51c7c5331fe67ecde9179	1	0.182773
1b67b1e2c0d022879d0f9135221fa3b5	1	0.277042
1b7037433a5f12b21f74d09942b8e358	1	0.253096
1b83983ae134bf3971293c437cfcac54	1	0.543391
1b8c587ade117b2745461e92e508101f	2	0.267412
1b9049f700843188debd082a7f533c07	1	0.539381
1b985f9d7c8912196d32140516ee4056	1	1.359095
1b98c6d102b806d79c04c69358be1287	1	0.690817
1ba8cac1bb4295d835980ecac93e17f3	1	0.411257
1ba8eaae542c0387e69369203f06e614	1	0.161845
1bb1279a9f0e35dd41e83442cb6a93b0	1	0.059158
1bb80072991213c6ea8ce3ca32bb84d3	1	0.591202
1bbb301e6bcf4360aad1724954325bbc	1	0.301676
1bc1cc9718687f9d614c45147e2525e2	1	0.407524
1bc31c1e52cd79d93066ef05786108f8	3	0.049971
1bc4283d980f19fda12b7ab99f113b59	1	0.00015
1bcbb1f73bbe940c00ef60d75e826443	1	0.763142
1bce2a6f27aeb9184d675cdfdee442f3	1	0.292106
1bcf6fb617e6cf5686aad5ab25598652	1	0.00015
1bd3742f14b2d963b6baaf9b1bf48962	1	0.659994
1bd3a48db2a956857318f604da574a0c	3	0.02586
1bd564162622ef67705f525984549be4	2	0.186875
1bd67d24dce45a9aee0ad7aaf2b08cfb	1	0.490999
1bdb5395861d1de077d8147c5e8f5195	1	0.247585
1be1adae272bfcdc3839d6a633a4a52d	1	0.553375
1be816361502941531d75dd0dd7d639f	2	0.023014
1be9f63f4425d0a23ec70d76f92339e9	1	0.225308
1bf58de8195e017de0ef19d3437eedec	1	0.042008
1bf642aae93a13709e762fdd709628a4	1	0.135437
1bfa5c0bbafb3a1bff066a17234ff32e	1	0.011272
1c243c85d0ef1c7fb852db2ff20274c9	1	0.161845
1c322c0a74326a8de8c932f62fd8c90a	1	0.394971
1c36f0d77879e9fc627aeebc4e29f98f	6	0.00015
1c42e2d5e06b2272223e8cf179888405	1	0.334799
1c44c8bb853ce4929f88147b11f36a3c	6	0.022801
1c4f968b1ab83a3d38b32241322421b7	1	0.039501
1c53acc0714abe462c341a5d308a9f78	1	0.231258
1c6344fac7658faafc2f885528162519	1	0.1805
1c7dba880de1bbe5c016e7e4acb71925	1	0.000101
1c8c37fc5c61833c791a8d666a5bfabd	2	0.702536
1c936519f55d95a98b870e0fa59eef61	3	0.16228
1c95104c49617f013cb9c7e7db919e90	1	0.293941
1c9dfd256aa469c54d0bc6021a4810c3	1	0.1805
1caca997ef8e47e62b0b4946c54f4f74	1	0.114093
1cb973f7f0ea1687b076c430fbd6d394	1	0.314764
1cba6473043ea62a793dbf01f2a23da2	1	0.628039
1cbdcf6abfa3469a8bc45e4f2af6763a	1	0.303639
1cbe2886bf31d46a5a707eeb0278d40f	1	0.462522
1cc93b11c0399b6599a74eff2d80b958	1	0.052716
1cd0570c206e4f2b345add81c5b079df	1	0.298453
1cd5471f2269d36b8e0c880622277fd7	1	1.396893
1ce269ffdd97ce2fac0f1a676231a1d8	3	0.051059
1ce7faf22a4b39649d84f09a76355527	3	0.195016
1cf2f6b5151812d2324c781278456003	3	0.070748
1cf9ed203251eb3745e4b132d107293d	1	0.422966
1cfd538e9b5287d5e458ba64e01e79eb	1	0.48939
1cfe18b718f6f98fc2a5409321a8a5b1	1	0.157711
1cff2083feab8d623e972ffb8bf87588	1	1.446975
1cfff34ef360f47cb303503266672cb9	2	0.298398
1d0123aef4febceb8d8efb5a83c7d307	1	0.198787
1d03a817f97d52f2414b512092d89f3e	2	0.272998
1d10a99ab7bc51f423f1cf9f054b011b	1	0.387178
1d17e64f64b2765fece12e19fed1d76c	1	0.072988
1d1fca0993f4866f0ffa284a4be51feb	1	0.206208
1d233e27df89280b15c5e406f69cc797	3	0.134602
1d413adf2cd4714f3b6435b8c402f7e7	1	0.418683
1d44410e8ec09c7f0f61148cff156363	1	0.164825
1d48e7d7d2dfe5f550be58c8a9bac4a9	1	0.113508
1d4b0a27b2b144e8dc34b8b6e2b9b42d	1	0.188272
1d56f63cb85da1767b8598a9ebd386ba	1	0.188249
1d5d0bd28108ae06bd3cc2adf57c2385	3	0.017761
1d607c05cc150839f17ee499e8cb1693	1	0.175654
1d6ac12334163644baf5582f489ec880	2	0.267412
1d6bb8c29fdaf920d063d6469e1f4db3	3	0.169005
1d6f0783938b66d3611d2d2f1e2c9282	1	0.38526
1d70d8ea8f6b9f7d43d01d6c3d3e14ea	12	0.022098
1d71218c307439b07eb32a0c2316b663	3	0.177296
1d72df83cce1810b249660b7338e71eb	1	0.34715
1d7637e114fe800cbb483bc8ee312d73	1	0.98552
1d7963161fb9ba1cf1fcbac05ed98403	1	0.488358
1d8bc609dfc9f8b9d8d83dd3859d5fd0	1	0.311086
1d90d44d83b380b8ef9612950558717e	1	0.046131
1d98905c7fa148efa21abb8ae69f86ad	1	0.058157
1d9ecd9d881e2cb0773984f7b8e3dc1c	1	0.121097
1da30e4ed1ce8fb84f85ac408d0d49c6	3	0.062532
1da34bd6e08b305519ddac28b5e8a7e4	1	0.322885
1da4fde18e2e6ee5b63aad11e7201f7c	1	0.346024
1dbdb1d9f329e84d82622daaeeb3ad87	1	0.644582
1dca6745f75cf404487cfce3568816ac	1	0.04291
1ddaa6d2c0c57e6d8c7a49a58730adde	1	0.228652
1debda599392d000c4c7633711e3e2ba	1	0.034868
1df2b2b8230b2c023ec9dd51f827e19a	3	0.164743
1e163451ef693ef52eee1381c2e4fb03	1	0.562694
1e1952e011541825f1882d3fdee710c1	1	0.296143
1e196421632b0ae899f01d7bd831a808	1	0.146939
1e2365e173d5c8092c0019b65211c3c7	1	1.071347
1e2421d6d2478d080549fae001e212d2	1	0.528958
1e245219c15556a36fb8db83b0e2a464	1	0.519272
1e2715f4542b345cb59674d506a62742	1	0.098851
1e3292c620aa21b1a157c7622a861c63	1	0.471775
1e35340b00aa3700065e736507968736	2	0.094683
1e3664d5a13fe4df3aef36dfcd60216a	3	0.124207
1e37c651896952a8a3c33db91181241c	1	0.819135
1e3fdc8927dd5a4e1b11e02a3a785af1	1	0.221659
1e492cbdfc5db45afe344610f5ad7bae	1	0.238895
1e4cb9e9be148afba6ac0f3af96fa721	1	0.076447
1e4d9ecf0931f6acc0c38150076e55a9	1	0.299497
1e4e450c72fba2d1e1083483352dafe6	1	0.093508
1e50bd7439621189c1fc08874e4bf970	3	0.135931
1e56728f95463f7d1a1230090b1ad6e4	1	0.479924
1e5bd728f666213fe7bea3731a6f0d77	1	0.170216
1e5db7bfa0d855d5424eac267de02121	3	0.543848
1e6574be244a84653433cd7b6f05f828	1	1.083381
1e664195a2d9b923d09df55b9d219566	2	0.195
1e6b8e5750be852dc07b6cd5d1b07e88	1	0.628039
1e746c23e47d1f7c795917d31c6334b0	1	0.325474
1e75920ec3a79b7666c5dd40ea3ea175	1	0.422361
1e7d50800f289e4a784e9e5e5145e7c4	3	0.146559
1e80b9ed900d1be398d041050644e4a4	3	0.143301
1e80e7c1c3cea65c4c64a34eba57c2d0	1	0.446359
1e86cd87fb7e88e459c0408425bf2efc	2	0.357678
1e8c89b5dc5205509737ea531da9392a	1	0.139819
1e8f9e470a4da5887d38e8b624b09d5a	1	0.045632
1e93ebe4a15bf614c546aede3d80fc45	1	0.081392
1e94b1a18c5899370fadf872810fd67f	1	0.098193
1e99a63047605736c5df1cbfc6f2654e	3	0.133861
1ea8a32d167397d2198623d1d6074a23	1	0.534738
1eb2b2fa6e1172367ef2f7919530755e	2	0.815665
1eb3551372dbc2436176f4006f1494e2	1	0.734846
1eb938533567f3ac5e85d3ccbff328fd	1	0.767852
1ebdaeb51f4c4b7352a8de5f95261fbc	1	0.089662
1ec8e59c4e1cdf0cf78e163a67f0221c	1	1.21016
1ed10d5c9fc4ec9bbf78f850e1f21969	3	0.065774
1ed4c816ab40b2e725a96434c50ade4c	1	0.301488
1ed6e265bd2691ca86e5173a48f4fe90	3	0.147972
1eda7e0b21bf01ef17e6ea001707a3d8	2	0.676243
1edd1e98c46bd4978ba7a19cc373e488	1	0.480201
1eef0c9466e826a98c46d3c3b76171fa	1	0.013133
1ef659ccac031d1aefcf5d5674a8fe8e	1	0.362349
1f03c6b245275fc66a843c176c0c6535	2	0.74374
1f06501da5253974230593743c0bd78a	1	0.064596
1f16eec9ce62744a2034561e510cf98f	2	0.190038
1f1a058f55c8d60c2464350a9b5a08c4	1	0.293941
1f22ccd0ff2a45f2a80b7da8d1274d5e	1	0.12699
1f284e1559f73590c2bbcd234db8aa25	3	0.126298
1f3382e56b4dde387b8e833844f5b565	1	0.261656
1f3ceffd9c9bf9508d93ec2fb6e7bdc7	3	0.145634
1f4ae6eb476ebcb06c6eb8823a89a797	1	0.416
1f5d0cbc9dba0813eae4b67e8f6f2d95	1	0.197086
1f6720450a1dc9d37c5dadc071c4c07f	1	0.199651
1f687addae2d48763c762588482c53f5	1	0.381224
1f6ee5002d53c82a17e6a2078cc43c8b	1	0.033955
1f752d8d6f83e55247d2d577cb55386a	3	0.143583
1f77f9b6c099d0e74775b908dd11743e	1	0.226886
1f7f0131c1590e9b5d1e6c528450108e	3	0.149482
1f880a8b1dd7d256a16c3f6efbbb967a	3	0.158224
1f8dc668a0212285433ceab6f5875873	1	0.296976
1f8f93434e50164738c3d03cb45a08a8	1	0.259538
1f90e221367a61d71bb53aa4ab4945c6	1	0.050936
1f996a6bbc07401400af1998cb28d9d7	1	0.306638
1f9b9b9781ebc610e8a667fb2944444a	1	0.083433
1f9f9961ff2310da44d637c02730f9aa	1	0.69885
1fa6a09f1e2c165b26880c82533403c6	1	0.523077
1fa6b1a4102f15e58e3cde1dea0c7935	1	0.362349
1fb01908fcfed40e6d5b73948121dd55	1	0.313717
1fb6c59fb3dca85afd632c6d1739e1cc	1	0.164145
1fbe9780cef38cb34f8b809c78c83993	1	0.00015
1fc14181f8acc539c99ad0b2f955febf	1	0.217039
1fc8e619f195bee459ad0ec616ddcf81	1	0.891413
1fe1038ba8feb853d6ca01a1072c861d	1	0.017326
1fe59c1ac1a0ef1b597b76c2b00d6478	1	0.320038
1fed4cb63554ca155505ef4aefe74097	1	0.817733
1fefc93032c0ba77fc8ab0144a305dec	1	0.157711
1ff5179bd05c00f01bf236e49ac8ce12	1	0.253586
1ffe4995fabd00a51a6c0a0ef757bfa2	1	0.219123
1fffd79879873875a4a40d22e4a99330	1	0.233848
20016446b177de8d45f647f55ad341fe	1	0.105487
20041d7286fb0f11fc3918aa004153c2	1	0.075071
200f3580db33f19ab03448ebce0f6ea7	1	0.157711
201b3d6a2634ab67752c9ad1625f5343	1	0.134453
20212a09daf23108db658e0cc36ec2c6	1	0.221466
203582b85d8ea1395a946650b24ccd2f	1	0.264522
2036808b21c781ee6da22245487a2289	1	0.437819
203c0db950e7b37e7df570d01b9a32aa	1	0.395294
2048f84f42f3f319e520b12dc1d09b6d	1	0.619933
205166599d2119f2db05adb7304dbaf7	1	0.625673
20663c9ae3f32ab9fe1874797bfa24f0	1	0.259467
20692ca6b45c7f72c73215038e80c56e	1	0.07678
2069be0ebbb876bd74c0c56325b22a7e	1	0.168452
206a5c8f8409cd846be4fee0018f9702	1	0.381224
206a5fa00c5a94812676f2646def0701	3	0.323317
206c091b36e4cd9aa50131bff2fb7474	1	0.275772
206c11c22cd6cbdaf1e05b535da5080c	1	0.476706
20781a2acdca30db15637f16988baced	1	0.28772
2082b85a64655df8e1e4f0302850bf10	3	0.167654
208321f11288605e32770dcb02571906	1	0.55084
2086915d4ea23b26d7d777f7bf5280e0	1	0.147403
208bbab04abc029fa60c3e9cfb788156	1	0.338618
208f9f90d84c2f7c8edee1a4886fb2b1	1	0.291163
20a1231828b09a9d568db147eb676a4e	1	0.161845
20a13ac0bd93ae9234525ee2512e693e	1	0.106937
20a96b727df9d2bf3df8f09358bd0ca5	2	0.159579
20a97f480680bb346fe8bcce025b8050	1	0.636783
20ad5b343a158e617aa2f39adbf005b6	1	0.02265
20b202cd051d470b916d3d7d15af6bd4	1	0.119376
20b686910cf9db4b08f7b7c220800316	1	0.300841
20b73b27abc5ec21e282500f4d3776f7	1	0.628609
20b8029f4e7f692647fbd7baf8389ca6	1	0.49987
20dfe4641502d49b79bf6ca4d4a1a3c1	1	0.437611
20e46057c8224b4162d2c785d9bce76d	1	0.064972
20f040ecc070febc41d5115b57a31f52	1	0.45243
20f18a38d963a917d15b8187a3faa3bb	1	0.033893
2103b20b4a087a1acfe09f3c3822b8c0	1	0.531826
210e4fb8ded2093dfaae76239f4dffd2	1	0.039372
21229c85ae9eca7541d71f8ddbc1f8d3	1	0.039327
2124ccc74e2af0c530cf5692c852e631	2	0.596991
21295e5bfb2015c9118a5c0b7db9ec81	1	0.418514
212c9ff8f436fb6b159cddf8f4371273	1	0.29968
2135c253d073aa26c30a77f25efebb5f	1	0.036005
2139dbcc6d322fee3bb0a671fbe2297b	1	0.030932
215ffbe69e26d316ebf061ebdf8e58b7	1	0.119512
2161186cb933244696921605ea425327	1	0.333223
21670734f22093dc03a143107baf965a	1	0.121937
2167521bfbee472d04bc0e23384c8387	1	0.081743
21694a3d4b0902af67d5758ef69bdf1d	1	0.392696
216cc7946c288769e5f20594414d6c37	1	0.053478
2172523074bdd79ab67b2952162ed0d7	1	0.719075
2178db320a0dcca433682b2244cd416c	1	0.261112
218c310f1b2e37c0effac222f785bf6e	1	0.269852
218fe0850b4a9fcc6f6305764e54bff8	1	0.457086
219021220fdd3a769842bd8d32d89dc1	1	0.082349
2198731c23a59a6bf130c08c155159d4	1	0.011701
21a7e8ee79f9371c131cada70faf6802	3	0.466289
21ab695ba6a6c54ff0d868409e081182	1	0.031236
21abb5a93c0004b39622fcb111db5099	1	0.098927
21ae934376636caeac29a4954d8264d2	1	0.278158
21d92c5a29de6c64db792f8adda1d171	1	0.225058
21d9daecc0a73e54edb97f3fc55b8cd0	1	0.032542
21e81899333526c9c308ef2f9e693684	1	0.211975
21e8f2ddf7912eb129bf918a44ca1bd8	1	0.162805
21f2650fe4a19d82cf3b774baf17571d	1	0.02336
21f2ef321c21610e9981e666fc0a9837	1	0.865593
21f8cc7e38845d6e9f1c59426bb41d8c	1	0.15545
21fe62b85896d76ef1c4d14e95c6920a	1	0.203637
22043b52aabbe78164b3033fa76759eb	1	0.238804
22105d11341486e339431c3a5f5426f5	1	0.366936
2217f1539081f69cbd3dc622bf882dbe	1	0.36228
2219f851b52f8202c9724ccdac25a309	1	0.076563
2225c8222b6125d458de57ab19b8a58e	1	0.119727
2225cc29642036ffac2ddcae600395bf	1	0.011071
2225fde492f5cafb6cce54736390486a	1	1.58693
223eb8261b7167c57082fe1c3074bbbe	1	0.477049
2248f4771e7e54226917f8d610c654b6	1	0.00015
224e04a7f699920cb5b73cc8aaa5ed70	1	0.535981
224e4dd51c870fdc17ed533fb15a042e	1	0.840313
2268b70f74f99a7e3195a9f4a65454b3	1	0.047806
2269ea6315c895f37c5b69c94f0294fd	2	0.015394
22706d489e66b56703f25ace51d9b24d	1	0.035267
227e42f06bcc22c6e0bd6aa5cfa295e9	1	0.229842
22813e106daffdb33f28b6b592093c07	3	0.02328
22856171b1a021d3848f7304e8103bfc	1	0.00015
228bfdaf8712c07a832fee3ca220e33c	1	0.177601
229791606164bf87ac53ee6695418ad9	1	0.557068
229d18527119542663605d30e2d48661	1	0.337932
22a1b6a5ad2e566e3b488f0f853f12f3	1	0.108649
22ae0a17805ace232891c9bf6de047d0	2	0.38501
22ae1b7bd0bf1b12ec47fb24b86cebe9	2	0.071942
22b27895c8585b3925c68d061ec5f8ec	1	0.000101
22b3dde8b5c4aa4b879326d639ecd950	1	0.370006
22b60c728697a6a97ecba91699f92678	1	0.132862
22c0646fe5da2ad683de967f9b07e568	1	0.380594
22c23e7df6a432643c824796e24b895d	2	0.046914
22c383c9fdb30566c8e9af8a8bb8c794	1	0.011854
22c4b7e32e1f6fb0ffb824869994ac65	1	0.574011
22c60a378eca34cf3a224dba534dd059	1	0.219796
22ca02f855a485741999251a883867d0	1	0.752052
22cb6e703c73120c075ab231cf423e29	1	0.258955
22ce3612144f2f4a0edd5a2055e91838	1	0.198787
22cfd734b095afdb4182a1f0c509ae39	1	0.022753
22d0ce457b2606ee94ce5ead360574bc	1	0.222578
22d6b539bce5ee0e2ca871a17f137500	1	0.53256
22d908fc647e3d76fea996ffeb195221	1	0.111847
22f2f28b4d08ed50ffb1fc44eb56a403	1	0.313136
22f4fff715f87667d72832f8afafdb50	1	0.17139
22f5cf2dc710e6128a1f11fb5eba12c6	1	0.502085
230d56d42349a67eed0b69bb8f774e30	1	0.197484
23106b884cbd27eac0a12bbde520cd96	1	0.155455
2310824dfdd75d835970d7f24892289a	1	0.233949
2312499554b1c616d95bc5a583d6eb93	1	0.644146
231275acb43425889f3a1b30308f535c	1	0.766848
231ac59760a85ec2967cf2f74ca5040e	3	0.137982
2320e23f0c56b0b65ff396883a0fecf5	1	0.055586
23225978e1e3f45331ce2a9dec4e139e	1	0.362349
23267406f97e4de9c83a3e7fbc5e16bb	1	0.023331
23272cb5829e178d30e04949fadccc18	1	0.444276
2339f644609b78f705aefe9ca4138630	1	0.274778
233b0affc950564e9c58fe4c4328de3e	1	0.397312
2341869efc670d92a85b7a406f14d6fc	1	0.039821
2349f8abd4927210937798cc2a9b52c1	1	0.084549
234e4d43f5f66bec0ae66610ff059a8c	1	0.49048
234f0bc4221655f98561f5823ede8530	1	0.13322
2353f370ca8eaa32c24c70655c67e86b	1	0.331417
2354e68325ec273bad0e5c20f59f4533	1	0.24273
2357b64ee4b7170b5631df078be57398	1	0.362349
2357d9271e80bf0b8c5be2f22c5d0f08	1	0.011524
23597fcf00eaa7ef1836587018f0b077	1	0.618786
2359a63d76d6a6b880b793109134e4d5	2	0.726374
235fbf934cd26d47b3168da73a2e3b4e	1	0.373883
23624ee5475e2184385e7a2e74337972	1	0.245362
2369159d1307b3c06bb3219e40ad58fe	1	0.198861
2375c9ade8603a668ed64214297db546	1	0.407071
239009a872044ea4982d38ecde2c7410	6	0.011711
23a14f00ff0557988369d2334974be2d	1	0.034389
23c28a9307c4525351924c0b2982d325	1	0.397312
23c5f25dde39084b297c329e12d8e90f	3	0.139587
23c6e2554d32ee0eab292117dcbfdc35	1	0.439031
23c980b0d62ab8d9529b0fd055594414	1	0.362349
23caedb0c880da5b614fbe1612d7081f	1	0.023378
23ccc40334d87ac20e86b77573371f03	1	0.319614
23d68b57a9fe54a1f694df68ae2cc9a3	1	0.177627
23dc6f6cbc18ec20018769511f40735b	3	0.068342
23ddb32587b80d976c69f90ca6b38f7d	1	0.03379
23ef3382d614b5d05ac512407b908869	1	0.452247
23fb8d099305dc2d2b756dd1c160422d	3	0.137675
23fc7df313dfc52a861ae327a1f90afb	1	0.205027
2407c313e37a67c79debbee6e0cb8f62	1	0.209157
24163a3991f13bbf1b6af33c5ffb8b65	1	0.476687
241e37053bf6b6553078ffb33f413a91	3	0.00015
2420f473ed5b801448823f3f8013a6af	1	0.737357
2425bc2b04fe1125c8868f762186d52e	3	0.125799
2432cc2902297fdf93b67e81aafb4e9a	1	0.56188
2436a43528011a8e700867fb4fe05289	1	0.139819
243bc6b6c2535fa71c5860cd5489d4bc	1	0.300658
245091721fc83313995f7f07f1d7e8f4	1	0.432892
2452ad6c0def5c8ad4fac687f376061f	3	0.220914
2456b2f9c46dab0d1cdb47450c5e0763	1	0.023402
24697ccd71657e92d0eb746054b25c5b	1	0.540409
246be42e52ef9c2f2250a14d373cc58c	1	0.212209
2477a9a32f5ba94d355bdd04155a53af	3	0.059846
247b02f1aeb6c92aecae0fd211b8efae	1	0.396057
248cc7175b6a11b2eee0d468733502e2	1	0.476525
248faa48713e68f7145877d02e5d1326	1	0.090173
249137aee1cf9a1e741ad048cee1748d	1	0.00015
249f6d7daf027f79e7d0ba8ec0838997	1	0.190731
24a55e17a80ddb2340a67a2959ea6586	1	0.517804
24aa13e158526616a87e11788830636d	1	0.096747
24aa511e07dcd75479f64bbf0f76b5f4	1	0.262918
24b9fd244bc1bf142a865ce1ce7bc824	1	0.642087
24bdbf9471cb2962a674166ea4079c9f	1	0.462858
24bfce05eb7391f0a3d436c6494d5eb2	3	0.134736
24c4856fdbbee75334c85ca0967bebcd	1	0.557943
24c8f2c687acd543789865cd0fa6208d	1	0.078947
24c90e731e8107860822b7036d4e96c2	1	0.420545
24cc36fb8970db3a097459a46aa465cf	1	0.340272
24d02f8f500965a2f6fb4bddc346d8d1	1	0.000154
24e848e55145683597bdca123acb1f76	1	0.538561
24ed0b1f4ccaed45a4bbd8bdb7c2aca0	1	0.037266
24f07a21253e080ea78978a2085f237f	1	0.182528
24f128b8910f158454543016c005181b	1	0.025518
24f4b68de86c7ccd087f29e5eef4a315	1	0.300065
24f7f08947f604f03c54bbded615133d	1	0.03918
24fc4b6f05f724782b4dfc74e4f87c27	1	0.398957
2500b8a464f9675ec5d43ee68b3145f6	1	0.161709
250f9170093132eb00e013c9e51b9c1d	1	0.480017
25151b9eeb5636d252f25aa72acbebb7	1	0.270586
251f6f90e44d31a1fb62acbae2b37061	3	1.038838
25210937295a43e7b6f8bca75edcea50	1	0.119953
252cfa5f6042bd0bb79702f35fcb0c49	1	0.048277
253049d8ac2e2f743e734b769da4ccb1	1	0.123093
254277cb5d76d370b48d1691bf2eebe4	1	0.15854
254b032a9e61d2cf296e0577d811441c	2	0.186875
254ca429b0406892d2a787e57fd5323f	1	0.234965
255d1867f7ee1dbefed99a262a13b40b	4	0.00015
256183574c19d9aadc39060ba670c27c	1	0.08265
25689e8c9f274cfca6376478e6413035	1	0.035442
2570639e39566f74a4e751c23b16bfad	1	0.00015
25735eb2a550df9ba2060f67a12706df	1	0.308252
25790d7b452004b819322be43e29a15e	1	0.024572
25824a58413917fe2f216be85b74c2ca	1	0.347623
2582bf20c0d1c2529565050fbfdda787	1	0.513009
259fba6df7bfb34d66cb91212a1ba7e9	1	0.157711
25a4ff9e3d2690cd9bffe79b822aaaf1	3	0.139053
25b8160c14154d44ec2495306cc269ba	1	0.615373
25d5faf937946ecb281f682d9012d15f	1	0.35699
25e03619dddf803baeb35ee2dbb4853b	1	0.110854
25e0824babf4a0eafc897342875b78c1	1	0.633239
25e760559ecef5647c260faf86bb5afe	1	0.407817
25f08a8b646d83710eee3e3aa8ac43e5	1	0.00015
25f6cb5895fa0ba3583a031c72061478	1	0.78256
26047651ba909feadbb9f9cc70e345a1	1	0.399535
260570118874d4e91ad6f7f1ac99893e	1	0.770815
26062fbd2b076d5d910dc4c156169367	3	0.151844
260a146a7fe122f11ac770b29af2f283	1	0.334799
260defe74a9363f16548ffdb72cca9bf	1	0.228557
261b77c283cd6bb3935c302952e80678	1	0.243788
26331cc3dfe366ff6be98a1e05a01e4c	1	0.434051
26348006fbde96d8c1d3e9f10c6001d8	1	0.059968
263696ce0f8d6d81eaca95f372e78cbc	1	0.136731
2639a2bf35ff00f36938cdcb126252c5	1	0.00015
26427955a2b06b31e1f65d284182e015	1	0.250106
264f9d59433aa35cd91841e91e9d02fa	2	0.776641
265055e073c655ed7e89b0ba37b47111	1	0.050968
265580c5684bdd94cf139284f0f4746c	3	0.18174
265e81144b7c2dd673c227932b026edb	1	0.285024
265f6c0f5ed7eb2a0ac39225f15e3968	3	0.037068
2666b494f69bf8505ba691796099bc64	1	0.317586
2668d04fee2cfe2acecbcc9f6c438a8b	1	0.054039
269b3a72692be0b39d7567c204fc89e7	1	0.424553
269cf027414ebc44a4419bab59afd3ac	3	0.000101
26a14c19e3fd585054d92eef45314ce2	1	0.399871
26a39204797b8e98c88753f134bd039d	1	0.38526
26aba4f8717a4b0dc680f8789f4d7f6c	1	0.557651
26ade71f243a8fe11bbe518e54c9eaa5	2	0.475843
26b3353373070da1de83a8e2b4c73814	1	0.08886
26bdeac97859c8fa2dd740062ebf56d1	2	0.020441
26c9f4f844da09bdd5c1603be193969c	1	0.000101
26ca517366e2e8dab93600e2652359c6	1	0.059499
26cef7e2a7f4fa5d94813f0abc3e173a	1	0.09434
26d13805759959d75565716228591e4d	1	0.023328
26d1aa4bb855290e07bcfc61e386e731	1	0.638837
26d83fbe125604d3870114a84bbaf10b	1	0.290145
26db9df7fd6e57802d5a57be3e827997	1	0.652768
26dced51f936f6ac6f6200bd49079161	1	0.035908
26e2c88465868eb17551bf08b7047bf4	2	0.686296
26e53d90aaee3069d722d0c99673bd18	1	0.139819
26f39d7706f307239a818d3fc5d9e706	3	0.120186
26f4a2fda3c7197724bba3a6998ec079	1	0.505339
26f6557ed43ff0e962c5f9e840472c2b	1	0.523159
2703c6ea908cf504ec864467df8f985c	3	0.046717
2706ce7c7aab4688181464fe0f3a2492	1	0.259538
270c5e079a423832004deecd2e6186fa	1	0.351478
270d2487dc7035ed8c67621192f4676a	1	0.175654
2712f7865e0096f31916924a6d722a9e	1	0.496524
2713315add7cfb982571c27e4d960d9f	1	0.237238
271b576cc1f2ce84b35d8374ed909db4	1	0.233848
271b72228ede476f0c78ad44a0a3a2cf	1	0.056295
2728448f14b18e99a38abdf6bea9bca7	1	0.177165
272954f9c7f35abfce0ee7bf2377520b	3	0.079142
272b72316bed724ccb4ce2c13a416d73	1	0.310758
272c2676c8339229e061135e2f1d9231	1	0.23704
272cd76d792df5d3b271b708b92c5723	1	0.207886
273262e3a3f5c00c1255ecdf66211fed	1	0.147403
2734b3e7432508d2fc9f97a7aa4f41dc	1	0.397312
273d96921db4e2770a6707a345059e16	1	0.091868
2743127cd8d1e4ad474b21e83ea2a7b1	1	0.058357
2746ab3ebcfd8fca80a383aa3fe0af95	1	0.566082
274a45b7552b672de69cf2fc41ecb6b0	1	0.015381
275e27d678f1dfdc5591457162ffb026	1	0.507943
2760e24423f9df9b7c52b2c4242ff66f	3	0.061834
27616d6dc14fe01a4e507f0dce8479e8	1	0.166064
2762e740a2a2102fb30a90a621f7f9c3	1	0.186973
2769588b09dc9ec9487f395084c29e37	1	0.068328
27731521a2b257406aafa5daebcb805b	1	0.862757
277511762b39c26883cf2c6e9fc988c0	1	0.031452
277fb254a2ea1e0f1542aad3bf54e076	1	0.035645
2782f09c1a4e2d47c00474569c6d96d2	1	0.195263
2783c98b40d396d0015feb0ec41d4a1c	1	0.904097
2796cf13b3b6f3f18360a5d9cfedc580	1	0.176546
2798055fcf04806c23e97088e3f831b1	1	0.315267
27993673c06ee12d69e5acb28e09bb99	3	0.129697
279be58b03d2258d4549d5cdd5848406	1	0.143687
27a1b8c019a36d2be673beb25b5a6796	3	0.128724
27a2d7d02af0e72372ed26686a1d04a5	1	0.022684
27a50ec119d7ebdb780ae06aadd5ca1a	1	0.59101
27a55f59044e4fda572b0abb02d808bb	1	0.418718
27a9ca4f7206a858a2ecfa0d7c73d63c	1	0.209588
27ab5ed66ff90a04b4a714d2daf68c21	1	0.283776
27b407d1bafa0066afead28dad70cc34	1	0.08883
27be7eab74aaa0841e41e2d0e0803ec7	1	0.031219
27e16020bd6313bfa19baa4dda403bc6	1	0.499067
27e35acedc2443809e26e25c8f4b6440	3	0.159845
27e86b06c907fcf51b4140ff260db2f8	1	0.288606
27eb242146de7d2017a4a2e8731cdd9f	1	0.219123
27fd9a21592556bafdd088ccc78af7e7	2	0.015316
281023dad8edabf4c3e1f123ca05bdbb	3	0.046943
281b0f7cd2470c96e6cbb135490f07a6	1	0.00015
282e0e889eb8aff099568e9054f71b7b	1	0.559699
28394418218b5cff6061d552e5aee882	1	0.428814
2842962ead9f13727be8ca5039905983	1	0.169109
284ec41a54aacb3ddc63d90707c9cec6	1	0.513009
2850aceabc521cad2e3cefd9a72a51b4	1	0.355645
285ccb654da2a8c1740415029ce8df99	1	0.231258
286264c38ab5891097a4cdd5458a8769	1	0.085045
2862d9117d9d1d6a51b1be5557b97283	1	0.129802
286a43c03e36d43803eb680361f8919e	1	0.359322
2873f1aeb8360599adea0c42438a0a29	1	0.143363
287fe0b56e9c09b1c0579e092251deaf	1	0.433888
28834df4c3f1081307939f533cd62149	3	0.161318
288412a8f746e0d6939ef05ce2cf35f7	2	0.612853
2894d5eecec552fd0caf6daf1c362c86	1	0.537873
28966bc5e34c040bd006fa1d073715f1	1	0.362349
28a47b6234c6423f847e0d414abda1bc	1	0.48626
28a5538e923e73236872ca39b0dc71ea	1	0.00015
28aea5423f0a8d1fe51d19adee1397ed	1	0.197039
28b5086e4178390f0bcdf727b9b9fab1	1	0.568274
28b5cd45169df88637102010e24e6a4c	1	0.000101
28c2c8fd4647cdb4d35caae32d2a7f21	1	0.035927
28ca06eeabf2287d47e95bf3e399d997	1	0.382764
28d5baa654acb48f6ce5faf49f521674	1	0.293941
28dfc6fa932789b8728addedfa12ce85	1	0.010995
28e111e4371da8419fe34c3b475f1cba	1	0.269241
28ed2c96da30d28a968cfa2404e821d3	1	0.202889
2902a1bc59d8bbe82d3e9fcd741cae10	1	0.108101
290ac16ca39c4e2750afbe42d2496e9d	1	0.140942
290ebc9146b602ac5cc54dfa0cbe1cef	3	0.142098
291072b491638782b9d2238d6d3d8901	3	0.167654
2925e67305a59eafb35c03d1c7b20d78	1	0.099694
2925e7926924ec63a6594248af6fa108	2	0.199006
2927c6015c032be4fe1c1cfa555083a0	1	0.134333
29335bfd7ade0f066f0861247f9e0dc7	1	0.710746
29388d35c423648d1ee59a0c33a74609	1	20.549661
293cc3416bcf058d6ba130f308aaab32	1	0.652443
293ff76548d6c870559a2ff4d33d4f43	1	0.52434
294282b03ee7252b6a1dfe0aa3d29b06	1	0.372402
29462599e7d1726a5b151ca90c5c4606	3	0.078764
294f91bff2bad5210d13e040d58b876e	1	0.226106
2954114d4f9a62d1e9f516157e41e98e	1	0.200544
2958bc5cc43fb5247edb147d95098ff1	1	0.628039
295e79f65c243384a1419ef1b901f5c7	1	0.513009
297734d151c7616b95f926dc100a1c07	2	0.15231
297e999d67c9a623b3e4401ce841570f	2	0.145675
2987531009fd006a09c0125b938e3672	1	0.359589
2987e3f735532f28df91e7e93c0e7e7b	1	0.377953
2996703432daf42f24cb08aa7ab4bbb9	2	0.267412
29a3cde55c6ce71b66e242004db43127	1	0.439256
29ad81c62a44ac1e54d32e5348722906	1	0.334799
29aeba9e3497bf047565b06832a0cf1d	1	0.070156
29af9b15cdbc2bb10d2565d6eaeb4b5c	2	0.093974
29bfe314af2c635787d5cc5b7c938d76	4	0.015452
29d2436d6cbfe85b06d615f73abc8877	3	0.163426
29d43b765800a152626c130ca857dcdf	3	0.186451
29d8ccecf301fe263e8838047ce194bf	1	0.189194
29db1a3246f1579780ffb232941ff464	1	0.168364
29e11f55bcc0718459a8ea6b04fee0e8	1	0.114926
29f477b5cf522adba674e1e86e8ed173	2	0.115223
29fdda2341ff191e30fb6ff681be61e1	3	0.037018
29feb62fce159c0df52cb0b98ffbaea9	1	0.583414
2a09c60d997b072644930be3e45dc45e	1	0.389453
2a0c27a18f7caefb634119e2a7fc1047	1	1.456551
2a12da599fb44d99e4a3ec866824a79d	3	0.159783
2a13214e9ca6f6da9903b733d0d5e1d9	1	0.419334
2a1439ad2edfa9a993abab4e5271021d	1	0.089163
2a219492f1cf30f2d34d6488c1de6404	1	0.228228
2a2e9300e636e6320b71f2e4b870b427	1	0.124472
2a31712540f1d39d711e77a8b141e9a6	3	0.170738
2a3783cf7c29e9188cf7ba1bcd7b4652	1	0.165267
2a3f954c5e6f115117d0c67c11bab736	1	0.468521
2a43cde5a41a0d2136096695af520622	1	0.244271
2a619b5aa02c45989f5361b9196f5b89	1	0.548211
2a63ab2b181da221761bc1cbd009e226	1	0.473136
2a66106fc836caa20fbebb80ac7df73d	3	0.045326
2a77239821d658ee80b0d74e3f5c0d17	1	0.521226
2a92cb338ded976eea6b96a851661604	1	0.345209
2aac30e24afed0c2ac91c946c4a8777e	1	0.178102
2aaef5c492790a4b5465888aa74c6e77	3	1.278038
2ab0122604c915335242db28d578be56	3	0.084161
2ab1bc482271940496328f092e223de1	1	0.530676
2abea4e0a401fe3bc0d903a08b6cd920	3	0.167654
2ac0b45e33e5a4bc0163236bc72da3ea	1	0.136853
2ac24212883462bbb045a385c4acb61c	1	0.219123
2aca13dd3769720bbd288eb2b297bc7a	1	0.1123
2acb4627c15de915fc83eb3e7c9f0452	1	0.293519
2accce9f770abc565a380971e50d94ae	3	0.12519
2ad177bf3753da409b9c2eff2f2922fc	1	0.30212
2addcb8f838defc57c8c109eb7f4e2af	3	0.136973
2ae801945c004191e607d2b51224e7d2	1	0.362349
2ae8d0f7c8332e3df1366d60f0726123	1	0.004283
2ae9037e7736d61f1aeb8eddfe368c58	1	0.011181
2af8a98030f8c7e77f16c189fa5b7f9d	1	0.444484
2b06f8ea6d6c583186f7c92d0e2c565e	1	0.788276
2b0e9d049b80f7099d52216974afefc0	1	0.893215
2b1311190d61ad393ced535d6a276811	1	0.38902
2b1d25b295cd747f9c47fd4f2d66b59e	1	0.412653
2b1e248dcff04f8363ea6e985942793c	1	0.581383
2b23a120fdddcbd9925c2952dfbd4a59	1	0.575123
2b2b0eb87c2d1dd41903a201cacbc6cb	1	0.163461
2b2f1ab67198268ac65b0b32d668456d	1	0.478156
2b375348b6669386a9c9c3e2e83c5df3	1	0.157711
2b39d1cc0a95b76e07f51ac68019abd8	1	0.553801
2b3f30843cfe8995c581c23a2149a7e4	1	0.22054
2b41d87205877f2706039ac714df6279	1	0.318031
2b47bbdf90bf99e09801d9f70723b966	1	0.717636
2b51a5bd253fc232b54cc6e94f5ecd79	1	0.328664
2b570c588440bd122030327ad3503192	1	0.139819
2b593ae7037c59b46a922a4b358d2387	1	0.072927
2b5ab1ae759f97b498b2685753818ef2	1	0.397225
2b5ddda7ffb64e7f82f3d55f4a888f98	2	0.186875
2b5f061c106d3317f1e5ddf3fc73b9c8	1	0.198588
2b6e2d3299ed978af51cf063dc20c44a	1	0.142917
2b72bed0f97be7bc9f1d5832dabe25fd	1	0.159845
2b794ee1020905cc4ca54445e942d26a	1	0.328537
2b7cbd67dbd0cedae871bb8c79d58e2a	1	0.311155
2b8882ba2cf69801989ae930b73fa681	1	0.233848
2b888d9932511207ff792abbfb915380	1	0.082191
2b8df4282fade8f2fd742bd89a67b7ce	1	1.055441
2ba125a0a1505ba63afc585cf43edaeb	2	0.352615
2ba961fa67a827c9e1ee90c639e1914d	1	0.38526
2ba9e983025eb3a322f5265a81c10df5	1	0.158013
2bb456e0bacaf4a00aefd09018fee36a	1	0.199859
2bb4e4d7fdf87400b0a7a845fea70740	1	0.590197
2bb71402e3d3436db0a8a2f66e489254	1	0.432231
2bb842da321d78e7feb0f6d3cb93973a	1	0.198787
2bba58e95b070c8063e5a87657d1b7bf	1	0.464048
2bbdf46062566d77ba51f0ac86087bb3	1	0.053958
2bc954728fd087e93e49ce3366170aee	1	0.037197
2bce8071d4222c8f94308b4c83ac397e	1	0.048361
2bd10acdcfa71d249861f60ba27bed97	1	1.386989
2bd9da7eb3e759663e0d45bd119cf666	1	0.628609
2bdd9191033d2caed16ed9659fd09108	1	0.188499
2be3e8158eb1b6f1ffec4a052eb0e789	1	0.513009
2bfde0a75d0200344b1d7cd2dbddec5c	3	0.03125
2c0500d5af16984d7326cfc059df682d	1	0.439031
2c098490247e390db0a732025d279e7d	1	0.688802
2c0f4b223e70adabe4f96a8e653852c1	1	0.090666
2c12c9cec7c124f3dc51ee41e6af469d	1	0.386135
2c1774c1b9c0704c14d8bd3565a909d0	1	0.356891
2c27c381e343fb80d904c2f0e21350b6	1	0.616066
2c3b051113e20ef28fffef0518e3d830	1	1.211033
2c3e5932085802d34777123c20b7eb8b	1	0.711505
2c4437582f4447998f83fdc51f5ef899	1	0.326502
2c4cf360f631f95b2fd6586f9670d204	3	0.183367
2c4d8e03b211551cca220c119a9bfb6f	1	0.28772
2c4dcb1113e9cd20b5fa0bcae00ebabe	1	0.279618
2c544f8556e1577228c7f741952945a3	1	0.022582
2c5592487896d29e068d0343799135f9	1	0.245669
2c7bda03a01ce0e1c89be6bb5d60e0bf	1	0.731833
2c84c83eeb8e59c593c141ea0b63ad87	1	0.345552
2c8edcd5c8b5c5e2ef5df1d91a64a051	1	0.259538
2c91932930cf03575ac258c1882f2d57	1	0.399985
2c941521e63471e7bb5e348174d7d6ad	3	0.017964
2c9dd278d0feaf737f429f1f84a8e353	1	0.475757
2cb05f184957ee1b1f3117eacdef3ba4	3	0.132436
2cb385f1bc3d89ed3a0f0097f9d55722	2	0.015492
2cb72adf3f30b47eea7f04bcc37675b0	1	0.025992
2cb836f5b032c0ac6df4dc4bbe1e8dbe	3	0.052613
2cbbade1eef91a3a3df08337cda9f556	1	0.139995
2cc6a863ea80ed90f62a499894233a24	1	0.526973
2ccf0b866ca6366431a8c4a2897b3ff0	1	0.012718
2cd46ac88911be19cbb4aa17be6145f6	3	0.126381
2cd4f6d0f6203e78ca23548219ed6061	1	0.337198
2cefb8ba7bd926143cd6af3e93edebd7	1	0.023832
2cff2ad03e0b74166d1dc6c1df81c46f	3	0.069349
2d0725f1ac6fe99c33a65431ae451488	1	0.646027
2d0bdc04c76fb16e6e1fc0e0b428e67e	1	0.360828
2d0c90854f9823658feb76149d81eaa4	1	0.302457
2d13c12eccbb8bde42f1306e4b4b2f44	1	0.466068
2d16f916660b0b9e4cd22c96c152197c	1	0.023207
2d181e95ff098d6202c930ec9c20ced6	4	0.011641
2d1856e2d587cdfd0e0438c93a9319a3	3	0.108685
2d295cc8e1c55fc9008e18a4a9236b59	1	0.49971
2d339b848f808090026a9efd8b8ac191	1	0.219123
2d34c22edce4b1f2d8a5228ad78f8ea8	1	0.00015
2d3da3988e28e17aa77eae953a5f9484	1	0.217179
2d41204b348e0d80df9d9d0125226e0c	1	0.362349
2d47a34cad47ff72cae0412227699188	3	0.141119
2d4aba46af5c45d16547304c58a774d4	1	0.282677
2d5d70001821baa0c8418c55ffe5db8a	1	0.802633
2d652c24aca33e27b0cca5fb6470b5cf	1	1.152777
2d6e2504e31267398551ef319b0e5256	1	0.141581
2d73657abcaae67d39db51fd53806d2d	1	0.230015
2d7ce459026930943662a89e389c69b4	1	0.198787
2d804dc5aa9d333208eae06e5a5d63de	3	0.07172
2d8591b28827b4bf31f90152a2b8b437	1	0.233854
2d885b02599a746aa0aa0187102f8705	1	0.142493
2d8fb7c85823aeb8cfed77eb7cc7b1c5	3	0.01004
2d984b217747ec1cda5127ecc056f1fa	1	0.438488
2d9b7246239d3200ab2a8d0f0e32f3e2	1	0.034027
2db2664780a214b495a0eb850a39c8cf	1	0.056284
2db275a5376914f67c57f4a79d90da08	1	0.467767
2db40589507e306c1050b6e93ee984f0	1	0.29645
2db40e546374e4a42f17d7faa2585f90	1	0.530962
2dc0c1aaba5904b91c1364830d61f7b9	1	0.048744
2dcdf7f93cb131c0f33a6aa9ed3de35c	3	0.005107
2dd2f3696370f9f430f2acb12537260f	1	0.334799
2dda3606bcbcc2b6093bfe520603d6f8	1	0.448275
2de8f64d812f4d14dbab1f830e27be23	1	0.286889
2de91cd8182b92af8fbd63845f1a11fd	1	0.480932
2ded9b42fdae884e3631e4177d33fdd1	3	0.153919
2df262df465e978c332b7a684ad43b2f	3	0.056521
2df6fed1059b5eac249400bad20e8c5b	1	0.431976
2dffeefd37b6df7a246b3f514274097a	1	0.212983
2e09ee93a5bcd5c927dc6b74458a97d5	1	0.011461
2e118b6e964b738478d278482e817a6b	1	0.174019
2e18207c313c6fb0ff506d623a10c70a	1	0.023311
2e1a0c95b8b627148e4efc1a2e2124d3	4	0.408061
2e20f4cc4f5e41c67840c1957f1c09ae	1	0.048163
2e3fb322eada3df5d3a1b2494f378b46	1	0.261012
2e55913fe28e63b8809c24cb7d4dd877	1	0.308049
2e5c78923e87ed6e421e763f3ce366a6	1	0.542971
2e5eaf181f6cdbcb112b4cf62343a361	1	0.608277
2e623377b439fc1b3bc68669fd3c8b95	1	0.092587
2e63aaded68eba9ab3be7b034c80a0d1	1	0.154697
2e83404bf927b5bb75c2f3ba1a49cf46	1	0.293941
2e86ebc42d6443e5e2b8a28009f5c10e	1	0.615106
2e8c7bdb33a0c30d0950d3d60c9fa3d2	1	0.265756
2e8e492826ffe98a9994ad8b8e5e47b9	1	0.316091
2e91b51a478bb685eae7ce7455b27676	2	0.675147
2eab9af0d2ef2b460d85e64c3c4e0025	1	0.280763
2ead7daec1c10651246dd2d80d654e96	1	0.124084
2eb0db7791536c64265346c90e7858b0	1	0.00015
2eb5f2666b576a40447516fc465cc6a7	1	0.197233
2ebacd39a7876641463dbcaa376a0989	1	0.590568
2ebd5deb47fb3d2abe84c5f70ec4cee3	1	0.204083
2ec1d472a2650c1d1df13d0c271aa426	1	0.249979
2ec96aa24c15c3520b4dfedec96b7e0a	1	1.128724
2ed6b0d3ccf3454bb8f925da97876a0e	1	1.224718
2ed85f8aa0acb8f770c75d747c527582	1	0.094507
2ede5c29e47117cc2ed7a04c67d9f61a	1	0.466429
2eeb94659ba188103167c73b4326910b	3	0.010156
2eec429d05f7f8bd085da4ce14089338	1	0.338731
2ef6e4e62813fdf7c2f8edc5bfc59a1f	1	0.469578
2eff08e3d6a6a5592b924a091e15327d	1	0.138512
2f0032a0c99b3228add025201ff5d201	1	0.187155
2f0e1a766aa5f1e007b9ad61956c1703	1	0.097497
2f0ecd8ffb5d896da24ae9d030e1d9e6	1	0.26517
2f160b3bba2ebe2c0266d9fb28ff5f35	1	0.483591
2f239ebb1d08d58c62732a5aaeb63cd8	1	0.284159
2f3bd122a02e7885af43f0fd7b0e3f11	1	0.264919
2f4d7230b2603669c40ccb184fb16b1d	1	0.295053
2f52b48312b1f80f8be5b8c5f8d06127	1	0.25581
2f8c5587f71727cfa54cfd2acc2eb1e4	1	0.186083
2f974ec8c5e01bcf3eb9547176ee607a	1	0.269241
2f9c4bba2234b9ddf4b98b723b3b7755	1	0.435228
2fa24c6c114dcc822746ce2627ddbfbb	1	0.076589
2fa41f0c7694f765b1ca9d5d64514c05	3	0.005047
2fa73ddef31b117eed43e966a2095061	1	0.411233
2faa6895a380c0e76adfc7922ec0b102	1	0.40874
2faa7410e317d34733f484ff024e92f6	1	0.337351
2fae1e409596f950d15368d82d901256	1	0.356522
2fc066aab2c5048d99bd6e003ca5452f	1	0.199755
2fd143fc49d82ef783ed7aa33581b8a9	1	0.162859
2fd1a24526e91b7d2c35a245e49c51cb	1	0.381706
2fd568349c6d09027b8c9fbe320c504f	1	0.449377
2fdd1b277fa7d2f69b39dbc391bda73b	1	0.704744
2fff64f6423aa387824b4e309483a68a	1	0.135404
30011519f0312f52738363d2192bbba3	2	0.104731
3017b22e4b5b68c52600cb9e019588b1	1	0.077274
301b90c61f7ac8b700d7e90f2ef4af1c	3	0.140692
3021727b4ea286a95c064fe15d2a7045	2	0.093945
3027d598f6dd851f1b1de10c99785cdd	1	0.510014
30390a1381e037dde20d40225c747775	1	0.406096
3045e4ded45d5b4ec4a6bae1d833a0c6	1	0.459004
304cf247c25ebd9f8a998598975b3a23	1	0.0729
30516991a6e5534412a68723d40eb5b7	1	0.231258
3053b64e8e43c0d7548af854cec57d76	1	0.414392
30589378916753489620b776bdffe546	1	0.533464
305ebf3aa1457ed7b97ee78beba9f28a	1	0.02979
306164747673478cf3da3fbf16281087	1	0.293941
3062c60dc7fd1ef38ddb8ada17033732	1	0.798127
3062d104f45c1e997851d227c88edb53	3	0.340378
3079e00b5593e3a46033e48b87ae9569	1	0.316329
308e5c551db12693a80aaac066b7fa61	1	0.069702
3098fb3c37cedd6c0a4ec8cd0a1cb319	1	0.097203
309a1e89e65602d53f1f5dafd33342e2	1	0.00015
309b39288ae241f76a7ea76851b161d6	1	0.061601
30afdb1659cfd8930a591b5520f8b1bb	1	0.056477
30b06a31f98d10da562d934a8e778204	1	0.394622
30b29dca2e34f48b94f70fd1d18b7b72	2	0.005112
30ba4486e866a435b0a88e3517ec7edf	1	0.087536
30bbb439540c9f44351cb77531f98974	1	0.280809
30bbd6748bde643570ce7e22ed7ed390	1	0.219123
30c2c414901c69697e4ad71d300f0e9a	1	0.419543
30c5fc5979921170ef9a18467ebefda6	1	0.185478
30d88b4199b3f2a51cadf7efc19f4cd2	2	0.022934
30ec4761d9ead3dc8a85ae599eb8330b	1	0.704638
30fc7b7ad63db0d7c9ede3796c999c33	1	0.427136
3100548e1bed7a3d858093fea5f54b14	1	1.001563
3101c1028c99d72027de5c19b6250982	1	0.363599
31093a94c01cfce07879eb2c9cf215f1	3	0.162887
3111013c2c746f02f10f7f9de09b9b3c	1	0.024831
3124a0ee5e26649d86360f38343a48bf	1	0.120625
312e2de3acc09c1ca4e42e275a2d5864	1	0.458449
314d446b33d37b6c886225f8be4c546e	2	0.32816
31589bdaf18f3df21423ae67d4aaf7bc	1	0.685836
316133c7f6475588fd5f5ec095d3e333	1	0.00015
3162dbf14a76193b72d2ae9fb8760fad	3	0.161927
316a0e59cbe245befbe6db1d754d140a	1	0.04769
316d9dcb52df41403292ba52dea09fb3	1	0.198787
316dafefc380538c3babf440881be929	1	0.26096
31725391fa46482d2e9c774fb71cbb92	1	0.058676
31728391d53239be25fed616c966352f	3	0.063246
318c8821d09bd6a2f6149e5fcd69071c	1	0.38526
318d9caf48fb84d375660ad33afd1964	1	0.247494
3193707ab801de0374b0f95f00ce379a	1	0.314649
31a2ca9c953d2e97d5025166b59ad09d	1	0.393866
31b0fddda0f9b73908fbf2ae60a3fa83	1	1.069357
31b181877340ce46b1322f7332c9d260	2	0.610345
31bc77d9a32c3d4283f5187c4c095567	1	0.175764
31c029851a0f1c41d313f8ac02451e16	1	0.083546
31c2994e7eb1771ab814aa4c64443a50	1	0.042458
31c5d3666a9afd03e81701bde7482273	3	0.063504
31d78d969793378421dbcb08565eade2	2	0.128908
31e5c65df751df0161abd0594b9ca97a	1	0.272879
31e5f2574812d91d8a7261ad53c1cd37	1	0.341288
31fcab6e8b350a88c0e6b4782007c753	1	0.36591
3203cfc8f8fb72f967e798b3aba93b4d	1	0.38526
3214a96cdb6b838015701ab2f9d68c00	1	0.135862
3215e0c670ffd7df4681ca9e3cc139f1	3	0.443348
3218c3f8cf3a0c5ab17fcd32558ab10d	1	0.00015
321bf4c651c411203d615aec99566514	1	0.315267
3220364a0d11895dd53dba3a455f9fb3	1	0.332893
322380863847c0fc51bb097197a8cd6b	1	0.187428
32242f94b9e139d42e3b6e78d7c88eb2	1	0.150151
322c77dc26e9293a6a020b7cf779d0aa	1	0.064742
3230ffb89922773d3e2040737c6fbfb9	1	0.219123
3243d20a79262e8c374f99da281b8d5a	2	0.698092
32492a325b030fc9bc162507c022f7c9	3	0.177835
325536df361215cd0815494443bff4a5	1	0.170939
325687a40ef0e2d90ccc1e26bfa19e9c	1	0.358653
3262722ab5452e00f3cc1f19ad47a8fb	1	0.012671
3267e9c6d495078aa9e5006b7e3ac1e0	1	0.322728
3267f857830f1fa85c5ef0c4beadfafb	3	0.122632
327428319ba01c32a79ddc19c40be641	3	0.123909
327adc4e20bfc59e894884c239eac07d	1	0.172512
327fc25dd8023a79b7e0d73a2550f047	1	0.237237
32853009e6a1624f47e29cac829619f8	1	0.259538
32a18fbcbde18aed79dab2fc7b1873cd	1	0.298631
32a208650a97fc2a2e31145e34d154b5	1	0.358083
32a314a1c78c4591fd4d3eec49ef51e4	1	0.199735
32a55704601a7f7abb2889d6627c09e5	3	0.131624
32b0e088e6f8a0ffe66c477886b55b2d	1	0.285085
32b498c0dce6219b832f95d44743e11c	1	0.06758
32b9a3491f04fadd3247a3c23a4cec8b	1	0.227594
32bda29eff38a3996d9906f910514e6a	1	0.255431
32d5d9f9c5402cae0a95d17bb14c6376	1	0.044662
32dd5454a4e98a396d2db420660e41ec	1	0.689117
32e69951cbe08eb18a3878489d259091	1	0.011361
32f582d3d067f891099beebca82a0a5e	1	0.213169
33096fa7c40d0c91c04e72a48236b456	1	0.333412
3309d238938cbac170f202acea8ed0ae	1	0.000101
3313d40c98e66528ed2be3097a18fa86	1	0.596869
3317f64733c022241a561f5bea445002	1	0.035524
331f9404a23754d6ae09d8ecf6157a2f	1	0.191128
332a94b76c417aff0b5b230e9df16bb6	1	0.293359
3347d7cdd1ecf4c443e3f8a58f1cdc68	1	0.240863
334c60fc88c69978887e604d4c43e911	2	0.19623
33522340e81ceacc6e39f887efdf8f22	1	0.349863
3357c5f64ab94e2f61044fcca080005b	2	0.080867
3359407b9b9865dc7959fad910c2ff6b	1	0.35921
335cf7540410a514e470250bc85dfe3f	1	0.293941
3362027d7c7068ee87bd202a631750dc	1	0.334799
3369850e3ab446b89af82e263d6eccd9	1	0.250185
33834005da836b12494977aaba208246	1	0.318076
339601e28da81ffc924de3810da5914f	1	0.4881
3396a1394cb243dabd0725e3ec3caae1	1	0.160533
339f19c19752238b2e0c5d603cab1e89	1	0.409714
339f3060325d52df7ffa882a9fad93f1	1	0.14925
33aeb82ee809e005f92f67830cfcaf70	1	0.208144
33b532061b7f56468613cb51ee01e280	3	0.151054
33c395a1a9f72b04ff7a9ca928b7dff1	1	1.37504
33c39c9308aa6ae9594676a9090d6fc7	1	0.264825
33c77532fcaec57258b11f382ac38119	1	0.161845
33d385d5d7755b3f54b4363214b8cff7	1	0.362349
33d9a363d3c3f32ba94e443996f39064	1	0.464528
33e3e04e7bed5b410b37ce29e987518a	1	0.084133
33eaf0b750b7c62cfe2f12cd2d78828c	1	0.035194
33f8723d13f25fa621b8518acfe3c075	1	0.050291
33fd454253b9038b04dc90dc9902d0dc	1	0.160771
34061fb1eb1dc30516c2c4cb25eeac7f	1	0.023231
3419dd2550211c44a10650ea5b9c4c10	3	0.046717
341b1cdfebefc09beba350b82b3a00c2	1	0.276851
341b5aebe3323afe92d238e73ded5837	1	0.293941
34227ae9de9682bf4a2b6c3790cb50cf	3	0.122481
3422d828d85e85c68ae120333edc23a1	1	0.423496
342d48b702cfed1ae6c6d42840689a32	1	0.381864
342e38df138a1243643994c2718d2069	1	0.056686
34369015bc0f18e4299dec765b8adc8a	1	0.380348
34393e325bff1a6585613e10e2032ea0	1	0.18679
3440aeea4474b52f54c80d40084b1779	1	0.215205
344d010799529ab89a798b054bd10736	1	0.251937
3450267884c21c3081c4040531bcb495	1	0.415114
3456a91ef7c6759d9c358722f61d4afc	1	0.059182
345b1fcc1bd94352a3b9dc8f092284a7	1	0.645685
345d86f0c5fb4ac4cf8279ad156cc03e	1	0.141814
345dcc18d51f44572bd67c08e5e95b8b	1	0.022697
34653d4b5ce3b633302be06991f15c2a	1	0.31681
346f6286f57bc3152e02f87c44386528	1	0.00015
3474da8681b2256a4f289bc9950b48b3	1	0.069075
347709eafe8ae466b24d495bfd8d0160	2	0.078167
347815068b117e0b8cae52c68aefc962	1	0.302404
347d8553a3b933a3dceff1126f5b81b5	1	0.148433
348337c767709550c42c9e7242ffe39c	1	0.075137
3484c839c445446d10873b1363dfe470	1	0.068689
34996e8480991e6b993c1f407bcd5203	1	0.203637
349bfe1c24c5b0b717ddb71d397754af	1	0.011712
34a4d1fda3a5b0e525a9460f0c1ad9f4	2	0.012701
34b9ac1fb5eae56e7af34d465ca02c0d	1	0.139819
34bd5a925c1c9bbd21ed956019c25e71	3	0.040649
34c1fd14657820858a55066ac1c6f7b3	1	0.795716
34c6eefa8509a3fb73d77bf431c2d359	1	0.518164
34d1053233c65c82c1aba56a3bc3040a	2	0.08113
34d6dba8e40135bffcf086bf5ab08773	1	0.169555
34d72a6b4a5fe4a47f4156d21f657e5e	1	0.052071
34e1fd1e5c4be8746c8ecdb67f0a928f	1	0.263123
34f10d78b694f454a871adafac6007a4	3	0.125154
34f1a1134a2f5433fd6b90de56403842	1	0.020379
34f761259adf90d1f72151e7a4661bd5	1	0.339697
34f937457eca33a3b558bf78f6b4f3e6	4	0.322772
34fce46f44041fc82c5a0f5f96b6ca01	1	0.622579
35010ea006a5338201f81d84868d09ad	1	0.424256
3502b144ae92f08ad17e1d08b27a9d82	1	0.048518
350329feed5528b693cdcd4bf9ddfce3	1	0.354937
35041653e0389aec4854e0d03c320492	1	0.227884
35116abe98e4faa80a4b3729492f9856	1	0.475211
35152972f2ae9b6aa5d3ddef46aa901a	1	0.045089
351d3921c284b0ad10c083597848d6ff	1	0.824665
35247f5f62dcbf0452a514181627e452	1	0.147403
352775806c6cf7c9ca4525d43f9c56b8	1	0.318518
3533421c9e2efaa5bbe08fd9f6ba576f	1	0.181102
35383a03e58bd23049e45af9379fdbaf	1	0.250923
3548f952f32305b8550f1bf32dfc9f39	1	0.439357
354ffa41dfd40b0c82f0ca15faa832cd	1	0.341487
357a6f3402fb00f509c4d397f5fb628a	1	0.890943
357c76b71e68ea6a021aa6cc781da77f	1	0.060453
357ec495ac90bf9d5ff32e1086031148	1	0.011441
358bb8378cb6d9c5e633cb5a7fe76b06	1	0.362349
35914bb2cb3ea3b0c0bb81856d8df267	1	0.966875
359cdd40a5eecc954d8a95f277b2059e	1	0.126947
359db4f638bd04eaa5efcba63f70f82a	1	0.339809
35a999e7f34c622124153c69ba222130	1	0.011455
35b68da71701471e2732fca02ced7b78	1	0.333337
35b971934da18491fb179cca2c18df2c	2	0.165824
35c022c7f84c9502867443c57d8a1e05	1	0.451639
35d321b27e57b3353e6f00a4a4bdcc74	1	0.463325
35e05fadf6b4caac1894d445248f7b7a	1	0.450105
35eaaf706beef436d4646b968808ed9a	1	0.471503
35ee0d739e88b776a860d0d799ef47b4	1	0.545284
35f6ffec6c65520d84a20b663d3b6936	1	0.333679
35f9837ef2d53bdbf30d1423ab06d28c	1	0.000101
35fd031cc9fd8f0ac0f754a2ff557110	3	0.139162
36066cd66e90ad5857d7d7fee86934ec	1	0.238797
3610db759bf06fc03e6c3495677f8c7a	1	0.042185
36235500e7521763ee4db6f8f4a99ef5	1	0.35471
3624f4ebd57ee09cacfd99a712153fce	1	0.071397
36258ca966fb211e7c3acaed21aed656	1	0.430489
362b235c1ea498df582dc57290d6af8f	1	0.707575
362f590d44d2502731a23a6df98d17c6	1	0.418194
363847c9418ed7d3108b3cb2c1a4c478	1	0.421758
36494023e96e971eb340b4addc0ad853	1	0.000101
364fa49ed21995e70d5dfe9a956e0791	1	0.32904
3651d56f57c7dc0803bdbfa708c9c8eb	1	0.174175
36526cac212103edd5180073756cfa34	1	0.602961
36577a426326cb3f4b6046a0fa0bc9a8	2	0.015305
365d4b95f5e278f745dbab015166eee1	1	0.213989
36650f7bf7f8b84aa7eef4a2651a79f1	2	0.199006
36679482a1a2b14cef025c6ba787a238	4	0.111996
3671fc12bf5c5fb30e4ab95ad4d58b34	1	0.017773
3674c37a5fb7a04923469daa917d7bfe	1	0.000101
3676f2751212b17db73ceb4c71ac2264	1	0.345717
3677981568c25f249f60c5875e4633bd	2	0.751307
368068f77a29b2a44045f5ddfd58a954	1	0.417854
3681fe5ec4a7038a3464b58a5c7f765a	1	0.039901
3697297ba997cd137c2bf7bfd5cc74e5	1	0.325911
3698648dc02b5cdec17f0a7c3d9d849f	3	0.109522
36a9b04d77143143502330d4a47a7b23	2	0.716327
36aa2fbee793b1504c9a0e35c49f0db8	3	0.068813
36b25a01f6d01447af14000c59f79ac2	3	0.127939
36b2db60002f5bef0cb692edb6ea954f	1	0.292795
36b56007751450cf77300e0867cb6f2a	1	0.402771
36b9366a86329ab8acd1a3c38c20eb78	1	0.293941
36bef36bd1ab4f3ea50b7945fc9699f2	1	0.285024
36bf7231309c6e45f796aaa19f8dd4c1	1	0.476493
36c5313e556a655bcf3db170367124db	1	0.274958
36d6ac6e39d083f7481c7d03b0db2740	1	0.06519
36e86212e5e2e86973bf225a4796fc36	1	0.034307
36f5ca256442714c1342805901c802b2	1	0.268235
36f60cbfb1f96aa624819a9f3107be31	1	0.002615
36f703f2b25b140efe569e21ae8959f1	1	0.231258
3701417a46584a3f5d048a27a454e91d	2	0.347658
3703ec415cf937b029ce53e8f8a353a2	1	0.050646
37056025ab5ec229000c09bd0ea944a8	1	0.375985
370d5428f8781cba29c23791a15ebcd2	1	0.186836
37112806f8c849b4f4f25f4f0c186769	1	0.259538
37263866e885077c6e55a8d57452c119	1	0.000101
372868c395b5f16f7c05413fa1475251	1	0.07645
372d70c0f6026c7a9bdefc72a8f921f2	1	0.271027
374c5b2e18f5b17b940837aa24372d4f	1	0.000101
3753b4a4c3753d2c9dc2bc4a1b3591d4	1	1.003666
37570fa0b78448281c57ffd396e4a52b	1	1.084607
3759b1121fc0a1bf72668fef15bb1f68	1	0.293941
3759f4cbf8b6b1d709051f1af9d0352b	1	0.295053
3777261a26d424c232fb3d27512ad790	1	0.443594
377b2651d3b3c6b1d3242b602e7188a9	1	0.224159
377e7ee91b56eff691985431eee9a2ab	1	0.556781
379974405ae2e5e01cada4ac76d9a494	1	0.29604
379b15b2683f389823d382a2521cb603	1	0.307401
379e91ad0b945e012077c2bb4dba3309	1	0.110579
37a772dee066eb61728a85e94b075eee	1	0.41314
37a90abf181b684611b3eabfd5dfa715	1	0.011204
37ab2482402b84c2d1d3dfbdc22b226b	1	0.002614
37c5d88cd9e652c8743fdfc7b82c4323	1	0.29949
37d184f25542d6ff108ae3c2d1ccbc93	1	0.215205
37de91a0a5e7471c0c1e7de2493b5e48	2	0.758275
37e0e6728bae257ba69e54c7b81d9ff5	3	0.15736
37e52baccd1ddbf9c3c7d5b2a4f97f98	1	0.032017
[truncated: 7,052 more rows]
