# Supplementary material for: Heavy Metal Pollution Impacts Soil Bacterial Community Structure and Antimicrobial Resistance at the Birmingham 35th Avenue Superfund Site
Source: Microbiol Spectr. 2023 Mar 23;11(2):e02426-22. doi: 10.1128/spectrum.02426-22 (PMC10101053; doi:10.1128/spectrum.02426-22)
Supplement: Supplemental file 5 — Supplemental material. Download spectrum.02426-22-s0005.csv, CSV file, 6.0 MB [file spectrum.02426-22-s0005.csv]

																		correlation with metadata						p correlation with metadata						Gene category				Mann-Whitney U-test between zip codes						STAMP- welch's t-test all annotated KO
function	gene	annotation	22	23	24	25	26	27	28	29	30	31	32	33	35207 Mean	35214 Mean	Diff	As	Mn	Pb	Zn	pH	OC	As	Mn	Pb	Zn	pH	OC	C-metabolism	N-metabolism	AMR	Metal	P value	Mean rank of Group 1	Mean rank of Group2	Mean rank diff.	Mann-Whitney U	q value	Group1: mean rel. freq. (%)	Group1: std. dev. (%)	Group2: mean rel. freq. (%)	Group2: std. dev. (%)	p-values	p-values (corrected)	Difference between means	95.0% lower CI	95.0% upper CI	Note
K00001	E1.1.1.1, adh	alcohol dehydrogenase [EC:1.1.1.1]	27510.55	39378.02	43803.14	35158.1	40288.12	22495.82	31664.27	22842.63	43045.77	14260.25	28241.03	18135.23	34772.29167	26364.86333	8407.428333	-0.305699203	0.363636364	0.34965035	0.524475524	-0.65034965	-0.307692308	0.333893136	0.246255228	0.266004309	0.083884587	0.025911517	0.330862674	NO	NO	NO	NO	0.24026	7.833	5.167	2.667	10	0.412558	0.034747003	0.003149373	0.037860994	0.004812414	0.258165315	0.258165315	-0.003113991	-0.008971879	0.002743897	0
K00002	AKR1A1, adh	alcohol dehydrogenase (NADP+) [EC:1.1.1.2]	0	2	2	2	6	19	9	2	6	1	8	11	5.166666667	6.166666667	-1	0.489897949	0.124801177	0.160458656	-0.117669681	0.124801177	0.317351564	0.105933941	0.699161516	0.6183669	0.715702138	0.699161516	0.314831274	NO	NO	NO	NO	0.467532	5.667	7.333	-1.667	13	0.644019	5.90031E-06	8.5827E-06	9.30274E-06	6.48092E-06	0.496648008	0.496648008	-3.40243E-06	-1.42289E-05	7.42404E-06	0
K00003	E1.1.1.3	homoserine dehydrogenase [EC:1.1.1.3]	53394.04	73792.07	70542.24	76503.66	84969.88	53251.54	43289.39	35479.06	79942.46	35668.52	44900.74	36716.28	68742.23833	45999.40833	22742.83	-0.043671315	0.552447552	0.447552448	0.692307692	-0.482517483	-0.111888112	0.892800448	0.066629001	0.147205378	0.015877693	0.115373605	0.732775446	NO	NO	NO	NO	0.041126	8.667	4.333	4.333	5	0.182518	0.069194142	0.002817607	0.066954174	0.00450217	0.371995342	0.371995342	0.002239967	-0.003192692	0.007672627	0
K00004	BDH, butB	(R,R)-butanediol dehydrogenase / meso-butanediol dehydrogenase / diacetyl reductase [EC:1.1.1.4 1.1.1.- 1.1.1.303]	7791.33	11781.89	15488.87	9283.03	10641.4	6548.3	7133.99	5046.65	10546.62	2770.89	9096.06	3854.56	10255.80333	6408.128333	3847.675	-0.218356573	0.545454545	0.377622378	0.657342657	-0.748251748	-0.328671329	0.49536676	0.070678905	0.227443132	0.023981083	0.007353207	0.297385078	NO	NO	NO	NO	0.064935	8.5	4.5	4	6	0.221819	0.010225362	0.001865539	0.009044597	0.002235249	0.386478812	0.386478812	0.001180765	-0.001732997	0.004094526	0
K00005	gldA	glycerol dehydrogenase [EC:1.1.1.6]	315.4	279.36	365.07	352.51	368.42	564.43	173.75	167.61	318.78	126.25	299.36	163.89	374.1983333	208.2733333	165.925	0.480384461	0.58041958	0.587412587	0.713286713	-0.13986014	0.125874126	0.113937412	0.052086242	0.048844858	0.012114395	0.667150536	0.699712221	NO	NO	NO	NO	0.015152	9	4	5	3	0.182518	0.000396725	0.000158583	0.000303659	5.94475E-05	0.26256355	0.26256355	9.30658E-05	-8.96326E-05	0.000275764	0
K00006	GPD1	glycerol-3-phosphate dehydrogenase (NAD+) [EC:1.1.1.8]	69	178	367	159	129	305	324	238	74	80	152	113	201.1666667	163.5	37.66666667	0.305699203	0.181818182	0.552447552	0.356643357	-0.013986014	-0.118881119	0.333893136	0.572958221	0.066629001	0.256012537	0.973693904	0.716184327	NO	NO	NO	NO	0.588745	7.167	5.833	1.333	14	0.731391	0.000207051	0.000115365	0.000257606	0.000140014	0.547655304	0.547655304	-5.05554E-05	-0.000232232	0.000131121	0
K00007	dalD	D-arabinitol 4-dehydrogenase [EC:1.1.1.11]	64.87	56.7	207.58	32.83	83.29	82.95	532.49	272.34	90.09	51.25	68.45	71.88	88.03666667	181.0833333	-93.04666667	0.043671315	-0.097902098	0.055944056	-0.272727273	0.076923077	-0.090909091	0.892800448	0.766288456	0.868980339	0.391232746	0.817283291	0.78319691	NO	NO	NO	NO	0.393939	5.5	7.5	-2	12	0.567221	8.89741E-05	4.99265E-05	0.0002762	0.00025436	0.163036492	0.163036492	-0.000187226	-0.000478927	0.000104475	0
K00008	SORD, gutB	L-iditol 2-dehydrogenase [EC:1.1.1.14]	41099.53	62332.01	63684.54	60423.15	72053.72	37334.6	30995.69	25550.56	64805.7	24048.21	38808.11	28912.6	56154.59167	35520.145	20634.44667	-0.131013944	0.538461538	0.342657343	0.601398601	-0.629370629	-0.167832168	0.684848714	0.074902287	0.276230513	0.042806869	0.03239475	0.603727651	NO	NO	NO	NO	0.064935	8.5	4.5	4	6	0.221819	0.05590682	0.00380788	0.050966821	0.004820277	0.103962213	0.103962213	0.004939999	-0.001225855	0.011105852	0
K00009	mtlD	mannitol-1-phosphate 5-dehydrogenase [EC:1.1.1.17]	722.58	1441.72	1171.75	1165.54	2101.85	2432.89	800.02	445.22	1693.22	333.58	1842.1	793.84	1506.055	984.6633333	521.3916667	0.480384461	0.657342657	0.370629371	0.496503497	-0.335664336	0.076923077	0.113937412	0.023981083	0.236732214	0.104092833	0.286690914	0.817283291	NO	NO	NO	NO	0.24026	7.833	5.167	2.667	10	0.412558	0.001564509	0.000769467	0.001369171	0.000637989	0.671720569	0.671720569	0.000195339	-0.000805323	0.001196	0
K00010	iolG	myo-inositol 2-dehydrogenase / D-chiro-inositol 1-dehydrogenase [EC:1.1.1.18 1.1.1.369]	12312.78	19959.63	27854.31	16889.56	16629.92	12033.47	16437.46	12159.11	17620	5617.4	17069.41	8829.28	17613.27833	12955.44333	4657.835	-0.305699203	0.391608392	0.251748252	0.517482517	-0.769230769	-0.384615385	0.333893136	0.209564352	0.430115289	0.088650879	0.005252921	0.218387427	NO	NO	NO	NO	0.309524	7.667	5.333	2.333	11	0.490039	0.017560575	0.003599209	0.018832405	0.004582702	0.636621962	0.636621962	-0.00127183	-0.007122805	0.004579146	0
K00011	AKR1B	aldehyde reductase [EC:1.1.1.21]	205.33	98.17	56.33	141.67	43.33	235	337.5	359.5	54.83	86	31.5	46.33	129.9716667	152.61	-22.63833333	0.305699203	0.013986014	0.48951049	0.174825175	0.65034965	-0.328671329	0.333893136	0.973693904	0.109632452	0.588259895	0.025911517	0.297385078	NO	NO	NO	NO	0.818182	6.833	6.167	0.6667	16	0.909095	0.000147914	0.000104247	0.000246811	0.00023182	0.413361607	0.413361607	-9.88965E-05	-0.00036814	0.000170347	0
K00012	UGDH, ugd	UDPglucose 6-dehydrogenase [EC:1.1.1.22]	55704.68	75727.79	70681.6	77108.44	85833.32	53758.61	47922.54	38135.51	80981.25	35703.76	46793.95	37945.43	69802.40667	47913.74	21888.66667	-0.043671315	0.566433566	0.545454545	0.706293706	-0.426573427	-0.230769231	0.892800448	0.059034148	0.070678905	0.013286114	0.168899525	0.470905694	NO	NO	NO	NO	0.041126	8.667	4.333	4.333	5	0.182518	0.070346789	0.003220643	0.06983701	0.002686401	0.791482976	0.791482976	0.000509779	-0.003687615	0.004707172	0
K00013	hisD	histidinol dehydrogenase [EC:1.1.1.23]	54776.86	76283.29	72437.52	78761.51	88277.33	54958.57	44439.43	36210.26	83396.45	36739.29	45817.07	37634.12	70915.84667	47372.77	23543.07667	0.043671315	0.559440559	0.482517483	0.713286713	-0.461538462	-0.055944056	0.892800448	0.06274872	0.115373605	0.012114395	0.133836316	0.868980339	NO	NO	NO	NO	0.041126	8.667	4.333	4.333	5	0.182518	0.071356793	0.003055819	0.068819539	0.004874107	0.351568815	0.351568815	0.002537255	-0.003346142	0.008420652	0
K00014	aroE	shikimate dehydrogenase [EC:1.1.1.25]	50047.09	68460.06	71146.52	69777.46	75687.46	53379.23	48706.49	36277.54	76380.63	32881.28	44873	33143.4	64749.63667	45377.05667	19372.58	0.043671315	0.468531469	0.503496503	0.671328671	-0.426573427	-0.090909091	0.892800448	0.127472653	0.09875157	0.020441878	0.168899525	0.78319691	NO	NO	NO	NO	0.064935	8.5	4.5	4	6	0.221819	0.065395334	0.002052632	0.065844362	0.00206754	0.737510028	0.737510028	-0.000449027	-0.003352137	0.002454083	0
K00015	gyaR, GOR1	glyoxylate reductase [EC:1.1.1.26]	25591.07	36680.28	34886.49	36873.99	46043.22	25493.82	17475.02	15279.77	43311.28	15606.7	24396.38	18259	34261.47833	22388.025	11873.45333	-0.043671315	0.517482517	0.398601399	0.657342657	-0.517482517	-0.041958042	0.892800448	0.088650879	0.200972976	0.023981083	0.088650879	0.903738836	NO	NO	NO	NO	0.041126	8.667	4.333	4.333	5	0.182518	0.034303424	0.002286101	0.031900135	0.004461755	0.317219025	0.317219025	0.00240329	-0.002833242	0.007639821	0
K00016	LDH, ldh	L-lactate dehydrogenase [EC:1.1.1.27]	2653.53	5019.53	4426.64	3916.97	6202.08	4573.28	2986.89	2091.53	6209.16	1579.78	4047.15	2995.14	4465.338333	3318.275	1147.063333	0.218356573	0.531468531	0.307692308	0.48951049	-0.552447552	0.055944056	0.49536676	0.079302939	0.330862674	0.109632452	0.066629001	0.868980339	NO	NO	NO	NO	0.24026	7.833	5.167	2.667	10	0.412558	0.004502305	0.000887609	0.004678223	0.000971834	0.771206757	0.771206757	-0.000175918	-0.001488878	0.001137042	0
K00018	hprA	glycerate dehydrogenase [EC:1.1.1.29]	3159.19	4340.09	3054.82	3854.46	5834.82	3529.78	2935.7	1893.66	5857.47	1710.58	2308.81	1865.56	3962.193333	2761.963333	1200.23	0.131013944	0.629370629	0.552447552	0.692307692	-0.321678322	-0.230769231	0.684848714	0.03239475	0.066629001	0.015877693	0.308312361	0.470905694	YES	NO	NO	NO	0.064935	8.5	4.5	4	6	0.221819	0.004013368	0.00070349	0.003830954	0.000605611	0.669907308	0.669907308	0.000182414	-0.000745332	0.001110161	0
K00019	E1.1.1.30, bdh	3-hydroxybutyrate dehydrogenase [EC:1.1.1.30]	27431.19	33937.61	43697.43	35457.59	36269.86	26789.26	28029.98	21832.96	36391.05	15395.33	25942.18	16285.52	33930.49	23979.50333	9950.986667	-0.131013944	0.391608392	0.503496503	0.65034965	-0.475524476	-0.188811189	0.684848714	0.209564352	0.09875157	0.025911517	0.121319356	0.557827775	NO	NO	NO	NO	0.093074	8.333	4.667	3.667	7	0.260869	0.034284604	0.002881205	0.035012248	0.00364457	0.733821249	0.733821249	-0.000727644	-0.005390697	0.003935409	0
K00020	mmsB, HIBADH	3-hydroxyisobutyrate dehydrogenase [EC:1.1.1.31]	61877.07	82353.86	93346.4	86452.07	91447.73	64146.31	60388.75	47019.19	92536.85	39155.9	55624.12	39594.84	79937.24	55719.94167	24217.29833	0.043671315	0.433566434	0.517482517	0.706293706	-0.461538462	-0.062937063	0.892800448	0.161446426	0.088650879	0.013286114	0.133836316	0.851681911	NO	NO	NO	NO	0.041126	8.667	4.333	4.333	5	0.182518	0.080630283	0.002823624	0.080901475	0.003309916	0.89198359	0.89198359	-0.000271192	-0.004621078	0.004078694	0
K00021	HMGCR	hydroxymethylglutaryl-CoA reductase (NADPH) [EC:1.1.1.34]	112	142	239	189	227	183	118	210	191	49	201	113.5	182	147.0833333	34.91666667	-0.043671315	0.160839161	0.153846154	0.195804196	-0.531468531	-0.027972028	0.892800448	0.619356169	0.635139955	0.542873521	0.079302939	0.938663363	NO	NO	NO	NO	0.588745	7.167	5.833	1.333	14	0.731391	0.000183628	3.67895E-05	0.000218813	9.06611E-05	0.449298852	0.449298852	-3.51853E-05	-0.000139926	6.95549E-05	0
K00023	phbB	acetoacetyl-CoA reductase [EC:1.1.1.36]	9928.12	12330	14083.7	11346.59	14406.42	10537.68	10448.2	7615.66	15521.65	5672.15	9276.16	6144.14	12105.41833	9112.993333	2992.425	0.043671315	0.496503497	0.51048951	0.657342657	-0.454545455	-0.13986014	0.892800448	0.104092833	0.09360538	0.023981083	0.140413038	0.667150536	YES	NO	NO	NO	0.093074	8.333	4.667	3.667	7	0.260869	0.012287216	0.001014976	0.013082066	0.00105215	0.252031688	0.252031688	-0.000794851	-0.002251837	0.000662136	0
K00024	mdh	malate dehydrogenase [EC:1.1.1.37]	54749.74	75209.2	74253.64	77921.49	86526.4	54079.42	45174.26	36438.34	82999.55	35943.98	46266.84	37369.63	70456.64833	47365.43333	23091.215	-0.043671315	0.566433566	0.475524476	0.685314685	-0.496503497	-0.153846154	0.892800448	0.059034148	0.121319356	0.017305023	0.104092833	0.635139955	YES	NO	NO	NO	0.041126	8.667	4.333	4.333	5	0.182518	0.07088721	0.00217637	0.068749981	0.004005066	0.326162757	0.326162757	0.002137229	-0.002593811	0.006868269	0
K00027	ME2, sfcA, maeA	malate dehydrogenase (oxaloacetate-decarboxylating) [EC:1.1.1.38]	39972.42	56235.18	64513.52	58784.08	60879.86	44434.36	37456.18	29994.4	56484.27	25040.62	40573.1	26657.51	54136.57	36034.34667	18102.22333	0.043671315	0.496503497	0.517482517	0.741258741	-0.552447552	-0.048951049	0.892800448	0.104092833	0.088650879	0.00817064	0.066629001	0.886335109	YES	NO	NO	NO	0.025974	8.833	4.167	4.667	4	0.182518	0.054553864	0.002684397	0.052666332	0.002832996	0.304961536	0.304961536	0.001887532	-0.002002957	0.005778021	0
K00029	E1.1.1.40, maeB	malate dehydrogenase (oxaloacetate-decarboxylating)(NADP+) [EC:1.1.1.40]	15090.49	19614.74	21193.21	17569.42	21582.4	14850.15	18240.7	12624.98	27003.31	8967.99	14210.36	10461.54	18316.735	15251.48	3065.255	-0.131013944	0.475524476	0.454545455	0.566433566	-0.454545455	-0.293706294	0.684848714	0.121319356	0.140413038	0.059034148	0.140413038	0.354332534	YES	NO	NO	NO	0.179654	8	5	3	9	0.34514	0.018532151	0.0010745	0.021744487	0.002364934	0.027963853	0.027963853	-0.003212336	-0.005960866	-0.000463806	0
K00030	IDH3	isocitrate dehydrogenase (NAD+) [EC:1.1.1.41]	12510.74	19629.99	15050.03	18225.33	23249.7	9455.21	6948.89	7521.13	19559.65	7934.84	9437.95	9936.42	16353.5	10223.14667	6130.353333	-0.131013944	0.447552448	0.265734266	0.559440559	-0.636363636	-0.006993007	0.684848714	0.147205378	0.403976659	0.06274872	0.030114265	0.991230036	YES	NO	NO	NO	0.041126	8.667	4.333	4.333	5	0.182518	0.016214119	0.002549526	0.014839976	0.002964753	0.450598208	0.450598208	0.001374143	-0.002534091	0.005282377	0
K00031	IDH1, IDH2, icd	isocitrate dehydrogenase [EC:1.1.1.42]	42988.82	63526.6	60179.02	61739.36	73019.96	42866.28	37979.16	30496.84	70895.93	28755.24	39542.54	31404.9	57386.67333	39845.76833	17540.905	-0.043671315	0.608391608	0.454545455	0.678321678	-0.538461538	-0.195804196	0.892800448	0.040002049	0.140413038	0.018825126	0.074902287	0.542873521	YES	NO	NO	NO	0.041126	8.667	4.333	4.333	5	0.182518	0.057525017	0.002434762	0.057559974	0.00285602	0.983802944	0.983802944	-3.49569E-05	-0.003787368	0.003717455	0
K00032	E1.1.1.43	phosphogluconate 2-dehydrogenase [EC:1.1.1.43]	20.09	28.15	22.66	27.52	126.73	6.13	15.78	7.77	9.53	2.2	14.93	5.73	38.54666667	9.323333333	29.22333333	-0.305699203	0.685314685	0.566433566	0.706293706	-0.545454545	-0.573426573	0.333893136	0.017305023	0.059034148	0.013286114	0.070678905	0.055481324	NO	NO	NO	NO	0.025974	8.833	4.167	4.667	4	0.182518	3.56269E-05	3.25672E-05	1.35222E-05	6.45693E-06	0.192558639	0.192558639	2.21047E-05	-1.52426E-05	5.9452E-05	0
K00033	PGD, gnd, gntZ	6-phosphogluconate dehydrogenase [EC:1.1.1.44 1.1.1.343]	53807.38	74584.22	77086.77	75246.52	84743.59	51964.31	48913.07	38542.83	78096.25	33432.82	49784.59	36468.59	69572.13167	47539.69167	22032.44	-0.043671315	0.517482517	0.440559441	0.657342657	-0.51048951	-0.13986014	0.892800448	0.088650879	0.15421575	0.023981083	0.09360538	0.667150536	YES	NO	NO	NO	0.041126	8.667	4.333	4.333	5	0.182518	0.069879453	0.001192614	0.069230612	0.001072011	0.38711163	0.38711163	0.000648841	-0.00095152	0.002249202	0
K00034	gdh	glucose 1-dehydrogenase [EC:1.1.1.47]	7632.68	9953.14	13749.21	9567.39	12973.32	9393.28	8218.31	6005.28	12014.01	3331.2	10261.37	4632.54	10544.83667	7410.451667	3134.385	-0.043671315	0.482517483	0.286713287	0.531468531	-0.671328671	-0.118881119	0.892800448	0.115373605	0.366408456	0.079302939	0.020441878	0.716184327	YES	NO	NO	NO	0.179654	8	5	3	9	0.34514	0.010637744	0.001337106	0.010514881	0.002372365	0.922160702	0.922160702	0.000122863	-0.002692654	0.002938379	0
K00035	gal	D-galactose 1-dehydrogenase [EC:1.1.1.48]	2157.75	2790.16	3884.25	2600.75	2611	2011.33	3336.42	2463.83	3473.75	1070.5	2634.66	1526.17	2675.873333	2417.555	258.3183333	-0.305699203	0.265734266	0.244755245	0.335664336	-0.566433566	-0.412587413	0.333893136	0.403976659	0.443504276	0.286690914	0.059034148	0.184480685	NO	NO	NO	NO	0.818182	6.833	6.167	0.6667	16	0.909095	0.002698151	0.000402443	0.003500921	0.00087363	0.104073114	0.104073114	-0.00080277	-0.001819041	0.000213501	0
K00036	G6PD, zwf	glucose-6-phosphate 1-dehydrogenase [EC:1.1.1.49 1.1.1.363]	53433.36	76282.38	87062.84	73471.96	80456.85	54632.31	55819.69	41334.85	76252.56	31636.84	53411.35	35997.16	70889.95	49075.40833	21814.54167	-0.043671315	0.545454545	0.58041958	0.727272727	-0.531468531	-0.237762238	0.892800448	0.070678905	0.052086242	0.010000917	0.079302939	0.457102207	YES	NO	NO	NO	0.041126	8.667	4.333	4.333	5	0.182518	0.071255431	0.003339862	0.07150951	0.005028351	0.927149428	0.927149428	-0.000254079	-0.006394022	0.005885865	0
K00038	E1.1.1.53	3alpha(or 20beta)-hydroxysteroid dehydrogenase [EC:1.1.1.53]	7140.17	12638.39	14609.24	10290.52	9448.47	6749.65	10286.67	6402.28	11681.55	2981.67	9343	4842.33	10146.07333	7589.583333	2556.49	-0.218356573	0.412587413	0.475524476	0.657342657	-0.601398601	-0.363636364	0.49536676	0.184480685	0.121319356	0.023981083	0.042806869	0.246255228	NO	NO	NO	NO	0.179654	8	5	3	9	0.34514	0.010117666	0.001774331	0.010797649	0.002718574	0.651158562	0.651158562	-0.000679983	-0.003987319	0.002627353	0
K00039	rbtD	ribitol 2-dehydrogenase [EC:1.1.1.56]	988.04	572.7	1414.56	708.86	1040.26	521.16	2162.83	983.97	969.39	300.61	694.32	494.43	874.2633333	934.2583333	-59.995	-0.305699203	0.237762238	0.34965035	0.202797203	-0.097902098	-0.496503497	0.333893136	0.457102207	0.266004309	0.528100237	0.766288456	0.104092833	NO	NO	NO	NO	0.588745	7.167	5.833	1.333	14	0.731391	0.000887329	0.000297726	0.001367041	0.000828221	0.266778198	0.266778198	-0.000479712	-0.001432808	0.000473384	0
K00040	uxuB	fructuronate reductase [EC:1.1.1.57]	3325.2	5981.37	8584.22	4690.71	5196.54	3260.62	5595.83	2901.63	5740.93	1632.35	4808.37	2733.49	5173.11	3902.1	1271.01	-0.218356573	0.468531469	0.363636364	0.531468531	-0.622377622	-0.41958042	0.49536676	0.127472653	0.246255228	0.079302939	0.034800123	0.176577011	NO	NO	NO	NO	0.309524	7.667	5.333	2.333	11	0.490039	0.005115143	0.001246389	0.005581157	0.001429105	0.594924671	0.594924671	-0.000466014	-0.0023603	0.001428273	0
K00041	uxaB	tagaturonate reductase [EC:1.1.1.58]	969.51	1478.13	1573.2	1250.06	1557.05	1083.73	1609.62	1043.58	1785.71	562.9	835.08	585.51	1318.613333	1070.4	248.2133333	-0.043671315	0.314685315	0.538461538	0.475524476	-0.237762238	-0.286713287	0.892800448	0.319471913	0.074902287	0.121319356	0.457102207	0.366408456	NO	NO	NO	NO	0.484848	7.333	5.667	1.667	13	0.644019	0.001327317	8.63818E-05	0.001526044	0.00042321	0.347318759	0.347318759	-0.000198727	-0.000684027	0.000286573	0
K00042	garR, glxR	2-hydroxy-3-oxopropionate reductase [EC:1.1.1.60]	23815.72	29574.02	36616.15	30233.09	28690.35	21575.35	22678.41	18126.28	29262.93	13516.37	19269.29	13296.86	28417.44667	19358.35667	9059.09	-0.131013944	0.440559441	0.587412587	0.811188811	-0.475524476	-0.27972028	0.684848714	0.15421575	0.048844858	0.00236893	0.121319356	0.378709234	NO	NO	NO	NO	0.025974	8.833	4.167	4.667	4	0.182518	0.028738556	0.002764814	0.028438039	0.002905193	0.870282953	0.870282953	0.000300517	-0.003697118	0.004298152	0
K00043	gbd	4-hydroxybutyrate dehydrogenase [EC:1.1.1.61]	43.83	47.17	93.33	18.17	26.33	105	51	1	35.33	5	9	36.33	55.63833333	22.94333333	32.695	0.480384461	0.447552448	0.538461538	0.503496503	0.048951049	0.041958042	0.113937412	0.147205378	0.074902287	0.09875157	0.886335109	0.903738836	YES	NO	NO	NO	0.132035	8.167	4.833	3.333	8	0.302385	6.02688E-05	4.09108E-05	3.27065E-05	2.79642E-05	0.245596792	0.245596792	2.75624E-05	-2.27137E-05	7.78385E-05	0
K00045	E1.1.1.67, mtlK	mannitol 2-dehydrogenase [EC:1.1.1.67]	5651.6	9058.77	13075.31	7487.46	8131.64	5163.4	6128.95	4049.32	7713.34	2337.31	7202.22	3752.28	8094.696667	5197.236667	2897.46	-0.218356573	0.531468531	0.405594406	0.65034965	-0.734265734	-0.335664336	0.49536676	0.079302939	0.192612184	0.025911517	0.009052097	0.286690914	NO	NO	NO	NO	0.093074	8.333	4.667	3.667	7	0.260869	0.008038291	0.001753157	0.007469969	0.001667987	0.610946894	0.610946894	0.000568322	-0.00184377	0.002980414	0
K00046	idnO	gluconate 5-dehydrogenase [EC:1.1.1.69]	12931.87	17034.15	18464.39	16326.73	18612.82	12245.7	14003.8	10502.53	19402.5	6899.71	13712.24	8891.54	15935.94333	12235.38667	3700.556667	-0.218356573	0.447552448	0.377622378	0.545454545	-0.587412587	-0.286713287	0.49536676	0.147205378	0.227443132	0.070678905	0.048844858	0.366408456	NO	NO	NO	NO	0.24026	7.833	5.167	2.667	10	0.412558	0.016072286	0.000548212	0.017689072	0.001889351	0.117127326	0.117127326	-0.001616786	-0.003784313	0.000550742	0
K00048	fucO	lactaldehyde reductase [EC:1.1.1.77]	445.38	388.17	311.71	253.63	345.43	411	428.5	129	336.79	143.14	154.79	121.08	359.22	218.8833333	140.3366667	0.305699203	0.734265734	0.587412587	0.594405594	0.202797203	-0.468531469	0.333893136	0.009052097	0.048844858	0.0457531	0.528100237	0.127472653	NO	NO	NO	NO	0.093074	8.333	4.667	3.667	7	0.260869	0.000381952	0.000131861	0.000312287	0.000133067	0.425084546	0.425084546	6.96646E-05	-0.000117008	0.000256337	0
K00050	ttuD	hydroxypyruvate reductase [EC:1.1.1.81]	23427.45	33788.97	28957.37	33523.3	41170.06	22900.01	16595.12	14262.08	39569.51	16018.65	18528.61	17005.83	30627.86	20329.96667	10297.89333	-0.043671315	0.559440559	0.377622378	0.65034965	-0.559440559	-0.083916084	0.892800448	0.06274872	0.227443132	0.025911517	0.06274872	0.800197518	NO	NO	NO	NO	0.041126	8.667	4.333	4.333	5	0.182518	0.030719598	0.002587174	0.029203136	0.004207081	0.511058117	0.511058117	0.001516462	-0.0035442	0.006577123	0
K00051	E1.1.1.82	malate dehydrogenase (NADP+) [EC:1.1.1.82]	0	17	15	0	67	10	0	0	0	7	5	3	18.16666667	2.5	15.66666667	0.226416706	0.43506827	0.058009103	0.319050065	-0.456821684	0.174027308	0.479173838	0.157504015	0.8578818	0.312104065	0.135449958	0.588558896	YES	NO	NO	NO	0.166667	8	5	3	9	0.34514	1.6491E-05	1.90273E-05	4.56784E-06	5.33299E-06	0.22771445	0.22771445	1.19231E-05	-9.90101E-06	3.37473E-05	0
K00052	leuB, IMDH	3-isopropylmalate dehydrogenase [EC:1.1.1.85]	55341.78	77685.1	73848.38	79685.94	89334.75	56124.69	45655.18	37749.99	84552.44	37011.37	47029.22	37918.95	72003.44	48319.525	23683.915	0.043671315	0.573426573	0.51048951	0.706293706	-0.475524476	-0.097902098	0.892800448	0.055481324	0.09360538	0.013286114	0.121319356	0.766288456	NO	NO	NO	NO	0.041126	8.667	4.333	4.333	5	0.182518	0.072456222	0.002937074	0.070205041	0.004282097	0.358074326	0.358074326	0.002251181	-0.003015391	0.007517753	0
K00053	ilvC	ketol-acid reductoisomerase [EC:1.1.1.86]	54009.24	74963.47	71299.24	77434.44	86423.63	53952.56	44325.37	35807.2	81878.39	36099.82	45444.27	37073.12	69680.43	46771.36167	22909.06833	-0.043671315	0.552447552	0.447552448	0.692307692	-0.482517483	-0.111888112	0.892800448	0.066629001	0.147205378	0.015877693	0.115373605	0.732775446	NO	NO	NO	NO	0.041126	8.667	4.333	4.333	5	0.182518	0.070126437	0.002932186	0.067965409	0.00447642	0.391050237	0.391050237	0.002161028	-0.003288913	0.007610969	0
K00054	mvaA	hydroxymethylglutaryl-CoA reductase [EC:1.1.1.88]	2847.46	5687.88	6408.35	5665.03	6682.95	5106.48	1934.92	1488.11	8314.57	2924.55	3534.41	3394.02	5399.691667	3598.43	1801.261667	0.043671315	0.307692308	0.188811189	0.503496503	-0.622377622	0.237762238	0.892800448	0.330862674	0.557827775	0.09875157	0.034800123	0.457102207	NO	NO	NO	NO	0.179654	8	5	3	9	0.34514	0.005402291	0.000874125	0.005024821	0.00176065	0.67999143	0.67999143	0.00037747	-0.001682762	0.002437702	0
K00055	E1.1.1.90	aryl-alcohol dehydrogenase [EC:1.1.1.90]	2272.72	5215.23	5592.69	2893.93	2373.69	2359.4	4036.66	1853.52	3166.76	1088	2387.87	1532.47	3451.276667	2344.213333	1107.063333	-0.131013944	0.426573427	0.496503497	0.615384615	-0.517482517	-0.391608392	0.684848714	0.168899525	0.104092833	0.037334511	0.088650879	0.209564352	NO	NO	NO	NO	0.309524	7.667	5.333	2.333	11	0.490039	0.003443795	0.001114691	0.003387109	0.001090599	0.936823293	0.936823293	5.66864E-05	-0.001497353	0.001610725	0
K00057	gpsA	glycerol-3-phosphate dehydrogenase (NAD(P)+) [EC:1.1.1.94]	51366.69	70485.09	68290.37	71708.18	79738.68	50114.69	43722.86	35342.05	76000.17	33150.56	42833.18	34770.89	65283.95	44303.285	20980.665	-0.043671315	0.566433566	0.545454545	0.706293706	-0.426573427	-0.230769231	0.892800448	0.059034148	0.070678905	0.013286114	0.168899525	0.470905694	NO	NO	NO	NO	0.041126	8.667	4.333	4.333	5	0.182518	0.065732051	0.002104223	0.064466444	0.002780579	0.437287545	0.437287545	0.001265607	-0.002244145	0.00477536	0
K00058	serA, PHGDH	D-3-phosphoglycerate dehydrogenase / 2-oxoglutarate reductase [EC:1.1.1.95 1.1.1.399]	88393.63	124104.04	127563.96	123260.06	136402.88	86572.33	81565.42	67344.46	138495.98	56522.58	82351.3	61474.2	114382.8167	81292.32333	33090.49333	-0.043671315	0.51048951	0.391608392	0.629370629	-0.545454545	-0.167832168	0.892800448	0.09360538	0.209564352	0.03239475	0.070678905	0.603727651	YES	NO	NO	NO	0.064935	8.5	4.5	4	6	0.221819	0.114991885	0.00097596	0.117874695	0.002073831	0.025633834	0.025633834	-0.00288281	-0.005298925	-0.000466695	0
K00059	fabG	3-oxoacyl-[acyl-carrier protein] reductase [EC:1.1.1.100]	269266.42	384498.93	404245.51	374232.04	413205.86	266799.62	257600.44	206698.04	405976.68	167841.18	254538.78	187646.71	352041.3967	246716.9717	105324.425	-0.043671315	0.552447552	0.475524476	0.664335664	-0.496503497	-0.202797203	0.892800448	0.066629001	0.121319356	0.022159207	0.104092833	0.528100237	NO	NO	NO	NO	0.041126	8.667	4.333	4.333	5	0.182518	0.353788393	0.005364952	0.358878634	0.007832335	0.26168768	0.26168768	-0.005090241	-0.014720245	0.004539764	0
K00060	tdh	threonine 3-dehydrogenase [EC:1.1.1.103]	3222.96	6211.37	5196.05	4594.02	5746.42	3970.99	4980.94	2940.38	6147.11	2082.66	4319.48	2709.95	4823.635	3863.42	960.215	-0.131013944	0.573426573	0.454545455	0.601398601	-0.594405594	-0.405594406	0.684848714	0.055481324	0.140413038	0.042806869	0.0457531	0.192612184	NO	NO	NO	NO	0.24026	7.833	5.167	2.667	10	0.412558	0.004837714	0.000531904	0.005539902	0.000838852	0.150530439	0.150530439	-0.000702188	-0.001716892	0.000312516	0
K00061	RDH5	11-cis-retinol dehydrogenase [EC:1.1.1.315]	0	0	0	0	0	8	0	0	0	0	16	0	1.333333333	2.666666667	-1.333333333	0.604267319	0.3117829	-0.048380105	0.032253403	0.080633509	0.161267017	0.037429038	0.323864452	0.881310372	0.920736382	0.803276168	0.616575629	NO	NO	NO	NO	>0.999999	6.417	6.583	-0.1667	17.5	>0.999999	1.74024E-06	3.8913E-06	3.8001E-06	8.49728E-06	0.637193665	0.637193665	-2.05986E-06	-1.19406E-05	7.82085E-06	0
K00064	E1.1.1.122	D-threo-aldose 1-dehydrogenase [EC:1.1.1.122]	10005.43	13839.42	18943.75	12110.61	13246.68	8777.1	13070.05	9903.78	15235.33	4440.9	13919.76	6424.94	12820.49833	10499.12667	2321.371667	-0.305699203	0.34965035	0.125874126	0.356643357	-0.72027972	-0.34965035	0.333893136	0.266004309	0.699712221	0.256012537	0.011020519	0.266004309	NO	NO	NO	NO	0.588745	7.167	5.833	1.333	14	0.731391	0.012839749	0.002018958	0.015106002	0.003807018	0.275102093	0.275102093	-0.002266252	-0.006750633	0.002218128	0
K00065	kduD	2-dehydro-3-deoxy-D-gluconate 5-dehydrogenase [EC:1.1.1.127]	8437.84	10823.71	14731.9	11434.19	11809.27	9169.01	9742.49	8540.87	11756.1	4923.79	9731.06	5756.23	11067.65333	8408.423333	2659.23	-0.131013944	0.384615385	0.468531469	0.594405594	-0.573426573	-0.167832168	0.684848714	0.218387427	0.127472653	0.0457531	0.055481324	0.603727651	NO	NO	NO	NO	0.179654	8	5	3	9	0.34514	0.011175301	0.001137142	0.012378504	0.002021289	0.27997117	0.27997117	-0.001203203	-0.003601468	0.001195062	0
K00066	algD	GDP-mannose 6-dehydrogenase [EC:1.1.1.132]	596.27	1265.81	2986.75	1042.19	955.81	1028.63	662.7	746.02	1584.99	302.78	1410.35	825.4	1312.576667	922.04	390.5366667	0.043671315	0.216783217	0.146853147	0.398601399	-0.713286713	0.104895105	0.892800448	0.499114748	0.651073351	0.200972976	0.012114395	0.749479043	NO	NO	NO	NO	0.484848	7.333	5.667	1.667	13	0.644019	0.00129546	0.000651807	0.001308478	0.000440878	0.971317319	0.971317319	-1.30186E-05	-0.000812114	0.000786077	0
K00067	rfbD, rmlD	dTDP-4-dehydrorhamnose reductase [EC:1.1.1.133]	52481.52	71975.32	72290.92	72823.64	81681.91	49797.5	44314.5	35271.49	78089.09	33155.24	45130.49	36567.05	66841.80167	45421.31	21420.49167	-0.043671315	0.517482517	0.461538462	0.671328671	-0.48951049	-0.097902098	0.892800448	0.088650879	0.133836316	0.020441878	0.109632452	0.766288456	NO	NO	NO	NO	0.041126	8.667	4.333	4.333	5	0.182518	0.067185212	0.001673971	0.066000441	0.002783196	0.437728731	0.437728731	0.001184771	-0.002150543	0.004520086	0
K00068	srlD	sorbitol-6-phosphate 2-dehydrogenase [EC:1.1.1.140]	170.25	238.4	315.52	203.67	280.42	125.35	232.9	118	242.02	108.25	141.22	155.11	222.2683333	166.25	56.01833333	-0.305699203	0.370629371	0.370629371	0.48951049	-0.594405594	-0.20979021	0.333893136	0.236732214	0.236732214	0.109632452	0.0457531	0.513512513	NO	NO	NO	NO	0.179654	8	5	3	9	0.34514	0.000220055	3.73291E-05	0.000245002	4.81768E-05	0.382890058	0.382890058	-2.49471E-05	-8.61946E-05	3.63004E-05	0
K00073	allD	ureidoglycolate dehydrogenase (NAD+) [EC:1.1.1.350]	140.5	30.17	124	173.5	179.5	188.5	63.67	26.67	64.5	27	51.33	33	139.3616667	44.36166667	95	0.480384461	0.517482517	0.608391608	0.643356643	0.132867133	0.195804196	0.113937412	0.088650879	0.040002049	0.027954553	0.683365534	0.542873521	NO	NO	NO	NO	0.025974	8.833	4.167	4.667	4	0.182518	0.000147357	6.69086E-05	6.42047E-05	1.36597E-05	0.038315091	0.038315091	8.31522E-05	6.42726E-06	0.000159877	0
K00074	paaH, hbd, fadB, mmgB	3-hydroxybutyryl-CoA dehydrogenase [EC:1.1.1.157]	89795.6	120028.24	131329.15	130488.64	127850.13	91830.27	83670.35	64318.62	121230.94	56758.17	73649.86	56246.82	115220.3383	75979.12667	39241.21167	0.043671315	0.454545455	0.615384615	0.818181818	-0.405594406	-0.090909091	0.892800448	0.140413038	0.037334511	0.002027199	0.192612184	0.78319691	YES	NO	NO	NO	0.015152	9	4	5	3	0.182518	0.116299912	0.00491624	0.111336841	0.005946885	0.181951773	0.181951773	0.004963071	-0.002762469	0.012688611	0
K00075	murB	UDP-N-acetylmuramate dehydrogenase [EC:1.3.1.98]	51344.19	72808.08	67660.95	72105.35	81513.03	50974.33	43569.87	34677.23	75697.13	33173.84	43192.64	35334.05	66067.655	44274.12667	21793.52833	-0.043671315	0.601398601	0.51048951	0.692307692	-0.482517483	-0.216783217	0.892800448	0.042806869	0.09360538	0.015877693	0.115373605	0.499114748	NO	NO	NO	NO	0.041126	8.667	4.333	4.333	5	0.182518	0.066492239	0.002627279	0.064459444	0.002958428	0.277728061	0.277728061	0.002032795	-0.001917275	0.005982865	0
K00076	hdhA	7-alpha-hydroxysteroid dehydrogenase [EC:1.1.1.159]	1811	3727.17	3540.5	2868.34	3775.92	2426.83	3024.75	1560.75	3978.25	1131.75	2229.83	1478.91	3024.96	2234.04	790.92	-0.043671315	0.524475524	0.475524476	0.58041958	-0.482517483	-0.27972028	0.892800448	0.083884587	0.121319356	0.052086242	0.115373605	0.378709234	NO	NO	NO	NO	0.24026	7.833	5.167	2.667	10	0.412558	0.003012501	0.000366261	0.003139599	0.000598457	0.695696869	0.695696869	-0.000127099	-0.000846377	0.00059218	0
K00077	panE, apbA	2-dehydropantoate 2-reductase [EC:1.1.1.169]	40256.99	53021.2	58030.97	54600.42	58978.02	40294.45	41365.84	32282.44	60177.56	23361.15	38480.82	26475.76	50863.675	37023.92833	13839.74667	-0.043671315	0.433566434	0.524475524	0.636363636	-0.41958042	-0.160839161	0.892800448	0.161446426	0.083884587	0.030114265	0.176577011	0.619356169	NO	NO	NO	NO	0.132035	8.167	4.833	3.333	8	0.302385	0.05132365	0.00132505	0.053661953	0.003662465	0.225890822	0.225890822	-0.002338304	-0.006553641	0.001877034	0
K00082	ribD2	5-amino-6-(5-phosphoribosylamino)uracil reductase [EC:1.1.1.193]	5089.91	8881.39	11946.9	6202.45	6094	3634.38	6514.83	4806.79	7262.3	2668.58	6328.64	3324.61	6974.838333	5150.958333	1823.88	-0.305699203	0.363636364	0.307692308	0.475524476	-0.636363636	-0.468531469	0.333893136	0.246255228	0.330862674	0.121319356	0.030114265	0.127472653	NO	NO	NO	NO	0.484848	7.333	5.667	1.667	13	0.644019	0.006898661	0.00206413	0.007494808	0.001475842	0.611971377	0.611971377	-0.000596147	-0.003160933	0.001968639	0
K00086	dhaT	1,3-propanediol dehydrogenase [EC:1.1.1.202]	133.18	176.64	210.07	336.71	191.64	358.64	255	57	180.43	83.5	94	89.14	234.48	126.5116667	107.9683333	0.480384461	0.48951049	0.839160839	0.79020979	0.125874126	0.055944056	0.113937412	0.109632452	0.001191874	0.003616814	0.699712221	0.868980339	NO	NO	NO	NO	0.064935	8.5	4.5	4	6	0.221819	0.000245625	0.000112765	0.000182313	8.22777E-05	0.336572148	0.336572148	6.33116E-05	-7.75603E-05	0.000204184	0
K00087	ygeS, xdhA	xanthine dehydrogenase molybdenum-binding subunit [EC:1.17.1.4]	120.5	496	327	212	516	262	100	85	345	119.5	206	168.5	322.25	170.6666667	151.5833333	0.131013944	0.545454545	0.293706294	0.594405594	-0.636363636	0.097902098	0.684848714	0.070678905	0.354332534	0.0457531	0.030114265	0.766288456	NO	NO	NO	NO	0.064935	8.5	4.5	4	6	0.221819	0.000315073	0.000112156	0.000242311	7.08733E-05	0.253173593	0.253173593	7.27614E-05	-6.28185E-05	0.000208341	0
K00088	IMPDH, guaB	IMP dehydrogenase [EC:1.1.1.205]	64007.15	96896.44	96015.36	92979.78	102124.44	64809.61	62290.01	47609.33	101583.66	42426.53	60611.27	45953.62	86138.79667	60079.07	26059.72667	0.043671315	0.608391608	0.524475524	0.699300699	-0.482517483	-0.202797203	0.892800448	0.040002049	0.083884587	0.014539312	0.115373605	0.528100237	NO	NO	NO	NO	0.041126	8.667	4.333	4.333	5	0.182518	0.086420484	0.002037225	0.087158716	0.000868673	0.481162448	0.481162448	-0.000738232	-0.003097218	0.001620754	0
K00090	ghrB	glyoxylate/hydroxypyruvate/2-ketogluconate reductase [EC:1.1.1.79 1.1.1.81 1.1.1.215]	582.91	1104.95	979.03	877.52	1017	1053.09	1459.93	459	1281.74	306.17	695.88	435.69	935.75	773.0683333	162.6816667	0.218356573	0.559440559	0.608391608	0.545454545	-0.118881119	-0.34965035	0.49536676	0.06274872	0.040002049	0.070678905	0.716184327	0.266004309	NO	NO	NO	NO	0.484848	7.333	5.667	1.667	13	0.644019	0.000954977	0.00020415	0.001073484	0.000461039	0.615688587	0.615688587	-0.000118508	-0.000653473	0.000416458	0
K00091	E1.1.1.219	dihydroflavonol-4-reductase [EC:1.1.1.219]	7608.06	9146.2	9365.74	9891.84	8934.38	6713.39	8428.88	7716.49	9353.95	5055.58	5699.22	5069.97	8609.935	6887.348333	1722.586667	-0.218356573	0.258741259	0.601398601	0.664335664	-0.426573427	-0.286713287	0.49536676	0.416938427	0.042806869	0.022159207	0.168899525	0.366408456	NO	NO	NO	NO	0.132035	8.167	4.833	3.333	8	0.302385	0.008749734	0.000752552	0.010348916	0.002061506	0.151918574	0.151918574	-0.001599182	-0.003972428	0.000774064	0
K00094	E1.1.1.251, gatD	galactitol-1-phosphate 5-dehydrogenase [EC:1.1.1.251]	1.67	6	4.67	5.67	8	20.33	3	3	9.67	2	8	4.33	7.723333333	5	2.723333333	0.482072988	0.431581604	0.263159515	0.378949701	-0.329826592	0.228071579	0.112488636	0.161238467	0.408574348	0.224444891	0.295107513	0.475879576	NO	NO	NO	NO	0.506494	7.25	5.75	1.5	13.5	0.670806	8.43074E-06	8.21768E-06	6.959E-06	2.61435E-06	0.715888849	0.715888849	1.47174E-06	-7.96421E-06	1.09077E-05	0
K00096	araM, egsA	glycerol-1-phosphate dehydrogenase [NAD(P)+] [EC:1.1.1.261]	5216.54	8838.65	11883.24	8560.17	9110.8	6640.85	4681.8	4283.96	10694.58	3873.82	7876.27	4520.56	8375.041667	5988.498333	2386.543333	-0.043671315	0.454545455	0.335664336	0.615384615	-0.678321678	-0.055944056	0.892800448	0.140413038	0.286690914	0.037334511	0.018825126	0.868980339	NO	NO	NO	NO	0.093074	8.333	4.667	3.667	7	0.260869	0.008357391	0.001180744	0.008566853	0.001438924	0.806614616	0.806614616	-0.000209462	-0.002073846	0.001654922	0
K00097	pdxA	4-hydroxythreonine-4-phosphate dehydrogenase [EC:1.1.1.262]	32573.6	44486.56	41028.7	43510.87	52967.17	28955.74	25589.65	21070.63	51226.48	20138.1	27213.13	22934.61	40587.10667	28028.76667	12558.34	-0.043671315	0.608391608	0.454545455	0.678321678	-0.538461538	-0.195804196	0.892800448	0.040002049	0.140413038	0.018825126	0.074902287	0.542873521	NO	NO	NO	NO	0.041126	8.667	4.333	4.333	5	0.182518	0.040726387	0.002703499	0.040399315	0.003036843	0.860889328	0.860889328	0.000327073	-0.003731752	0.004385898	0
K00098	idnD	L-idonate 5-dehydrogenase [EC:1.1.1.264]	1470.24	1492.37	1177.38	1601.21	1596.31	825.54	2422.16	2169.9	1768.55	682.61	1112.69	579.46	1360.508333	1455.895	-95.38666667	-0.305699203	0.146853147	0.41958042	0.181818182	0.020979021	-0.65034965	0.333893136	0.651073351	0.176577011	0.572958221	0.956169155	0.025911517	NO	NO	NO	NO	0.937229	6.333	6.667	-0.3333	17	0.989488	0.001383913	0.000291798	0.002157417	0.00107979	0.17531905	0.17531905	-0.000773504	-0.002011811	0.000464803	0
K00099	dxr	1-deoxy-D-xylulose-5-phosphate reductoisomerase [EC:1.1.1.267]	50979.14	69430.17	65784.48	71638.18	78902.62	48593.91	42493.95	34411.85	72324.53	33176.82	41480.77	33894.82	64221.41667	42963.79	21257.62667	-0.043671315	0.566433566	0.545454545	0.706293706	-0.426573427	-0.230769231	0.892800448	0.059034148	0.070678905	0.013286114	0.168899525	0.470905694	NO	NO	NO	NO	0.041126	8.667	4.333	4.333	5	0.182518	0.064648776	0.002804708	0.062781492	0.003325436	0.360416482	0.360416482	0.001867284	-0.002484343	0.006218911	0
K00100	bdhAB	butanol dehydrogenase [EC:1.1.1.-]	30155.84	39331.31	43464.51	39110.32	44663.31	29877.89	32558.81	26901.08	49887.9	18855.93	29270.75	18299.88	37767.19667	29295.725	8471.471667	-0.131013944	0.461538462	0.454545455	0.622377622	-0.454545455	-0.272727273	0.684848714	0.133836316	0.140413038	0.034800123	0.140413038	0.391232746	NO	NO	NO	NO	0.132035	8.167	4.833	3.333	8	0.302385	0.038106618	0.001162209	0.042163805	0.004394957	0.095534099	0.095534099	-0.004057187	-0.009096969	0.000982594	0
K00101	lldD	L-lactate dehydrogenase (cytochrome) [EC:1.1.2.3]	17165.23	26005.91	35034.67	22015.92	22920.01	15412.72	22454.57	14583.52	24462.76	8571.73	18131.87	10344.4	23092.41	16424.80833	6667.601667	-0.218356573	0.482517483	0.41958042	0.601398601	-0.643356643	-0.377622378	0.49536676	0.115373605	0.176577011	0.042806869	0.027954553	0.227443132	NO	NO	NO	NO	0.179654	8	5	3	9	0.34514	0.023057043	0.004101396	0.023710593	0.004655182	0.818612128	0.818612128	-0.00065355	-0.006849081	0.005541981	0
K00102	LDHD, dld	D-lactate dehydrogenase (cytochrome) [EC:1.1.2.4]	11788.25	14164.58	16488.29	15000.22	15695.31	11352.02	12384.33	9955.85	16082.43	7058.14	9838.61	6728.19	14081.445	10341.25833	3740.186667	-0.131013944	0.34965035	0.51048951	0.65034965	-0.412587413	-0.20979021	0.684848714	0.266004309	0.09360538	0.025911517	0.184480685	0.513512513	NO	NO	NO	NO	0.093074	8.333	4.667	3.667	7	0.260869	0.014268497	0.000840851	0.015118065	0.001890726	0.389541119	0.389541119	-0.000849568	-0.00304403	0.001344895	0
K00103	GULO	L-gulonolactone oxidase [EC:1.1.3.8]	12742.58	14773.41	20859.92	18495.76	16051.84	12378.17	10505.41	7972.03	14058.25	7391.93	9577.15	6895.32	15883.61333	9400.015	6483.598333	-0.043671315	0.503496503	0.615384615	0.839160839	-0.454545455	-0.195804196	0.892800448	0.09875157	0.037334511	0.001191874	0.140413038	0.542873521	NO	NO	NO	NO	0.008658	9.167	3.833	5.333	2	0.182518	0.016046403	0.001866494	0.01389849	0.00108209	0.056554982	0.056554982	0.002147913	-7.60843E-05	0.00437191	0
K00104	glcD	glycolate oxidase [EC:1.1.3.15]	64396.52	88563.01	89331.09	90654.17	99006.6	58277.11	56429.44	45610.28	92700.66	40107.15	56066.95	43075.95	81704.75	55665.07167	26039.67833	-0.043671315	0.517482517	0.531468531	0.692307692	-0.41958042	-0.174825175	0.892800448	0.088650879	0.079302939	0.015877693	0.176577011	0.588259895	NO	NO	NO	NO	0.041126	8.667	4.333	4.333	5	0.182518	0.081987218	0.003059162	0.081113286	0.001504821	0.583761941	0.583761941	0.000873932	-0.002702839	0.004450703	0
K00105	E1.1.3.21	alpha-glycerophosphate oxidase [EC:1.1.3.21]	6	10	12	13	12.5	6	6	0	39	3	13	10	9.916666667	11.83333333	-1.916666667	-0.220683707	0.190823443	0.063607814	0.303904002	-0.625476841	0.095411722	0.490666475	0.552461074	0.844306519	0.336884205	0.029614901	0.768024465	NO	NO	NO	NO	0.67316	7	6	1	15	0.819058	9.75814E-06	1.58765E-06	1.43086E-05	1.0937E-05	0.397838863	0.397838863	-4.55043E-06	-1.71025E-05	8.00163E-06	0
K00106	XDH	xanthine dehydrogenase/oxidase [EC:1.17.1.4 1.17.3.2]	1.62	6	1.26	0.5	8.87	0.25	8.87	8.75	2.88	0	10.38	0.63	3.083333333	5.251666667	-2.168333333	-0.393730775	0.385289558	-0.049036853	-0.147110558	-0.38879219	-0.693521204	0.205390352	0.21614676	0.879709441	0.648215229	0.211642967	0.012374896	NO	NO	NO	NO	0.512987	5.75	7.25	-1.5	13.5	0.678357	2.85503E-06	2.72468E-06	7.78186E-06	6.66571E-06	0.172291461	0.172291461	-4.92682E-06	-1.263E-05	2.7764E-06	0
K00107	ALO	D-arabinono-1,4-lactone oxidase [EC:1.1.3.37]	1800	2504	3498	2108	2223	1145	1538	1102	2279	563	1995	865	2213	1390.333333	822.6666667	-0.218356573	0.496503497	0.34965035	0.636363636	-0.741258741	-0.314685315	0.49536676	0.104092833	0.266004309	0.030114265	0.00817064	0.319471913	NO	NO	NO	NO	0.093074	8.333	4.667	3.667	7	0.260869	0.002197588	0.00051415	0.001961784	0.000506682	0.481886357	0.481886357	0.000235804	-0.000483514	0.000955122	0
K00108	betA, CHDH	choline dehydrogenase [EC:1.1.99.1]	23897.66	31640.15	41887.58	31916.01	30799.41	20248.93	34200.89	23963.62	35026.92	12098.25	24605.78	14038.35	30064.95667	23988.96833	6075.988333	-0.305699203	0.195804196	0.405594406	0.454545455	-0.468531469	-0.342657343	0.333893136	0.542873521	0.192612184	0.140413038	0.127472653	0.276230513	NO	NO	NO	NO	0.588745	7.167	5.833	1.333	14	0.731391	0.03013832	0.003855318	0.034726875	0.008412036	0.304087993	0.304087993	-0.004588555	-0.014370661	0.005193551	0
K00109	L2HGDH	2-hydroxyglutarate dehydrogenase [EC:1.1.99.2]	9161	10006	12586	14101	11260.5	9846.5	6808	5687.5	9818.5	6013	5423	5201.5	11160.16667	6491.916667	4668.25	0.131013944	0.461538462	0.72027972	0.902097902	-0.251748252	-0.062937063	0.684848714	0.133836316	0.011020519	0	0.430115289	0.851681911	NO	NO	NO	NO	0.004329	9.333	3.667	5.667	1	0.182518	0.011372025	0.001512936	0.009735652	0.001511827	0.11791153	0.11791153	0.001636373	-0.000494874	0.003767619	0
K00111	glpA, glpD	glycerol-3-phosphate dehydrogenase [EC:1.1.5.3]	53829.91	74481.92	80972.15	74479.27	77064.17	55701.99	56381.83	41921.69	76238.77	33432.92	48887.28	35862.52	69421.56833	48787.50167	20634.06667	-0.043671315	0.48951049	0.545454545	0.685314685	-0.503496503	-0.188811189	0.892800448	0.109632452	0.070678905	0.017305023	0.09875157	0.557827775	NO	NO	NO	NO	0.064935	8.5	4.5	4	6	0.221819	0.070062849	0.002582191	0.071321567	0.004587328	0.607631352	0.607631352	-0.001258718	-0.006702005	0.004184569	0
K00112	glpB	glycerol-3-phosphate dehydrogenase subunit B [EC:1.1.5.3]	365.22	594.84	528.22	307.35	284.93	301.46	324.85	310.05	514.41	205.1	286.15	277.04	397.0033333	319.6	77.40333333	-0.131013944	0.321678322	0.370629371	0.461538462	-0.34965035	-0.531468531	0.684848714	0.308312361	0.236732214	0.133836316	0.266004309	0.079302939	NO	NO	NO	NO	0.309524	7.667	5.333	2.333	11	0.490039	0.000405007	0.000110522	0.000469992	5.41226E-05	0.274884278	0.274884278	-6.4985E-05	-0.000194158	6.41876E-05	0
K00113	glpC	glycerol-3-phosphate dehydrogenase subunit C [EC:1.1.5.3]	618.91	953.68	777.88	699.34	630.27	478.14	575.35	611.56	1246.75	355.94	661.99	464.04	693.0366667	652.605	40.43166667	-0.305699203	0.34965035	0.216783217	0.496503497	-0.734265734	-0.363636364	0.333893136	0.266004309	0.499114748	0.104092833	0.009052097	0.246255228	NO	NO	NO	NO	0.309524	7.667	5.333	2.333	11	0.490039	0.000701871	0.000118081	0.000925275	0.000131071	0.017980932	0.017980932	-0.000223404	-0.000399453	-4.73549E-05	0
K00114	exaA	alcohol dehydrogenase (cytochrome c) [EC:1.1.2.8]	19190.12	31193.59	18306.36	31981.87	43748.3	12692.83	14098.54	11357.54	35677.48	11675.37	15273.77	13684.85	26185.51167	16961.25833	9224.253333	-0.305699203	0.48951049	0.314685315	0.545454545	-0.545454545	-0.251748252	0.333893136	0.109632452	0.319471913	0.070678905	0.070678905	0.430115289	NO	NO	NO	NO	0.132035	8.167	4.833	3.333	8	0.302385	0.025696638	0.007363695	0.023854551	0.003764604	0.632816045	0.632816045	0.001842087	-0.006798391	0.010482565	0
K00116	mqo	malate dehydrogenase (quinone) [EC:1.1.5.4]	2710.88	5932.42	6645.09	4514.08	5857.25	5566.44	4472.32	2501.31	5838.35	1447.38	4923.83	2532.59	5204.36	3619.296667	1585.063333	0.131013944	0.608391608	0.41958042	0.664335664	-0.65034965	-0.104895105	0.684848714	0.040002049	0.176577011	0.022159207	0.025911517	0.749479043	YES	NO	NO	NO	0.064935	8.5	4.5	4	6	0.221819	0.005249758	0.001201252	0.005111477	0.001282372	0.863842495	0.863842495	0.000138281	-0.001613623	0.001890186	0
K00117	gcd	quinoprotein glucose dehydrogenase [EC:1.1.5.2]	21560.58	36872.38	21836.83	35338.96	51196.75	14558.75	13333.47	11330.83	42902.59	13081.39	18234.08	16877.85	30227.375	19293.36833	10934.00667	-0.218356573	0.48951049	0.258741259	0.545454545	-0.664335664	-0.118881119	0.49536676	0.109632452	0.416938427	0.070678905	0.022159207	0.716184327	NO	NO	NO	NO	0.093074	8.333	4.667	3.667	7	0.260869	0.029604105	0.008509612	0.026908733	0.006308694	0.582973964	0.582973964	0.002695372	-0.007982255	0.013372998	0
K00118	gfo	glucose-fructose oxidoreductase [EC:1.1.99.28]	204.68	506.04	458.6	323.02	610.05	184.35	305.74	259.34	738.8	152.53	286.16	212.86	381.1233333	325.905	55.21833333	-0.393041832	0.300699301	0.265734266	0.363636364	-0.692307692	-0.314685315	0.206255757	0.342483375	0.403976659	0.246255228	0.015877693	0.319471913	NO	NO	NO	NO	0.588745	7.167	5.833	1.333	14	0.731391	0.000368445	0.000103807	0.000443975	9.73622E-05	0.262889979	0.262889979	-7.55297E-05	-0.000217425	6.63656E-05	0
K00121	frmA, ADH5, adhC	S-(hydroxymethyl)glutathione dehydrogenase / alcohol dehydrogenase [EC:1.1.1.284 1.1.1.1]	40804.07	53600.46	67435.88	53573.59	55504.32	39660.64	43137.56	31871.36	58309.56	22659.38	38276.92	25319.36	51763.16	36595.69	15167.47	-0.131013944	0.433566434	0.482517483	0.643356643	-0.517482517	-0.230769231	0.684848714	0.161446426	0.115373605	0.027954553	0.088650879	0.470905694	YES	NO	NO	NO	0.093074	8.333	4.667	3.667	7	0.260869	0.05215476	0.004283058	0.053026609	0.00490511	0.770891226	0.770891226	-0.000871849	-0.00737666	0.005632962	0
K00122	FDH	formate dehydrogenase [EC:1.17.1.9]	7713.38	9896.63	11911.12	11947.66	13767.56	8956.16	6400.61	5716.3	14054.23	5502.51	7393.04	4962.96	10698.75167	7338.275	3360.476667	0.043671315	0.475524476	0.468531469	0.692307692	-0.41958042	-0.097902098	0.892800448	0.121319356	0.127472653	0.015877693	0.176577011	0.766288456	YES	NO	NO	NO	0.064935	8.5	4.5	4	6	0.221819	0.0107601	0.000877241	0.010472876	0.001079657	0.654596083	0.654596083	0.000287225	-0.001106874	0.001681323	0
K00123	fdoG, fdhF, fdwA	formate dehydrogenase major subunit [EC:1.17.1.9]	49598.89	73887.17	76757.54	66210.41	78557.83	44250.55	46316.93	35415.49	74825.81	27593.43	48111.95	34008.53	64877.065	44378.69	20498.375	-0.218356573	0.531468531	0.370629371	0.608391608	-0.643356643	-0.27972028	0.49536676	0.079302939	0.236732214	0.040002049	0.027954553	0.378709234	YES	NO	NO	NO	0.064935	8.5	4.5	4	6	0.221819	0.064840884	0.003936151	0.064010433	0.003301646	0.725508784	0.725508784	0.000830451	-0.004309941	0.005970842	0
K00124	fdoH, fdsB	formate dehydrogenase iron-sulfur subunit	22652.88	33396.37	34162.17	29743.61	35345.41	18030.1	21226.07	15838.82	35471.76	12980.89	20503.34	15695.77	28888.42333	20286.10833	8602.315	-0.218356573	0.468531469	0.377622378	0.573426573	-0.559440559	-0.293706294	0.49536676	0.127472653	0.227443132	0.055481324	0.06274872	0.354332534	YES	NO	NO	NO	0.132035	8.167	4.833	3.333	8	0.302385	0.028799041	0.002562536	0.02917128	0.001146776	0.775556402	0.775556402	-0.000372239	-0.003347566	0.002603089	0
K00126	fdsD	formate dehydrogenase subunit delta [EC:1.17.1.9]	4745.2	5106.33	5497.15	5750.08	6737.58	4640.69	5395.63	4398.93	7217.97	2860.26	3979.83	2606.39	5412.838333	4409.835	1003.003333	-0.131013944	0.356643357	0.538461538	0.601398601	-0.272727273	-0.244755245	0.684848714	0.256012537	0.074902287	0.042806869	0.391232746	0.443504276	YES	NO	NO	NO	0.179654	8	5	3	9	0.34514	0.005509871	0.000539076	0.006385056	0.001044985	0.137209869	0.137209869	-0.000875186	-0.002102471	0.0003521	0
K00127	fdoI, fdsG	formate dehydrogenase subunit gamma	9312.54	11065.89	13419.89	11444.26	12293.43	9120.37	11877	7985.29	14655.99	5952.75	8237.12	5793.71	11109.39667	9083.643333	2025.753333	-0.131013944	0.34965035	0.461538462	0.559440559	-0.328671329	-0.237762238	0.684848714	0.266004309	0.133836316	0.06274872	0.297385078	0.457102207	YES	NO	NO	NO	0.24026	7.833	5.167	2.667	10	0.412558	0.011266612	0.000808055	0.013142763	0.001889204	0.081880243	0.081880243	-0.001876151	-0.004064085	0.000311783	0
K00128	ALDH	aldehyde dehydrogenase (NAD+) [EC:1.2.1.3]	95734.59	143075.05	160174.84	132979.01	147357.16	97484.45	100437.39	77977.73	145474.07	55772.3	98201.57	67550.44	129467.5167	90902.25	38565.26667	-0.131013944	0.468531469	0.454545455	0.622377622	-0.608391608	-0.216783217	0.684848714	0.127472653	0.140413038	0.034800123	0.040002049	0.499114748	NO	NO	NO	NO	0.132035	8.167	4.833	3.333	8	0.302385	0.129861271	0.006976322	0.131917537	0.009340016	0.702214029	0.702214029	-0.002056266	-0.013800816	0.009688283	0
K00129	E1.2.1.5	aldehyde dehydrogenase (NAD(P)+) [EC:1.2.1.5]	124	539.5	203	164.5	207.5	187.5	121.5	83.5	282.5	88.5	203	176.5	237.6666667	159.25	78.41666667	0.043747864	0.528897484	0.122592132	0.423818513	-0.739055424	-0.014010529	0.892613501	0.07705239	0.704272667	0.169753407	0.006027816	0.965529985	NO	NO	NO	NO	0.257576	7.75	5.25	2.5	10.5	0.439552	0.000236961	0.000122261	0.000228974	6.68038E-05	0.901265381	0.901265381	7.98711E-06	-0.000136532	0.000152506	0
K00130	betB, gbsA	betaine-aldehyde dehydrogenase [EC:1.2.1.8]	47617.99	65514.5	81870.67	64067.62	62014.46	42737.41	51870.69	37377.34	59722.73	23636.69	45530.21	28032.74	60637.10833	41028.4	19608.70833	-0.218356573	0.51048951	0.573426573	0.762237762	-0.601398601	-0.370629371	0.49536676	0.09360538	0.055481324	0.005897476	0.042806869	0.236732214	NO	NO	NO	NO	0.041126	8.667	4.333	4.333	5	0.182518	0.060881873	0.006621484	0.059848839	0.008908475	0.839664351	0.839664351	0.001033034	-0.010153245	0.012219312	0
K00131	gapN	glyceraldehyde-3-phosphate dehydrogenase (NADP+) [EC:1.2.1.9]	1530.92	2973.95	3212.1	1944.53	3145.65	2778.7	1674.59	813.57	3199.09	820.93	3082.83	1397.78	2597.641667	1831.465	766.1766667	0.043671315	0.440559441	0.20979021	0.496503497	-0.629370629	0.020979021	0.892800448	0.15421575	0.513512513	0.104092833	0.03239475	0.956169155	YES	NO	NO	NO	0.24026	7.833	5.167	2.667	10	0.412558	0.002628579	0.000593994	0.002556184	0.00094646	0.888224753	0.888224753	7.23955E-05	-0.001070267	0.001215058	0
K00132	E1.2.1.10	acetaldehyde dehydrogenase (acetylating) [EC:1.2.1.10]	2716	4851	2269	4821	7295	1542	967	974	5315	1612	2101	2113	3915.666667	2180.333333	1735.333333	-0.305699203	0.342657343	0.090909091	0.412587413	-0.636363636	-0.048951049	0.333893136	0.276230513	0.78319691	0.184480685	0.030114265	0.886335109	NO	NO	NO	NO	0.132035	8.167	4.833	3.333	8	0.302385	0.00380233	0.00146968	0.003010769	0.001148708	0.3663184	0.3663184	0.00079156	-0.001081968	0.002665089	0
K00133	asd	aspartate-semialdehyde dehydrogenase [EC:1.2.1.11]	57658.69	80495.48	77436.77	81873.53	90933.35	57181.37	48964.86	39206.17	87452.86	38150.02	49424.95	39737.45	74263.19833	50489.385	23773.81333	-0.043671315	0.566433566	0.475524476	0.685314685	-0.496503497	-0.153846154	0.892800448	0.059034148	0.121319356	0.017305023	0.104092833	0.635139955	NO	NO	NO	NO	0.041126	8.667	4.333	4.333	5	0.182518	0.074733215	0.00243695	0.073374448	0.003723271	0.512675715	0.512675715	0.001358766	-0.003173499	0.005891032	0
K00134	GAPDH, gapA	glyceraldehyde 3-phosphate dehydrogenase [EC:1.2.1.12]	61182.45	87379.22	86407.6	85233.89	96429.98	60183.53	53304.48	41162.22	89815.59	38158.04	54014.73	41645.82	79469.445	53016.81333	26452.63167	-0.043671315	0.601398601	0.41958042	0.657342657	-0.573426573	-0.181818182	0.892800448	0.042806869	0.176577011	0.023981083	0.055481324	0.572958221	YES	NO	NO	NO	0.041126	8.667	4.333	4.333	5	0.182518	0.079867738	0.0013798	0.077014886	0.001990846	0.027441194	0.027441194	0.002852852	0.000398257	0.005307447	0
K00135	gabD	succinate-semialdehyde dehydrogenase / glutarate-semialdehyde dehydrogenase [EC:1.2.1.16 1.2.1.79 1.2.1.20]	71589.3	105098.41	123834.31	94227.14	97719.42	68639.61	82179.93	56782.95	103205.17	39247.93	70951.47	44873.64	93518.03167	66206.84833	27311.18333	-0.218356573	0.482517483	0.461538462	0.664335664	-0.629370629	-0.356643357	0.49536676	0.115373605	0.133836316	0.022159207	0.03239475	0.256012537	NO	NO	NO	NO	0.093074	8.333	4.667	3.667	7	0.260869	0.093926258	0.009104834	0.095813064	0.011623811	0.781236422	0.781236422	-0.001886806	-0.01671485	0.012941238	0
K00137	prr	aminobutyraldehyde dehydrogenase [EC:1.2.1.19]	5558.47	7371.51	10161.09	6780.27	6687.82	3694.58	5436.92	3960.83	6209.42	1929.08	5329.28	2613.55	6708.956667	4246.513333	2462.443333	-0.305699203	0.475524476	0.503496503	0.713286713	-0.643356643	-0.412587413	0.333893136	0.121319356	0.09875157	0.012114395	0.027954553	0.184480685	NO	NO	NO	NO	0.041126	8.667	4.333	4.333	5	0.182518	0.006686166	0.001356646	0.006117835	0.001404573	0.529873244	0.529873244	0.000568331	-0.001377833	0.002514495	0
K00138	aldB	aldehyde dehydrogenase [EC:1.2.1.-]	7739.21	11520.45	11602.53	10539.12	10785.23	8066.96	11150.48	8205.08	12319.64	4840.25	7887.4	5143	10042.25	8257.641667	1784.608333	-0.131013944	0.286713287	0.447552448	0.475524476	-0.461538462	-0.314685315	0.684848714	0.366408456	0.147205378	0.121319356	0.133836316	0.319471913	NO	NO	NO	NO	0.484848	7.333	5.667	1.667	13	0.644019	0.010138164	0.000534139	0.01202733	0.002317836	0.13026951	0.13026951	-0.001889166	-0.004546667	0.000768334	0
K00140	mmsA, iolA, ALDH6A1	malonate-semialdehyde dehydrogenase (acetylating) / methylmalonate-semialdehyde dehydrogenase [EC:1.2.1.18 1.2.1.27]	30250.16	44716.82	52096.79	39646.47	44833.06	31262.83	33677.07	25219.68	46005.33	16443.05	33575.51	19759.72	40467.68833	29113.39333	11354.295	-0.131013944	0.41958042	0.426573427	0.601398601	-0.601398601	-0.202797203	0.684848714	0.176577011	0.168899525	0.042806869	0.042806869	0.528100237	YES	NO	NO	NO	0.179654	8	5	3	9	0.34514	0.040665376	0.003159594	0.042010443	0.005152867	0.63169399	0.63169399	-0.001345068	-0.007540271	0.004850135	0
K00141	xylC	benzaldehyde dehydrogenase (NAD) [EC:1.2.1.28]	3040.37	3951.48	7187.98	3893.1	3144.37	2341.2	4830.58	3859.38	3826.34	1320.49	4010.71	2069.19	3926.416667	3319.448333	606.9683333	-0.305699203	0.258741259	0.328671329	0.342657343	-0.468531469	-0.538461538	0.333893136	0.416938427	0.297385078	0.276230513	0.127472653	0.074902287	NO	NO	NO	NO	0.818182	6.833	6.167	0.6667	16	0.909095	0.003915109	0.001220459	0.004905938	0.001660346	0.309734118	0.309734118	-0.00099083	-0.003069231	0.001087572	0
K00145	argC	N-acetyl-gamma-glutamyl-phosphate reductase [EC:1.2.1.38]	53858.42	73643.58	69262.27	75205.99	83860.66	51784.63	45550.88	36661.87	78897.79	34874.01	44610.52	36414.54	67935.925	46168.26833	21767.65667	-0.043671315	0.566433566	0.545454545	0.706293706	-0.426573427	-0.230769231	0.892800448	0.059034148	0.070678905	0.013286114	0.168899525	0.470905694	NO	NO	NO	NO	0.041126	8.667	4.333	4.333	5	0.182518	0.068402706	0.002994353	0.067248252	0.003138094	0.564998349	0.564998349	0.001154453	-0.003168938	0.005477845	0
K00146	feaB	phenylacetaldehyde dehydrogenase [EC:1.2.1.39]	11533.3	13975.85	17989.73	17333.55	15094.99	12485.09	10032.74	7609.04	13680.8	6878.62	9577.26	6534.9	14735.41833	9052.226667	5683.191667	0.043671315	0.51048951	0.65034965	0.86013986	-0.433566434	-0.13986014	0.892800448	0.09360538	0.025911517	0.000597084	0.161446426	0.667150536	NO	NO	NO	NO	0.008658	9.167	3.833	5.333	2	0.182518	0.014935237	0.001507741	0.013332267	0.000911506	0.075370249	0.075370249	0.00160297	-0.000205404	0.003411344	0
K00147	proA	glutamate-5-semialdehyde dehydrogenase [EC:1.2.1.41]	40178.08	53665.4	55414.84	55701.26	61292.09	42585.84	36837.02	29175.45	59823.6	26322.04	35799.57	26833.55	51472.91833	35798.53833	15674.38	0.043671315	0.524475524	0.566433566	0.713286713	-0.398601399	-0.118881119	0.892800448	0.083884587	0.059034148	0.012114395	0.200972976	0.716184327	NO	NO	NO	NO	0.041126	8.667	4.333	4.333	5	0.182518	0.052010728	0.001927402	0.052122434	0.001310974	0.917064317	0.917064317	-0.000111707	-0.00247764	0.002254227	0
K00148	fdhA	glutathione-independent formaldehyde dehydrogenase [EC:1.2.1.46]	3840.26	5882	9838.19	5063.37	4230.74	2967.63	5282.61	3698.89	3800.29	1847.87	3680.51	2348.49	5303.698333	3443.11	1860.588333	-0.305699203	0.461538462	0.608391608	0.657342657	-0.447552448	-0.566433566	0.333893136	0.133836316	0.040002049	0.023981083	0.147205378	0.059034148	YES	NO	NO	NO	0.093074	8.333	4.667	3.667	7	0.260869	0.005258733	0.001730513	0.005153029	0.001478958	0.919405898	0.919405898	0.000105703	-0.00217011	0.002381516	0
K00150	gap2	glyceraldehyde-3-phosphate dehydrogenase (NAD(P)) [EC:1.2.1.59]	2020	3137.22	4228	4550.55	4994	3655	1129.75	854	5740	2350	2337	1922	3764.128333	2388.791667	1375.336667	0.131013944	0.251748252	0.258741259	0.573426573	-0.370629371	0.293706294	0.684848714	0.430115289	0.416938427	0.055481324	0.236732214	0.354332534	YES	NO	NO	NO	0.132035	8.167	4.833	3.333	8	0.302385	0.003771216	0.000755883	0.003325677	0.001380058	0.544859524	0.544859524	0.000445539	-0.001186251	0.002077329	0
K00151	hpaE, hpcC	5-carboxymethyl-2-hydroxymuconic-semialdehyde dehydrogenase [EC:1.2.1.60]	4810.94	7596.78	9118.32	6165.87	6461.14	3606.35	5407.99	3921.76	7644.95	1870.11	5813.32	2852.6	6293.233333	4585.121667	1708.111667	-0.305699203	0.377622378	0.300699301	0.531468531	-0.727272727	-0.321678322	0.333893136	0.227443132	0.342483375	0.079302939	0.010000917	0.308312361	NO	NO	NO	NO	0.24026	7.833	5.167	2.667	10	0.412558	0.006254403	0.001132819	0.00647592	0.001452506	0.793788257	0.793788257	-0.000221518	-0.002071879	0.001628844	0
K00153	E1.1.1.306	S-(hydroxymethyl)mycothiol dehydrogenase [EC:1.1.1.306]	4284.09	9533.47	11284.58	6593.62	5853.16	4557.28	8256.5	5403.29	7254.75	2468.49	6810.73	3697.29	7017.7	5648.508333	1369.191667	-0.218356573	0.34965035	0.377622378	0.468531469	-0.58041958	-0.447552448	0.49536676	0.266004309	0.227443132	0.127472653	0.052086242	0.147205378	NO	NO	NO	NO	0.588745	7.167	5.833	1.333	14	0.731391	0.006952589	0.001884673	0.008243733	0.002260826	0.350514116	0.350514116	-0.001291144	-0.004236991	0.001654703	0
K00154	E1.2.1.68	coniferyl-aldehyde dehydrogenase [EC:1.2.1.68]	1919.92	3030.35	4574.16	2792.35	2537.62	2167.58	3316.36	2462.44	4179.45	1044.45	2622.93	1613.23	2836.996667	2539.81	297.1866667	-0.218356573	0.223776224	0.377622378	0.440559441	-0.496503497	-0.335664336	0.49536676	0.48491114	0.227443132	0.15421575	0.104092833	0.286690914	NO	NO	NO	NO	0.699134	7	6	1	15	0.819058	0.002840438	0.000613197	0.003613002	0.00083173	0.128182488	0.128182488	-0.000772564	-0.001814574	0.000269445	0
K00156	poxB	pyruvate dehydrogenase (quinone) [EC:1.2.5.1]	23351.98	31380.74	41011.69	33660.92	31703.73	23647.61	25692.6	18790.48	33575.99	14323.46	23028.67	15036.95	30792.77833	21741.35833	9051.42	-0.043671315	0.377622378	0.622377622	0.748251748	-0.41958042	-0.132867133	0.892800448	0.227443132	0.034800123	0.007353207	0.176577011	0.683365534	NO	NO	NO	NO	0.064935	8.5	4.5	4	6	0.221819	0.03098701	0.003052573	0.0316876	0.002765311	0.711724399	0.711724399	-0.000700589	-0.004810266	0.003409088	0
K00158	E1.2.3.3, poxL	pyruvate oxidase [EC:1.2.3.3]	2183.86	3429.28	4592.28	4134.29	6745.83	5768.13	1481.34	1095.88	6995.12	2313.72	4673.83	2213.48	4475.611667	3128.895	1346.716667	0.305699203	0.314685315	0.076923077	0.370629371	-0.377622378	0.363636364	0.333893136	0.319471913	0.817283291	0.236732214	0.227443132	0.246255228	NO	NO	NO	NO	0.393939	7.5	5.5	2	12	0.567221	0.004548073	0.001607239	0.004295787	0.001788337	0.819291494	0.819291494	0.000252286	-0.002147314	0.002651886	0
K00161	PDHA, pdhA	pyruvate dehydrogenase E1 component alpha subunit [EC:1.2.4.1]	65589.99	87266.23	101578.05	89304.92	89780.97	63018.88	60504.93	47000.77	86017.46	40088.14	57422.11	42135.48	82756.50667	55528.14833	27228.35833	-0.043671315	0.545454545	0.601398601	0.797202797	-0.503496503	-0.188811189	0.892800448	0.070678905	0.042806869	0.003161252	0.09875157	0.557827775	YES	NO	NO	NO	0.008658	9.167	3.833	5.333	2	0.182518	0.08340355	0.004703635	0.081541605	0.003688357	0.502841853	0.502841853	0.001861945	-0.004140397	0.007864286	0
K00162	PDHB, pdhB	pyruvate dehydrogenase E1 component beta subunit [EC:1.2.4.1]	61553.12	81154.2	91875.43	83953.75	83159.24	59588.36	56968.51	44376.31	80283.72	38441.04	52880.07	39299.05	76880.68333	52041.45	24839.23333	-0.043671315	0.51048951	0.629370629	0.825174825	-0.482517483	-0.181818182	0.892800448	0.09360538	0.03239475	0.001718596	0.115373605	0.572958221	YES	NO	NO	NO	0.008658	9.167	3.833	5.333	2	0.182518	0.077604253	0.003964989	0.076552484	0.003958008	0.683516261	0.683516261	0.001051769	-0.004530774	0.006634312	0
K00163	aceE	pyruvate dehydrogenase E1 component [EC:1.2.4.1]	28989.55	41523.76	48508.17	40436.56	40780.24	28013.04	32487.53	23760.28	42980.12	17976.47	28559.18	18998.17	38041.88667	27460.29167	10581.595	-0.218356573	0.426573427	0.426573427	0.622377622	-0.601398601	-0.307692308	0.49536676	0.168899525	0.168899525	0.034800123	0.042806869	0.330862674	YES	NO	NO	NO	0.132035	8.167	4.833	3.333	8	0.302385	0.038202862	0.0027797	0.03995865	0.003424578	0.395174399	0.395174399	-0.001755789	-0.006176198	0.002664621	0
K00164	OGDH, sucA	2-oxoglutarate dehydrogenase E1 component [EC:1.2.4.2]	42798.75	57199.23	56576.67	59472.85	65927.01	40917.18	37269.8	29817.8	64250.32	27125.5	35778.77	29081.74	53815.28167	37220.655	16594.62667	-0.043671315	0.566433566	0.545454545	0.706293706	-0.426573427	-0.230769231	0.892800448	0.059034148	0.070678905	0.013286114	0.168899525	0.470905694	YES	NO	NO	NO	0.041126	8.667	4.333	4.333	5	0.182518	0.054185024	0.001873163	0.05403912	0.001901663	0.905143094	0.905143094	0.000145904	-0.002513994	0.002805802	0
K00166	BCKDHA, bkdA1	2-oxoisovalerate dehydrogenase E1 component alpha subunit [EC:1.2.4.4]	8944.51	11591.53	13695.42	11667.14	12268.82	9090.92	6469.31	6047.45	11620.65	5720.05	8327.97	6878.09	11209.72333	7510.586667	3699.136667	0.043671315	0.461538462	0.482517483	0.72027972	-0.559440559	0.062937063	0.892800448	0.133836316	0.115373605	0.011020519	0.06274872	0.851681911	NO	NO	NO	NO	0.015152	9	4	5	3	0.182518	0.011334036	0.000680607	0.011142854	0.001315576	0.780694466	0.780694466	0.000191182	-0.001354352	0.001736716	0
K00167	BCKDHB, bkdA2	2-oxoisovalerate dehydrogenase E1 component beta subunit [EC:1.2.4.4]	19088.82	22932.51	28338.8	26532.81	25068.84	19436.9	14155.82	12169.09	22367.16	11747.03	15166.43	12204.91	23566.44667	14635.07333	8931.373333	0.043671315	0.517482517	0.594405594	0.825174825	-0.531468531	-0.048951049	0.892800448	0.088650879	0.0457531	0.001718596	0.079302939	0.886335109	NO	NO	NO	NO	0.008658	9.167	3.833	5.333	2	0.182518	0.023881258	0.001862025	0.021728662	0.001780508	0.091319458	0.091319458	0.002152596	-0.00041527	0.004720462	0
K00169	porA	pyruvate ferredoxin oxidoreductase alpha subunit [EC:1.2.7.1]	4112.83	6660.75	6301.8	6226.5	7294.2	4974.26	2743	2078.39	6299.9	2035.17	3951.22	2451	5928.39	3259.78	2668.61	0.043671315	0.671328671	0.51048951	0.748251748	-0.601398601	-0.167832168	0.892800448	0.020441878	0.09360538	0.007353207	0.042806869	0.603727651	YES	NO	NO	NO	0.015152	9	4	5	3	0.182518	0.005958901	0.000366511	0.004593093	0.000728341	0.006548821	0.006548821	0.001365808	0.000512483	0.002219134	0
K00170	porB	pyruvate ferredoxin oxidoreductase beta subunit [EC:1.2.7.1]	4374.83	7017.33	6648	6203.5	7272	4793.5	2873	2554.17	6599.5	2195.17	4118	2927	6051.526667	3544.473333	2507.053333	0.043671315	0.636363636	0.461538462	0.713286713	-0.636363636	-0.097902098	0.892800448	0.030114265	0.133836316	0.012114395	0.030114265	0.766288456	YES	NO	NO	NO	0.015152	9	4	5	3	0.182518	0.006077325	0.000270556	0.005055334	0.000683652	0.018725817	0.018725817	0.001021991	0.000232954	0.001811028	0
K00171	porD	pyruvate ferredoxin oxidoreductase delta subunit [EC:1.2.7.1]	807	1638.5	820	1503.5	1623	1447.5	368.5	273	1279.5	417	727	592	1306.583333	609.5	697.0833333	0.218356573	0.678321678	0.524475524	0.804195804	-0.461538462	-0.027972028	0.49536676	0.018825126	0.083884587	0.002746135	0.133836316	0.938663363	YES	NO	NO	NO	0.008658	9.167	3.833	5.333	2	0.182518	0.001331899	0.000361656	0.000857124	0.000262557	0.041174244	0.041174244	0.000474775	2.35878E-05	0.000925962	0
K00172	porG	pyruvate ferredoxin oxidoreductase gamma subunit [EC:1.2.7.1]	4474.83	6854.75	6494.8	6287.5	7232.2	4904.26	2985	2537.39	6247.9	2131.17	4119.22	2933	6041.39	3492.28	2549.11	0.043671315	0.685314685	0.566433566	0.797202797	-0.587412587	-0.174825175	0.892800448	0.017305023	0.059034148	0.003161252	0.048844858	0.588259895	YES	NO	NO	NO	0.008658	9.167	3.833	5.333	2	0.182518	0.006082616	0.000235582	0.005005963	0.000631075	0.010609427	0.010609427	0.001076653	0.000349702	0.001803604	0
K00174	korA, oorA, oforA	2-oxoglutarate/2-oxoacid ferredoxin oxidoreductase subunit alpha [EC:1.2.7.3 1.2.7.11]	42849.16	60329.98	57183.16	63269.16	67575.68	43281.09	34891.89	28399.92	61558.28	28758.76	35943.17	30190.66	55748.03833	36623.78	19124.25833	0.043671315	0.573426573	0.538461538	0.762237762	-0.447552448	-0.062937063	0.892800448	0.055481324	0.074902287	0.005897476	0.147205378	0.851681911	YES	NO	NO	NO	0.025974	8.833	4.167	4.667	4	0.182518	0.056112685	0.002372513	0.053627102	0.003805978	0.248849158	0.248849158	0.002485583	-0.002103686	0.007074852	0
K00175	korB, oorB, oforB	2-oxoglutarate/2-oxoacid ferredoxin oxidoreductase subunit beta [EC:1.2.7.3 1.2.7.11]	42766.66	59967.48	56107.66	63172.16	67658.18	43028.09	34234.39	28285.92	61242.78	28663.26	35417.67	29814.16	55450.03833	36276.36333	19173.675	0.043671315	0.573426573	0.538461538	0.762237762	-0.447552448	-0.062937063	0.892800448	0.055481324	0.074902287	0.005897476	0.147205378	0.851681911	YES	NO	NO	NO	0.025974	8.833	4.167	4.667	4	0.182518	0.055818676	0.00267011	0.053116309	0.00393618	0.236495331	0.236495331	0.002702367	-0.002126429	0.007531163	0
K00176	korD, oorD	2-oxoglutarate ferredoxin oxidoreductase subunit delta [EC:1.2.7.3]	1361.12	2114.37	1564.74	1574.19	2078.52	1699.53	1097.31	559.39	1540.78	826.29	1103.37	1166.35	1732.078333	1048.915	683.1633333	0.305699203	0.713286713	0.608391608	0.818181818	-0.41958042	0	0.333893136	0.012114395	0.040002049	0.002027199	0.176577011	1	YES	NO	NO	NO	0.004329	9.333	3.667	5.667	1	0.182518	0.001768409	0.000276606	0.00156474	0.000369066	0.348504612	0.348504612	0.000203669	-0.000260866	0.000668205	0
K00177	korC, oorC	2-oxoglutarate ferredoxin oxidoreductase subunit gamma [EC:1.2.7.3]	1374.12	2169.37	1575.24	1789.19	2077.52	1713.53	1146.31	566.39	1599.78	824.29	1100.37	1181.85	1783.161667	1069.831667	713.33	0.218356573	0.671328671	0.65034965	0.818181818	-0.377622378	-0.055944056	0.49536676	0.020441878	0.025911517	0.002027199	0.227443132	0.868980339	YES	NO	NO	NO	0.008658	9.167	3.833	5.333	2	0.182518	0.001817881	0.000258685	0.001590301	0.000369148	0.288254433	0.288254433	0.000227579	-0.000228781	0.00068394	0
K00179	iorA	indolepyruvate ferredoxin oxidoreductase, alpha subunit [EC:1.2.7.8]	1561.62	1747.92	1003.62	1665.54	1897.27	1287.83	1930.68	813.09	1906.78	922.64	988.62	905.75	1527.3	1244.593333	282.7066667	-0.043671315	0.538461538	0.552447552	0.545454545	-0.055944056	-0.41958042	0.892800448	0.074902287	0.066629001	0.070678905	0.868980339	0.176577011	NO	NO	NO	NO	0.393939	7.5	5.5	2	12	0.567221	0.001570495	0.000339303	0.001812277	0.00043659	0.352618327	0.352618327	-0.000241782	-0.000797343	0.000313779	0
K00180	iorB	indolepyruvate ferredoxin oxidoreductase, beta subunit [EC:1.2.7.8]	1563.62	1743.92	1015.62	1631.54	1881.27	1350.83	1925.68	765.09	1898.78	922.64	994.62	910.75	1531.133333	1236.26	294.8733333	-0.043671315	0.538461538	0.552447552	0.545454545	-0.055944056	-0.41958042	0.892800448	0.074902287	0.066629001	0.070678905	0.868980339	0.176577011	NO	NO	NO	NO	0.393939	7.5	5.5	2	12	0.567221	0.001578245	0.000342529	0.001798562	0.00044563	0.402652416	0.402652416	-0.000220316	-0.000785448	0.000344815	0
K00184	K00184	prokaryotic molybdopterin-containing oxidoreductase family, iron-sulfur binding subunit	24622.14	37579.37	27061.17	35950.87	45726.22	20170.41	14977.24	12828.84	39474.9	15983.94	19055.46	19512.92	31851.69667	20305.55	11546.14667	-0.043671315	0.475524476	0.321678322	0.608391608	-0.545454545	0.020979021	0.892800448	0.121319356	0.308312361	0.040002049	0.070678905	0.956169155	NO	NO	NO	NO	0.041126	8.667	4.333	4.333	5	0.182518	0.03171197	0.00493966	0.029287971	0.00592167	0.498670813	0.498670813	0.002423999	-0.005293743	0.01014174	0
K00185	K00185	prokaryotic molybdopterin-containing oxidoreductase family, membrane subunit	20696.97	30935.84	23864.28	29510.52	36157.65	17292.56	12976.74	11344.85	32563.99	13539.09	16327.17	16562.91	26409.63667	17219.125	9190.511667	-0.043671315	0.475524476	0.321678322	0.608391608	-0.545454545	0.020979021	0.892800448	0.121319356	0.308312361	0.040002049	0.070678905	0.956169155	NO	NO	NO	NO	0.041126	8.667	4.333	4.333	5	0.182518	0.026364398	0.003272279	0.024949446	0.004681518	0.593202459	0.593202459	0.001414953	-0.004368967	0.007198872	0
K00186	vorA	2-oxoisovalerate ferredoxin oxidoreductase, alpha subunit [EC:1.2.7.7]	17	60	34	42	51	18	16	10	51	6	36	32	37	25.16666667	11.83333333	-0.131243592	0.514886954	0.266200058	0.514886954	-0.760071218	-0.133100029	0.684321445	0.086718297	0.402978328	0.086718297	0.00411738	0.680063846	NO	NO	NO	NO	0.192641	7.917	5.083	2.833	9.5	0.363837	3.5782E-05	1.17643E-05	3.48505E-05	1.80997E-05	0.925352304	0.925352304	9.3144E-07	-2.10695E-05	2.29324E-05	0
K00187	vorB	2-oxoisovalerate ferredoxin oxidoreductase, beta subunit [EC:1.2.7.7]	17	60	34	42	51	18	16	10	51	6	36	32	37	25.16666667	11.83333333	-0.131243592	0.514886954	0.266200058	0.514886954	-0.760071218	-0.133100029	0.684321445	0.086718297	0.402978328	0.086718297	0.00411738	0.680063846	NO	NO	NO	NO	0.192641	7.917	5.083	2.833	9.5	0.363837	3.5782E-05	1.17643E-05	3.48505E-05	1.80997E-05	0.925352304	0.925352304	9.3144E-07	-2.10695E-05	2.29324E-05	0
K00194	cdhD, acsD	acetyl-CoA decarbonylase/synthase complex subunit delta [EC:2.1.1.245]	250	366.25	276.5	355.25	320	371.25	142.5	126.25	338.5	175.5	191	247.75	323.2083333	203.5833333	119.625	0.480384461	0.559440559	0.559440559	0.783216783	-0.244755245	0.174825175	0.113937412	0.06274872	0.06274872	0.00411545	0.443504276	0.588259895	YES	NO	NO	NO	0.015152	9	4	5	3	0.182518	0.000334243	7.54157E-05	0.000304693	9.07992E-05	0.588340316	0.588340316	2.955E-05	-8.86047E-05	0.000147705	0
K00196	cooF	anaerobic carbon-monoxide dehydrogenase iron sulfur subunit	105.35	117.14	54.24	63.42	123.89	74.33	72	45.25	71.6	106	41	34.75	89.72833333	61.76666667	27.96166667	0.131013944	0.545454545	0.307692308	0.461538462	0.104895105	-0.293706294	0.684848714	0.070678905	0.330862674	0.133836316	0.749479043	0.354332534	YES	NO	NO	NO	0.132035	8.167	4.833	3.333	8	0.302385	9.2851E-05	3.03496E-05	9.82746E-05	5.66485E-05	0.855229166	0.855229166	-5.42365E-06	-7.22285E-05	6.13812E-05	0
K00197	cdhE, acsC	acetyl-CoA decarbonylase/synthase complex subunit gamma [EC:2.1.1.245]	374	498.5	381.75	566.25	502.25	585.75	270.75	189.5	503	283.5	289.25	359.75	484.75	315.9583333	168.7916667	0.480384461	0.454545455	0.538461538	0.727272727	-0.153846154	0.300699301	0.113937412	0.140413038	0.074902287	0.010000917	0.635139955	0.342483375	YES	NO	NO	NO	0.025974	8.833	4.167	4.667	4	0.182518	0.000502936	0.000130779	0.000473664	0.00012209	0.722126124	0.722126124	2.92729E-05	-0.000149118	0.000207663	0
K00198	cooS, acsA	anaerobic carbon-monoxide dehydrogenase catalytic subunit [EC:1.2.7.4]	549.95	729.94	484.23	727.59	690.03	766.25	324.25	246	657.2	382.5	390.25	450.91	657.9983333	408.5183333	249.48	0.480384461	0.636363636	0.58041958	0.79020979	-0.202797203	0.118881119	0.113937412	0.030114265	0.052086242	0.003616814	0.528100237	0.716184327	YES	NO	NO	NO	0.008658	9.167	3.833	5.333	2	0.182518	0.000683581	0.00017002	0.000612548	0.000159378	0.511046281	0.511046281	7.10332E-05	-0.000161313	0.000303379	0
K00200	fwdA, fmdA	formylmethanofuran dehydrogenase subunit A [EC:1.2.7.12]	2025.8	3044.82	2532.4	3019.35	4516.06	2382.68	1840.06	1612.92	3807.7	1494.2	1990.21	1698.38	2920.185	2073.911667	846.2733333	0.043671315	0.615384615	0.48951049	0.699300699	-0.517482517	-0.13986014	0.892800448	0.037334511	0.109632452	0.014539312	0.088650879	0.667150536	YES	NO	NO	NO	0.041126	8.667	4.333	4.333	5	0.182518	0.002920675	0.000471406	0.002991721	0.000242508	0.772591986	0.772591986	-7.10461E-05	-0.000624534	0.000482442	0
K00201	fwdB, fmdB	formylmethanofuran dehydrogenase subunit B [EC:1.2.7.12]	1992.8	2972.82	2364.4	2931.35	4441.06	2339.68	1787.06	1568.92	3712.7	1473.2	1899.21	1649.38	2840.351667	2015.078333	825.2733333	0.043671315	0.615384615	0.48951049	0.699300699	-0.517482517	-0.13986014	0.892800448	0.037334511	0.109632452	0.014539312	0.088650879	0.667150536	YES	NO	NO	NO	0.041126	8.667	4.333	4.333	5	0.182518	0.002843451	0.000491567	0.002908022	0.00024798	0.800292517	0.800292517	-6.45714E-05	-0.000640627	0.000511484	0
K00202	fwdC, fmdC	formylmethanofuran dehydrogenase subunit C [EC:1.2.7.12]	1993.8	2984.82	2376.4	2939.35	4452.06	2346.68	1794.06	1568.92	3731.7	1475.2	1908.21	1657.38	2848.851667	2022.578333	826.2733333	0.043671315	0.615384615	0.48951049	0.699300699	-0.517482517	-0.13986014	0.892800448	0.037334511	0.109632452	0.014539312	0.088650879	0.667150536	YES	NO	NO	NO	0.041126	8.667	4.333	4.333	5	0.182518	0.002851651	0.000491835	0.002917759	0.000249696	0.796006453	0.796006453	-6.61078E-05	-0.000642828	0.000510612	0
K00207	DPYD	dihydropyrimidine dehydrogenase (NADP+) [EC:1.3.1.2]	4	20	22	1	19	10	9	0	15	2	5	5	12.66666667	6	6.666666667	0.131243592	0.483363263	0.234676367	0.416813249	-0.535902748	-0.003502632	0.684321445	0.111389816	0.462836644	0.177675374	0.072507483	0.991380382	NO	NO	NO	NO	0.220779	7.833	5.167	2.667	10	0.412537	1.22801E-05	6.94455E-06	7.72991E-06	4.60552E-06	0.254191339	0.254191339	4.5502E-06	-3.92673E-06	1.30271E-05	0
K00208	fabI	enoyl-[acyl-carrier protein] reductase I [EC:1.3.1.9 1.3.1.10]	52392.14	70713.75	71219.8	72114.07	82257.39	52073.37	47352.28	36987.85	79735.89	33390.51	44556.37	34702.37	66795.08667	46120.87833	20674.20833	-0.043671315	0.517482517	0.531468531	0.692307692	-0.41958042	-0.174825175	0.892800448	0.088650879	0.079302939	0.015877693	0.176577011	0.588259895	NO	NO	NO	NO	0.041126	8.667	4.333	4.333	5	0.182518	0.067274514	0.001827331	0.06681815	0.001963331	0.711595373	0.711595373	0.000456365	-0.002218113	0.003130843	0
K00209	fabV, ter	enoyl-[acyl-carrier protein] reductase / trans-2-enoyl-CoA reductase (NAD+) [EC:1.3.1.9 1.3.1.44]	326.44	649.78	549.09	458.86	786.68	468.48	308.73	264.91	784.8	209.05	425.4	361.49	539.8883333	392.3966667	147.4916667	0.131013944	0.545454545	0.34965035	0.566433566	-0.615384615	0.048951049	0.684848714	0.070678905	0.266004309	0.059034148	0.037334511	0.886335109	YES	NO	NO	NO	0.093074	8.333	4.667	3.667	7	0.260869	0.000538826	9.26411E-05	0.000552739	0.000108014	0.831432062	0.831432062	-1.39137E-05	-0.000156157	0.00012833	0
K00210	E1.3.1.12	prephenate dehydrogenase [EC:1.3.1.12]	467.68	945.06	1178.58	508.62	514.24	454.68	702.79	473.7	917.9	230.41	545.84	503.24	678.1433333	562.3133333	115.83	-0.393041832	0.244755245	0.181818182	0.300699301	-0.741258741	-0.342657343	0.206255757	0.443504276	0.572958221	0.342483375	0.00817064	0.276230513	NO	NO	NO	NO	0.818182	6.833	6.167	0.6667	16	0.909095	0.000676262	0.000222641	0.000807743	0.000165929	0.316570403	0.316570403	-0.00013148	-0.000411262	0.000148301	0
K00211	TYR1	prephenate dehydrogenase (NADP+) [EC:1.3.1.13]	3	2	0	2	3	0	3	8	2	0	0	0	1.666666667	2.166666667	-0.5	-0.321860343	0.228243711	0.294508014	0.029450801	0.139891307	-0.706819234	0.307620572	0.475537524	0.352773727	0.92760717	0.664562291	0.010163859	NO	NO	NO	NO	0.978355	6.667	6.333	0.3333	17	>0.999999	1.70094E-06	1.38563E-06	3.39064E-06	5.15143E-06	0.506598251	0.506598251	-1.68971E-06	-7.59728E-06	4.21787E-06	0
K00213	DHCR7	7-dehydrocholesterol reductase [EC:1.3.1.21]	59	38	20	2	16	0	3	2	15	7	5	11	22.5	7.166666667	15.33333333	-0.481226503	0.241681632	-0.220665838	0.098073706	-0.570929072	-0.255692161	0.113213398	0.449188744	0.490702491	0.761715328	0.052523555	0.422481142	NO	NO	NO	NO	0.331169	7.583	5.417	2.167	11.5	0.512217	2.43519E-05	2.64184E-05	1.05614E-05	6.18365E-06	0.302451773	0.302451773	1.37904E-05	-1.64993E-05	4.40802E-05	0
K00214	BLVRA, bvdR	biliverdin reductase [EC:1.3.1.24]	92	7.67	54	132	26	0	21	0	15	64	2	14	51.945	19.33333333	32.61166667	-0.437478639	-0.129597397	0.10507897	0.280210587	0.042031588	0.017513162	0.154954797	0.688103944	0.745176622	0.377698156	0.896806152	0.956918824	NO	NO	NO	NO	0.329004	7.583	5.417	2.167	11.5	0.509482	5.36823E-05	5.07983E-05	3.42004E-05	4.56498E-05	0.538061489	0.538061489	1.94818E-05	-4.86769E-05	8.76405E-05	0
K00215	dapB	4-hydroxy-tetrahydrodipicolinate reductase [EC:1.17.1.8]	56691.26	79326.39	77437.16	79881.93	88533.51	55871.75	50488	38937.34	84281.44	36509.79	48727.99	39231.2	72957	49695.96	23261.04	-0.043671315	0.559440559	0.531468531	0.699300699	-0.440559441	-0.174825175	0.892800448	0.06274872	0.079302939	0.014539312	0.15421575	0.588259895	NO	NO	NO	NO	0.041126	8.667	4.333	4.333	5	0.182518	0.073406367	0.001822937	0.07229934	0.002386301	0.430273033	0.430273033	0.001107028	-0.001913531	0.004127586	0
K00216	entA	2,3-dihydro-2,3-dihydroxybenzoate dehydrogenase [EC:1.3.1.28]	906.82	2011.93	3147.45	1491.19	1067.38	1153.69	1695.09	1301.06	2372.45	549.47	1518.03	960.13	1629.743333	1399.371667	230.3716667	-0.131013944	0.160839161	0.27972028	0.34965035	-0.531468531	-0.272727273	0.684848714	0.619356169	0.378709234	0.266004309	0.079302939	0.391232746	NO	NO	NO	NO	0.937229	6.667	6.333	0.3333	17	0.989488	0.001616319	0.000617866	0.001983899	0.000418929	0.30009216	0.30009216	-0.000367581	-0.001125479	0.000390317	0
K00217	E1.3.1.32	maleylacetate reductase [EC:1.3.1.32]	680.32	547.41	660.25	959.34	920.83	607.5	1200.82	1125.68	985.58	389	601.92	271.25	729.275	762.375	-33.1	-0.131013944	0.048951049	0.412587413	0.125874126	0.237762238	-0.440559441	0.684848714	0.886335109	0.184480685	0.699712221	0.457102207	0.15421575	NO	NO	NO	NO	0.937229	6.333	6.667	-0.3333	17	0.989488	0.000744293	0.000145629	0.001124615	0.000539563	0.181250382	0.181250382	-0.000380322	-0.000999092	0.000238448	0
K00218	por	protochlorophyllide reductase [EC:1.3.1.33]	271	599.67	751	545	168	181.33	350	227	638	201	477	230	419.3333333	353.8333333	65.5	-0.393041832	-0.041958042	0.062937063	0.27972028	-0.559440559	-0.223776224	0.206255757	0.903738836	0.851681911	0.378709234	0.06274872	0.48491114	NO	NO	NO	NO	0.937229	6.667	6.333	0.3333	17	0.989488	0.000413111	0.000185934	0.000497728	9.46652E-05	0.392954361	0.392954361	-8.46166E-05	-0.000302701	0.000133468	0
K00219	fadH	2,4-dienoyl-CoA reductase (NADPH2) [EC:1.3.1.34]	2856.37	6308	7181.65	4349.2	3891.52	3119.09	4921.78	3178.37	5539.07	1370.63	3935.07	2102.35	4617.638333	3507.878333	1109.76	-0.218356573	0.314685315	0.405594406	0.517482517	-0.594405594	-0.391608392	0.49536676	0.319471913	0.192612184	0.088650879	0.0457531	0.209564352	NO	NO	NO	NO	0.484848	7.333	5.667	1.667	13	0.644019	0.004585416	0.001159985	0.004979092	0.001305046	0.625219966	0.625219966	-0.000393676	-0.002136789	0.001349437	0
K00220	tyrC	cyclohexadieny/prephenate dehydrogenase [EC:1.3.1.43 1.3.1.12]	7140.88	8278.71	8787.49	8652.58	10425.01	7171.01	6443.05	5251.17	10848.72	4350.26	5682.67	3951.31	8409.28	6087.863333	2321.416667	0.043671315	0.461538462	0.48951049	0.685314685	-0.398601399	-0.104895105	0.892800448	0.133836316	0.109632452	0.017305023	0.200972976	0.749479043	NO	NO	NO	NO	0.064935	8.5	4.5	4	6	0.221819	0.008541943	0.000670328	0.008755752	0.000708477	0.634613741	0.634613741	-0.000213809	-0.001186089	0.000758471	0
K00221	E4.99.1.2	alkylmercury lyase [EC:4.99.1.2]	279.75	293.8	508.5	251.3	172.75	144.5	421.25	517.75	213.25	154.25	261.5	172.25	275.1	290.0416667	-14.94166667	-0.480384461	0.055944056	0.132867133	0.048951049	-0.307692308	-0.692307692	0.113937412	0.868980339	0.683365534	0.886335109	0.330862674	0.015877693	NO	NO	NO	NO	>0.999999	6.5	6.5	0	18	>0.999999	0.000277952	0.000105833	0.000454896	0.000245241	0.18331418	0.18331418	-0.000176944	-0.000461096	0.000107209	0
K00222	TM7SF2, ERG24	Delta14-sterol reductase [EC:1.3.1.70]	17	69	47	10	44	20	16	0	44	2	38	31	34.5	21.83333333	12.66666667	-0.043747864	0.479860631	0.056042117	0.346760602	-0.781087012	-0.035026323	0.892613501	0.114389358	0.862659763	0.269479388	0.002705296	0.913943253	NO	NO	NO	NO	0.257576	7.75	5.25	2.5	10.5	0.439552	3.3573E-05	1.73118E-05	2.96133E-05	2.27542E-05	0.763603541	0.763603541	3.95971E-06	-2.48072E-05	3.27266E-05	0
K00226	pyrD	dihydroorotate dehydrogenase (fumarate) [EC:1.3.98.1]	10614.14	16536.9	11959.05	15142.96	20354.03	7665.73	5826.42	5066.33	18117.77	5877.48	8314.45	7752.81	13712.135	8492.543333	5219.591667	-0.218356573	0.447552448	0.195804196	0.524475524	-0.671328671	-0.062937063	0.49536676	0.147205378	0.542873521	0.083884587	0.020441878	0.851681911	NO	NO	NO	NO	0.093074	8.333	4.667	3.667	7	0.260869	0.013577746	0.002504331	0.0119604	0.00269385	0.348795607	0.348795607	0.001617346	-0.002050358	0.00528505	0
K00227	SC5DL, ERG3	Delta7-sterol 5-desaturase [EC:1.14.19.20]	65	186	167	132	114	66	83	58	140	25	138	85	121.6666667	88.16666667	33.5	-0.218356573	0.34965035	0.202797203	0.461538462	-0.839160839	-0.13986014	0.49536676	0.266004309	0.528100237	0.133836316	0.001191874	0.667150536	NO	NO	NO	NO	0.393939	7.5	5.5	2	12	0.567221	0.000119134	3.33389E-05	0.000125352	4.52822E-05	0.810147658	0.810147658	-6.21779E-06	-6.29268E-05	5.04912E-05	0
K00228	CPOX, hemF	coproporphyrinogen III oxidase [EC:1.3.3.3]	11165.53	14687.44	14888.34	13695.87	17987.16	11837.36	11910.15	8768.45	19969.48	7030.57	10457.54	7830.53	14043.61667	10994.45333	3049.163333	-0.043671315	0.475524476	0.503496503	0.629370629	-0.461538462	-0.202797203	0.892800448	0.121319356	0.09875157	0.03239475	0.133836316	0.528100237	NO	NO	NO	NO	0.132035	8.167	4.833	3.333	8	0.302385	0.014198084	0.000957474	0.015696148	0.00098476	0.034934998	0.034934998	-0.001498064	-0.002866842	-0.000129286	0
K00230	hemG	menaquinone-dependent protoporphyrinogen oxidase [EC:1.3.5.3]	10922.88	13586.15	17181.75	16189.51	13728.06	11125.12	9302.91	7008.31	12729.77	6473.67	8099.83	6042.54	13788.91167	8276.171667	5512.74	0.043671315	0.51048951	0.65034965	0.86013986	-0.433566434	-0.13986014	0.892800448	0.09360538	0.025911517	0.000597084	0.161446426	0.667150536	NO	NO	NO	NO	0.008658	9.167	3.833	5.333	2	0.182518	0.013953218	0.001382415	0.012196915	0.000913974	0.042938026	0.042938026	0.001756303	6.99539E-05	0.003442652	0
K00231	PPOX, hemY	protoporphyrinogen/coproporphyrinogen III oxidase [EC:1.3.3.4 1.3.3.15]	20667.08	35213.3	32488.35	31204.04	37305.48	20880.84	19115.04	14372.79	34701.69	12924.47	22436.9	16419.28	29626.515	19995.02833	9631.486667	-0.043671315	0.643356643	0.398601399	0.657342657	-0.685314685	-0.202797203	0.892800448	0.027954553	0.200972976	0.023981083	0.017305023	0.528100237	NO	NO	NO	NO	0.064935	8.5	4.5	4	6	0.221819	0.029520703	0.002074721	0.028795154	0.002345861	0.615855483	0.615855483	0.000725549	-0.002401373	0.00385247	0
K00232	E1.3.3.6, ACOX1, ACOX3	acyl-CoA oxidase [EC:1.3.3.6]	5159.08	11268.07	12427.25	7496.85	6844.76	5268.42	8487.42	5235.86	9775.56	2478.83	7883.08	4141.65	8077.405	6333.733333	1743.671667	-0.131013944	0.377622378	0.377622378	0.517482517	-0.594405594	-0.356643357	0.684848714	0.227443132	0.227443132	0.088650879	0.0457531	0.256012537	YES	NO	NO	NO	0.484848	7.333	5.667	1.667	13	0.644019	0.008019701	0.002038137	0.009008998	0.00223806	0.481819204	0.481819204	-0.000989297	-0.004009157	0.002030563	0
K00239	sdhA, frdA	succinate dehydrogenase / fumarate reductase, flavoprotein subunit [EC:1.3.5.1 1.3.5.4]	64526.88	93233.83	95272.05	93672.3	103837.58	65930.92	56219.04	44856.69	100561.31	42595.96	59409.83	45003.86	86078.92667	58107.78167	27971.145	0.043671315	0.517482517	0.461538462	0.671328671	-0.503496503	-0.027972028	0.892800448	0.088650879	0.133836316	0.020441878	0.09875157	0.938663363	YES	NO	NO	NO	0.041126	8.667	4.333	4.333	5	0.182518	0.086447497	0.001150358	0.084236507	0.003359252	0.212025014	0.212025014	0.002210989	-0.001650721	0.0060727	0
K00240	sdhB, frdB	succinate dehydrogenase / fumarate reductase, iron-sulfur subunit [EC:1.3.5.1 1.3.5.4]	63504.54	89954.33	90798.55	90667.3	99115.32	62293.36	55554.54	45229.01	94970.65	41618.63	56319.99	43651.69	82722.23333	56224.085	26498.14833	-0.043671315	0.517482517	0.440559441	0.657342657	-0.51048951	-0.13986014	0.892800448	0.088650879	0.15421575	0.023981083	0.09360538	0.667150536	YES	NO	NO	NO	0.041126	8.667	4.333	4.333	5	0.182518	0.083119118	0.001297216	0.081887451	0.002634103	0.37828244	0.37828244	0.001231667	-0.001848433	0.004311766	0
K00241	sdhC, frdC	succinate dehydrogenase / fumarate reductase, cytochrome b subunit	55412.98	78771.94	77917.71	80210.18	89351.76	55632.16	46816.54	37314.74	85322.09	36535.04	48901.85	38865.87	72882.78833	48959.355	23923.43333	0.043671315	0.573426573	0.51048951	0.706293706	-0.475524476	-0.097902098	0.892800448	0.055481324	0.09360538	0.013286114	0.121319356	0.766288456	YES	NO	NO	NO	0.041126	8.667	4.333	4.333	5	0.182518	0.073227336	0.001822829	0.071036495	0.00375089	0.277319535	0.277319535	0.002190841	-0.002190179	0.006571861	0
K00242	sdhD, frdD	succinate dehydrogenase / fumarate reductase, membrane anchor subunit	14897.8	22002.05	21372.5	21137.45	25511.9	16986.87	14111.12	11008.81	28093.69	10897.02	14402.92	10701.69	20318.095	14869.20833	5448.886667	0.043671315	0.559440559	0.426573427	0.678321678	-0.503496503	-0.181818182	0.892800448	0.06274872	0.168899525	0.018825126	0.09875157	0.572958221	YES	NO	NO	NO	0.064935	8.5	4.5	4	6	0.221819	0.020463189	0.001073893	0.021240537	0.001652274	0.401762073	0.401762073	-0.000777348	-0.002785739	0.001231042	0
K00243	K00243	uncharacterized protein	1617.31	1932.84	2049.36	2056.92	3301.15	3146.21	1697.11	882.55	2843.16	667.73	1955.39	1234.05	2350.631667	1546.665	803.9666667	0.393041832	0.566433566	0.531468531	0.636363636	-0.251748252	0.125874126	0.206255757	0.059034148	0.079302939	0.030114265	0.430115289	0.699712221	NO	NO	NO	NO	0.093074	8.333	4.667	3.667	7	0.260869	0.002431066	0.000819219	0.002158166	0.000496804	0.541466597	0.541466597	0.0002729	-0.000710177	0.001255978	0
K00244	frdA	fumarate reductase flavoprotein subunit [EC:1.3.5.4]	4581.75	7749.03	7395.12	7314.81	10172.57	3407.74	3527.97	2337.63	8248.22	2453.47	4692.2	3453.65	6770.17	4118.856667	2651.313333	-0.305699203	0.48951049	0.237762238	0.51048951	-0.713286713	-0.223776224	0.333893136	0.109632452	0.457102207	0.09360538	0.012114395	0.48491114	YES	NO	NO	NO	0.179654	8	5	3	9	0.34514	0.00662859	0.001251099	0.005773644	0.001065553	0.272381357	0.272381357	0.000854946	-0.000788233	0.002498125	0
K00245	frdB	fumarate reductase iron-sulfur subunit [EC:1.3.5.4]	6430.05	10305.51	5246.58	10300.34	14101.12	3784.95	2554.5	2394.17	11718.75	3763.75	4680.28	4654.21	8361.425	4960.943333	3400.481667	-0.218356573	0.475524476	0.188811189	0.51048951	-0.622377622	-0.104895105	0.49536676	0.121319356	0.557827775	0.09360538	0.034800123	0.749479043	YES	NO	NO	NO	0.093074	8.333	4.667	3.667	7	0.260869	0.00820919	0.002603196	0.006893866	0.002333735	0.420091877	0.420091877	0.001315324	-0.002174013	0.004804661	0
K00246	frdC	fumarate reductase subunit C	6347.05	10256.51	5155.58	10116.34	13928.12	3519.95	2511.5	2392.67	11610.25	3750.25	4572.28	4600.71	8220.591667	4906.276667	3314.315	-0.305699203	0.370629371	0.125874126	0.440559441	-0.615384615	-0.062937063	0.333893136	0.236732214	0.699712221	0.15421575	0.037334511	0.851681911	YES	NO	NO	NO	0.132035	8.167	4.833	3.333	8	0.302385	0.008059051	0.00263917	0.006820461	0.002313841	0.448672882	0.448672882	0.001238589	-0.002266947	0.004744126	0
K00247	frdD	fumarate reductase subunit D	2784.05	5019.84	2359.58	4946.34	7371.12	1593.95	1246.5	1160.67	5431.25	1661.25	2402.28	2191.04	4012.48	2348.831667	1663.648333	-0.305699203	0.433566434	0.083916084	0.426573427	-0.629370629	-0.13986014	0.333893136	0.161446426	0.800197518	0.168899525	0.03239475	0.667150536	YES	NO	NO	NO	0.179654	8	5	3	9	0.34514	0.003898589	0.001477091	0.003262329	0.001045598	0.451965756	0.451965756	0.00063626	-0.00119441	0.002466929	0
K00248	ACADS, bcd	butyryl-CoA dehydrogenase [EC:1.3.8.1]	22122.62	35072.98	29919.61	33343.77	38951.68	19314.69	20856.77	16461.56	36265.83	14502.29	18560.11	16658.24	29787.55833	20550.8	9236.758333	-0.131013944	0.58041958	0.503496503	0.664335664	-0.48951049	-0.27972028	0.684848714	0.052086242	0.09875157	0.022159207	0.109632452	0.378709234	YES	NO	NO	NO	0.064935	8.5	4.5	4	6	0.221819	0.029657719	0.002886553	0.029757315	0.001699206	0.948603017	0.948603017	-9.95954E-05	-0.003546956	0.003347765	0
K00249	ACADM, acd	acyl-CoA dehydrogenase [EC:1.3.8.7]	108407.61	140798.24	173184.48	149095.89	141177.33	105729.97	118241.22	91141.51	146051.15	63517.77	92968.62	66423.68	136398.92	96390.65833	40008.26167	-0.131013944	0.370629371	0.587412587	0.727272727	-0.440559441	-0.188811189	0.684848714	0.236732214	0.048844858	0.010000917	0.15421575	0.557827775	NO	NO	NO	NO	0.064935	8.5	4.5	4	6	0.221819	0.137669998	0.011046746	0.141208889	0.017112314	0.707135555	0.707135555	-0.00353889	-0.024310946	0.017233165	0
K00252	GCDH, gcdH	glutaryl-CoA dehydrogenase [EC:1.3.8.6]	24479.12	39417.45	46758.61	31008.51	31782.95	21581.21	29411.78	21587.33	35055.29	13449.32	25389.64	15903.66	32504.64167	23466.17	9038.471667	-0.305699203	0.426573427	0.391608392	0.587412587	-0.699300699	-0.391608392	0.333893136	0.168899525	0.209564352	0.048844858	0.014539312	0.209564352	NO	NO	NO	NO	0.179654	8	5	3	9	0.34514	0.03248866	0.005340962	0.034142439	0.004937509	0.622258892	0.622258892	-0.001653779	-0.008907601	0.005600042	0
K00253	IVD, ivd	isovaleryl-CoA dehydrogenase [EC:1.3.8.4]	7289.86	8693.76	9873.92	8245.63	9561.6	6914.28	8172.69	6373.78	12086.08	4149.66	6626.5	4769.62	8429.841667	7029.721667	1400.12	-0.131013944	0.426573427	0.461538462	0.615384615	-0.496503497	-0.237762238	0.684848714	0.168899525	0.133836316	0.037334511	0.104092833	0.457102207	NO	NO	NO	NO	0.132035	8.167	4.833	3.333	8	0.302385	0.008560689	0.000637877	0.01008936	0.001120654	0.029434526	0.029434526	-0.001528671	-0.002860463	-0.000196879	0
K00254	DHODH, pyrD	dihydroorotate dehydrogenase [EC:1.3.5.2]	21757.64	30440.62	32820.68	28628.25	30310.19	19591.86	24157.78	17989.82	32121.16	14076.14	20949.94	14970.93	27258.20667	20710.96167	6547.245	-0.218356573	0.426573427	0.426573427	0.622377622	-0.601398601	-0.307692308	0.49536676	0.168899525	0.168899525	0.034800123	0.042806869	0.330862674	NO	NO	NO	NO	0.132035	8.167	4.833	3.333	8	0.302385	0.027400319	0.001499177	0.030278289	0.002196604	0.039125051	0.039125051	-0.002877971	-0.005576469	-0.000179472	0
K00255	ACADL	long-chain-acyl-CoA dehydrogenase [EC:1.3.8.8]	802.5	2474.25	1810	1593.75	1574	1229.25	2099.33	1329	1706.75	441.75	1303	697.5	1580.625	1262.888333	317.7366667	-0.218356573	0.384615385	0.545454545	0.531468531	-0.454545455	-0.538461538	0.49536676	0.218387427	0.070678905	0.079302939	0.140413038	0.074902287	NO	NO	NO	NO	0.484848	7.333	5.667	1.667	13	0.644019	0.001568693	0.000381967	0.001819592	0.000680849	0.493158926	0.493158926	-0.000250898	-0.001058426	0.000556629	0
K00256	E1.3.99.16	isoquinoline 1-oxidoreductase [EC:1.3.99.16]	136.33	365.84	422.83	229.17	222.66	274	332.33	169	349.5	119.5	238.5	195.83	275.1383333	234.11	41.02833333	0.131013944	0.356643357	0.41958042	0.51048951	-0.475524476	-0.132867133	0.684848714	0.256012537	0.176577011	0.09360538	0.121319356	0.683365534	NO	NO	NO	NO	0.484848	7.333	5.667	1.667	13	0.644019	0.000276694	8.42592E-05	0.000338953	6.85896E-05	0.230139454	0.230139454	-6.22589E-05	-0.000171128	4.66099E-05	0
K00257	mbtN, fadE14	acyl-ACP dehydrogenase [EC:1.3.99.-]	97962.77	139323.32	154945.61	138186.21	142561.76	93642.53	109873.32	82902.91	148708.2	58641.42	91119.34	66172.85	127770.3667	92903.00667	34867.36	-0.131013944	0.433566434	0.482517483	0.643356643	-0.517482517	-0.230769231	0.684848714	0.161446426	0.115373605	0.027954553	0.088650879	0.470905694	NO	NO	NO	NO	0.093074	8.333	4.667	3.667	7	0.260869	0.128285941	0.006109725	0.134947586	0.012259262	0.311234575	0.311234575	-0.006661645	-0.021011807	0.007688517	0
K00259	ald	alanine dehydrogenase [EC:1.4.1.1]	41985.52	55523.46	58790.55	57168.76	61157.18	43130.45	38379.39	30865.1	57924.68	26112.73	36418.7	27354.05	52959.32	36175.775	16783.545	0.043671315	0.524475524	0.552447552	0.72027972	-0.454545455	-0.097902098	0.892800448	0.083884587	0.066629001	0.011020519	0.140413038	0.766288456	NO	NO	NO	NO	0.025974	8.833	4.167	4.667	4	0.182518	0.053528751	0.001697308	0.052957008	0.001863696	0.623124522	0.623124522	0.000571743	-0.001943039	0.003086525	0
K00260	gudB, rocG	glutamate dehydrogenase [EC:1.4.1.2]	2656.91	4065.52	5377.58	5011.24	7640.31	7200.04	1242.33	1078.64	7094.18	2459.12	4869.9	2355.21	5325.266667	3183.23	2142.036667	0.393041832	0.475524476	0.314685315	0.587412587	-0.300699301	0.300699301	0.206255757	0.121319356	0.319471913	0.048844858	0.342483375	0.342483375	NO	YES	NO	NO	0.064935	8.5	4.5	4	6	0.221819	0.005442339	0.002006681	0.004390821	0.001958622	0.421346162	0.421346162	0.001051518	-0.00174286	0.003845896	0
K00261	GLUD1_2, gdhA	glutamate dehydrogenase (NAD(P)+) [EC:1.4.1.3]	21153.27	31732.46	26871.43	31618.23	36049.2	20824.32	14752.06	13769.04	34815.46	15423.66	18178.06	17439.35	28041.485	19062.93833	8978.546667	-0.043671315	0.517482517	0.314685315	0.629370629	-0.566433566	-0.027972028	0.892800448	0.088650879	0.319471913	0.03239475	0.059034148	0.938663363	YES	YES	NO	NO	0.041126	8.667	4.333	4.333	5	0.182518	0.028120819	0.002104951	0.027787735	0.004376813	0.882330458	0.882330458	0.000333084	-0.004774661	0.005440829	0
K00262	E1.4.1.4, gdhA	glutamate dehydrogenase (NADP+) [EC:1.4.1.4]	6332.37	9631.64	9460.82	8261.57	9864.29	7645.27	7503.63	5045.83	9637.8	4244.53	7401.11	4678.6	8532.66	6418.583333	2114.076667	0.043671315	0.587412587	0.524475524	0.671328671	-0.51048951	-0.195804196	0.892800448	0.048844858	0.083884587	0.020441878	0.09360538	0.542873521	NO	YES	NO	NO	0.093074	8.333	4.667	3.667	7	0.260869	0.008639255	0.000697669	0.009370326	0.000863208	0.172871403	0.172871403	-0.000731071	-0.001843662	0.000381521	0
K00263	E1.4.1.9	leucine dehydrogenase [EC:1.4.1.9]	17093.8	21872.52	27949.87	23191.26	22262.34	17292.08	14463.39	10875.75	20979.12	8697.64	15190.81	9959.85	21610.31167	13361.09333	8249.218333	0.043671315	0.524475524	0.608391608	0.832167832	-0.517482517	-0.104895105	0.892800448	0.083884587	0.040002049	0.001440873	0.088650879	0.749479043	NO	NO	NO	NO	0.008658	9.167	3.833	5.333	2	0.182518	0.021838485	0.00196005	0.019449067	0.001258196	0.049023195	0.049023195	0.002389418	1.28332E-05	0.004766002	0
K00265	gltB	glutamate synthase (NADPH/NADH) large chain [EC:1.4.1.13 1.4.1.14]	36950.38	48264.52	55211.46	50832.78	52016.94	37566.63	36172.68	28189.59	53256.92	23522.87	32434.15	24096.96	46807.11833	32945.52833	13861.59	0.043671315	0.433566434	0.517482517	0.706293706	-0.461538462	-0.062937063	0.892800448	0.161446426	0.088650879	0.013286114	0.133836316	0.851681911	NO	YES	NO	NO	0.041126	8.667	4.333	4.333	5	0.182518	0.047278169	0.002112902	0.048089097	0.002189543	0.564479859	0.564479859	-0.000810928	-0.00384343	0.002221574	0
K00266	gltD	glutamate synthase (NADPH/NADH) small chain [EC:1.4.1.13 1.4.1.14]	53888.81	75921.51	71487.44	74782.56	85220.28	53926.46	46206.52	36515.05	79973.73	34176.56	46232.42	36305.17	69204.51	46568.24167	22636.26833	0.043671315	0.622377622	0.503496503	0.706293706	-0.503496503	-0.195804196	0.892800448	0.034800123	0.09875157	0.013286114	0.09875157	0.542873521	NO	YES	NO	NO	0.041126	8.667	4.333	4.333	5	0.182518	0.06968735	0.00249478	0.067620873	0.002244994	0.198936114	0.198936114	0.002066477	-0.001282814	0.005415768	0
K00270	pdh	phenylalanine dehydrogenase [EC:1.4.1.20]	80	286	185	251	143	344	75	126	315	131	339	151	214.8333333	189.5	25.33333333	0.480384461	0.258741259	0.083916084	0.342657343	-0.363636364	0.34965035	0.113937412	0.416938427	0.800197518	0.276230513	0.246255228	0.266004309	NO	NO	NO	NO	0.588745	7.167	5.833	1.333	14	0.731391	0.000223791	0.000115988	0.000274482	0.000111464	0.497154882	0.497154882	-5.06909E-05	-0.00021102	0.000109638	0
K00271	vdh	valine dehydrogenase (NAD+) [EC:1.4.1.23]	2180.92	4928.82	6221.16	3388.02	3262.49	2648.7	4998.33	3447.36	4167.12	1385.82	4399.15	2209.7	3771.685	3434.58	337.105	-0.218356573	0.216783217	0.27972028	0.272727273	-0.51048951	-0.433566434	0.49536676	0.499114748	0.378709234	0.391232746	0.09360538	0.161446426	NO	NO	NO	NO	>0.999999	6.5	6.5	0	18	>0.999999	0.003738707	0.001024212	0.005030029	0.00154054	0.154159146	0.154159146	-0.001291322	-0.003172808	0.000590165	0
K00273	DAO, aao	D-amino-acid oxidase [EC:1.4.3.3]	2734.67	5591.06	7181.33	3861.53	3332.24	2866.9	4974.84	3077.62	4794.79	1479.02	4495.65	2577	4261.288333	3566.486667	694.8016667	-0.218356573	0.34965035	0.377622378	0.468531469	-0.58041958	-0.447552448	0.49536676	0.266004309	0.227443132	0.127472653	0.052086242	0.147205378	NO	NO	NO	NO	0.588745	7.167	5.833	1.333	14	0.731391	0.004237668	0.001220199	0.005175449	0.001322339	0.271062213	0.271062213	-0.000937781	-0.002732262	0.0008567	0
K00274	MAO, aofH	monoamine oxidase [EC:1.4.3.4]	28447.41	33664.92	42588.82	39656.8	35352.41	28345.44	27914.01	22681.05	34411.32	17006.18	23106.38	17491.56	34675.96667	23768.41667	10907.55	-0.043671315	0.454545455	0.594405594	0.783216783	-0.454545455	-0.132867133	0.892800448	0.140413038	0.0457531	0.00411545	0.140413038	0.683365534	NO	NO	NO	NO	0.015152	9	4	5	3	0.182518	0.035164214	0.00327909	0.035222739	0.003817518	0.979777078	0.979777078	-5.85249E-05	-0.005088677	0.004971628	0
K00275	pdxH, PNPO	pyridoxamine 5'-phosphate oxidase [EC:1.4.3.5]	28739.83	42714.93	43868.1	39291.64	45525.54	25445.26	29488.79	22744.94	47285.66	18462.98	27666.6	20417.2	37597.55	27677.695	9919.855	-0.218356573	0.454545455	0.405594406	0.566433566	-0.545454545	-0.300699301	0.49536676	0.140413038	0.192612184	0.059034148	0.070678905	0.342483375	NO	NO	NO	NO	0.179654	8	5	3	9	0.34514	0.037568331	0.002184793	0.039977061	0.001133688	0.062256086	0.062256086	-0.00240873	-0.004976214	0.000158754	0
K00276	AOC3, AOC2, tynA	primary-amine oxidase [EC:1.4.3.21]	10231.26	14869.51	22669.51	13171.44	13147.15	7177.05	11329.92	8315.28	12352.84	4136.5	10774.4	5766.26	13544.32	8779.2	4765.12	-0.305699203	0.454545455	0.503496503	0.685314685	-0.671328671	-0.405594406	0.333893136	0.140413038	0.09875157	0.017305023	0.020441878	0.192612184	NO	NO	NO	NO	0.093074	8.333	4.667	3.667	7	0.260869	0.01341095	0.003452296	0.012746062	0.002782543	0.744634652	0.744634652	0.000664888	-0.003780615	0.005110391	0
K00278	nadB	L-aspartate oxidase [EC:1.4.3.16]	51346.89	70399.07	65255.17	71938.18	80542.17	49511.44	41941.96	33757.18	72937.33	33342.79	41192.32	34064.98	64832.15333	42872.76	21959.39333	-0.043671315	0.559440559	0.531468531	0.699300699	-0.440559441	-0.174825175	0.892800448	0.06274872	0.079302939	0.014539312	0.15421575	0.588259895	NO	NO	NO	NO	0.041126	8.667	4.333	4.333	5	0.182518	0.065277484	0.003186092	0.062586873	0.003730992	0.24885904	0.24885904	0.002690612	-0.002214556	0.00759578	0
K00281	GLDC, gcvP	glycine dehydrogenase [EC:1.4.4.2]	16512.06	26180.71	24682.45	24308.58	28930.62	14959.39	19009.33	13209.22	29906.91	10913.67	16452.81	12306.05	22595.635	16966.33167	5629.303333	-0.218356573	0.503496503	0.41958042	0.58041958	-0.552447552	-0.356643357	0.49536676	0.09875157	0.176577011	0.052086242	0.066629001	0.256012537	YES	NO	NO	NO	0.179654	8	5	3	9	0.34514	0.02249636	0.001685162	0.024309567	0.001433694	0.097545576	0.097545576	-0.001813207	-0.004025577	0.000399163	0
K00282	gcvPA	glycine dehydrogenase subunit 1 [EC:1.4.4.2]	32242.38	40865.44	42831.97	43475.16	45052.56	32768.33	23856.42	20583.07	40651.14	19862.13	25617.33	20756.06	39539.30667	25221.025	14318.28167	0.043671315	0.601398601	0.608391608	0.811188811	-0.503496503	-0.090909091	0.892800448	0.042806869	0.040002049	0.00236893	0.09875157	0.78319691	YES	NO	NO	NO	0.008658	9.167	3.833	5.333	2	0.182518	0.040071938	0.001968887	0.037161882	0.002615592	0.077105668	0.077105668	0.002910056	-0.000386301	0.006206413	0
K00283	gcvPB	glycine dehydrogenase subunit 2 [EC:1.4.4.2]	32247.38	40870.44	42831.97	43475.16	45063.56	32770.33	23862.42	20586.07	40670.14	19862.13	25628.33	20756.06	39543.14	25227.525	14315.615	0.043671315	0.601398601	0.608391608	0.811188811	-0.503496503	-0.090909091	0.892800448	0.042806869	0.040002049	0.00236893	0.09875157	0.78319691	YES	NO	NO	NO	0.008658	9.167	3.833	5.333	2	0.182518	0.040075789	0.00196832	0.037169531	0.002610756	0.077088049	0.077088049	0.002906259	-0.000385507	0.006198024	0
K00284	E1.4.7.1	glutamate synthase (ferredoxin) [EC:1.4.7.1]	19598.86	22068.24	27386.92	27238.54	23465.37	18085.01	15064.33	12975.52	21037.74	12322.61	13166.79	11648.21	22973.82333	14369.2	8604.623333	-0.043671315	0.503496503	0.615384615	0.839160839	-0.454545455	-0.195804196	0.892800448	0.09875157	0.037334511	0.001191874	0.140413038	0.542873521	NO	YES	NO	NO	0.008658	9.167	3.833	5.333	2	0.182518	0.023306546	0.002321541	0.021540804	0.002584178	0.282507151	0.282507151	0.001765743	-0.001701131	0.005232616	0
K00285	dadA	D-amino-acid dehydrogenase [EC:1.4.5.1]	21262.57	27609.47	32991.31	25856.28	30587.71	21171.16	26988.21	18628.34	35498.66	12283.21	22853.27	14418.92	26579.75	21778.435	4801.315	-0.218356573	0.412587413	0.356643357	0.51048951	-0.573426573	-0.300699301	0.49536676	0.184480685	0.256012537	0.09360538	0.055481324	0.342483375	NO	NO	NO	NO	0.309524	7.667	5.333	2.333	11	0.490039	0.026827443	0.001760317	0.03127308	0.004057394	0.060403634	0.060403634	-0.004445638	-0.009148159	0.000256884	0
K00286	proC	pyrroline-5-carboxylate reductase [EC:1.5.1.2]	56530.42	76960.1	73604.91	78088.5	87995.41	55431.09	47797.64	37404.83	81984.76	35408.65	48384.47	37641.17	71435.07167	48103.58667	23331.485	-0.043671315	0.566433566	0.475524476	0.685314685	-0.496503497	-0.153846154	0.892800448	0.059034148	0.121319356	0.017305023	0.104092833	0.635139955	NO	NO	NO	NO	0.041126	8.667	4.333	4.333	5	0.182518	0.071977806	0.002760024	0.069911677	0.00234876	0.231924276	0.231924276	0.002066129	-0.001557727	0.005689986	0
K00287	DHFR, folA	dihydrofolate reductase [EC:1.5.1.3]	17972.07	25360.71	25112.45	23452.13	28182.29	18606.2	19831.2	13689.07	30939.66	10718.01	18081.01	12587.77	23114.30833	17641.12	5473.188333	-0.043671315	0.517482517	0.48951049	0.622377622	-0.51048951	-0.244755245	0.892800448	0.088650879	0.109632452	0.034800123	0.09360538	0.443504276	NO	NO	NO	NO	0.179654	8	5	3	9	0.34514	0.023306601	0.000775121	0.025202539	0.001818365	0.070537733	0.070537733	-0.001895939	-0.004001465	0.000209588	0
K00288	MTHFD	methylenetetrahydrofolate dehydrogenase (NADP+) / methenyltetrahydrofolate cyclohydrolase / formyltetrahydrofolate synthetase [EC:1.5.1.5 3.5.4.9 6.3.4.3]	46.5	154	151	56	205	63	45	20	70	37.5	54	57.5	112.5833333	47.33333333	65.25	0.131013944	0.524475524	0.321678322	0.545454545	-0.636363636	0.132867133	0.684848714	0.083884587	0.308312361	0.070678905	0.030114265	0.683365534	NO	NO	NO	NO	0.064935	8.5	4.5	4	6	0.221819	0.000107999	4.51225E-05	7.06627E-05	2.21746E-05	0.139100431	0.139100431	3.73366E-05	-1.54163E-05	9.00894E-05	0
K00290	LYS1	saccharopine dehydrogenase (NAD+, L-lysine forming) [EC:1.5.1.7]	3424.86	2820.38	3194.23	4354.37	3127.03	2043.61	3517.3	2327.46	3417.9	1998.63	2212.84	1511.85	3160.746667	2497.663333	663.0833333	-0.305699203	0.265734266	0.559440559	0.524475524	-0.020979021	-0.517482517	0.333893136	0.403976659	0.06274872	0.083884587	0.956169155	0.088650879	NO	NO	NO	NO	0.309524	7.667	5.333	2.333	11	0.490039	0.003230192	0.000761167	0.00371178	0.000768558	0.34295598	0.34295598	-0.000481588	-0.001559458	0.000596281	0
K00293	LYS9	saccharopine dehydrogenase (NADP+, L-glutamate forming) [EC:1.5.1.10]	95.34	215.66	135.33	163	318.51	71.33	149	42.99	498.66	101.17	144.33	54	166.5283333	165.025	1.503333333	-0.305699203	0.391608392	0.251748252	0.461538462	-0.468531469	-0.307692308	0.333893136	0.209564352	0.430115289	0.133836316	0.127472653	0.330862674	NO	NO	NO	NO	0.588745	7.167	5.833	1.333	14	0.731391	0.000160413	5.88268E-05	0.000205982	0.000113626	0.45028444	0.45028444	-4.55695E-05	-0.000179067	8.79283E-05	0
K00294	E1.2.1.88	1-pyrroline-5-carboxylate dehydrogenase [EC:1.2.1.88]	20455.63	33499.8	32865.73	32299.61	37657.85	23270.77	18344.93	14466.48	35019.75	14248.33	21695.3	16223.44	30008.23167	19999.705	10008.52667	0.043671315	0.601398601	0.426573427	0.657342657	-0.594405594	-0.111888112	0.892800448	0.042806869	0.168899525	0.023981083	0.0457531	0.732775446	NO	NO	NO	NO	0.064935	8.5	4.5	4	6	0.221819	0.030005836	0.001593325	0.028909978	0.002161253	0.38475389	0.38475389	0.001095858	-0.001611774	0.003803491	0
K00296	E1.5.1.19	D-nopaline dehydrogenase [EC:1.5.1.19]	1	0	0	0	7	2	0	0	10	0	0	0	1.666666667	1.666666667	0	0.363748857	0.341157679	0.112332406	0.16641838	0.116492866	0.141455623	0.24510805	0.277812017	0.728155551	0.605205941	0.718442643	0.661008408	NO	NO	NO	NO	0.545455	7.25	5.75	1.5	13.5	0.719811	1.63878E-06	2.13548E-06	1.43746E-06	3.21427E-06	0.909786987	0.909786987	2.01315E-07	-3.72373E-06	4.12636E-06	0
K00297	metF, MTHFR	methylenetetrahydrofolate reductase (NADPH) [EC:1.5.1.20]	43744.27	59539.55	65997.25	59883.16	63183.33	41320.07	41891.99	32422.44	62770.82	27963.42	37730.86	28024.83	55611.27167	38467.39333	17143.87833	-0.131013944	0.454545455	0.503496503	0.678321678	-0.496503497	-0.195804196	0.684848714	0.140413038	0.09875157	0.018825126	0.104092833	0.542873521	YES	NO	NO	NO	0.041126	8.667	4.333	4.333	5	0.182518	0.055931863	0.002019037	0.056110155	0.002403621	0.90152952	0.90152952	-0.000178292	-0.003318932	0.002962348	0
K00298	ceo	N5-(carboxyethyl)ornithine synthase [EC:1.5.1.24]	0	4.17	10	4.33	13	3.83	11.67	1.83	9.67	6	0.83	5.17	5.888333333	5.861666667	0.026666667	-0.218356573	-0.13986014	0.13986014	0.062937063	-0.118881119	0.202797203	0.49536676	0.667150536	0.667150536	0.851681911	0.716184327	0.528100237	NO	NO	NO	NO	0.937229	6.333	6.667	-0.3333	17	0.989488	5.4852E-06	3.59071E-06	8.59011E-06	5.17581E-06	0.299288315	0.299288315	-3.10491E-06	-9.48787E-06	3.27806E-06	0
K00299	ssuE	FMN reductase [EC:1.5.1.38]	16727.28	28996	36233.28	25188.61	26702.57	19830.45	24348.53	16070.71	30004.5	9210.38	23769.04	12816.48	25613.03167	19369.94	6243.091667	-0.131013944	0.426573427	0.433566434	0.622377622	-0.622377622	-0.237762238	0.684848714	0.168899525	0.161446426	0.034800123	0.034800123	0.457102207	NO	NO	NO	NO	0.179654	8	5	3	9	0.34514	0.025594453	0.003588581	0.027740807	0.005307809	0.473399096	0.473399096	-0.002146354	-0.008652918	0.004360211	0
K00301	E1.5.3.1	sarcosine oxidase [EC:1.5.3.1]	8306.46	14264.69	17576.89	10204.81	12149.51	7299.13	8665.33	5406.51	12457.44	3891.25	10269.1	6045.4	11633.58167	7789.171667	3844.41	-0.218356573	0.48951049	0.293706294	0.566433566	-0.769230769	-0.27972028	0.49536676	0.109632452	0.354332534	0.059034148	0.005252921	0.378709234	NO	NO	NO	NO	0.179654	8	5	3	9	0.34514	0.011555827	0.002279162	0.011147521	0.002031181	0.771097126	0.771097126	0.000408306	-0.002639213	0.003455825	0
K00302	soxA	sarcosine oxidase, subunit alpha [EC:1.5.3.1]	6538.18	9208.18	9828.28	7617.79	12066.06	7052.62	7014.79	4242.29	9732.53	3294.1	6621.41	4567	8718.518333	5912.02	2806.498333	0.043671315	0.538461538	0.517482517	0.678321678	-0.538461538	-0.076923077	0.892800448	0.074902287	0.088650879	0.018825126	0.074902287	0.817283291	NO	NO	NO	NO	0.064935	8.5	4.5	4	6	0.221819	0.008753855	0.000905429	0.008477889	0.001015685	0.65998662	0.65998662	0.000275966	-0.001082286	0.001634219	0
K00303	soxB	sarcosine oxidase, subunit beta [EC:1.5.3.1]	16887.89	24449.52	29152	19888.43	25000.06	16070.19	17014.98	11966.81	24530.43	7986.84	17335.48	10827.23	21908.015	14943.62833	6964.386667	-0.218356573	0.468531469	0.363636364	0.587412587	-0.685314685	-0.251748252	0.49536676	0.127472653	0.246255228	0.048844858	0.017305023	0.430115289	NO	NO	NO	NO	0.132035	8.167	4.833	3.333	8	0.302385	0.02197669	0.002283806	0.021421986	0.002603527	0.727801683	0.727801683	0.000554704	-0.002904224	0.004013633	0
K00304	soxD	sarcosine oxidase, subunit delta [EC:1.5.3.1]	4690.85	6402.37	7384.17	5671.6	9355.58	5261.58	5506.29	3063.8	6848.73	2353.72	4735.36	2828.45	6461.025	4222.725	2238.3	-0.043671315	0.524475524	0.524475524	0.657342657	-0.531468531	-0.195804196	0.892800448	0.083884587	0.083884587	0.023981083	0.079302939	0.542873521	NO	NO	NO	NO	0.093074	8.333	4.667	3.667	7	0.260869	0.00647312	0.000807506	0.006031236	0.00094946	0.4467904	0.4467904	0.000441885	-0.000804459	0.001688228	0
K00305	soxG	sarcosine oxidase, subunit gamma [EC:1.5.3.1]	4469.1	6076.78	6659.42	5310.19	8260.41	4899.78	5431.79	2902.14	6407.41	2194.72	4205.28	2540.2	5945.946667	3946.923333	1999.023333	-0.043671315	0.538461538	0.538461538	0.636363636	-0.461538462	-0.244755245	0.892800448	0.074902287	0.074902287	0.030114265	0.133836316	0.443504276	NO	NO	NO	NO	0.093074	8.333	4.667	3.667	7	0.260869	0.005976201	0.000616094	0.005629425	0.001006687	0.529010485	0.529010485	0.000346777	-0.000863145	0.001556699	0
K00306	PIPOX	sarcosine oxidase / L-pipecolate oxidase [EC:1.5.3.1 1.5.3.7]	13.34	111.34	55	42	65	59	38.34	157.01	139	37	66	82.5	57.61333333	86.64166667	-29.02833333	-0.043671315	-0.048951049	-0.188811189	-0.258741259	-0.475524476	-0.020979021	0.892800448	0.886335109	0.557827775	0.416938427	0.121319356	0.956169155	NO	NO	NO	NO	0.393939	5.5	7.5	-2	12	0.567221	5.69864E-05	2.74252E-05	0.000130731	7.53006E-05	0.083075634	0.083075634	-7.37448E-05	-0.000160427	1.29376E-05	0
K00311	ETFDH	electron-transferring-flavoprotein dehydrogenase [EC:1.5.5.1]	20966.77	23825.29	27634.24	27668.76	28428.83	20749.73	19153.13	14258.29	28848.43	12467.54	16191.92	12098.38	24878.93667	17169.615	7709.321667	-0.043671315	0.461538462	0.48951049	0.685314685	-0.384615385	-0.174825175	0.892800448	0.133836316	0.109632452	0.017305023	0.218387427	0.588259895	NO	NO	NO	NO	0.064935	8.5	4.5	4	6	0.221819	0.025260738	0.001823752	0.024917498	0.001456735	0.749399622	0.749399622	0.00034324	-0.001998099	0.002684579	0
K00313	fixC	electron transfer flavoprotein-quinone oxidoreductase [EC:1.5.5.-]	2822.17	4602.53	5560.34	5813.22	6213.01	4898.96	2141	1874	7317.01	2785.5	3299.99	2624.63	4985.038333	3340.355	1644.683333	0.131013944	0.356643357	0.300699301	0.608391608	-0.426573427	0.20979021	0.684848714	0.256012537	0.342483375	0.040002049	0.168899525	0.513512513	NO	NO	NO	NO	0.093074	8.333	4.667	3.667	7	0.260869	0.005013142	0.000857076	0.004697772	0.001190988	0.642167012	0.642167012	0.00031537	-0.001166992	0.001797732	0
K00314	SARDH	sarcosine dehydrogenase [EC:1.5.8.3]	0	0.33	2.67	0	0	0	0	4.33	1	0	15.33	0.67	0.5	3.555	-3.055	-0.279700777	-0.283657137	-0.50013232	-0.418021044	-0.578511266	-0.011196992	0.378603318	0.371608336	0.097751619	0.17629335	0.048770089	0.972449508	NO	NO	NO	NO	0.209957	5.167	7.833	-2.667	10	0.394609	4.51221E-07	8.78712E-07	5.29629E-06	7.87481E-06	0.228459601	0.228459601	-4.84507E-06	-1.3888E-05	4.19783E-06	0
K00315	DMGDH	dimethylglycine dehydrogenase [EC:1.5.8.4]	1180.58	1676.87	1224.83	1473.42	3042.17	1005.5	1721	709.5	2299.83	745	1109.33	711.83	1600.561667	1216.081667	384.48	-0.218356573	0.517482517	0.440559441	0.538461538	-0.335664336	-0.377622378	0.49536676	0.088650879	0.15421575	0.074902287	0.286690914	0.227443132	NO	NO	NO	NO	0.309524	7.667	5.333	2.333	11	0.490039	0.001579024	0.000468979	0.001694153	0.000393976	0.683412807	0.683412807	-0.000115129	-0.00072793	0.000497672	0
K00316	spdH	spermidine dehydrogenase [EC:1.5.99.6]	97.58	133.22	107.33	165.47	205.83	102	148.75	103	135.33	55.5	417.5	254.33	135.2383333	185.735	-50.49666667	-0.305699203	0.118881119	0.006993007	-0.076923077	-0.468531469	-0.027972028	0.333893136	0.716184327	0.991230036	0.817283291	0.127472653	0.938663363	NO	NO	NO	NO	0.588745	5.833	7.167	-1.333	14	0.731391	0.00013511	2.44019E-05	0.000284201	0.000186263	0.134183148	0.134183148	-0.000149091	-0.000362912	6.47293E-05	0
K00317	dmd-tmd	dimethylamine/trimethylamine dehydrogenase [EC:1.5.8.1 1.5.8.2]	376.66	281.33	260.17	940.5	361	421	385.66	670.5	423	356	301.33	132.67	440.11	378.1933333	61.91666667	0.218356573	-0.013986014	0.405594406	0.188811189	0.51048951	-0.167832168	0.49536676	0.973693904	0.192612184	0.557827775	0.09360538	0.603727651	YES	NO	NO	NO	>0.999999	6.5	6.5	0	18	>0.999999	0.000454392	0.000224246	0.000589497	0.00031537	0.454966251	0.454966251	-0.000135105	-0.000526412	0.000256202	0
K00318	PRODH	proline dehydrogenase [EC:1.5.-.-]	18665.36	31192.74	29905.17	28143.4	32636.8	19516.77	17436.07	14487.92	28843.43	12046.66	20585.5	14823.18	26676.70667	18037.12667	8639.58	-0.043671315	0.65034965	0.41958042	0.685314685	-0.706293706	-0.195804196	0.892800448	0.025911517	0.176577011	0.017305023	0.013286114	0.542873521	NO	NO	NO	NO	0.041126	8.667	4.333	4.333	5	0.182518	0.026639871	0.001462422	0.026344266	0.001802944	0.781904769	0.781904769	0.000295605	-0.002031064	0.002622274	0
K00320	mer	5,10-methylenetetrahydromethanopterin reductase [EC:1.5.98.2]	6569.91	8971.66	13410	7980.84	8693.68	4277.59	5974	4048.1	8271.68	2282.08	7232.49	3574.15	8317.28	5230.416667	3086.863333	-0.218356573	0.545454545	0.377622378	0.657342657	-0.748251748	-0.328671329	0.49536676	0.070678905	0.227443132	0.023981083	0.007353207	0.297385078	YES	NO	NO	NO	0.064935	8.5	4.5	4	6	0.221819	0.008239134	0.00196353	0.007445154	0.001677414	0.507785639	0.507785639	0.00079398	-0.001787872	0.003375832	0
K00322	sthA, udhA	NAD(P) transhydrogenase [EC:1.6.1.1]	6752.37	10990.82	13054.87	8613.66	11678.77	6676.07	6563.63	4961.46	10460.59	3421.08	7835.05	5150.78	9627.76	6398.765	3228.995	-0.131013944	0.552447552	0.363636364	0.657342657	-0.734265734	-0.174825175	0.684848714	0.066629001	0.246255228	0.023981083	0.009052097	0.588259895	NO	NO	NO	NO	0.041126	8.667	4.333	4.333	5	0.182518	0.009580033	0.001202747	0.009209969	0.001198654	0.63653952	0.63653952	0.000370064	-0.001321967	0.002062095	0
K00323	NNT	NAD(P) transhydrogenase [EC:1.6.1.2]	0	2	4	2	4	0	0	2	8	0	0	0	2	1.666666667	0.333333333	-0.282528966	0.049010912	0.165883086	0.301605611	-0.584360871	-0.052780982	0.373596075	0.879772669	0.606383715	0.340734704	0.046006354	0.870590566	NO	NO	NO	NO	0.469697	7.333	5.667	1.667	13	0.644019	1.78537E-06	1.42605E-06	1.75011E-06	2.65193E-06	0.97977956	0.97977956	3.52579E-08	-3.09347E-06	3.16399E-06	0
K00324	pntA	NAD(P) transhydrogenase subunit alpha [EC:1.6.1.2]	65290.96	87259.12	88794.06	91548.05	97309.61	59200.2	56144.99	43581.49	94755.29	39428.57	50981.05	40820.54	81567	54285.32167	27281.67833	-0.043671315	0.517482517	0.531468531	0.692307692	-0.41958042	-0.174825175	0.892800448	0.088650879	0.079302939	0.015877693	0.176577011	0.588259895	NO	NO	NO	NO	0.041126	8.667	4.333	4.333	5	0.182518	0.08200155	0.003050051	0.07857517	0.003126266	0.109954142	0.109954142	0.00342638	-0.000926139	0.007778899	0
K00325	pntB	NAD(P) transhydrogenase subunit beta [EC:1.6.1.2]	28859.08	38741.87	44484.32	39799.11	38505.04	29229.12	29642.57	21819.71	39393.18	17750.36	24080.7	18081.9	36603.09	25128.07	11475.02	-0.043671315	0.384615385	0.629370629	0.769230769	-0.440559441	-0.167832168	0.892800448	0.218387427	0.03239475	0.005252921	0.15421575	0.603727651	NO	NO	NO	NO	0.064935	8.5	4.5	4	6	0.221819	0.036984373	0.002309452	0.036761991	0.00288049	0.895656314	0.895656314	0.000222382	-0.003480227	0.003924991	0
K00326	E1.6.2.2	cytochrome-b5 reductase [EC:1.6.2.2]	0	7	21	10	0	32	0	2	0	0	9	3	11.66666667	2.333333333	9.333333333	0.498116754	0.174027308	0.362556892	0.449570546	-0.210282997	0.304547789	0.099328388	0.588558896	0.246774082	0.142564309	0.511828473	0.335809901	NO	NO	NO	NO	0.220779	7.833	5.167	2.667	10	0.412537	1.27571E-05	1.44611E-05	3.68819E-06	4.62534E-06	0.230004587	0.230004587	9.06892E-06	-7.53722E-06	2.56751E-05	0
K00329	E1.6.5.3	NADH dehydrogenase [EC:1.6.5.3]	1.33	4.67	6.33	2.67	0.67	0	0	0	0.33	0	0.33	0.33	2.611666667	0.165	2.446666667	-0.35824886	0.362121162	0.254560421	0.58441336	-0.734998398	-0.18285326	0.252850887	0.247384768	0.424608926	0.045982067	0.006462538	0.569476203	NO	NO	NO	NO	0.028139	8.75	4.25	4.5	4.5	0.182518	2.47558E-06	2.00643E-06	2.30368E-07	2.50759E-07	0.054171683	0.054171683	2.24522E-06	-5.8301E-08	4.54873E-06	0
K00330	nuoA	NADH-quinone oxidoreductase subunit A [EC:1.6.5.3]	65963.83	93961.98	86304.36	95339.31	108930.99	61908.91	53091.14	43980.65	103562.69	43812.23	55703.86	47051.39	85401.56333	57866.99333	27534.57	-0.043671315	0.566433566	0.475524476	0.685314685	-0.496503497	-0.153846154	0.892800448	0.059034148	0.121319356	0.017305023	0.104092833	0.635139955	NO	NO	NO	NO	0.041126	8.667	4.333	4.333	5	0.182518	0.085633648	0.004955795	0.083863243	0.006366683	0.634876818	0.634876818	0.001770405	-0.006335221	0.009876031	0
K00331	nuoB	NADH-quinone oxidoreductase subunit B [EC:1.6.5.3]	58006.74	82364.13	78645.93	83599.22	92928.95	57147.18	49680.59	41192.7	90129.34	39175.66	50200.02	40927.45	75448.69167	51884.29333	23564.39833	-0.043671315	0.573426573	0.48951049	0.692307692	-0.482517483	-0.20979021	0.892800448	0.055481324	0.109632452	0.015877693	0.115373605	0.513512513	NO	NO	NO	NO	0.041126	8.667	4.333	4.333	5	0.182518	0.075823717	0.002661151	0.075440033	0.004025605	0.862974839	0.862974839	0.000383684	-0.004526843	0.005294211	0
K00332	nuoC	NADH-quinone oxidoreductase subunit C [EC:1.6.5.3]	56973.62	80072.8	76637.7	81991.83	90667	55562.24	48611.82	39540.86	87856.23	38440.83	48914.44	40016.67	73650.865	50563.475	23087.39	-0.043671315	0.566433566	0.475524476	0.685314685	-0.496503497	-0.153846154	0.892800448	0.059034148	0.121319356	0.017305023	0.104092833	0.635139955	NO	NO	NO	NO	0.041126	8.667	4.333	4.333	5	0.182518	0.074026994	0.002715328	0.073518341	0.004113159	0.82284976	0.82284976	0.000508653	-0.004507224	0.00552453	0
K00333	nuoD	NADH-quinone oxidoreductase subunit D [EC:1.6.5.3]	57601.63	81191.96	78075.44	82776.01	91384.32	56164.82	49116.5	40190.55	88586.28	38914.75	49708.94	40552.58	74532.36333	51178.26667	23354.09667	-0.043671315	0.566433566	0.475524476	0.685314685	-0.496503497	-0.153846154	0.892800448	0.059034148	0.121319356	0.017305023	0.104092833	0.635139955	NO	NO	NO	NO	0.041126	8.667	4.333	4.333	5	0.182518	0.074907981	0.002531825	0.074459429	0.004107776	0.840337108	0.840337108	0.000448552	-0.004494617	0.005391721	0
K00334	nuoE	NADH-quinone oxidoreductase subunit E [EC:1.6.5.3]	49873.05	70123.7	65140.04	70577.03	79938.66	47893.92	43412.63	34386.09	74625.09	32915.56	41467.05	34424.03	63924.4	43538.40833	20385.99167	-0.043671315	0.559440559	0.531468531	0.699300699	-0.440559441	-0.174825175	0.892800448	0.06274872	0.079302939	0.014539312	0.15421575	0.588259895	NO	NO	NO	NO	0.041126	8.667	4.333	4.333	5	0.182518	0.064245809	0.002953491	0.063393339	0.003113604	0.666404217	0.666404217	0.000852471	-0.003425501	0.005130443	0
K00335	nuoF	NADH-quinone oxidoreductase subunit F [EC:1.6.5.3]	53057.01	75364.03	71342.84	75023.75	84869.96	51293.49	45330.23	36151.19	78569.85	34514.09	44075.76	36416.9	68491.84667	45843.00333	22648.84333	-0.043671315	0.601398601	0.51048951	0.692307692	-0.482517483	-0.216783217	0.892800448	0.042806869	0.09360538	0.015877693	0.115373605	0.499114748	NO	NO	NO	NO	0.041126	8.667	4.333	4.333	5	0.182518	0.068813045	0.002533134	0.066745002	0.003191684	0.284227454	0.284227454	0.002068043	-0.002020817	0.006156903	0
K00336	nuoG	NADH-quinone oxidoreductase subunit G [EC:1.6.5.3]	48460.26	64967.63	63001.58	68088.41	74729.48	44687.17	41523.06	33730.76	70887.8	31505.42	39016.51	32447.15	60655.755	41518.45	19137.305	-0.043671315	0.566433566	0.545454545	0.706293706	-0.426573427	-0.230769231	0.892800448	0.059034148	0.070678905	0.013286114	0.168899525	0.470905694	NO	NO	NO	NO	0.041126	8.667	4.333	4.333	5	0.182518	0.060996567	0.002757809	0.060519096	0.00307334	0.801280037	0.801280037	0.000477472	-0.003643666	0.00459861	0
K00337	nuoH	NADH-quinone oxidoreductase subunit H [EC:1.6.5.3]	58747.36	82712.51	79782.73	84097.39	93365.97	57217.01	50576.22	41196.27	90797.68	39670.75	50822.9	41841.49	75987.16167	52484.21833	23502.94333	-0.043671315	0.566433566	0.475524476	0.685314685	-0.496503497	-0.153846154	0.892800448	0.059034148	0.121319356	0.017305023	0.104092833	0.635139955	NO	NO	NO	NO	0.041126	8.667	4.333	4.333	5	0.182518	0.076364528	0.00251292	0.076356321	0.004111148	0.997051358	0.997051358	8.20689E-06	-0.004931871	0.004948284	0
K00338	nuoI	NADH-quinone oxidoreductase subunit I [EC:1.6.5.3]	65078.66	92601.49	85713.9	94405.06	107892.46	61372.83	52193.37	43335.08	102923.5	43306.24	55021.73	46353.99	84510.73333	57188.985	27321.74833	-0.043671315	0.566433566	0.475524476	0.685314685	-0.496503497	-0.153846154	0.892800448	0.059034148	0.121319356	0.017305023	0.104092833	0.635139955	NO	NO	NO	NO	0.041126	8.667	4.333	4.333	5	0.182518	0.084731734	0.004804593	0.082808783	0.006457225	0.605794907	0.605794907	0.001922951	-0.00618775	0.010033652	0
K00339	nuoJ	NADH-quinone oxidoreductase subunit J [EC:1.6.5.3]	58263.43	82310.09	78385.33	83775.34	92865.97	56860.95	49522.65	40286.53	89876.82	39310.97	49802.23	40623.21	75410.185	51570.40167	23839.78333	-0.043671315	0.566433566	0.475524476	0.685314685	-0.496503497	-0.153846154	0.892800448	0.059034148	0.121319356	0.017305023	0.104092833	0.635139955	NO	NO	NO	NO	0.041126	8.667	4.333	4.333	5	0.182518	0.075788789	0.002792694	0.074950929	0.004283941	0.722945838	0.722945838	0.000837861	-0.004372589	0.00604831	0
K00340	nuoK	NADH-quinone oxidoreductase subunit K [EC:1.6.5.3]	65568	93349.83	84963.9	94590.06	107835.96	61074.83	51956.38	43391.59	101950.17	43375.24	54908.73	46497.99	84563.76333	57013.35	27550.41333	-0.043671315	0.566433566	0.475524476	0.685314685	-0.496503497	-0.153846154	0.892800448	0.059034148	0.121319356	0.017305023	0.104092833	0.635139955	NO	NO	NO	NO	0.041126	8.667	4.333	4.333	5	0.182518	0.084798612	0.005124543	0.082673061	0.00649079	0.578850282	0.578850282	0.002125551	-0.006175565	0.010426668	0
K00341	nuoL	NADH-quinone oxidoreductase subunit L [EC:1.6.5.3]	58662.67	83182.67	80054.06	84573.23	94850.13	58255.5	49993.72	40852.26	91635.84	39739.41	50836.56	41598.65	76596.37667	52442.74	24153.63667	-0.043671315	0.566433566	0.475524476	0.685314685	-0.496503497	-0.153846154	0.892800448	0.059034148	0.121319356	0.017305023	0.104092833	0.635139955	NO	NO	NO	NO	0.041126	8.667	4.333	4.333	5	0.182518	0.076968836	0.002634378	0.076187293	0.004395752	0.741687733	0.741687733	0.000781542	-0.004483132	0.006046217	0
K00342	nuoM	NADH-quinone oxidoreductase subunit M [EC:1.6.5.3]	60492.04	86681.62	83567.86	86909.26	97882.16	60210.86	52236.5	43037.06	95513.06	41119.54	53476.64	44221.88	79290.63333	54934.11333	24356.52	-0.043671315	0.566433566	0.475524476	0.685314685	-0.496503497	-0.153846154	0.892800448	0.059034148	0.121319356	0.017305023	0.104092833	0.635139955	NO	NO	NO	NO	0.041126	8.667	4.333	4.333	5	0.182518	0.079655441	0.002433858	0.079862703	0.004437041	0.929353173	0.929353173	-0.000207262	-0.005454617	0.005040092	0
K00343	nuoN	NADH-quinone oxidoreductase subunit N [EC:1.6.5.3]	58163.5	82129.83	79364.24	83501.73	92838.96	57046.83	49615.88	40824.26	90116.67	39344.24	50341.4	41326.49	75507.515	51928.15667	23579.35833	-0.043671315	0.566433566	0.475524476	0.685314685	-0.496503497	-0.153846154	0.892800448	0.059034148	0.121319356	0.017305023	0.104092833	0.635139955	NO	NO	NO	NO	0.041126	8.667	4.333	4.333	5	0.182518	0.075879478	0.002433705	0.075531024	0.004230229	0.877119019	0.877119019	0.000348454	-0.00468639	0.005383299	0
K00344	qor, CRYZ	NADPH2:quinone reductase [EC:1.6.5.5]	80143.86	112429.63	131051.31	108306.64	111025.15	73951.83	87623.15	70184.15	117181.37	45482.77	76459.41	51777.49	102818.07	74784.72333	28033.34667	-0.218356573	0.426573427	0.426573427	0.622377622	-0.601398601	-0.307692308	0.49536676	0.168899525	0.168899525	0.034800123	0.042806869	0.330862674	NO	NO	NO	NO	0.132035	8.167	4.833	3.333	8	0.302385	0.103244388	0.007694728	0.108777922	0.012104371	0.412067608	0.412067608	-0.005533534	-0.0201825	0.009115432	0
K00346	nqrA	Na+-transporting NADH:ubiquinone oxidoreductase subunit A [EC:1.6.5.8]	740.67	1421.95	792.82	737.94	1492.31	850.49	636.39	305.39	1351.03	509.04	553.32	601.56	1006.03	659.455	346.575	0.218356573	0.685314685	0.503496503	0.678321678	-0.370629371	-0.090909091	0.49536676	0.017305023	0.09875157	0.018825126	0.236732214	0.78319691	NO	NO	NO	NO	0.025974	8.833	4.167	4.667	4	0.182518	0.00101176	0.000245711	0.000933592	0.000217426	0.606024883	0.606024883	7.81672E-05	-0.000249424	0.000405759	0
K00347	nqrB	Na+-transporting NADH:ubiquinone oxidoreductase subunit B [EC:1.6.5.8]	808.17	1488.95	861.82	865.94	1548.31	1005.99	689.89	354.39	1425.53	563.54	599.82	673.06	1096.53	717.705	378.825	0.218356573	0.671328671	0.58041958	0.734265734	-0.34965035	-0.076923077	0.49536676	0.020441878	0.052086242	0.009052097	0.266004309	0.817283291	NO	NO	NO	NO	0.025974	8.833	4.167	4.667	4	0.182518	0.001108967	0.000245064	0.00102415	0.000227479	0.583147185	0.583147185	8.48174E-05	-0.000248616	0.000418251	0
K00348	nqrC	Na+-transporting NADH:ubiquinone oxidoreductase subunit C [EC:1.6.5.8]	808.17	1483.95	852.82	865.94	1544.31	1001.99	685.89	354.39	1417.53	561.54	594.82	671.06	1092.863333	714.205	378.6583333	0.218356573	0.671328671	0.58041958	0.734265734	-0.34965035	-0.076923077	0.49536676	0.020441878	0.052086242	0.009052097	0.266004309	0.817283291	NO	NO	NO	NO	0.025974	8.833	4.167	4.667	4	0.182518	0.00110541	0.00024486	0.001019548	0.000226393	0.577603199	0.577603199	8.58621E-05	-0.000246713	0.000418437	0
K00349	nqrD	Na+-transporting NADH:ubiquinone oxidoreductase subunit D [EC:1.6.5.8]	808.17	1488.95	861.82	865.94	1548.31	1005.99	689.89	354.39	1425.53	563.54	599.82	673.06	1096.53	717.705	378.825	0.218356573	0.671328671	0.58041958	0.734265734	-0.34965035	-0.076923077	0.49536676	0.020441878	0.052086242	0.009052097	0.266004309	0.817283291	NO	NO	NO	NO	0.025974	8.833	4.167	4.667	4	0.182518	0.001108967	0.000245064	0.00102415	0.000227479	0.583147185	0.583147185	8.48174E-05	-0.000248616	0.000418251	0
K00350	nqrE	Na+-transporting NADH:ubiquinone oxidoreductase subunit E [EC:1.6.5.8]	808.17	1488.95	861.82	865.94	1548.31	1005.99	689.89	354.39	1425.53	563.54	599.82	673.06	1096.53	717.705	378.825	0.218356573	0.671328671	0.58041958	0.734265734	-0.34965035	-0.076923077	0.49536676	0.020441878	0.052086242	0.009052097	0.266004309	0.817283291	NO	NO	NO	NO	0.025974	8.833	4.167	4.667	4	0.182518	0.001108967	0.000245064	0.00102415	0.000227479	0.583147185	0.583147185	8.48174E-05	-0.000248616	0.000418251	0
K00351	nqrF	Na+-transporting NADH:ubiquinone oxidoreductase subunit F [EC:1.6.5.8]	555.17	790.95	591.82	575.94	771.31	667.99	541.89	190.39	740.53	320.54	334.82	383.06	658.8633333	418.5383333	240.325	0.218356573	0.671328671	0.552447552	0.734265734	-0.405594406	-0.097902098	0.49536676	0.020441878	0.066629001	0.009052097	0.192612184	0.766288456	NO	NO	NO	NO	0.025974	8.833	4.167	4.667	4	0.182518	0.000676664	0.000118666	0.000602641	0.000147074	0.402543365	0.402543365	7.40228E-05	-0.000115431	0.000263477	0
K00354	E1.6.99.1	NADPH2 dehydrogenase [EC:1.6.99.1]	494.27	433.86	664.03	734.17	1627.66	2083.83	522.99	284.39	959.7	102.72	1228.42	423.25	1006.303333	586.9116667	419.3916667	0.480384461	0.566433566	0.41958042	0.48951049	-0.104895105	0.118881119	0.113937412	0.059034148	0.176577011	0.109632452	0.749479043	0.716184327	NO	NO	NO	NO	0.24026	7.833	5.167	2.667	10	0.412558	0.001072	0.000796365	0.000807286	0.000471637	0.54008981	0.54008981	0.000264713	-0.000687268	0.001216694	0
K00355	NQO1	NAD(P)H dehydrogenase (quinone) [EC:1.6.5.2]	2211.86	3432.14	3843.59	2771.91	3232.68	2873.42	2682.87	2057.46	3939.08	1199.01	2672.07	1623.69	3060.933333	2362.363333	698.57	0.131013944	0.482517483	0.475524476	0.65034965	-0.496503497	-0.111888112	0.684848714	0.115373605	0.121319356	0.025911517	0.104092833	0.732775446	NO	NO	NO	NO	0.132035	8.167	4.833	3.333	8	0.302385	0.003105321	0.000405098	0.003377201	0.000466537	0.348798736	0.348798736	-0.00027188	-0.000889203	0.000345443	0
K00356	E1.6.99.3	NADH dehydrogenase [EC:1.6.99.3]	19572.54	22256.59	27422.16	25970.54	26561.34	19682.65	17223.05	13553.35	26019.56	11841.09	15266.16	11317.87	23577.63667	15870.18	7707.456667	0.043671315	0.475524476	0.531468531	0.741258741	-0.440559441	-0.090909091	0.892800448	0.121319356	0.079302939	0.00817064	0.15421575	0.78319691	NO	NO	NO	NO	0.025974	8.833	4.167	4.667	4	0.182518	0.023920323	0.00179363	0.023162689	0.001295954	0.463308033	0.463308033	0.000757634	-0.001477176	0.002992445	0
K00360	nasB	assimilatory nitrate reductase electron transfer subunit [EC:1.7.99.-]	2609.58	6035.9	6943.08	4070.52	4125.67	2639.36	5163.83	3507.19	4711.48	1611.59	4585.23	2173.91	4404.018333	3625.538333	778.48	-0.218356573	0.384615385	0.34965035	0.440559441	-0.601398601	-0.454545455	0.49536676	0.218387427	0.266004309	0.15421575	0.042806869	0.140413038	NO	YES	NO	NO	0.588745	7.167	5.833	1.333	14	0.731391	0.004338538	0.001147831	0.005276216	0.001474467	0.289574293	0.289574293	-0.000937678	-0.002814927	0.00093957	0
K00362	nirB	nitrite reductase (NADH) large subunit [EC:1.7.1.15]	14354.62	22432.05	24934.55	19349.78	23879.36	16377.87	19932.44	13935.2	23508.79	8345.7	17878.67	10244.52	20221.37167	15640.88667	4580.485	-0.131013944	0.475524476	0.440559441	0.58041958	-0.58041958	-0.251748252	0.684848714	0.121319356	0.15421575	0.052086242	0.052086242	0.430115289	NO	YES	NO	NO	0.179654	8	5	3	9	0.34514	0.020303123	0.00146008	0.022618002	0.00378886	0.246360864	0.246360864	-0.00231488	-0.006683679	0.002053919	0
K00363	nirD	nitrite reductase (NADH) small subunit [EC:1.7.1.15]	22791.29	39324.45	38324.05	34756.79	43327.89	23905.41	22376.6	16344.37	41611.84	14829.09	25154.7	18219.58	33738.31333	23089.36333	10648.95	-0.043671315	0.587412587	0.363636364	0.615384615	-0.657342657	-0.153846154	0.892800448	0.048844858	0.246255228	0.037334511	0.023981083	0.635139955	NO	YES	NO	NO	0.093074	8.333	4.667	3.667	7	0.260869	0.03355831	0.002560901	0.03302094	0.002542619	0.746034918	0.746034918	0.000537371	-0.003058615	0.004133356	0
K00364	E1.7.1.7, guaC	GMP reductase [EC:1.7.1.7]	558.91	905.28	970.2	873.67	1266.78	1314.61	798.5	164.55	1242.25	217.47	618.12	503.38	981.575	590.7116667	390.8633333	0.480384461	0.601398601	0.573426573	0.692307692	-0.216783217	0.125874126	0.113937412	0.042806869	0.055481324	0.015877693	0.499114748	0.699712221	NO	NO	NO	NO	0.064935	8.5	4.5	4	6	0.221819	0.001008858	0.000332086	0.000796735	0.000311634	0.322252287	0.322252287	0.000212123	-0.000241919	0.000666165	0
K00365	uaZ	urate oxidase [EC:1.7.3.3]	4925.37	9129.93	12103.65	6748.89	6528.75	4662.47	6920.13	5131.75	7016.73	2394.17	6710	3542.06	7349.843333	5285.806667	2064.036667	-0.305699203	0.307692308	0.370629371	0.496503497	-0.615384615	-0.447552448	0.333893136	0.330862674	0.236732214	0.104092833	0.037334511	0.147205378	NO	NO	NO	NO	0.484848	7.333	5.667	1.667	13	0.644019	0.007295034	0.001851856	0.007716158	0.001868457	0.727819108	0.727819108	-0.000421124	-0.003042509	0.00220026	0
K00366	nirA	ferredoxin-nitrite reductase [EC:1.7.7.1]	5501.28	5607.3	7187.61	6063.23	5426.37	3256.16	4921.47	4482.49	6134.97	2948.65	3929.72	2491.51	5506.991667	4151.468333	1355.523333	-0.305699203	0.258741259	0.398601399	0.601398601	-0.482517483	-0.342657343	0.333893136	0.416938427	0.200972976	0.042806869	0.115373605	0.276230513	NO	YES	NO	NO	0.132035	8.167	4.833	3.333	8	0.302385	0.005569343	0.001028382	0.006125787	0.001103684	0.428812436	0.428812436	-0.000556444	-0.002060648	0.000947759	0
K00367	narB	ferredoxin-nitrate reductase [EC:1.7.7.2]	4047.34	5752.33	8033.83	5109.5	5226.01	2703.33	3958.5	2747.49	5697.16	1521.67	4512.83	2111	5145.39	3424.775	1720.615	-0.305699203	0.447552448	0.307692308	0.58041958	-0.769230769	-0.363636364	0.333893136	0.147205378	0.330862674	0.052086242	0.005252921	0.246255228	NO	YES	NO	NO	0.132035	8.167	4.833	3.333	8	0.302385	0.005103337	0.00112879	0.004839315	0.001044465	0.709145095	0.709145095	0.000264023	-0.001269652	0.001797698	0
K00368	nirK	nitrite reductase (NO-forming) [EC:1.7.2.1]	5084.84	9157.98	10263.01	11522.59	12222.9	9379.02	4022.01	3342.84	15272.67	5589.09	6668.5	5177.23	9605.056667	6678.723333	2926.333333	0.131013944	0.251748252	0.244755245	0.538461538	-0.440559441	0.321678322	0.684848714	0.430115289	0.443504276	0.074902287	0.15421575	0.308312361	NO	YES	NO	NO	0.179654	8	5	3	9	0.34514	0.009632276	0.001772262	0.009304613	0.002735126	0.827397087	0.827397087	0.000327663	-0.002994908	0.003650233	0
K00370	narG, narZ, nxrA	nitrate reductase / nitrite oxidoreductase, alpha subunit [EC:1.7.5.1 1.7.99.-]	7044.61	12060.3	15763.1	10230.15	11017.9	7589.72	8092.34	5851.79	9998.12	3291.23	7321.54	4463.59	10617.63	6503.101667	4114.528333	-0.043671315	0.559440559	0.615384615	0.776223776	-0.58041958	-0.265734266	0.892800448	0.06274872	0.037334511	0.004659881	0.052086242	0.403976659	NO	YES	NO	NO	0.041126	8.667	4.333	4.333	5	0.182518	0.010574103	0.001739712	0.009383913	0.001536302	0.278614808	0.278614808	0.001190189	-0.001127339	0.003507718	0
K00371	narH, narY, nxrB	nitrate reductase / nitrite oxidoreductase, beta subunit [EC:1.7.5.1 1.7.99.-]	7065.61	12399.3	13520.1	10068.15	10420.9	7337.72	7978.34	5516.79	10233.12	3338.23	7261.54	4466.09	10135.29667	6465.685	3669.611667	-0.043671315	0.545454545	0.559440559	0.727272727	-0.594405594	-0.258741259	0.892800448	0.070678905	0.06274872	0.010000917	0.0457531	0.416938427	NO	YES	NO	NO	0.064935	8.5	4.5	4	6	0.221819	0.010131112	0.00125138	0.009293328	0.00138696	0.339831507	0.339831507	0.000837784	-0.001026296	0.002701864	0
K00372	nasA	assimilatory nitrate reductase catalytic subunit [EC:1.7.99.-]	12735.42	18482.2	20394.82	17528.08	20148.6	13868.41	15302.83	11551.06	18396.65	8329.45	13760.7	8983.89	17192.92167	12720.76333	4472.158333	-0.043671315	0.538461538	0.552447552	0.706293706	-0.573426573	-0.223776224	0.892800448	0.074902287	0.066629001	0.013286114	0.055481324	0.48491114	NO	YES	NO	NO	0.064935	8.5	4.5	4	6	0.221819	0.017300301	0.000694317	0.018700401	0.002064318	0.199707962	0.199707962	-0.0014001	-0.003772415	0.000972214	0
K00373	narJ, narW	nitrate reductase molybdenum cofactor assembly chaperone NarJ/NarW	5656.44	9247.96	11678.1	7484.99	7010.9	4660.22	7497.34	5027.29	7421.62	2499.23	6009.54	3654.09	7623.101667	5351.518333	2271.583333	-0.305699203	0.405594406	0.517482517	0.615384615	-0.545454545	-0.496503497	0.333893136	0.192612184	0.088650879	0.037334511	0.070678905	0.104092833	NO	NO	NO	NO	0.24026	7.833	5.167	2.667	10	0.412558	0.007591817	0.001576431	0.007783795	0.001781755	0.860462658	0.860462658	-0.000191978	-0.00256735	0.002183394	0
K00374	narI, narV	nitrate reductase gamma subunit [EC:1.7.5.1 1.7.99.-]	5787.61	9661.47	12221.6	7681.65	7274.9	4903.05	7627.34	5187.29	7800.62	2619.73	6343.54	3949.76	7921.713333	5588.046667	2333.666667	-0.305699203	0.363636364	0.433566434	0.601398601	-0.629370629	-0.412587413	0.333893136	0.246255228	0.161446426	0.042806869	0.03239475	0.184480685	NO	YES	NO	NO	0.24026	7.833	5.167	2.667	10	0.412558	0.007886816	0.001665424	0.008131565	0.001755429	0.825636979	0.825636979	-0.000244749	-0.002656818	0.00216732	0
K00375	K00375	GntR family transcriptional regulator / MocR family aminotransferase	47550.47	60177.05	76070.25	63963.05	63042.25	45588.57	51918.81	39575.08	63813.59	25764.96	45763.9	28817.01	59398.60667	42608.89167	16789.715	-0.218356573	0.356643357	0.524475524	0.685314685	-0.503496503	-0.230769231	0.49536676	0.256012537	0.083884587	0.017305023	0.09875157	0.470905694	NO	NO	NO	NO	0.093074	8.333	4.667	3.667	7	0.260869	0.059918184	0.004783322	0.06215037	0.008020355	0.60725709	0.60725709	-0.002232187	-0.011830432	0.007366058	0
K00376	nosZ	nitrous-oxide reductase [EC:1.7.2.4]	787.34	1589.41	1655.33	1655.75	1517.91	1408.1	1603.75	1253.99	2027.16	713.67	1030.83	781	1435.64	1235.066667	200.5733333	-0.043671315	0.223776224	0.594405594	0.594405594	-0.293706294	-0.188811189	0.892800448	0.48491114	0.0457531	0.0457531	0.354332534	0.557827775	NO	YES	NO	NO	0.393939	7.5	5.5	2	12	0.567221	0.001445569	0.00024701	0.001783278	0.000347273	0.110059828	0.110059828	-0.000337709	-0.000768636	9.32177E-05	0
K00380	cysJ	sulfite reductase (NADPH) flavoprotein alpha-component [EC:1.8.1.2]	7803.48	7681.58	10301.7	10717.9	10437.86	7368.75	8482.72	7854.33	12053.78	5149.4	7310.47	5248.88	9051.878333	7683.263333	1368.615	-0.218356573	0.153846154	0.482517483	0.433566434	-0.20979021	-0.230769231	0.49536676	0.635139955	0.115373605	0.161446426	0.513512513	0.470905694	NO	NO	NO	NO	0.393939	7.5	5.5	2	12	0.567221	0.009188639	0.00102519	0.01126291	0.001421349	0.026395392	0.026395392	-0.002074272	-0.003844418	-0.000304125	0
K00381	cysI	sulfite reductase (NADPH) hemoprotein beta-component [EC:1.8.1.2]	21270.62	22394.03	25433.34	28766.64	29856.43	22015.91	18236.56	14677.04	29291.2	13515.98	15387.14	12666.82	24956.16167	17295.79	7660.371667	0.043671315	0.517482517	0.552447552	0.727272727	-0.370629371	-0.132867133	0.892800448	0.088650879	0.066629001	0.010000917	0.236732214	0.683365534	NO	NO	NO	NO	0.041126	8.667	4.333	4.333	5	0.182518	0.025423268	0.002797454	0.025245029	0.001929583	0.909249782	0.909249782	0.000178239	-0.003266921	0.003623399	0
K00382	DLD, lpd, pdhD	dihydrolipoamide dehydrogenase [EC:1.8.1.4]	100603.34	141386.31	152079.92	140597.61	152740.26	101228.44	97882.24	76365.33	150214.55	62298.99	93686.72	68126.44	131439.3133	91429.045	40010.26833	0.043671315	0.566433566	0.531468531	0.713286713	-0.496503497	-0.13986014	0.892800448	0.059034148	0.079302939	0.012114395	0.104092833	0.667150536	YES	NO	NO	NO	0.025974	8.833	4.167	4.667	4	0.182518	0.132213609	0.002275449	0.132892426	0.003549535	0.727608296	0.727608296	-0.000678818	-0.004981534	0.003623898	0
K00383	GSR, gor	glutathione reductase (NADPH) [EC:1.8.1.7]	10772.92	13939.86	15113.46	14431.27	18340.15	12780.56	9692.92	7362.29	20926.03	7447.39	10310.01	7225.07	14229.70333	10493.95167	3735.751667	0.043671315	0.454545455	0.405594406	0.678321678	-0.440559441	-0.041958042	0.892800448	0.140413038	0.192612184	0.018825126	0.15421575	0.903738836	NO	NO	NO	NO	0.064935	8.5	4.5	4	6	0.221819	0.014399815	0.00128304	0.014810246	0.001631953	0.668343863	0.668343863	-0.000410431	-0.002494719	0.001673857	0
K00384	trxB, TRR	thioredoxin reductase (NADPH) [EC:1.8.1.9]	99534.54	145122.92	149176.89	145466.88	163973.33	107017.61	92505.63	72360.64	160858.36	64647.99	96327.85	71032.2	135048.695	92955.445	42093.25	0.043671315	0.524475524	0.475524476	0.678321678	-0.48951049	-0.083916084	0.892800448	0.083884587	0.121319356	0.018825126	0.109632452	0.800197518	NO	NO	NO	NO	0.041126	8.667	4.333	4.333	5	0.182518	0.135726767	0.002999308	0.134324858	0.003263939	0.495713391	0.495713391	0.001401909	-0.003019372	0.00582319	0
K00385	asrC	anaerobic sulfite reductase subunit C	62.1	51.47	77.74	46.42	85.89	53	9	12.25	36.1	9	12	38.58	62.77	19.48833333	43.28166667	0.21873932	0.546410645	0.430823778	0.591944866	-0.339755337	0.077057912	0.494592313	0.066040604	0.162057506	0.042590183	0.27992035	0.811858676	NO	NO	NO	NO	0.002165	9.5	3.5	6	0	0.182518	6.40811E-05	1.36254E-05	2.91704E-05	2.05463E-05	0.011952827	0.011952827	3.49107E-05	9.83084E-06	5.99906E-05	0
K00387	SUOX	sulfite oxidase [EC:1.8.3.1]	1953	3077.71	4313.14	2329.86	2382.64	1259.71	1726.5	1394.14	2528.64	632.36	2227.21	1027.21	2552.676667	1589.343333	963.3333333	-0.305699203	0.447552448	0.307692308	0.58041958	-0.769230769	-0.363636364	0.333893136	0.147205378	0.330862674	0.052086242	0.005252921	0.246255228	NO	NO	NO	NO	0.132035	8.167	4.833	3.333	8	0.302385	0.0025243	0.000718764	0.002260098	0.000564967	0.533492242	0.533492242	0.000264202	-0.00065372	0.001182124	0
K00389	yidH	putative membrane protein	12175.4	21937.69	28897.72	16664.26	16756.46	11225.15	15364.07	10788.5	18665.57	5990.2	15766.35	8630.03	17942.78	12534.12	5408.66	-0.218356573	0.482517483	0.377622378	0.629370629	-0.727272727	-0.321678322	0.49536676	0.115373605	0.227443132	0.03239475	0.010000917	0.308312361	NO	NO	NO	NO	0.132035	8.167	4.833	3.333	8	0.302385	0.017800654	0.004184618	0.018076829	0.003452298	0.911701254	0.911701254	-0.000276174	-0.005708403	0.005156054	0
K00390	cysH	phosphoadenosine phosphosulfate reductase [EC:1.8.4.8 1.8.4.10]	37757.07	50016.51	52345.72	53739.93	57863.11	40423.08	35314.04	27687.59	58631.69	25754.65	32991.77	25147.7	48690.90333	34254.57333	14436.33	0.043671315	0.468531469	0.524475524	0.706293706	-0.363636364	-0.118881119	0.892800448	0.127472653	0.083884587	0.013286114	0.246255228	0.716184327	NO	NO	NO	NO	0.064935	8.5	4.5	4	6	0.221819	0.049195784	0.002074528	0.049750008	0.002124605	0.685250224	0.685250224	-0.000554223	-0.003513368	0.002404922	0
K00392	sir	sulfite reductase (ferredoxin) [EC:1.8.7.1]	9322.05	18368.15	19674.65	16431.42	18346.63	12197.16	12286.49	8919.77	20930.75	7815.13	12570.93	8432.79	15723.34333	11825.97667	3897.366667	-0.131013944	0.426573427	0.356643357	0.58041958	-0.657342657	-0.223776224	0.684848714	0.168899525	0.256012537	0.052086242	0.023981083	0.48491114	NO	NO	NO	NO	0.24026	7.833	5.167	2.667	10	0.412558	0.01564019	0.001739933	0.016932964	0.000849898	0.177622298	0.177622298	-0.001292774	-0.00332588	0.000740331	0
K00394	aprA	adenylylsulfate reductase, subunit A [EC:1.8.99.2]	242.67	393.92	256.17	372.17	372.75	428.41	171.5	132	373.17	209	245	264.17	344.3483333	232.4733333	111.875	0.480384461	0.503496503	0.398601399	0.587412587	-0.314685315	0.272727273	0.113937412	0.09875157	0.200972976	0.048844858	0.319471913	0.391232746	NO	NO	NO	NO	0.093074	8.333	4.667	3.667	7	0.260869	0.000356394	0.000100313	0.00034785	9.63534E-05	0.893478068	0.893478068	8.54424E-06	-0.000130085	0.000147174	0
K00395	aprB	adenylylsulfate reductase, subunit B [EC:1.8.99.2]	242.67	393.92	256.17	372.17	372.75	428.41	171.5	132	373.17	209	245	264.17	344.3483333	232.4733333	111.875	0.480384461	0.503496503	0.398601399	0.587412587	-0.314685315	0.272727273	0.113937412	0.09875157	0.200972976	0.048844858	0.319471913	0.391232746	NO	NO	NO	NO	0.093074	8.333	4.667	3.667	7	0.260869	0.000356394	0.000100313	0.00034785	9.63534E-05	0.893478068	0.893478068	8.54424E-06	-0.000130085	0.000147174	0
K00404	ccoN	cytochrome c oxidase cbb3-type subunit I [EC:1.9.3.1]	11569.86	12403.28	12344.63	14614.62	17259.92	10235.39	9529.14	8683.32	18963.65	7561.56	8962.1	6969.58	13071.28333	10111.55833	2959.725	-0.043671315	0.51048951	0.503496503	0.699300699	-0.391608392	-0.230769231	0.892800448	0.09360538	0.09875157	0.014539312	0.209564352	0.470905694	NO	NO	NO	NO	0.064935	8.5	4.5	4	6	0.221819	0.013243631	0.00148256	0.01452475	0.001418216	0.192911323	0.192911323	-0.001281119	-0.003326051	0.000763813	0
K00405	ccoO	cytochrome c oxidase cbb3-type subunit II	9294.52	11190.4	10767.61	11654.1	14705.98	9522.77	8465.65	7389.97	16442.26	6026.2	7916.77	5671.22	11189.23	8652.011667	2537.218333	0.043671315	0.517482517	0.538461538	0.72027972	-0.370629371	-0.174825175	0.892800448	0.088650879	0.074902287	0.011020519	0.236732214	0.588259895	NO	NO	NO	NO	0.064935	8.5	4.5	4	6	0.221819	0.01134455	0.001067207	0.012332563	0.00116281	0.19204855	0.19204855	-0.000988014	-0.002562289	0.000586261	0
K00406	ccoP	cytochrome c oxidase cbb3-type subunit III	11405.51	15167.92	16420.15	14702.48	18532.04	12935.91	11992.7	10030.68	21808.95	7240.56	11287.85	8016.19	14860.66833	11729.48833	3131.18	0.043671315	0.496503497	0.51048951	0.657342657	-0.454545455	-0.13986014	0.892800448	0.104092833	0.09360538	0.023981083	0.140413038	0.667150536	NO	NO	NO	NO	0.093074	8.333	4.667	3.667	7	0.260869	0.015027632	0.001020338	0.016687572	0.001381949	0.058344249	0.058344249	-0.00165994	-0.003391982	7.21009E-05	0
K00407	ccoQ	cytochrome c oxidase cbb3-type subunit IV	7447.86	8467.56	9159.78	9244.76	11746.99	7606.77	7029.82	5782.64	12426.93	4857.7	6302.44	4367.89	8945.62	6794.57	2151.05	0.043671315	0.468531469	0.524475524	0.706293706	-0.363636364	-0.118881119	0.892800448	0.127472653	0.083884587	0.013286114	0.246255228	0.716184327	NO	NO	NO	NO	0.064935	8.5	4.5	4	6	0.221819	0.009067551	0.000836777	0.009734838	0.000837429	0.236145248	0.236145248	-0.000667287	-0.001846931	0.000512357	0
K00410	fbcH	ubiquinol-cytochrome c reductase cytochrome b/c1 subunit	2572	1349	1217	2518	2244.5	1334	2303	2384	3028	1762.5	1062.5	927	1872.416667	1911.166667	-38.75	-0.218356573	-0.006993007	0.216783217	0.146853147	0.286713287	-0.391608392	0.49536676	0.991230036	0.499114748	0.651073351	0.366408456	0.209564352	NO	NO	NO	NO	0.937229	6.667	6.333	0.3333	17	0.989488	0.001953529	0.000758628	0.002847835	0.000993926	0.142951863	0.142951863	-0.000894306	-0.002152085	0.000363473	0
K00411	UQCRFS1, RIP1, petA	ubiquinol-cytochrome c reductase iron-sulfur subunit [EC:1.10.2.2]	11883.96	15501.23	16088.57	15412.93	20657.99	13984.73	11047.32	8328.78	23046.76	8261.04	11386.26	8081.21	15588.235	11691.895	3896.34	0.043671315	0.51048951	0.412587413	0.664335664	-0.496503497	-0.125874126	0.892800448	0.09360538	0.184480685	0.022159207	0.104092833	0.699712221	NO	NO	NO	NO	0.064935	8.5	4.5	4	6	0.221819	0.015772688	0.001539036	0.016531607	0.001657545	0.470475668	0.470475668	-0.000758918	-0.003014451	0.001496614	0
K00412	CYTB, petB	ubiquinol-cytochrome c reductase cytochrome b subunit	36909.99	42886.31	52635.32	51900.66	49182.55	38617.68	29126.63	23900.3	49243.13	22936.38	27316.3	21413.83	45355.41833	28989.42833	16365.99	0.043671315	0.405594406	0.587412587	0.797202797	-0.398601399	-0.076923077	0.892800448	0.192612184	0.048844858	0.003161252	0.200972976	0.817283291	NO	NO	NO	NO	0.025974	8.833	4.167	4.667	4	0.182518	0.046045283	0.003888645	0.042305664	0.00277707	0.113877874	0.113877874	0.003739619	-0.00109074	0.008569978	0
K00413	CYC1, CYT1, petC	ubiquinol-cytochrome c reductase cytochrome c1 subunit	8548	11763.52	11168.83	9811.77	14342.15	8605.05	8406.86	5528.27	14784.33	4275.28	8197.75	5330.9	10706.55333	7753.898333	2952.655	0.043671315	0.559440559	0.496503497	0.678321678	-0.475524476	-0.188811189	0.892800448	0.06274872	0.104092833	0.018825126	0.121319356	0.557827775	NO	NO	NO	NO	0.064935	8.5	4.5	4	6	0.221819	0.010791593	0.000932642	0.010872973	0.00131244	0.912488608	0.912488608	-8.13799E-05	-0.001709581	0.001546821	0
K00423	E1.10.3.3	L-ascorbate oxidase [EC:1.10.3.3]	10	16	10	52	43	3	27	7	53	2	20	8	22.33333333	19.5	2.833333333	-0.393730775	0.301226381	0.304729014	0.343257969	-0.402802719	-0.357268499	0.205390352	0.341372295	0.335507822	0.27467141	0.194201669	0.254245874	NO	NO	NO	NO	0.78355	6.833	6.167	0.6667	16	0.908434	2.10018E-05	1.60307E-05	2.40214E-05	1.46434E-05	0.762247429	0.762247429	-3.01965E-06	-2.46786E-05	1.86393E-05	0
K00425	cydA	cytochrome bd ubiquinol oxidase subunit I [EC:1.10.3.14]	33065.09	48244.99	59404.3	42095.85	46945.2	32696.78	37666.4	26942.11	48714.01	18017.51	35732.95	22325.39	43742.035	31566.395	12175.64	-0.218356573	0.41958042	0.398601399	0.601398601	-0.643356643	-0.293706294	0.49536676	0.176577011	0.200972976	0.042806869	0.027954553	0.354332534	NO	NO	NO	NO	0.179654	8	5	3	9	0.34514	0.043915057	0.004665698	0.045722765	0.005453146	0.585975368	0.585975368	-0.001807708	-0.008982263	0.005366847	0
K00426	cydB	cytochrome bd ubiquinol oxidase subunit II [EC:1.10.3.14]	30332.2	44631.81	54310.47	40122.13	45329.59	31454.74	35963.65	25002.22	46769.68	16828.59	34120.67	20808.6	41030.15667	29915.56833	11114.58833	-0.131013944	0.41958042	0.426573427	0.601398601	-0.601398601	-0.202797203	0.684848714	0.176577011	0.168899525	0.042806869	0.042806869	0.528100237	NO	NO	NO	NO	0.179654	8	5	3	9	0.34514	0.041187744	0.003684402	0.043186203	0.005391686	0.511337775	0.511337775	-0.001998459	-0.00862398	0.004627063	0
K00427	lldP, lctP	L-lactate permease	40.55	51	23.92	45.17	49.62	48.45	18	7.5	54.92	15.75	46.12	29.71	43.11833333	28.66666667	14.45166667	0.218356573	0.622377622	0.244755245	0.482517483	-0.433566434	-0.055944056	0.49536676	0.034800123	0.443504276	0.115373605	0.161446426	0.868980339	NO	NO	NO	NO	0.24026	7.833	5.167	2.667	10	0.412558	4.49462E-05	1.2742E-05	4.01946E-05	1.80621E-05	0.64223086	0.64223086	4.75161E-06	-1.76148E-05	2.7118E-05	0
K00428	E1.11.1.5	cytochrome c peroxidase [EC:1.11.1.5]	18093.83	28679.33	27048.59	24772.89	34218.32	18705.09	17606.93	13832.12	36254.27	12055.22	18311.26	16085.76	25253.00833	19024.26	6228.748333	0.043671315	0.552447552	0.398601399	0.636363636	-0.587412587	-0.097902098	0.892800448	0.066629001	0.200972976	0.030114265	0.048844858	0.766288456	NO	NO	NO	NO	0.093074	8.333	4.667	3.667	7	0.260869	0.025215927	0.001973332	0.027115631	0.002734039	0.23909119	0.23909119	-0.001899704	-0.005305278	0.00150587	0
K00430	E1.11.1.7	peroxidase [EC:1.11.1.7]	0	2	3	2	2	2	0	0	0	0	0	0	1.833333333	0	1.833333333	0.298757759	0.474408656	0.645833632	0.817258609	-0.374742972	0.115612193	0.345538394	0.119163535	0.023291717	0.001170487	0.230054953	0.720495503	NO	NO	NO	NO	0.015152	9	4	5	3	0.182518	1.78913E-06	8.87129E-07	0	0	0.006343085	0.006343085	1.78913E-06	7.69289E-07	2.80897E-06	0
K00432	gpx	glutathione peroxidase [EC:1.11.1.9]	22406.99	34966.7	32906.41	30641.25	36970.55	24438.67	28076.86	19947.52	39449.46	14653.17	23864.73	16639.96	30388.42833	23771.95	6616.478333	-0.043671315	0.517482517	0.48951049	0.622377622	-0.51048951	-0.244755245	0.892800448	0.088650879	0.109632452	0.034800123	0.09360538	0.443504276	NO	NO	NO	NO	0.179654	8	5	3	9	0.34514	0.030564064	0.001408103	0.034258377	0.002907781	0.036747696	0.036747696	-0.003694313	-0.007089591	-0.000299034	0
K00433	cpo	non-heme chloroperoxidase [EC:1.11.1.10]	8960.04	11456.59	16740.95	10429.28	10572.86	7227.88	12857.54	9119.2	12321.86	4130.52	10468.49	5967.87	10897.93333	9144.246667	1753.686667	-0.305699203	0.307692308	0.328671329	0.370629371	-0.517482517	-0.447552448	0.333893136	0.330862674	0.297385078	0.236732214	0.088650879	0.147205378	NO	NO	NO	NO	0.699134	7	6	1	15	0.819058	0.010935235	0.002051542	0.013329752	0.003368851	0.210558718	0.210558718	-0.002394517	-0.006440053	0.001651019	0
K00435	hemQ	Fe-coproporphyrin III decarboxylase [EC:1.11.1.-]	136.83	882.17	489.5	506.67	572.66	443.16	298	231.33	533.5	158.49	491	230.34	505.165	323.7766667	181.3883333	-0.043671315	0.524475524	0.384615385	0.559440559	-0.657342657	-0.223776224	0.892800448	0.083884587	0.218387427	0.06274872	0.023981083	0.48491114	NO	NO	NO	NO	0.309524	7.667	5.333	2.333	11	0.490039	0.000496382	0.000190065	0.000460504	0.000114319	0.726714516	0.726714516	3.5878E-05	-0.000191892	0.000263648	0
K00436	hoxH	NAD-reducing hydrogenase large subunit [EC:1.12.1.2]	84.5	260.67	245.5	93.5	258	134.67	93.5	118.5	246	94	143	135.5	179.4733333	138.4166667	41.05666667	-0.043747864	0.290718484	-0.10507897	0.1190895	-0.77758438	0.052539485	0.892613501	0.359292818	0.745176622	0.712399837	0.002910172	0.871178309	NO	NO	NO	NO	0.733766	6.917	6.083	0.8333	15.5	0.853152	0.000175931	5.80996E-05	0.000202341	3.73042E-05	0.415774417	0.415774417	-2.64099E-05	-9.68597E-05	4.40398E-05	0
K00437	hydB	[NiFe] hydrogenase large subunit [EC:1.12.2.1]	172.5	102.67	90	145	99	209.83	95.5	60.5	127.5	114	70.5	122.67	136.5	98.445	38.055	0.480384461	0.13986014	0.293706294	0.356643357	0.412587413	0.356643357	0.113937412	0.667150536	0.354332534	0.256012537	0.184480685	0.256012537	NO	NO	NO	NO	0.24026	7.833	5.167	2.667	10	0.412558	0.000149364	7.46976E-05	0.000154029	5.83965E-05	0.914686085	0.914686085	-4.66561E-06	-9.98956E-05	9.05644E-05	0
K00441	frhB	coenzyme F420 hydrogenase subunit beta [EC:1.12.98.1]	2461	3429.22	3418.67	3365	3787.89	2372	1937	1308.33	4055.71	1984	1589.33	1440.67	3138.963333	2052.506667	1086.456667	-0.043671315	0.433566434	0.335664336	0.643356643	-0.426573427	-0.06993007	0.892800448	0.161446426	0.286690914	0.027954553	0.168899525	0.834447145	NO	NO	NO	NO	0.064935	8.5	4.5	4	6	0.221819	0.003157451	5.58823E-05	0.002951831	0.000660432	0.518353156	0.518353156	0.00020562	-0.000553101	0.000964341	0
K00446	dmpB, xylE	catechol 2,3-dioxygenase [EC:1.13.11.2]	5756.38	7344.58	9787.32	7903.8	7236.34	4917.07	7513.74	5405.93	7181.79	2397.86	5553.95	2969.3	7157.581667	5170.428333	1987.153333	-0.305699203	0.377622378	0.615384615	0.671328671	-0.426573427	-0.440559441	0.333893136	0.227443132	0.037334511	0.020441878	0.168899525	0.15421575	NO	NO	NO	NO	0.132035	8.167	4.833	3.333	8	0.302385	0.007188036	0.000879961	0.007506423	0.002079186	0.762053479	0.762053479	-0.000318387	-0.002725058	0.002088283	0
K00448	pcaG	protocatechuate 3,4-dioxygenase, alpha subunit [EC:1.13.11.3]	15860.71	20030.54	28380.64	21819.73	19228.5	14907.13	16770.86	12558.27	19273.78	9004.47	13994.58	9279.48	20037.875	13480.24	6557.635	-0.131013944	0.433566434	0.629370629	0.79020979	-0.48951049	-0.272727273	0.684848714	0.161446426	0.03239475	0.003616814	0.109632452	0.391232746	NO	NO	NO	NO	0.041126	8.667	4.333	4.333	5	0.182518	0.020187418	0.002806807	0.019856039	0.002514439	0.84809991	0.84809991	0.000331379	-0.003429741	0.004092498	0
K00449	pcaH	protocatechuate 3,4-dioxygenase, beta subunit [EC:1.13.11.3]	17847.18	23424.12	31068.88	24484.73	22706.62	16670.09	18359.69	14018.18	23316.03	10235.75	16177.99	11150.5	22700.27	15543.02333	7157.246667	-0.131013944	0.433566434	0.629370629	0.79020979	-0.48951049	-0.272727273	0.684848714	0.161446426	0.03239475	0.003616814	0.109632452	0.391232746	NO	NO	NO	NO	0.041126	8.667	4.333	4.333	5	0.182518	0.022840685	0.002641437	0.022786045	0.002121617	0.971974887	0.971974887	5.46399E-05	-0.003342745	0.003452024	0
K00450	E1.13.11.4	gentisate 1,2-dioxygenase [EC:1.13.11.4]	3359.49	4154.16	5018.89	4247.04	3222.9	2699.95	5387.98	4173.52	3593.21	1467.95	2997.64	1680.34	3783.738333	3216.773333	566.965	-0.305699203	0.132867133	0.552447552	0.405594406	-0.167832168	-0.552447552	0.333893136	0.683365534	0.066629001	0.192612184	0.603727651	0.066629001	NO	NO	NO	NO	0.588745	7.167	5.833	1.333	14	0.731391	0.003835778	0.000597472	0.004784608	0.001992965	0.347889649	0.347889649	-0.000948829	-0.003235809	0.00133815	0
K00451	HGD, hmgA	homogentisate 1,2-dioxygenase [EC:1.13.11.5]	21862.68	32888.9	35338.33	31519.6	34945.01	18649.94	22180.05	17017.31	33481.26	12532.82	21122.95	15523.75	29200.74333	20309.69	8891.053333	-0.218356573	0.468531469	0.447552448	0.622377622	-0.587412587	-0.286713287	0.49536676	0.127472653	0.147205378	0.034800123	0.048844858	0.366408456	NO	NO	NO	NO	0.093074	8.333	4.667	3.667	7	0.260869	0.029079964	0.002333073	0.029399329	0.001648751	0.808226185	0.808226185	-0.000319365	-0.00320969	0.00257096	0
K00452	HAAO	3-hydroxyanthranilate 3,4-dioxygenase [EC:1.13.11.6]	1125.76	2227.58	2164.75	1585.38	2631.49	1613.4	1193.41	852.66	2908.9	639.1	2734.4	1325.06	1891.393333	1608.921667	282.4716667	0.043671315	0.454545455	0.090909091	0.328671329	-0.671328671	-0.006993007	0.892800448	0.140413038	0.78319691	0.297385078	0.020441878	0.991230036	NO	NO	NO	NO	0.588745	7.167	5.833	1.333	14	0.731391	0.001885279	0.000296517	0.002244598	0.000869328	0.414574046	0.414574046	-0.000359318	-0.001358601	0.000639964	0
K00453	TDO2, kynA	tryptophan 2,3-dioxygenase [EC:1.13.11.11]	12200.91	20919.27	26444.17	17192.53	17040.1	12619.35	17541.34	11880.83	19153.32	6917.97	16252.51	9797.29	17736.055	13590.54333	4145.511667	-0.131013944	0.426573427	0.496503497	0.636363636	-0.552447552	-0.342657343	0.684848714	0.168899525	0.104092833	0.030114265	0.066629001	0.276230513	NO	NO	NO	NO	0.24026	7.833	5.167	2.667	10	0.412558	0.017706376	0.003105405	0.019791966	0.003618283	0.351633313	0.351633313	-0.002085589	-0.006851716	0.002680538	0
K00455	hpaD, hpcB	3,4-dihydroxyphenylacetate 2,3-dioxygenase [EC:1.13.11.15]	189.87	231.78	312.25	284.58	225.86	198.72	369.24	270.34	599.42	22.75	381.45	309.88	240.51	325.5133333	-85.00333333	-0.305699203	-0.188811189	-0.090909091	-0.167832168	-0.391608392	-0.055944056	0.333893136	0.557827775	0.78319691	0.603727651	0.209564352	0.868980339	NO	NO	NO	NO	0.179654	5	8	-3	9	0.34514	0.000243757	3.09902E-05	0.000450435	0.000182929	0.052477212	0.052477212	-0.000206677	-0.000416536	3.18086E-06	0
K00456	CDO1	cysteine dioxygenase [EC:1.13.11.20]	410	740	784.5	630.21	687.5	584.14	565	213	681	164	479	390.14	639.3916667	415.3566667	224.035	0.043671315	0.559440559	0.552447552	0.748251748	-0.601398601	-0.13986014	0.892800448	0.06274872	0.066629001	0.007353207	0.042806869	0.667150536	NO	NO	NO	NO	0.041126	8.667	4.333	4.333	5	0.182518	0.000644348	7.9522E-05	0.00058843	0.000172009	0.530343638	0.530343638	5.59184E-05	-0.000144225	0.000256062	0
K00457	HPD, hppD	4-hydroxyphenylpyruvate dioxygenase [EC:1.13.11.27]	24197.58	37641.78	40405.37	34405.64	38385.8	21099.93	26080.69	19581.31	38935.87	14126.57	24706.66	17903.91	32689.35	23555.835	9133.515	-0.218356573	0.412587413	0.391608392	0.58041958	-0.622377622	-0.258741259	0.49536676	0.184480685	0.209564352	0.052086242	0.034800123	0.416938427	NO	NO	NO	NO	0.179654	8	5	3	9	0.34514	0.032555491	0.002779978	0.034024795	0.002279765	0.383108125	0.383108125	-0.001469304	-0.005070482	0.002131874	0
K00459	ncd2, npd	nitronate monooxygenase [EC:1.13.12.16]	30745.26	40559.63	46495.53	38679.14	39267.05	28494.75	38963.89	31472.61	45855.82	16298.44	30049.41	18408.37	37373.56	30174.75667	7198.803333	-0.305699203	0.307692308	0.384615385	0.475524476	-0.573426573	-0.391608392	0.333893136	0.330862674	0.218387427	0.121319356	0.055481324	0.209564352	NO	YES	NO	NO	0.309524	7.667	5.333	2.333	11	0.490039	0.037752385	0.002782053	0.04378761	0.00893595	0.199726906	0.199726906	-0.006035224	-0.01629329	0.004222841	0
K00461	ALOX5	arachidonate 5-lipoxygenase [EC:1.13.11.34]	72	348	400	90	87	144	110	91	197	63	152	203	190.1666667	136	54.16666667	0.043671315	0.055944056	0.034965035	0.097902098	-0.594405594	0.104895105	0.892800448	0.868980339	0.921184083	0.766288456	0.0457531	0.749479043	NO	NO	NO	NO	>0.999999	6.5	6.5	0	18	>0.999999	0.000187316	0.000115869	0.000203673	8.54047E-05	0.805015607	0.805015607	-1.63568E-05	-0.000161511	0.000128797	0
K00462	bphC	biphenyl-2,3-diol 1,2-dioxygenase [EC:1.13.11.39]	0	4.5	2.5	3.5	0	0.5	5.5	1.5	8	0	11	1.5	1.833333333	4.583333333	-2.75	-0.220290682	0.024692318	0.03527474	0.045857162	-0.39507709	-0.289252869	0.491458881	0.939283121	0.913334931	0.887464209	0.203705609	0.361831032	NO	NO	NO	NO	0.28355	5.333	7.667	-2.333	11	0.481533	1.72903E-06	1.62704E-06	5.97599E-06	5.06963E-06	0.124594602	0.124594602	-4.24696E-06	-1.00688E-05	1.5749E-06	0
K00463	IDO, INDO	indoleamine 2,3-dioxygenase [EC:1.13.11.52]	167.62	506	743.26	465.5	584.87	757.25	376.87	321.75	544.88	171	386.38	223.63	537.4166667	337.4183333	199.9983333	0.480384461	0.447552448	0.51048951	0.608391608	-0.328671329	0.195804196	0.113937412	0.147205378	0.09360538	0.040002049	0.297385078	0.542873521	NO	NO	NO	NO	0.132035	8.167	4.833	3.333	8	0.302385	0.000546343	0.000237085	0.000485112	7.70251E-05	0.602526785	0.602526785	6.1231E-05	-0.000211079	0.000333541	0
K00464	diox1	all-trans-8'-apo-beta-carotenal 15,15'-oxygenase [EC:1.13.11.75]	595	1427.67	635	694	766	554	485.5	561.5	1035.5	318	424	481.5	778.6116667	551	227.6116667	-0.131013944	0.468531469	0.48951049	0.622377622	-0.503496503	-0.335664336	0.684848714	0.127472653	0.109632452	0.034800123	0.09875157	0.286690914	NO	NO	NO	NO	0.064935	8.5	4.5	4	6	0.221819	0.000783584	0.000252775	0.000794682	0.000151359	0.934897367	0.934897367	-1.10985E-05	-0.000313798	0.000291601	0
K00466	iaaM	tryptophan 2-monooxygenase [EC:1.13.12.3]	286.27	1267.97	1118.41	511.53	451.97	437.21	572.12	625.28	467.83	360.95	551.35	226.23	678.8933333	467.2933333	211.6	-0.218356573	0.230769231	0.307692308	0.335664336	-0.482517483	-0.552447552	0.49536676	0.470905694	0.330862674	0.286690914	0.115373605	0.066629001	NO	NO	NO	NO	0.818182	6.833	6.167	0.6667	16	0.909095	0.000665619	0.000313396	0.000716783	0.000245354	0.779974286	0.779974286	-5.11641E-05	-0.000450886	0.000348558	0
K00467	E1.13.12.4	lactate 2-monooxygenase [EC:1.13.12.4]	724.34	1338.66	1433.83	1125.5	1333.01	801.03	1527	785.49	1633.76	392.17	1205.33	626.75	1126.061667	1028.416667	97.645	-0.131013944	0.34965035	0.363636364	0.391608392	-0.426573427	-0.356643357	0.684848714	0.266004309	0.246255228	0.209564352	0.168899525	0.256012537	NO	NO	NO	NO	0.818182	6.833	6.167	0.6667	16	0.909095	0.001118711	0.000117795	0.001449147	0.000413612	0.138240725	0.138240725	-0.000330436	-0.000804888	0.000144017	0
K00469	MIOX	inositol oxygenase [EC:1.13.99.1]	323.12	464	547.25	531.64	642.07	294.12	804.05	631.17	993.53	321.34	445.37	343.12	467.0333333	589.7633333	-122.73	-0.480384461	-0.027972028	0.160839161	0	-0.314685315	-0.370629371	0.113937412	0.938663363	0.619356169	1	0.319471913	0.236732214	NO	NO	NO	NO	0.588745	5.833	7.167	-1.333	14	0.731391	0.000462086	5.34512E-05	0.000846551	0.000215418	0.009370228	0.009370228	-0.000384465	-0.000631457	-0.000137473	0
K00471	E1.14.11.1	gamma-butyrobetaine dioxygenase [EC:1.14.11.1]	214.6	653.68	674.5	461.05	544	227.4	261.2	245.85	506.69	169.51	465.18	257.12	462.5383333	317.5916667	144.9466667	-0.305699203	0.34965035	0.230769231	0.412587413	-0.853146853	-0.20979021	0.333893136	0.266004309	0.470905694	0.184480685	0.000771902	0.513512513	NO	NO	NO	NO	0.393939	7.5	5.5	2	12	0.567221	0.000447524	0.000130323	0.000458566	0.000102386	0.884694805	0.884694805	-1.1042E-05	-0.000177449	0.000155365	0
K00472	P4HA	prolyl 4-hydroxylase [EC:1.14.11.2]	1648.43	2036.98	2284.61	1857.88	2447.74	2058.05	2322.15	1134.4	2298.12	576.22	2309.66	1129.55	2055.615	1628.35	427.265	0.043671315	0.559440559	0.335664336	0.328671329	-0.27972028	-0.300699301	0.892800448	0.06274872	0.286690914	0.297385078	0.378709234	0.342483375	NO	NO	NO	NO	0.699134	7	6	1	15	0.819058	0.002101335	0.000294171	0.002321042	0.000742539	0.559290991	0.559290991	-0.000219708	-0.001076743	0.000637328	0
K00474	TMLHE	trimethyllysine dioxygenase [EC:1.14.11.8]	5	32	20	13	8	13	0	0	25	1	10	13	15.16666667	8.166666667	7	0.132174409	0.225758337	0.172846227	0.472681518	-0.617307953	0.239868233	0.682185622	0.480487317	0.591131206	0.120702846	0.032469973	0.452703116	NO	NO	NO	NO	0.218615	7.833	5.167	2.667	10	0.409783	1.50423E-05	7.94748E-06	1.04347E-05	1.02451E-05	0.446404702	0.446404702	4.60766E-06	-8.42168E-06	1.7637E-05	0
K00476	ASPH	aspartate beta-hydroxylase [EC:1.14.11.16]	83.12	78.5	29.76	79.5	61.87	74.75	57.87	54.25	115.38	10.5	71.38	15.13	67.91666667	54.085	13.83166667	0.131013944	0.538461538	0.391608392	0.524475524	-0.090909091	-0.370629371	0.684848714	0.074902287	0.209564352	0.083884587	0.78319691	0.236732214	NO	NO	NO	NO	0.24026	7.833	5.167	2.667	10	0.412558	7.22049E-05	2.72835E-05	7.18089E-05	3.35871E-05	0.984094073	0.984094073	3.95977E-07	-4.29695E-05	4.37614E-05	0
K00477	PHYH	phytanoyl-CoA hydroxylase [EC:1.14.11.18]	451.19	918.2	873.59	618.75	685.95	529.66	1039.53	921.76	1037.55	263.83	620.87	454.21	679.5566667	722.9583333	-43.40166667	-0.218356573	0.132867133	0.265734266	0.076923077	-0.27972028	-0.496503497	0.49536676	0.683365534	0.403976659	0.817283291	0.378709234	0.104092833	NO	NO	NO	NO	0.588745	5.833	7.167	-1.333	14	0.731391	0.000680495	0.000107823	0.001052141	0.000382301	0.083039228	0.083039228	-0.000371646	-0.000810157	6.68651E-05	0
K00479	gbcA	glycine betaine catabolism A	3888.8	6025.92	7728.43	4784.54	6316.09	3557.05	5904.16	3030.46	6023.06	1447.38	5685.43	2646.4	5383.471667	4122.815	1260.656667	-0.218356573	0.538461538	0.370629371	0.545454545	-0.657342657	-0.370629371	0.49536676	0.074902287	0.236732214	0.070678905	0.023981083	0.236732214	NO	NO	NO	NO	0.179654	8	5	3	9	0.34514	0.00535373	0.000808768	0.005849088	0.001841761	0.599334795	0.599334795	-0.000495359	-0.002631403	0.001640685	0
K00480	E1.14.13.1	salicylate hydroxylase [EC:1.14.13.1]	8266.48	11492.45	14405.47	10570.97	12209.6	8486.85	9908.55	7648.09	12856.4	4780.79	9161.24	5276.07	10905.30333	8271.856667	2633.446667	-0.131013944	0.41958042	0.426573427	0.601398601	-0.601398601	-0.202797203	0.684848714	0.176577011	0.168899525	0.042806869	0.042806869	0.528100237	NO	NO	NO	NO	0.179654	8	5	3	9	0.34514	0.010965739	0.000962554	0.011970559	0.001674638	0.278342731	0.278342731	-0.00100482	-0.002997721	0.00098808	0
K00481	pobA	p-hydroxybenzoate 3-monooxygenase [EC:1.14.13.2]	8369.7	12934.77	19664.13	10558.25	9947.16	6857.11	11725.28	8120.12	12023.31	4195.01	10267.59	5380.66	11388.52	8618.661667	2769.858333	-0.305699203	0.34965035	0.377622378	0.531468531	-0.608391608	-0.454545455	0.333893136	0.266004309	0.227443132	0.079302939	0.040002049	0.140413038	NO	NO	NO	NO	0.393939	7.5	5.5	2	12	0.567221	0.011325054	0.003087273	0.012510493	0.002849103	0.542300971	0.542300971	-0.001185439	-0.005375215	0.003004338	0
K00483	hpaB	4-hydroxyphenylacetate 3-monooxygenase [EC:1.14.14.9]	5654.77	7634.41	11475.91	7554.04	7661.66	5246.74	6442.7	4757.84	7256.26	2332.59	6151.31	3176.83	7537.921667	5019.588333	2518.333333	-0.218356573	0.531468531	0.51048951	0.692307692	-0.643356643	-0.328671329	0.49536676	0.079302939	0.09360538	0.015877693	0.027954553	0.297385078	NO	NO	NO	NO	0.064935	8.5	4.5	4	6	0.221819	0.007540678	0.001273638	0.007256793	0.001604788	0.763367774	0.763367774	0.000283885	-0.00177199	0.002339761	0
K00484	hpaC	flavin reductase (NADH) [EC:1.5.1.36]	595.94	439.11	562.41	767.83	462.36	333.88	1365.4	992.68	833.92	318.25	360.28	256.38	526.9216667	687.8183333	-160.8966667	-0.305699203	0.020979021	0.363636364	0.13986014	0.104895105	-0.58041958	0.333893136	0.956169155	0.246255228	0.667150536	0.749479043	0.052086242	NO	NO	NO	NO	0.937229	6.333	6.667	-0.3333	17	0.989488	0.000540396	0.000154032	0.001014789	0.000599224	0.140250079	0.140250079	-0.000474393	-0.001161485	0.000212699	0
K00485	FMO	dimethylaniline monooxygenase (N-oxide forming) [EC:1.14.13.8]	4	20	79	1	19	15	9	0	15	2	37	10	23	12.16666667	10.83333333	0.087495728	0.462347469	-0.017513162	0.26970269	-0.683013307	0.031523691	0.786861253	0.130185836	0.956918824	0.396580033	0.014359366	0.922524865	NO	NO	NO	NO	0.415584	7.417	5.583	1.833	12.5	0.597828	2.19071E-05	2.30184E-05	1.69143E-05	1.71734E-05	0.70626511	0.70626511	4.99278E-06	-2.39421E-05	3.39277E-05	0
K00486	KMO	kynurenine 3-monooxygenase [EC:1.14.13.9]	1147.76	1923.83	2135.5	1491.67	1622.09	780.91	1677.91	1239.91	2669.9	704.6	1917.56	1251.67	1516.96	1576.925	-59.965	-0.393041832	0.188811189	0.06993007	0.216783217	-0.748251748	-0.27972028	0.206255757	0.557827775	0.834447145	0.499114748	0.007353207	0.378709234	NO	NO	NO	NO	>0.999999	6.5	6.5	0	18	>0.999999	0.001500747	0.000294208	0.002245392	0.000382228	0.006812041	0.006812041	-0.000744645	-0.001229581	-0.00025971	0
K00491	nos	nitric-oxide synthase, bacterial [EC:1.14.14.47]	3777.52	6378.94	8177.42	4773.64	5616.62	4525.67	4394.95	3017.96	6421.44	1458.3	6688.21	2877.7	5541.635	4143.093333	1398.541667	-0.043671315	0.447552448	0.20979021	0.496503497	-0.706293706	-0.167832168	0.892800448	0.147205378	0.513512513	0.104092833	0.013286114	0.603727651	NO	NO	NO	NO	0.309524	7.667	5.333	2.333	11	0.490039	0.005562027	0.000972747	0.005864389	0.001914014	0.761506478	0.761506478	-0.000302361	-0.002546942	0.00194222	0
K00493	E1.14.14.1	unspecific monooxygenase [EC:1.14.14.1]	779.5	1050.82	1396.99	995.94	1190.4	758.17	1359.42	702.94	1245.67	314.34	985.67	396.24	1028.636667	834.0466667	194.59	-0.218356573	0.377622378	0.440559441	0.496503497	-0.433566434	-0.356643357	0.49536676	0.227443132	0.15421575	0.104092833	0.161446426	0.256012537	NO	NO	NO	NO	0.393939	7.5	5.5	2	12	0.567221	0.001030915	0.000104122	0.001177123	0.000420363	0.48076833	0.48076833	-0.000146208	-0.000628182	0.000335767	0
K00494	luxA	alkanal monooxygenase alpha chain [EC:1.14.14.3]	0	0	0	0	0	2	0	0	2	0	14	0	0.333333333	2.666666667	-2.333333333	0.45996766	0.147307544	-0.188737791	-0.05984369	-0.023016804	0.207151234	0.132436334	0.647771134	0.55689328	0.853429382	0.943397076	0.518277797	NO	NO	NO	NO	0.727273	5.917	7.083	-1.167	14.5	0.847262	4.35061E-07	9.72826E-07	3.61258E-06	7.33365E-06	0.379528106	0.379528106	-3.17752E-06	-1.15959E-05	5.24088E-06	0
K00496	alkB1_2, alkM	alkane 1-monooxygenase [EC:1.14.15.3]	1411.18	4127.93	3090	2604.85	2439.05	2384.65	3923.7	1744.94	3255.2	800.37	2361.43	1364.9	2676.276667	2241.756667	434.52	-0.043671315	0.475524476	0.608391608	0.615384615	-0.377622378	-0.447552448	0.892800448	0.121319356	0.040002049	0.037334511	0.227443132	0.147205378	NO	NO	NO	NO	0.393939	7.5	5.5	2	12	0.567221	0.00268132	0.000668525	0.003181573	0.001172742	0.431507896	0.431507896	-0.000500253	-0.001894237	0.000893732	0
K00499	CMO	choline monooxygenase [EC:1.14.15.7]	470.58	1109.16	1173.27	893.35	1010.43	626.47	1248.98	773.94	1297.06	348.86	997.41	631.86	880.5433333	883.0183333	-2.475	-0.305699203	0.195804196	0.244755245	0.230769231	-0.517482517	-0.335664336	0.333893136	0.542873521	0.443504276	0.470905694	0.088650879	0.286690914	NO	NO	NO	NO	0.937229	6.333	6.667	-0.3333	17	0.989488	0.000868931	0.000146456	0.001269373	0.000315269	0.036421411	0.036421411	-0.000400442	-0.000767401	-3.34829E-05	0
K00500	phhA, PAH	phenylalanine-4-hydroxylase [EC:1.14.16.1]	4919.54	7492.49	8066.81	6286.05	6559.09	3776.07	6787.53	4166.02	7399.42	2355.2	5879.43	3655.24	6183.341667	5040.473333	1142.868333	-0.305699203	0.405594406	0.391608392	0.531468531	-0.622377622	-0.454545455	0.333893136	0.192612184	0.209564352	0.079302939	0.034800123	0.140413038	NO	NO	NO	NO	0.309524	7.667	5.333	2.333	11	0.490039	0.006173913	0.000807667	0.007275394	0.0014668	0.180582749	0.180582749	-0.001101482	-0.002836985	0.000634021	0
K00501	TH	tyrosine 3-monooxygenase [EC:1.14.16.2]	259	309	272	439	405	97	235	70	289	93	159	169	296.8333333	169.1666667	127.6666667	-0.305699203	0.447552448	0.503496503	0.671328671	-0.51048951	-0.230769231	0.333893136	0.147205378	0.09875157	0.020441878	0.09360538	0.470905694	NO	NO	NO	NO	0.064935	8.5	4.5	4	6	0.221819	0.000292049	9.01444E-05	0.000241174	7.08705E-05	0.345821928	0.345821928	5.08749E-05	-6.42547E-05	0.000166005	0
K00504	PAM, PHM	peptidylglycine monooxygenase [EC:1.14.17.3]	26	59	113	34	59	51	71	56	61	14	34	44	57	46.66666667	10.33333333	-0.043824817	0.171930883	0.347370559	0.214036405	-0.340352972	-0.17894847	0.892425572	0.593127741	0.268581064	0.504145719	0.279020729	0.577888141	NO	NO	NO	NO	0.84632	6.75	6.25	0.5	16.5	0.939819	5.64822E-05	2.34073E-05	6.9076E-05	2.724E-05	0.451567065	0.451567065	-1.25938E-05	-4.8492E-05	2.33044E-05	0
K00505	TYR	tyrosinase [EC:1.14.18.1]	577.95	950.3	1288.09	884.52	1195.85	1360.7	789.37	757.43	1539.49	494.09	1693.95	555.46	1042.901667	971.6316667	71.27	0.305699203	0.454545455	0.195804196	0.377622378	-0.426573427	-0.013986014	0.333893136	0.140413038	0.542873521	0.227443132	0.168899525	0.973693904	NO	NO	NO	NO	0.588745	7.167	5.833	1.333	14	0.731391	0.00106937	0.00034135	0.001383265	0.00047845	0.262773655	0.262773655	-0.000313895	-0.000908061	0.000280271	0
K00507	SCD, desC	stearoyl-CoA desaturase (Delta-9 desaturase) [EC:1.14.19.1]	43613.09	59161.84	69102.69	61932.76	65807.33	36188.18	36306.37	32516.5	64187.81	26216.51	37918.23	29211.45	55967.64833	37726.145	18241.50333	-0.218356573	0.447552448	0.384615385	0.622377622	-0.615384615	-0.216783217	0.49536676	0.147205378	0.218387427	0.034800123	0.037334511	0.499114748	NO	NO	NO	NO	0.064935	8.5	4.5	4	6	0.221819	0.055883231	0.004490465	0.054848003	0.002227803	0.657640028	0.657640028	0.001035228	-0.004218967	0.006289422	0
K00508	E1.14.19.3	linoleoyl-CoA desaturase [EC:1.14.19.3]	7767.74	15795.18	17756.44	11881.62	11557.84	7984.8	12741.85	6966.16	14227	4003.47	10604.1	5705.91	12123.93667	9041.415	3082.521667	-0.131013944	0.426573427	0.496503497	0.636363636	-0.552447552	-0.342657343	0.684848714	0.168899525	0.104092833	0.030114265	0.066629001	0.276230513	NO	NO	NO	NO	0.24026	7.833	5.167	2.667	10	0.412558	0.012030625	0.002400058	0.012835564	0.003040386	0.652649276	0.652649276	-0.000804939	-0.004693123	0.003083245	0
K00510	HMOX1	heme oxygenase 1 [EC:1.14.14.18]	2047.75	4313.24	5660.57	2780.18	2810.41	1863.67	4127.58	2995.85	4534.44	1302.97	3933.16	2177.87	3245.97	3178.645	67.325	-0.393041832	0.118881119	0.090909091	0.153846154	-0.664335664	-0.384615385	0.206255757	0.716184327	0.78319691	0.635139955	0.022159207	0.218387427	NO	NO	NO	NO	0.937229	6.333	6.667	-0.3333	17	0.989488	0.00320064	0.001010022	0.004593898	0.001104865	0.064292143	0.064292143	-0.001393258	-0.002886525	0.000100009	0
K00511	SQLE, ERG1	squalene monooxygenase [EC:1.14.14.17]	182.34	611.38	514.02	241.02	386.04	247.02	192.99	153.35	426.39	130.36	279.33	336.36	363.6366667	253.13	110.5066667	-0.043671315	0.384615385	0.160839161	0.377622378	-0.797202797	0.034965035	0.892800448	0.218387427	0.619356169	0.227443132	0.003161252	0.921184083	NO	NO	NO	NO	0.309524	7.667	5.333	2.333	11	0.490039	0.000357501	0.000122025	0.000370668	0.000130167	0.872229573	0.872229573	-1.31673E-05	-0.000191055	0.00016472	0
K00514	ZDS, crtQ	zeta-carotene desaturase [EC:1.3.5.6]	337.16	300.01	258.16	322.64	195.19	340.54	712.68	622.93	309.49	228.67	229.16	156.49	292.2833333	376.57	-84.28666667	0.305699203	0.160839161	0.524475524	0.237762238	0.538461538	-0.454545455	0.333893136	0.619356169	0.083884587	0.457102207	0.074902287	0.140413038	NO	NO	NO	NO	0.937229	6.667	6.333	0.3333	17	0.989488	0.000310915	0.000103001	0.000581702	0.000347295	0.14672606	0.14672606	-0.000270787	-0.000669282	0.000127707	0
K00517	CYP81F	indol-3-yl-methylglucosinolate hydroxylase [EC:1.14.-.-]	25151.94	38328.97	52440.2	35675.1	32725.7	23383.81	36433.25	30682.37	39474.37	13678.02	29837.93	17615.92	34617.62	27953.64333	6663.976667	-0.305699203	0.237762238	0.398601399	0.468531469	-0.545454545	-0.398601399	0.333893136	0.457102207	0.200972976	0.127472653	0.070678905	0.200972976	NO	NO	NO	NO	0.484848	7.333	5.667	1.667	13	0.644019	0.034572348	0.006156867	0.040829609	0.009749022	0.25781597	0.25781597	-0.006257261	-0.018041027	0.005526505	0
K00518	sodN	nickel superoxide dismutase [EC:1.15.1.1]	4381.75	8595.98	10494	6442.86	6623.75	4443.78	7641.25	4993.28	7478.04	2779.49	6776.23	3741.79	6830.353333	5568.346667	1262.006667	-0.218356573	0.384615385	0.34965035	0.440559441	-0.601398601	-0.454545455	0.49536676	0.218387427	0.266004309	0.15421575	0.042806869	0.140413038	NO	NO	NO	NO	0.588745	7.167	5.833	1.333	14	0.731391	0.006770167	0.001444515	0.008122566	0.001789154	0.219101628	0.219101628	-0.001352399	-0.003657616	0.000952817	0
K00520	merA	mercuric reductase [EC:1.16.1.1]	521.5	855.05	1160	690.3	766.25	511.25	857.37	768.5	892.75	335.33	618.25	500.67	750.725	662.145	88.58	-0.305699203	0.160839161	0.307692308	0.293706294	-0.461538462	-0.433566434	0.333893136	0.619356169	0.330862674	0.354332534	0.133836316	0.161446426	NO	NO	NO	NO	0.818182	6.833	6.167	0.6667	16	0.909095	0.000747449	0.000141476	0.000981593	0.000240631	0.097158442	0.097158442	-0.000234144	-0.000521471	5.31828E-05	0
K00523	ascD, ddhD, rfbI	CDP-4-dehydro-6-deoxyglucose reductase, E3 [EC:1.17.1.1]	2391.41	3753.91	3566.12	2977.02	4185.2	2744.3	3392.26	1972.31	5145.19	1538.04	2375.79	1893.58	3269.66	2719.528333	550.1316667	-0.043671315	0.531468531	0.503496503	0.601398601	-0.440559441	-0.293706294	0.892800448	0.079302939	0.09875157	0.042806869	0.15421575	0.354332534	NO	NO	NO	NO	0.179654	8	5	3	9	0.34514	0.003290976	0.000278536	0.003823987	0.000572674	0.10204198	0.10204198	-0.000533011	-0.001201938	0.000135916	0
K00524	nrdJ	ribonucleotide reductase, class II [EC:1.17.4.1]	0	7.67	0	0	0	0	0	0	0	0	0	0	1.278333333	0	1.278333333	-0.090909091	0.480384461	0.218356573	0.393041832	-0.480384461	-0.480384461	0.778725396	0.113937412	0.49536676	0.206255757	0.113937412	0.113937412	NO	NO	NO	NO	>0.999999	7	6	1	15	>0.999999	1.19054E-06	2.66213E-06	0	0	0.363217468	0.363217468	1.19054E-06	-1.86984E-06	4.25092E-06	0
K00525	E1.17.4.1A, nrdA, nrdE	ribonucleoside-diphosphate reductase alpha chain [EC:1.17.4.1]	66238.46	93410.95	92764.88	93941.64	105290.61	68758.31	57838.96	46532.2	100281.93	42861.19	60263.09	46376.37	86734.14167	59025.62333	27708.51833	0.043671315	0.58041958	0.524475524	0.713286713	-0.461538462	-0.153846154	0.892800448	0.052086242	0.083884587	0.012114395	0.133836316	0.635139955	NO	NO	NO	NO	0.041126	8.667	4.333	4.333	5	0.182518	0.087335058	0.002036404	0.085808076	0.002666009	0.334386025	0.334386025	0.001526982	-0.001847526	0.00490149	0
K00526	E1.17.4.1B, nrdB, nrdF	ribonucleoside-diphosphate reductase beta chain [EC:1.17.4.1]	37015.44	45774.86	56586.58	52389.13	48150.59	36705.86	34348.52	26878.4	46373.88	22088.95	31397.82	22795.88	46103.74333	30647.24167	15456.50167	-0.043671315	0.454545455	0.594405594	0.783216783	-0.454545455	-0.132867133	0.892800448	0.140413038	0.0457531	0.00411545	0.140413038	0.683365534	NO	NO	NO	NO	0.015152	9	4	5	3	0.182518	0.046623888	0.00367728	0.045122925	0.002914559	0.491633311	0.491633311	0.001500963	-0.003207891	0.006209817	0
K00527	rtpR	ribonucleoside-triphosphate reductase (thioredoxin) [EC:1.17.4.2]	3740.27	5743.47	5647.19	6526.09	7434.64	5635.03	3069.11	2118.41	8498.6	3284.07	3513.91	2889.56	5787.781667	3895.61	1892.171667	0.043671315	0.461538462	0.377622378	0.685314685	-0.433566434	0	0.892800448	0.133836316	0.227443132	0.017305023	0.161446426	1	NO	NO	NO	NO	0.064935	8.5	4.5	4	6	0.221819	0.005847386	0.000843274	0.005466131	0.001266967	0.589503484	0.589503484	0.000381256	-0.001166487	0.001928998	0
K00528	fpr	ferredoxin/flavodoxin---NADP+ reductase [EC:1.18.1.2 1.19.1.1]	40248.84	58074.59	58111.28	56328.39	58983.9	41512.58	37374.74	30933.88	57660.85	25756.02	34734.3	26655.11	52209.93	35519.15	16690.78	0.043671315	0.622377622	0.566433566	0.755244755	-0.524475524	-0.188811189	0.892800448	0.034800123	0.059034148	0.006596543	0.083884587	0.557827775	NO	NO	NO	NO	0.015152	9	4	5	3	0.182518	0.052654272	0.00145498	0.051959112	0.002227594	0.574056334	0.574056334	0.00069516	-0.002015286	0.003405605	0
K00529	hcaD	3-phenylpropionate/trans-cinnamate dioxygenase ferredoxin reductase component [EC:1.18.1.3]	24183.63	29847.91	34153.25	32524.39	31329.55	22727.39	25580.38	19903.98	30390.01	14610.61	18656.03	13826.82	29127.68667	20494.63833	8633.048333	-0.131013944	0.377622378	0.622377622	0.748251748	-0.384615385	-0.223776224	0.684848714	0.227443132	0.034800123	0.007353207	0.218387427	0.48491114	NO	NO	NO	NO	0.041126	8.667	4.333	4.333	5	0.182518	0.029472799	0.001803635	0.030215207	0.004264697	0.730933927	0.730933927	-0.000742408	-0.005678647	0.00419383	0
K00531	anfG	nitrogenase delta subunit [EC:1.18.6.1]	1.33	10.67	20.33	18.67	16.67	8	10	10	28.33	0	14.33	4.33	12.61166667	11.165	1.446666667	-0.21873932	0.161121088	0.262697426	0.399300087	-0.626971189	-0.084063176	0.494592313	0.616898856	0.409428195	0.198476018	0.029112881	0.795062624	NO	YES	NO	NO	0.562771	7.167	5.833	1.333	14	0.731391	1.19981E-05	5.56725E-06	1.41904E-05	8.11574E-06	0.630554379	0.630554379	-2.1923E-06	-1.21742E-05	7.78958E-06	0
K00532	E1.12.7.2	ferredoxin hydrogenase [EC:1.12.7.2]	15	21.25	65	32.25	52.5	34.75	2	6.25	23.5	6	10	20.25	36.79166667	11.33333333	25.45833333	0.305699203	0.356643357	0.426573427	0.622377622	-0.426573427	0.363636364	0.333893136	0.256012537	0.168899525	0.034800123	0.168899525	0.246255228	NO	NO	NO	NO	0.015152	9	4	5	3	0.182518	3.63046E-05	1.42706E-05	1.65955E-05	1.10602E-05	0.036195946	0.036195946	1.97091E-05	1.56532E-06	3.78529E-05	0
K00533	E1.12.7.2L	ferredoxin hydrogenase large subunit [EC:1.12.7.2]	29	49.34	51.33	28.67	41	43	39	23	39.34	28	40	7.34	40.39	29.44666667	10.94333333	0.305699203	0.685314685	0.391608392	0.657342657	-0.461538462	-0.160839161	0.333893136	0.017305023	0.209564352	0.023981083	0.133836316	0.619356169	NO	NO	NO	NO	0.064935	8.5	4.5	4	6	0.221819	4.12924E-05	9.37703E-06	4.32354E-05	1.58012E-05	0.818930666	0.818930666	-1.94294E-06	-2.08379E-05	1.6952E-05	0
K00534	E1.12.7.2S	ferredoxin hydrogenase small subunit [EC:1.12.7.2]	130.33	290.34	199.33	275.67	258.67	175.83	346	114.5	413.83	116	185.83	86.5	221.695	210.4433333	11.25166667	-0.131013944	0.41958042	0.482517483	0.559440559	-0.286713287	-0.405594406	0.684848714	0.176577011	0.115373605	0.06274872	0.366408456	0.192612184	NO	NO	NO	NO	0.588745	7.167	5.833	1.333	14	0.731391	0.000221165	3.69579E-05	0.000286685	0.00010699	0.241842424	0.241842424	-6.55197E-05	-0.000188533	5.74934E-05	0
K00537	ARSC1, arsC	arsenate reductase [EC:1.20.4.1]	33733.09	41598.83	46368.96	45703.8	49259.07	34743.25	31362.13	25150.76	47204.04	20966.24	28177.69	20731.73	41901.16667	28932.09833	12969.06833	0.043671315	0.51048951	0.517482517	0.706293706	-0.405594406	-0.118881119	0.892800448	0.09360538	0.088650879	0.013286114	0.192612184	0.716184327	NO	NO	NO	NO	0.041126	8.667	4.333	4.333	5	0.182518	0.042411506	0.002113191	0.042215935	0.002210518	0.889135917	0.889135917	0.000195571	-0.00285252	0.003243661	0
K00543	ASMT	acetylserotonin O-methyltransferase [EC:2.1.1.4]	0	22	0	3	13	0	0	2	7	0	1	0	6.333333333	1.666666667	4.666666667	-0.279700777	0.380697736	0.179151876	0.306051121	-0.582243597	-0.406824052	0.378603318	0.222138113	0.577448742	0.333308481	0.046993588	0.189364869	NO	NO	NO	NO	0.588745	7.083	5.917	1.167	14.5	0.731391	5.71356E-06	7.66343E-06	1.84387E-06	2.27476E-06	0.321477864	0.321477864	3.86969E-06	-4.92356E-06	1.26629E-05	0
K00545	COMT	catechol O-methyltransferase [EC:2.1.1.6]	304	737.5	521	352	305	260.5	371.5	285	318	118.5	327.5	214.5	413.3333333	272.5	140.8333333	-0.305699203	0.461538462	0.475524476	0.594405594	-0.573426573	-0.58041958	0.333893136	0.133836316	0.121319356	0.0457531	0.055481324	0.052086242	NO	NO	NO	NO	0.309524	7.667	5.333	2.333	11	0.490039	0.000413587	0.000138204	0.000405113	0.000109024	0.916523463	0.916523463	8.4738E-06	-0.00016823	0.000185177	0
K00547	mmuM, BHMT2	homocysteine S-methyltransferase [EC:2.1.1.10]	15852.15	24028.38	23665.74	23109.11	27751.78	14545.56	11579.4	9038.69	23045.84	9029.34	15034.68	11111.66	21492.12	13139.935	8352.185	-0.131013944	0.664335664	0.468531469	0.734265734	-0.671328671	-0.272727273	0.684848714	0.022159207	0.127472653	0.009052097	0.020441878	0.391232746	NO	NO	NO	NO	0.015152	9	4	5	3	0.182518	0.02142228	0.001378606	0.018962467	0.002084338	0.056352256	0.056352256	0.002459813	-8.30024E-05	0.005002629	0
K00548	metH, MTR	5-methyltetrahydrofolate--homocysteine methyltransferase [EC:2.1.1.13]	60509.71	84309.69	81986.48	85629.28	99931.28	62516.6	53584.45	40712.1	95174.11	40701.96	53213.54	42024.13	79147.17333	54235.04833	24912.125	0.043671315	0.566433566	0.566433566	0.72027972	-0.41958042	-0.118881119	0.892800448	0.059034148	0.059034148	0.011020519	0.176577011	0.716184327	NO	NO	NO	NO	0.041126	8.667	4.333	4.333	5	0.182518	0.079644058	0.003253917	0.078528264	0.004052284	0.641970378	0.641970378	0.001115794	-0.004095721	0.006327309	0
K00549	metE	5-methyltetrahydropteroyltriglutamate--homocysteine methyltransferase [EC:2.1.1.14]	41353.51	54892.75	70531.83	55775.2	56167.72	34927.62	40203.28	32450.14	54067.74	20851.75	36500.56	23541.57	52274.77167	34602.50667	17672.265	-0.218356573	0.51048951	0.531468531	0.727272727	-0.573426573	-0.293706294	0.49536676	0.09360538	0.079302939	0.010000917	0.055481324	0.354332534	NO	NO	NO	NO	0.025974	8.833	4.167	4.667	4	0.182518	0.052347247	0.005730306	0.050290715	0.00575537	0.583733307	0.583733307	0.002056532	-0.006036308	0.010149371	0
K00554	trmD	tRNA (guanine37-N1)-methyltransferase [EC:2.1.1.228]	53403.83	73947.65	69184.5	74848.51	83886.53	51530.67	44599.03	35884.51	78333.35	34713.12	44149.31	36354.05	67800.28167	45672.22833	22128.05333	-0.043671315	0.559440559	0.531468531	0.699300699	-0.440559441	-0.174825175	0.892800448	0.06274872	0.079302939	0.014539312	0.15421575	0.588259895	NO	NO	NO	NO	0.041126	8.667	4.333	4.333	5	0.182518	0.068231419	0.002938629	0.06652638	0.003479412	0.422605771	0.422605771	0.00170504	-0.002850415	0.006260495	0
K00555	TRMT1, trm1	tRNA (guanine26-N2/guanine27-N2)-dimethyltransferase [EC:2.1.1.215 2.1.1.216]	1721	3010	3710	4272	4665	3620	678	684	5671	2156	2187	1769	3499.666667	2190.833333	1308.833333	0.131013944	0.223776224	0.20979021	0.51048951	-0.461538462	0.335664336	0.684848714	0.48491114	0.513512513	0.09360538	0.133836316	0.286690914	NO	NO	NO	NO	0.179654	8	5	3	9	0.34514	0.003511058	0.000817441	0.003007505	0.001486674	0.526097185	0.526097185	0.000503553	-0.00125515	0.002262256	0
K00556	trmH	tRNA (guanosine-2'-O-)-methyltransferase [EC:2.1.1.34]	1744.08	3675.11	3470.87	2351.5	2899.2	2009.63	2481.84	2120.7	3997.57	1295.94	2383.32	2208.81	2691.731667	2414.696667	277.035	-0.305699203	0.286713287	0.202797203	0.307692308	-0.72027972	-0.265734266	0.333893136	0.366408456	0.528100237	0.330862674	0.011020519	0.403976659	NO	NO	NO	NO	0.818182	6.833	6.167	0.6667	16	0.909095	0.002684409	0.000443718	0.003507955	0.000455433	0.015949425	0.015949425	-0.000823546	-0.001457199	-0.000189893	0
K00557	trmA	tRNA (uracil-5-)-methyltransferase [EC:2.1.1.35]	525.32	630.65	707.42	950.23	1366.69	1597.06	440.28	252.6	1094.12	243.45	1370.38	459	962.895	643.305	319.59	0.480384461	0.58041958	0.314685315	0.496503497	-0.286713287	0.167832168	0.113937412	0.052086242	0.319471913	0.104092833	0.366408456	0.603727651	NO	NO	NO	NO	0.179654	8	5	3	9	0.34514	0.001006996	0.000518175	0.000891592	0.000507033	0.729279712	0.729279712	0.000115404	-0.000607046	0.000837854	0
K00558	DNMT1, dcm	DNA (cytosine-5)-methyltransferase 1 [EC:2.1.1.37]	17720.82	30002.8	31874.45	23859.53	27990.17	19378.09	19315.53	14811.24	26876.52	11873.19	18896.65	13143.11	25137.64333	17486.04	7651.603333	0.043671315	0.566433566	0.566433566	0.755244755	-0.587412587	-0.195804196	0.892800448	0.059034148	0.059034148	0.006596543	0.048844858	0.542873521	NO	NO	NO	NO	0.041126	8.667	4.333	4.333	5	0.182518	0.025189842	0.002369293	0.025605087	0.001430158	0.745646619	0.745646619	-0.000415245	-0.003256233	0.002425743	0
K00559	E2.1.1.41, SMT1, ERG6	sterol 24-C-methyltransferase [EC:2.1.1.41]	51	30	4	2	0	0	0	0	9	0	2	6	14.5	2.833333333	11.66666667	-0.317580908	0.130766514	-0.123501708	0.145296127	-0.494006832	-0.167090546	0.314462261	0.685416956	0.702166774	0.652310713	0.102596107	0.603728239	NO	NO	NO	NO	0.512987	7.25	5.75	1.5	13.5	0.678357	1.67131E-05	2.44687E-05	3.66973E-06	4.42854E-06	0.290596376	0.290596376	1.30433E-05	-1.50228E-05	4.11094E-05	0
K00560	thyA, TYMS	thymidylate synthase [EC:2.1.1.45]	20502.51	28625.45	29760.53	26423.15	31219.2	20481.33	21950.15	15394.41	33714.28	11803.5	21167.01	14304.17	26168.695	19722.25333	6446.441667	-0.218356573	0.447552448	0.377622378	0.545454545	-0.587412587	-0.286713287	0.49536676	0.147205378	0.227443132	0.070678905	0.048844858	0.366408456	NO	NO	NO	NO	0.24026	7.833	5.167	2.667	10	0.412558	0.026362496	0.000721454	0.028262903	0.002078737	0.100205195	0.100205195	-0.001900407	-0.004290699	0.000489885	0
K00561	ermC, ermA	23S rRNA (adenine-N6)-dimethyltransferase [EC:2.1.1.184]	1229.08	1996.17	2749.42	1444.68	1873.18	953.67	1978.09	1749.26	2680.57	612.09	2657.48	1271.12	1707.7	1824.768333	-117.0683333	-0.393041832	0.153846154	0.006993007	0.132867133	-0.734265734	-0.321678322	0.206255757	0.635139955	0.991230036	0.683365534	0.009052097	0.308312361	NO	NO	YES	NO	0.937229	6.333	6.667	-0.3333	17	0.989488	0.001687291	0.000401513	0.002619854	0.000776055	0.046110759	0.046110759	-0.000932563	-0.001844276	-2.0851E-05	0
K00563	rlmA1	23S rRNA (guanine745-N1)-methyltransferase [EC:2.1.1.187]	4605.3	8343.93	10401.07	5938.3	6358.21	4044.73	5996.28	4377.62	7549.76	2102.44	6651.66	3597.43	6615.256667	5045.865	1569.391667	-0.305699203	0.433566434	0.20979021	0.447552448	-0.762237762	-0.426573427	0.333893136	0.161446426	0.513512513	0.147205378	0.005897476	0.168899525	NO	NO	NO	NO	0.393939	7.5	5.5	2	12	0.567221	0.006562903	0.001503075	0.007252546	0.001618029	0.501008844	0.501008844	-0.000689643	-0.002891877	0.001512591	0
K00564	rsmC	16S rRNA (guanine1207-N2)-methyltransferase [EC:2.1.1.172]	3253.59	6811.04	8446.26	4971.73	6597.52	5852.84	4967.88	3767.52	6982.54	1929.25	6120.23	3633.82	5988.83	4566.873333	1421.956667	0.043671315	0.405594406	0.27972028	0.48951049	-0.692307692	-0.06993007	0.892800448	0.192612184	0.378709234	0.109632452	0.015877693	0.834447145	NO	NO	NO	NO	0.309524	7.667	5.333	2.333	11	0.490039	0.006012611	0.001311094	0.006572283	0.001400597	0.528969518	0.528969518	-0.000559672	-0.002472495	0.001353151	0
K00566	mnmA, trmU	tRNA-uridine 2-sulfurtransferase [EC:2.8.1.13]	53774.74	74231.31	69341.25	75035.09	84069.98	51731.17	44913.54	35930.77	78273.41	34809.32	44132.3	36410.21	68030.59	45744.925	22285.665	-0.043671315	0.559440559	0.531468531	0.699300699	-0.440559441	-0.174825175	0.892800448	0.06274872	0.079302939	0.014539312	0.15421575	0.588259895	NO	NO	NO	NO	0.041126	8.667	4.333	4.333	5	0.182518	0.06847859	0.002979405	0.066652448	0.003464179	0.39295209	0.39295209	0.001826142	-0.002740688	0.006392971	0
K00567	ogt, MGMT	methylated-DNA-[protein]-cysteine S-methyltransferase [EC:2.1.1.63]	61600.43	86000.23	87725.56	86544.93	94992.55	57643.06	55412.13	44961.69	94731.9	38683.68	55385.91	42066.13	79084.46	55206.90667	23877.55333	-0.043671315	0.51048951	0.496503497	0.671328671	-0.454545455	-0.160839161	0.892800448	0.09360538	0.104092833	0.020441878	0.140413038	0.619356169	NO	NO	NO	NO	0.041126	8.667	4.333	4.333	5	0.182518	0.079392524	0.001994342	0.079996591	0.001280538	0.583440247	0.583440247	-0.000604067	-0.003022353	0.001814219	0
K00568	ubiG	2-polyprenyl-6-hydroxyphenyl methylase / 3-demethylubiquinone-9 3-methyltransferase [EC:2.1.1.222 2.1.1.64]	13107.63	17850.05	18073.09	15935.88	20073.75	13548.55	14639.95	10108.55	22520.97	7662.38	12943.98	8892.62	16431.49167	12794.74167	3636.75	-0.043671315	0.475524476	0.503496503	0.629370629	-0.461538462	-0.202797203	0.892800448	0.121319356	0.09875157	0.03239475	0.133836316	0.528100237	NO	NO	NO	NO	0.132035	8.167	4.833	3.333	8	0.302385	0.016606629	0.000864982	0.018250715	0.001520479	0.069074837	0.069074837	-0.001644086	-0.003450894	0.000162722	0
K00569	TPMT, tpmT	thiopurine S-methyltransferase [EC:2.1.1.67]	564.93	898.99	911.41	1033.52	1110.48	931.88	501.79	415.27	1672.53	312.95	732.43	412.73	908.535	674.6166667	233.9183333	0.218356573	0.496503497	0.496503497	0.657342657	-0.342657343	0.013986014	0.49536676	0.104092833	0.104092833	0.023981083	0.276230513	0.973693904	NO	NO	NO	NO	0.093074	8.333	4.667	3.667	7	0.260869	0.000920129	0.00015259	0.000895902	0.000274169	0.867301702	0.867301702	2.42278E-05	-0.000300611	0.000349066	0
K00570	pmtA	phosphatidylethanolamine/phosphatidyl-N-methylethanolamine N-methyltransferase [EC:2.1.1.17 2.1.1.71]	12863.6	15358.58	15144.15	17446.32	21789.68	12062.52	10835.1	9821.01	21093.28	8138.52	11033.68	7957.29	15777.475	11479.81333	4297.661667	-0.043671315	0.566433566	0.475524476	0.706293706	-0.454545455	-0.223776224	0.892800448	0.059034148	0.121319356	0.013286114	0.140413038	0.48491114	NO	NO	NO	NO	0.041126	8.667	4.333	4.333	5	0.182518	0.015882198	0.001591906	0.016483341	0.001195524	0.516025947	0.516025947	-0.000601142	-0.00260602	0.001403735	0
K00571	E2.1.1.72	site-specific DNA-methyltransferase (adenine-specific) [EC:2.1.1.72]	19565.61	33359.31	34290.93	30761.34	37950.75	26182.96	14418.61	13320.76	40311.93	16047.92	22195.33	17091.76	30351.81667	20564.385	9787.431667	0.043671315	0.412587413	0.244755245	0.573426573	-0.608391608	0.125874126	0.892800448	0.184480685	0.443504276	0.055481324	0.040002049	0.699712221	NO	NO	NO	NO	0.093074	8.333	4.667	3.667	7	0.260869	0.030437253	0.002660998	0.029425914	0.005360207	0.716229195	0.716229195	0.00101134	-0.00526088	0.007283559	0
K00573	E2.1.1.77, pcm	protein-L-isoaspartate(D-aspartate) O-methyltransferase [EC:2.1.1.77]	53765.47	73438.09	72963.43	72908.17	83820.56	51706.6	48917.07	38823.42	83987.93	34206.09	47817.46	37295.01	68100.38667	48507.83	19592.55667	-0.043671315	0.552447552	0.461538462	0.657342657	-0.496503497	-0.244755245	0.892800448	0.066629001	0.133836316	0.023981083	0.104092833	0.443504276	NO	NO	NO	NO	0.064935	8.5	4.5	4	6	0.221819	0.068523085	0.00176666	0.070225699	0.001474194	0.129983283	0.129983283	-0.001702613	-0.004005397	0.00060017	0
K00574	cfa	cyclopropane-fatty-acyl-phospholipid synthase [EC:2.1.1.79]	53017.56	72365.63	85274.98	72797.64	74539.73	52382.96	56209.55	41899.76	77161.92	30921.71	49081.47	33632.78	68396.41667	48151.19833	20245.21833	-0.131013944	0.391608392	0.503496503	0.65034965	-0.475524476	-0.188811189	0.684848714	0.209564352	0.09875157	0.025911517	0.121319356	0.557827775	NO	NO	NO	NO	0.093074	8.333	4.667	3.667	7	0.260869	0.068861243	0.004058281	0.069875324	0.005630758	0.751292726	0.751292726	-0.001014081	-0.00802522	0.005997058	0
K00575	cheR	chemotaxis protein methyltransferase CheR [EC:2.1.1.80]	52595.97	68052.35	78369.13	71337.72	73184.86	56017.41	48780.83	38861.26	72959.59	32019.88	46016.34	36015.54	66592.90667	45775.57333	20817.33333	0.043671315	0.482517483	0.545454545	0.727272727	-0.468531469	-0.076923077	0.892800448	0.115373605	0.070678905	0.010000917	0.127472653	0.817283291	NO	NO	NO	NO	0.025974	8.833	4.167	4.667	4	0.182518	0.06743668	0.003917276	0.067027838	0.00231152	0.845656826	0.845656826	0.000408842	-0.004271239	0.005088923	0
K00577	mtrA	tetrahydromethanopterin S-methyltransferase subunit A [EC:2.1.1.86]	1638	2778	3518	3273	4568	3359	628	626	5357	2074	2182	1452	3189	2053.166667	1135.833333	0.218356573	0.321678322	0.223776224	0.545454545	-0.41958042	0.300699301	0.49536676	0.308312361	0.48491114	0.070678905	0.176577011	0.342483375	YES	NO	NO	NO	0.132035	8.167	4.833	3.333	8	0.302385	0.003201521	0.00074561	0.002803168	0.001425678	0.595843733	0.595843733	0.000398353	-0.001278434	0.00207514	0
K00586	DPH5	diphthine methyl ester synthase [EC:2.1.1.314]	1721	3010	3710	4272	4665	3620	678	684	5671	2156	2187	1769	3499.666667	2190.833333	1308.833333	0.131013944	0.223776224	0.20979021	0.51048951	-0.461538462	0.335664336	0.684848714	0.48491114	0.513512513	0.09360538	0.133836316	0.286690914	NO	NO	NO	NO	0.179654	8	5	3	9	0.34514	0.003511058	0.000817441	0.003007505	0.001486674	0.526097185	0.526097185	0.000503553	-0.00125515	0.002262256	0
K00587	ICMT, STE14	protein-S-isoprenylcysteine O-methyltransferase [EC:2.1.1.100]	4	9	0	6	3	0	6	0	29	0	8	4	3.666666667	7.833333333	-4.166666667	-0.356938988	0.267918662	0.039294737	0.135745455	-0.39651962	-0.435814357	0.254715753	0.399832469	0.903496918	0.674011575	0.201909868	0.15671212	NO	NO	NO	NO	0.666667	6	7	-1	15	0.819058	3.63141E-06	3.07513E-06	8.74122E-06	8.42627E-06	0.247648038	0.247648038	-5.10981E-06	-1.48102E-05	4.59061E-06	0
K00588	E2.1.1.104	caffeoyl-CoA O-methyltransferase [EC:2.1.1.104]	4521.84	7624.02	9587.71	6037.72	6838.05	4577.06	5036.81	4177.62	8250.19	2416.6	6729.69	3800.56	6531.066667	5068.578333	1462.488333	-0.131013944	0.447552448	0.307692308	0.552447552	-0.706293706	-0.230769231	0.684848714	0.147205378	0.330862674	0.066629001	0.013286114	0.470905694	NO	NO	NO	NO	0.24026	7.833	5.167	2.667	10	0.412558	0.006509947	0.001054727	0.007260451	0.001323645	0.345935946	0.345935946	-0.000750504	-0.002448448	0.000947439	0
K00590	E2.1.1.113	site-specific DNA-methyltransferase (cytosine-N4-specific) [EC:2.1.1.113]	98.75	322.67	965	143.75	131.5	365.5	145.5	61	385	47	432	225.5	337.8616667	216	121.8616667	0.218356573	0.216783217	0.083916084	0.251748252	-0.503496503	0.174825175	0.49536676	0.499114748	0.800197518	0.430115289	0.09875157	0.588259895	NO	NO	NO	NO	0.818182	6.833	6.167	0.6667	16	0.909095	0.000336723	0.000269959	0.000298086	0.000184084	0.797533396	0.797533396	3.86379E-05	-0.000292935	0.000370211	0
K00594	xyoA, aldO	alditol oxidase [EC:1.1.3.41]	3667.21	6838.73	8059.42	4818.35	5202.54	3064.53	5698.81	3958.27	6130.53	1602.82	5905.69	2769.58	5275.13	4344.283333	930.8466667	-0.305699203	0.363636364	0.216783217	0.398601399	-0.72027972	-0.447552448	0.333893136	0.246255228	0.499114748	0.200972976	0.011020519	0.147205378	NO	NO	NO	NO	0.588745	7.167	5.833	1.333	14	0.731391	0.005222483	0.001172614	0.006240147	0.001775965	0.313836291	0.313836291	-0.001017665	-0.003183479	0.00114815	0
K00595	cobL	precorrin-6Y C5,15-methyltransferase (decarboxylating) [EC:2.1.1.132]	14085.66	20852.09	26885.76	18601.04	19603.71	14301.78	17134.94	13062.58	21056.59	8249.81	16366.85	9258.09	19055.00667	14188.14333	4866.863333	-0.131013944	0.426573427	0.433566434	0.622377622	-0.622377622	-0.237762238	0.684848714	0.168899525	0.161446426	0.034800123	0.034800123	0.457102207	NO	NO	NO	NO	0.179654	8	5	3	9	0.34514	0.019120975	0.002434553	0.020643604	0.00301805	0.401421572	0.401421572	-0.00152263	-0.005410045	0.002364786	0
K00596	E4.1.1.64	2,2-dialkylglycine decarboxylase (pyruvate) [EC:4.1.1.64]	3357.74	5352.45	7131.34	4172.34	4396.09	2268.33	3819.58	2407.01	4507.59	1385.17	4074.91	1951.59	4446.381667	3024.308333	1422.073333	-0.305699203	0.433566434	0.335664336	0.573426573	-0.755244755	-0.370629371	0.333893136	0.161446426	0.286690914	0.055481324	0.006596543	0.236732214	NO	NO	NO	NO	0.179654	8	5	3	9	0.34514	0.004397413	0.001092676	0.004331719	0.000993775	0.922759463	0.922759463	6.56938E-05	-0.001407856	0.001539244	0
K00598	tam	trans-aconitate 2-methyltransferase [EC:2.1.1.144]	11559.88	17808.08	23125.94	14756.74	13890.77	9790.87	15324.07	11565.64	16640.32	5953.15	12834.99	7612.84	15155.38	11655.16833	3500.211667	-0.305699203	0.328671329	0.412587413	0.524475524	-0.608391608	-0.440559441	0.333893136	0.297385078	0.184480685	0.083884587	0.040002049	0.15421575	NO	NO	NO	NO	0.393939	7.5	5.5	2	12	0.567221	0.015146896	0.00296823	0.016978177	0.003449727	0.389846577	0.389846577	-0.001831281	-0.0063798	0.002717238	0
K00600	glyA, SHMT	glycine hydroxymethyltransferase [EC:2.1.2.1]	64011.09	91701.34	92928.47	89952.86	99960.22	61878.58	56068.07	44192.02	95795.71	40501.93	57889.45	43522.71	83405.42667	56328.315	27077.11167	-0.043671315	0.559440559	0.41958042	0.65034965	-0.552447552	-0.181818182	0.892800448	0.06274872	0.176577011	0.025911517	0.066629001	0.572958221	YES	NO	NO	NO	0.041126	8.667	4.333	4.333	5	0.182518	0.083737049	0.001447915	0.081759418	0.001941859	0.100308889	0.100308889	0.001977631	-0.000462936	0.004418199	0
K00601	E2.1.2.2	phosphoribosylglycinamide formyltransferase [EC:2.1.2.2]	74	205	423	169	145	308	335	238	97	84	162	123	220.6666667	173.1666667	47.5	0.305699203	0.202797203	0.573426573	0.370629371	-0.048951049	-0.132867133	0.333893136	0.528100237	0.055481324	0.236732214	0.886335109	0.683365534	NO	NO	NO	NO	0.588745	7.167	5.833	1.333	14	0.731391	0.000225192	0.000121034	0.000270421	0.000136636	0.591886317	0.591886317	-4.52286E-05	-0.000227474	0.000137017	0
K00602	purH	phosphoribosylaminoimidazolecarboxamide formyltransferase / IMP cyclohydrolase [EC:2.1.2.3 3.5.4.10]	55739.04	76739.26	73028.08	77506.37	86842.71	53822.56	46325.83	37395.48	81047.19	35656.89	47058.93	37544.45	70613.00333	47504.795	23108.20833	-0.043671315	0.566433566	0.475524476	0.685314685	-0.496503497	-0.153846154	0.892800448	0.059034148	0.121319356	0.017305023	0.104092833	0.635139955	NO	NO	NO	NO	0.041126	8.667	4.333	4.333	5	0.182518	0.071081022	0.002650468	0.069170102	0.003048271	0.31549203	0.31549203	0.00191092	-0.002124736	0.005946575	0
K00603	fctD	glutamate formiminotransferase [EC:2.1.2.5]	12742.71	14670.25	18131.46	19049.79	17417.93	13438	10436.5	8383.25	15670.78	8262.64	8863.79	7230.08	15908.35667	9807.84	6100.516667	0.043671315	0.461538462	0.65034965	0.839160839	-0.370629371	-0.104895105	0.892800448	0.133836316	0.025911517	0.001191874	0.236732214	0.749479043	NO	NO	NO	NO	0.015152	9	4	5	3	0.182518	0.0161311	0.00149921	0.014476414	0.001457412	0.107245245	0.107245245	0.001654686	-0.000428982	0.003738354	0
K00604	MTFMT, fmt	methionyl-tRNA formyltransferase [EC:2.1.2.9]	55907.78	78184.59	75245.75	78267.8	87511.42	54490.89	49571.06	39145.27	84103.83	36602.25	47791.79	39174.08	71601.37167	49398.04667	22203.325	-0.043671315	0.559440559	0.531468531	0.699300699	-0.440559441	-0.174825175	0.892800448	0.06274872	0.079302939	0.014539312	0.15421575	0.588259895	NO	NO	NO	NO	0.041126	8.667	4.333	4.333	5	0.182518	0.072033024	0.002152742	0.071913099	0.00280552	0.941147409	0.941147409	0.000119925	-0.00343607	0.00367592	0
K00605	gcvT, AMT	aminomethyltransferase [EC:2.1.2.10]	65844.87	92046.82	86775.67	92084.8	104152.07	59865.75	52199.28	42115.34	95232.07	41611.9	52261.42	43412.49	83461.66333	54472.08333	28989.58	-0.043671315	0.566433566	0.475524476	0.685314685	-0.496503497	-0.153846154	0.892800448	0.059034148	0.121319356	0.017305023	0.104092833	0.635139955	YES	NO	NO	NO	0.041126	8.667	4.333	4.333	5	0.182518	0.083755085	0.004077339	0.079162858	0.004887835	0.138749928	0.138749928	0.004592228	-0.001778151	0.010962607	0
K00606	panB	3-methyl-2-oxobutanoate hydroxymethyltransferase [EC:2.1.2.11]	48417.99	64852.42	64263.59	67634.48	74099.26	49741.14	42311.58	34172.78	70639.28	32789.99	40451.91	32210.05	61501.48	42095.93167	19405.54833	0.043671315	0.566433566	0.566433566	0.741258741	-0.377622378	-0.188811189	0.892800448	0.059034148	0.059034148	0.00817064	0.227443132	0.557827775	NO	NO	NO	NO	0.041126	8.667	4.333	4.333	5	0.182518	0.062098232	0.00236657	0.061512368	0.003305614	0.754585558	0.754585558	0.000585864	-0.003522914	0.004694641	0
K00609	pyrB, PYR2	aspartate carbamoyltransferase catalytic subunit [EC:2.1.3.2]	55144.98	76758.01	72940	79013.34	88723.93	55160.6	45524.69	36727.52	83607.19	36823.29	46173.14	37993.55	71290.14333	47808.23	23481.91333	0.043671315	0.559440559	0.482517483	0.713286713	-0.461538462	-0.055944056	0.892800448	0.06274872	0.115373605	0.012114395	0.133836316	0.868980339	NO	NO	NO	NO	0.041126	8.667	4.333	4.333	5	0.182518	0.071732377	0.003011359	0.069486818	0.004502237	0.378836369	0.378836369	0.002245559	-0.00326031	0.007751427	0
K00610	pyrI	aspartate carbamoyltransferase regulatory subunit	2212.77	3619.09	4138.23	4633.2	5234.53	4030.57	1056.31	917.89	6023.14	2345.04	2360.99	1957.39	3978.065	2443.46	1534.605	0.131013944	0.300699301	0.265734266	0.58041958	-0.41958042	0.258741259	0.684848714	0.342483375	0.403976659	0.052086242	0.176577011	0.416938427	NO	NO	NO	NO	0.132035	8.167	4.833	3.333	8	0.302385	0.004003161	0.000771147	0.003383538	0.001428848	0.419276769	0.419276769	0.000619623	-0.001066845	0.00230609	0
K00611	OTC, argF, argI	ornithine carbamoyltransferase [EC:2.1.3.3]	51915.69	71673.79	70015.53	74182.1	82408.4	51163.51	42748.68	34677.74	78148.03	33597.29	44689.44	35347.6	66893.17	44868.13	22025.04	-0.043671315	0.566433566	0.475524476	0.685314685	-0.496503497	-0.153846154	0.892800448	0.059034148	0.121319356	0.017305023	0.104092833	0.635139955	NO	NO	NO	NO	0.041126	8.667	4.333	4.333	5	0.182518	0.06728568	0.002262505	0.065126362	0.003362477	0.264794955	0.264794955	0.002159318	-0.001958151	0.006276788	0
K00612	E2.1.3.-; carbamoyltransferase [EC:2.1.3.-]	0	17050.54	24117.06	23541.74	24844.92	26773.41	13376.49	15032.63	13573.54	26092.07	10513.24	15115.21	11844.68	21617.36	15361.895	6255.465	-0.305699203	0.48951049	0.377622378	0.566433566	-0.58041958	-0.363636364	0.333893136	0.109632452	0.227443132	0.059034148	0.052086242	0.246255228	NO	NO	NO	NO	0.132035	8.167	4.833	3.333	8	0.302385	0.021558735	0.001939829	0.022336319	0.001062742	0.455164411	0.455164411	-0.000777584	-0.003071321	0.001516154	0
K00613	GATM	glycine amidinotransferase [EC:2.1.4.1]	143.63	314.12	469.4	207.58	134.84	112.01	400.14	267.18	294.69	127.01	167.34	166.89	230.2633333	237.2083333	-6.945	-0.480384461	-0.062937063	0.174825175	0.132867133	-0.461538462	-0.440559441	0.113937412	0.851681911	0.588259895	0.683365534	0.133836316	0.15421575	NO	NO	NO	NO	0.818182	6.167	6.833	-0.6667	16	0.909095	0.000226265	0.000103407	0.000352953	0.000123949	0.110771069	0.110771069	-0.000126688	-0.000288239	3.48625E-05	0
K00615	E2.2.1.1, tktA, tktB	transketolase [EC:2.2.1.1]	91651.27	131775.9	123956.93	130009.58	148959.41	88817.35	81601.62	64504.38	141592.94	60164.79	81090.65	62907.19	119195.0733	81976.92833	37218.145	-0.043671315	0.608391608	0.524475524	0.699300699	-0.468531469	-0.272727273	0.892800448	0.040002049	0.083884587	0.014539312	0.127472653	0.391232746	YES	NO	NO	NO	0.041126	8.667	4.333	4.333	5	0.182518	0.11966511	0.004732508	0.118895005	0.003843073	0.783586169	0.783586169	0.000770106	-0.005339516	0.006879727	0
K00616	E2.2.1.2, talA, talB	transaldolase [EC:2.2.1.2]	58166.83	80172.07	80256.94	82902.94	94272.59	59606.34	47367.38	38206.07	87894.41	37347.61	53317.26	39499.56	75896.285	50605.38167	25290.90333	0.043671315	0.524475524	0.496503497	0.692307692	-0.468531469	-0.041958042	0.892800448	0.083884587	0.104092833	0.015877693	0.127472653	0.903738836	YES	NO	NO	NO	0.041126	8.667	4.333	4.333	5	0.182518	0.07637498	0.002425522	0.07333424	0.004134221	0.193446701	0.193446701	0.00304074	-0.001894151	0.007975632	0
K00619	argA	amino-acid N-acetyltransferase [EC:2.3.1.1]	13555.38	23192.41	18561.89	20140.02	25899.9	11007.42	11081.94	9288.2	23760.49	8288.6	13262.89	11100.24	18726.17	12797.06	5929.11	-0.305699203	0.482517483	0.27972028	0.51048951	-0.685314685	-0.223776224	0.333893136	0.115373605	0.378709234	0.09360538	0.017305023	0.48491114	NO	NO	NO	NO	0.132035	8.167	4.833	3.333	8	0.302385	0.018531491	0.002646715	0.01834201	0.0020005	0.901097482	0.901097482	0.000189482	-0.003150111	0.003529074	0
K00620	argJ	glutamate N-acetyltransferase / amino-acid N-acetyltransferase [EC:2.3.1.35 2.3.1.1]	47773.82	64608.55	60553.17	66755.79	75144.1	45199.38	39661.31	32535.04	69317.08	30895.81	39431.72	31725.22	60005.80167	40594.36333	19411.43833	-0.043671315	0.566433566	0.545454545	0.706293706	-0.426573427	-0.230769231	0.892800448	0.059034148	0.070678905	0.013286114	0.168899525	0.470905694	NO	NO	NO	NO	0.041126	8.667	4.333	4.333	5	0.182518	0.060385444	0.003081402	0.059156771	0.002872724	0.529075151	0.529075151	0.001228673	-0.002971966	0.005429313	0
K00621	GNPNAT1, GNA1	glucosamine-phosphate N-acetyltransferase [EC:2.3.1.4]	1670	2837.75	3555	4230.75	4568	3431	656.75	631	5509	2120	2052	1631	3382.083333	2099.958333	1282.125	0.131013944	0.251748252	0.258741259	0.573426573	-0.370629371	0.293706294	0.684848714	0.430115289	0.416938427	0.055481324	0.236732214	0.354332534	NO	NO	NO	NO	0.132035	8.167	4.833	3.333	8	0.302385	0.003388741	0.000793174	0.002875056	0.001459535	0.509530551	0.509530551	0.000513686	-0.001210425	0.002237796	0
K00622	nat	arylamine N-acetyltransferase [EC:2.3.1.5]	185.5	91.25	200	212.25	100	170.5	166	156.75	104.5	50.25	192.75	86	159.9166667	126.0416667	33.875	0.131013944	0.230769231	0.433566434	0.475524476	-0.020979021	-0.13986014	0.684848714	0.470905694	0.161446426	0.121319356	0.956169155	0.667150536	NO	NO	NO	NO	0.24026	7.833	5.167	2.667	10	0.412558	0.000169011	6.27226E-05	0.000191404	7.69137E-05	0.625260422	0.625260422	-2.23928E-05	-0.000121832	7.70469E-05	0
K00624	E2.3.1.7	carnitine O-acetyltransferase [EC:2.3.1.7]	596	1022.41	2655.84	892.09	935.26	481.33	889.09	574.67	579.92	337.67	609.58	342.59	1097.155	555.5866667	541.5683333	-0.305699203	0.573426573	0.517482517	0.671328671	-0.636363636	-0.51048951	0.333893136	0.055481324	0.088650879	0.020441878	0.030114265	0.09360538	NO	NO	NO	NO	0.064935	8.5	4.5	4	6	0.221819	0.00106263	0.000600004	0.000834559	0.000250299	0.459651859	0.459651859	0.000228071	-0.000465956	0.000922098	0
K00625	E2.3.1.8, pta	phosphate acetyltransferase [EC:2.3.1.8]	9606.13	9218.07	12241.85	12347.33	11553.7	8869.15	8368.77	7108.48	10882.84	6183.91	7191.83	5783.64	10639.37167	7586.578333	3052.793333	-0.043671315	0.433566434	0.594405594	0.79020979	-0.335664336	-0.146853147	0.892800448	0.161446426	0.0457531	0.003616814	0.286690914	0.651073351	YES	NO	NO	NO	0.015152	9	4	5	3	0.182518	0.010849903	0.001320254	0.011344445	0.001277962	0.560700281	0.560700281	-0.000494542	-0.002325748	0.001336664	0
K00626	E2.3.1.9, atoB	acetyl-CoA C-acetyltransferase [EC:2.3.1.9]	167502.16	244258.05	255500.1	240257.76	257557.36	171826.75	171087.8	129742.58	260573.74	105671.63	156328.51	114768	222817.03	156362.0433	66454.98667	0.043671315	0.496503497	0.51048951	0.657342657	-0.454545455	-0.13986014	0.892800448	0.104092833	0.09360538	0.023981083	0.140413038	0.667150536	YES	NO	NO	NO	0.093074	8.333	4.667	3.667	7	0.260869	0.223985493	0.00423723	0.22662841	0.007865591	0.527662854	0.527662854	-0.002642916	-0.011924646	0.006638813	0
K00627	DLAT, aceF, pdhC	pyruvate dehydrogenase E2 component (dihydrolipoamide acetyltransferase) [EC:2.3.1.12]	65372.12	90367.27	102382.14	87427.61	92295.98	61456.12	62021.27	48513.71	90399.31	39029.55	59488.42	42693.18	83216.87333	57024.24	26192.63333	-0.131013944	0.496503497	0.482517483	0.671328671	-0.538461538	-0.237762238	0.684848714	0.104092833	0.115373605	0.020441878	0.074902287	0.457102207	YES	NO	NO	NO	0.041126	8.667	4.333	4.333	5	0.182518	0.083678244	0.004505437	0.083280599	0.003426256	0.878520307	0.878520307	0.000397645	-0.005297564	0.006092854	0
K00630	ATS1	glycerol-3-phosphate O-acyltransferase [EC:2.3.1.15]	0	17	15	0	67	10	0	0	0	7	5	3	18.16666667	2.5	15.66666667	0.226416706	0.43506827	0.058009103	0.319050065	-0.456821684	0.174027308	0.479173838	0.157504015	0.8578818	0.312104065	0.135449958	0.588558896	NO	NO	NO	NO	0.166667	8	5	3	9	0.34514	1.6491E-05	1.90273E-05	4.56784E-06	5.33299E-06	0.22771445	0.22771445	1.19231E-05	-9.90101E-06	3.37473E-05	0
K00631	plsB	glycerol-3-phosphate O-acyltransferase [EC:2.3.1.15]	1780.72	3443.28	3273.74	2510.59	2820.91	2141.87	1966.77	1370.41	4165.26	1134.33	2331.54	1910.97	2661.851667	2146.546667	515.305	-0.043671315	0.440559441	0.342657343	0.573426573	-0.692307692	-0.097902098	0.892800448	0.15421575	0.276230513	0.055481324	0.015877693	0.766288456	NO	NO	NO	NO	0.24026	7.833	5.167	2.667	10	0.412558	0.002669521	0.000334814	0.003023532	0.000516097	0.231829317	0.231829317	-0.000354011	-0.000981106	0.000273084	0
K00632	fadA, fadI	acetyl-CoA acyltransferase [EC:2.3.1.16]	55782.59	78607.7	83177.12	79790.32	81698.47	55687.14	52717.03	40149.59	78965.38	35354.44	48573.04	38791.45	72457.22333	49091.82167	23365.40167	-0.043671315	0.48951049	0.566433566	0.755244755	-0.475524476	-0.13986014	0.892800448	0.109632452	0.059034148	0.006596543	0.121319356	0.667150536	NO	NO	NO	NO	0.015152	9	4	5	3	0.182518	0.072939701	0.001947996	0.071843801	0.002340007	0.44022935	0.44022935	0.001095901	-0.001951598	0.0041434	0
K00633	lacA	galactoside O-acetyltransferase [EC:2.3.1.18]	330.16	565.36	335.64	284.13	472.52	375.59	632.89	248.89	551.45	154.53	286.03	189.21	393.9	343.8333333	50.06666667	0.131013944	0.664335664	0.538461538	0.503496503	-0.174825175	-0.48951049	0.684848714	0.022159207	0.074902287	0.09875157	0.588259895	0.109632452	NO	NO	NO	NO	0.393939	7.5	5.5	2	12	0.567221	0.000402816	9.368E-05	0.000483697	0.00018852	0.417491399	0.417491399	-8.08813E-05	-0.000301497	0.000139734	0
K00634	ptb	phosphate butyryltransferase [EC:2.3.1.19]	1112.71	1893.33	1512.99	1517.6	2664.36	2657.88	1012.31	679.76	1839.99	507.76	1911.92	928.84	1893.145	1146.763333	746.3816667	0.393041832	0.79020979	0.412587413	0.594405594	-0.377622378	-0.076923077	0.206255757	0.003616814	0.184480685	0.0457531	0.227443132	0.817283291	NO	NO	NO	NO	0.093074	8.333	4.667	3.667	7	0.260869	0.001954139	0.000741444	0.00163018	0.000540693	0.449860431	0.449860431	0.000323958	-0.000602154	0.001250071	0
K00635	E2.3.1.20	diacylglycerol O-acyltransferase [EC:2.3.1.20]	2650	5213	3436.5	3239.5	2779	2493.5	5925	2818.5	3721	940	2661.5	1772	3301.916667	2973	328.9166667	-0.305699203	0.27972028	0.475524476	0.405594406	-0.356643357	-0.608391608	0.333893136	0.378709234	0.121319356	0.192612184	0.256012537	0.040002049	NO	NO	NO	NO	0.818182	6.833	6.167	0.6667	16	0.909095	0.003343115	0.000759455	0.004288093	0.002025114	0.364164643	0.364164643	-0.000944978	-0.003278071	0.001388116	0
K00638	catB	chloramphenicol O-acetyltransferase type B [EC:2.3.1.28]	147.33	114.75	56	84.42	121.67	22	49.75	270.33	78.33	19	74.66	22	91.02833333	85.67833333	5.35	-0.349982911	0.378284293	0.189142146	0.192644779	-0.315236911	-0.661997513	0.264753258	0.225326753	0.55603285	0.548602519	0.318244998	0.019019456	NO	NO	YES	NO	0.331169	7.583	5.417	2.167	11.5	0.512217	9.35048E-05	5.2381E-05	0.000135326	0.000158687	0.59575243	0.59575243	-4.18217E-05	-0.000224128	0.000140485	0
K00639	kbl, GCAT	glycine C-acetyltransferase [EC:2.3.1.29]	31713.04	43162.97	41494.73	48197.63	53111.85	31754.19	23603.5	19483.62	50013.12	20663.51	26959.68	22668.46	41572.40167	27231.98167	14340.42	0.043671315	0.559440559	0.482517483	0.713286713	-0.461538462	-0.055944056	0.892800448	0.06274872	0.115373605	0.012114395	0.133836316	0.868980339	NO	NO	NO	NO	0.041126	8.667	4.333	4.333	5	0.182518	0.041764612	0.002706982	0.039321389	0.004067191	0.29339068	0.29339068	0.002443223	-0.002525273	0.00741172	0
K00640	cysE	serine O-acetyltransferase [EC:2.3.1.30]	42926.77	54277.88	55363.14	57865.65	63103.7	44289.75	38150.07	30672.57	60261.78	28239.2	35160.87	28460.07	52971.14833	36824.09333	16147.055	0.043671315	0.524475524	0.566433566	0.713286713	-0.398601399	-0.118881119	0.892800448	0.083884587	0.059034148	0.012114395	0.200972976	0.716184327	YES	NO	NO	NO	0.041126	8.667	4.333	4.333	5	0.182518	0.053662729	0.00287061	0.053971291	0.002710952	0.86477718	0.86477718	-0.000308562	-0.004244679	0.003627555	0
K00641	metX	homoserine O-acetyltransferase/O-succinyltransferase [EC:2.3.1.31 2.3.1.46]	27881.12	42414.32	45655.58	38184.98	44487.45	26566.91	30099.85	24246.55	46371.06	16949.47	26841.41	19259.71	37531.72667	27294.675	10237.05167	-0.218356573	0.412587413	0.398601399	0.573426573	-0.559440559	-0.27972028	0.49536676	0.184480685	0.200972976	0.055481324	0.06274872	0.378709234	NO	NO	NO	NO	0.179654	8	5	3	9	0.34514	0.03752667	0.00216858	0.039351205	0.00296418	0.294948624	0.294948624	-0.001824535	-0.00553024	0.00188117	0
K00643	E2.3.1.37, ALAS	5-aminolevulinate synthase [EC:2.3.1.37]	7159.68	8070.08	9462.82	8601.24	10263.35	7242.52	7323.1	5922.17	11116.61	4256.52	6386.84	4365.96	8466.615	6561.866667	1904.748333	-0.043671315	0.433566434	0.524475524	0.636363636	-0.41958042	-0.160839161	0.892800448	0.161446426	0.083884587	0.030114265	0.176577011	0.619356169	NO	NO	NO	NO	0.132035	8.167	4.833	3.333	8	0.302385	0.008599616	0.000685278	0.009467794	0.000814454	0.099032232	0.099032232	-0.000868178	-0.001933019	0.000196664	0
K00645	fabD	[acyl-carrier-protein] S-malonyltransferase [EC:2.3.1.39]	55205.2	76791.76	73235.77	76744.92	84610.24	52590.67	46353.55	38669.71	79649.88	35651.23	46231.54	37875.09	69863.09333	47405.16667	22457.92667	-0.043671315	0.608391608	0.524475524	0.699300699	-0.468531469	-0.272727273	0.892800448	0.040002049	0.083884587	0.014539312	0.127472653	0.391232746	NO	NO	NO	NO	0.041126	8.667	4.333	4.333	5	0.182518	0.070302398	0.002336279	0.069264376	0.003196028	0.571843174	0.571843174	0.001038022	-0.002956634	0.005032679	0
K00646	pksF	malonyl-ACP decarboxylase	68.7	127.4	81.43	40.71	58.3	65.54	117.07	29.17	96.77	21.5	48.1	94.37	73.68	67.83	5.85	-0.043671315	0.328671329	0.258741259	0.20979021	-0.27972028	-0.258741259	0.892800448	0.297385078	0.416938427	0.513512513	0.378709234	0.416938427	NO	NO	NO	NO	0.818182	6.833	6.167	0.6667	16	0.909095	7.5814E-05	2.66517E-05	9.88676E-05	5.3267E-05	0.414115237	0.414115237	-2.30536E-05	-8.54281E-05	3.93209E-05	0
K00647	fabB	3-oxoacyl-[acyl-carrier-protein] synthase I [EC:2.3.1.41]	9917.99	13301.71	12978.83	12256.02	16137.25	9954.51	10636.39	7340.59	19914.04	6277.66	9454.83	6893.54	12424.385	10086.175	2338.21	-0.043671315	0.524475524	0.517482517	0.643356643	-0.468531469	-0.258741259	0.892800448	0.083884587	0.088650879	0.027954553	0.127472653	0.416938427	NO	NO	NO	NO	0.132035	8.167	4.833	3.333	8	0.302385	0.012529246	0.000760901	0.014165043	0.0014925	0.063077416	0.063077416	-0.001635797	-0.0033866	0.000115005	0
K00648	fabH	3-oxoacyl-[acyl-carrier-protein] synthase III [EC:2.3.1.180]	64931.04	96059.87	98033.34	91353.38	101100.29	65487.86	61979.31	50094.11	102960.64	42751.18	63031.82	48781.74	86160.96333	61599.8	24561.16333	0.043671315	0.517482517	0.426573427	0.65034965	-0.524475524	-0.111888112	0.892800448	0.088650879	0.168899525	0.025911517	0.083884587	0.732775446	NO	NO	NO	NO	0.064935	8.5	4.5	4	6	0.221819	0.086543942	0.001644028	0.08961312	0.001705807	0.015940651	0.015940651	-0.003069179	-0.005430307	-0.000708051	0
K00651	metA	homoserine O-succinyltransferase/O-acetyltransferase [EC:2.3.1.46 2.3.1.31]	3623.35	4958.42	3915.83	4473.08	7141.37	5325.02	3779.37	2322.52	6338.42	1612.86	3897.62	2368.5	4906.178333	3386.548333	1519.63	0.305699203	0.643356643	0.524475524	0.657342657	-0.363636364	-0.020979021	0.333893136	0.027954553	0.083884587	0.023981083	0.246255228	0.956169155	NO	NO	NO	NO	0.093074	8.333	4.667	3.667	7	0.260869	0.005010894	0.001148141	0.004729143	0.000794927	0.662677693	0.662677693	0.000281751	-0.00113349	0.001696991	0
K00652	bioF	8-amino-7-oxononanoate synthase [EC:2.3.1.47]	46023.68	57534.2	66922.64	63361.49	63213.62	44013.32	40696.68	32874	61915.72	27737.21	38772.54	28432.54	56844.825	38404.78167	18440.04333	-0.043671315	0.454545455	0.594405594	0.783216783	-0.454545455	-0.132867133	0.892800448	0.140413038	0.0457531	0.00411545	0.140413038	0.683365534	NO	NO	NO	NO	0.015152	9	4	5	3	0.182518	0.057391301	0.002919402	0.056140856	0.002069079	0.454603377	0.454603377	0.001250444	-0.002368898	0.004869787	0
K00655	plsC	1-acyl-sn-glycerol-3-phosphate acyltransferase [EC:2.3.1.51]	97803.89	140299.21	136991.14	138803.92	153506.71	95774.63	88411.96	68041.89	145154.78	62611.4	85076.19	67790.52	127196.5833	86181.12333	41015.46	-0.043671315	0.608391608	0.524475524	0.699300699	-0.468531469	-0.272727273	0.892800448	0.040002049	0.083884587	0.014539312	0.127472653	0.391232746	NO	NO	NO	NO	0.041126	8.667	4.333	4.333	5	0.182518	0.127813703	0.002802592	0.125406525	0.00327012	0.24047646	0.24047646	0.002407178	-0.001897981	0.006712337	0
K00656	E2.3.1.54, pflD	formate C-acetyltransferase [EC:2.3.1.54]	2446.57	3850.91	5036.87	2795.76	3390.51	2961.31	2412.34	1254.75	3653.06	1147.13	2618.53	1815.75	3413.655	2150.26	1263.395	0.131013944	0.559440559	0.433566434	0.706293706	-0.629370629	-0.06993007	0.684848714	0.06274872	0.161446426	0.013286114	0.03239475	0.834447145	NO	NO	NO	NO	0.041126	8.667	4.333	4.333	5	0.182518	0.00344544	0.000637597	0.003061987	0.000549684	0.332943453	0.332943453	0.000383454	-0.000457867	0.001224774	0
K00657	speG, SAT	diamine N-acetyltransferase [EC:2.3.1.57]	2877.8	5429.41	5882.97	3668.85	4994.06	4126.12	4029.18	3359.3	4697.4	1317.4	5441.1	2506.97	4496.535	3558.558333	937.9766667	0.043671315	0.545454545	0.244755245	0.468531469	-0.685314685	-0.230769231	0.892800448	0.070678905	0.443504276	0.127472653	0.017305023	0.470905694	NO	NO	NO	NO	0.309524	7.667	5.333	2.333	11	0.490039	0.004527025	0.000756984	0.005170762	0.001580624	0.437871606	0.437871606	-0.000643737	-0.002487709	0.001200235	0
K00658	DLST, sucB	2-oxoglutarate dehydrogenase E2 component (dihydrolipoamide succinyltransferase) [EC:2.3.1.61]	51364.96	72321.21	69515.1	73081.15	82498.84	48380.57	45472.12	36194.31	78721.62	33094.6	44390.85	36338.71	66193.63833	45702.035	20491.60333	-0.043671315	0.559440559	0.531468531	0.699300699	-0.440559441	-0.174825175	0.892800448	0.06274872	0.079302939	0.014539312	0.15421575	0.588259895	YES	NO	NO	NO	0.041126	8.667	4.333	4.333	5	0.182518	0.066426073	0.002678655	0.066370324	0.002361226	0.972848328	0.972848328	5.57498E-05	-0.003509991	0.003621491	0
K00661	maa	maltose O-acetyltransferase [EC:2.3.1.79]	6682.6	11020.78	12962.85	8792.84	10630.01	8267.97	9465.47	5387.7	11294.7	3313.06	9133.45	4856.97	9726.175	7241.891667	2484.283333	-0.131013944	0.447552448	0.34965035	0.524475524	-0.622377622	-0.286713287	0.684848714	0.147205378	0.266004309	0.083884587	0.034800123	0.366408456	NO	NO	NO	NO	0.309524	7.667	5.333	2.333	11	0.490039	0.009782348	0.001210232	0.010315172	0.002226621	0.65126216	0.65126216	-0.000532823	-0.003163123	0.002097476	0
K00662	aacC	aminoglycoside 3-N-acetyltransferase [EC:2.3.1.81]	2116.73	3411.55	4738.98	2603.19	3637.9	2848.06	3001.39	1360.66	3663.17	897.96	3879.27	1951.24	3226.068333	2458.948333	767.12	-0.043671315	0.447552448	0.160839161	0.384615385	-0.643356643	-0.146853147	0.892800448	0.147205378	0.619356169	0.218387427	0.027954553	0.651073351	NO	NO	YES	NO	0.484848	7.333	5.667	1.667	13	0.644019	0.003240613	0.000598936	0.003489046	0.001193489	0.689254772	0.689254772	-0.000248433	-0.001646369	0.001149502	0
K00663	aacA	aminoglycoside 6'-N-acetyltransferase [EC:2.3.1.82]	13788.86	17010.9	21165.79	19695.1	17938.49	13369.08	13966.57	10132.78	15978.52	7714.2	11299.53	7734.88	17161.37	11137.74667	6023.623333	-0.131013944	0.475524476	0.65034965	0.79020979	-0.475524476	-0.251748252	0.684848714	0.121319356	0.025911517	0.003616814	0.121319356	0.430115289	NO	NO	YES	NO	0.025974	8.833	4.167	4.667	4	0.182518	0.01733677	0.001398543	0.016420437	0.00198893	0.42128297	0.42128297	0.000916333	-0.001544573	0.003377238	0
K00666	K00666	fatty-acyl-CoA synthase [EC:6.2.1.-]	106316.28	150556.02	178561.29	143524.54	143417.94	104018.92	118226.43	89598.11	155180.94	59121.6	99970.5	66226.89	137732.4983	98054.07833	39678.42	-0.131013944	0.405594406	0.517482517	0.692307692	-0.517482517	-0.258741259	0.684848714	0.192612184	0.088650879	0.015877693	0.088650879	0.416938427	NO	NO	NO	NO	0.093074	8.333	4.667	3.667	7	0.260869	0.138605157	0.011637653	0.142129335	0.016519229	0.705637472	0.705637472	-0.003524178	-0.023973051	0.016924696	0
K00672	ftr	formylmethanofuran--tetrahydromethanopterin N-formyltransferase [EC:2.3.1.101]	2119.14	3253.2	2673.42	3160.37	4771.1	2482.7	1907.05	1675.27	3993.09	1559.56	2095.54	1816.74	3076.655	2174.541667	902.1133333	0.043671315	0.615384615	0.48951049	0.699300699	-0.517482517	-0.13986014	0.892800448	0.037334511	0.109632452	0.014539312	0.088650879	0.667150536	YES	NO	NO	NO	0.041126	8.667	4.333	4.333	5	0.182518	0.003074244	0.000498508	0.003137973	0.000274831	0.808811414	0.808811414	-6.37285E-05	-0.000653649	0.000526192	0
K00673	astA	arginine N-succinyltransferase [EC:2.3.1.109]	1824.64	2944.88	2729.38	2109.86	2538.36	1767.69	2701.96	2424.91	3518.99	907.08	2117.8	1692.41	2319.135	2227.191667	91.94333333	-0.305699203	0.307692308	0.244755245	0.300699301	-0.573426573	-0.503496503	0.333893136	0.330862674	0.443504276	0.342483375	0.055481324	0.09875157	NO	NO	NO	NO	0.818182	6.833	6.167	0.6667	16	0.909095	0.002336386	0.000240622	0.003220342	0.000762864	0.048490852	0.048490852	-0.000883956	-0.001759822	-8.09031E-06	0
K00674	dapD	2,3,4,5-tetrahydropyridine-2,6-dicarboxylate N-succinyltransferase [EC:2.3.1.117]	23919	35323.02	39320.09	31685.54	34794.6	23717.95	27610.9	20163.17	37408.49	14723.8	23863.72	16514.21	31460.03333	23380.715	8079.318333	-0.218356573	0.426573427	0.426573427	0.622377622	-0.601398601	-0.307692308	0.49536676	0.168899525	0.168899525	0.034800123	0.042806869	0.330862674	NO	NO	NO	NO	0.132035	8.167	4.833	3.333	8	0.302385	0.031610874	0.002024928	0.033905012	0.002863592	0.177585058	0.177585058	-0.002294138	-0.005842255	0.00125398	0
K00675	nhoA	N-hydroxyarylamine O-acetyltransferase [EC:2.3.1.118]	4596.93	8011.22	10208	6660.46	7056.26	5250.23	5718.22	4400.19	8007.68	2328.14	7203.88	3763.19	6963.85	5236.883333	1726.966667	-0.131013944	0.482517483	0.300699301	0.566433566	-0.741258741	-0.286713287	0.684848714	0.115373605	0.342483375	0.059034148	0.00817064	0.366408456	NO	NO	NO	NO	0.24026	7.833	5.167	2.667	10	0.412558	0.006953898	0.001121826	0.00752204	0.001613091	0.534190326	0.534190326	-0.000568142	-0.00255863	0.001422345	0
K00677	lpxA	UDP-N-acetylglucosamine acyltransferase [EC:2.3.1.129]	24070.97	29215.88	28055.31	31323.56	36137.76	21688.87	19121.01	16334.55	35048.75	16225.57	18373.12	16479.98	28415.39167	20263.83	8151.561667	-0.043671315	0.559440559	0.531468531	0.699300699	-0.440559441	-0.174825175	0.892800448	0.06274872	0.079302939	0.014539312	0.15421575	0.588259895	NO	NO	NO	NO	0.041126	8.667	4.333	4.333	5	0.182518	0.028699587	0.002099537	0.029635026	0.002586256	0.544712597	0.544712597	-0.000935439	-0.004273913	0.002403035	0
K00680	ytmI	uncharacterized N-acetyltransferase [EC:2.3.1.-]	11058.1	13870.8	15066.62	13899.98	15581.46	11265.76	12350.66	10029.93	18072.63	6431.46	10830.76	6734.33	13457.12	10741.62833	2715.491667	-0.043671315	0.433566434	0.524475524	0.636363636	-0.41958042	-0.160839161	0.892800448	0.161446426	0.083884587	0.030114265	0.176577011	0.619356169	NO	NO	NO	NO	0.132035	8.167	4.833	3.333	8	0.302385	0.013643546	0.000706136	0.01543855	0.001901119	0.09247005	0.09247005	-0.001795003	-0.003984637	0.000394631	0
K00681	ggt	gamma-glutamyltranspeptidase / glutathione hydrolase [EC:2.3.2.2 3.4.19.13]	85342.7	119208.3	121094.5	117854.79	135066.82	78648.06	76251.21	61003.46	131455.52	50244.41	78526.79	58768.54	109535.8617	76041.655	33494.20667	-0.043671315	0.559440559	0.41958042	0.65034965	-0.552447552	-0.181818182	0.892800448	0.06274872	0.176577011	0.025911517	0.066629001	0.572958221	NO	NO	NO	NO	0.041126	8.667	4.333	4.333	5	0.182518	0.109839128	0.003573203	0.109770497	0.003014546	0.974476617	0.974476617	6.86314E-05	-0.00460772	0.004744983	0
K00682	GGCT	gamma-glutamylcyclotransferase [EC:4.3.2.9]	85	287	266	248	395	385	24	64	403	71	168	96	277.6666667	137.6666667	140	0.305699203	0.433566434	0.237762238	0.503496503	-0.475524476	0.258741259	0.333893136	0.161446426	0.457102207	0.09875157	0.121319356	0.416938427	NO	NO	NO	NO	0.132035	8.167	4.833	3.333	8	0.302385	0.000281091	0.00011892	0.000177717	9.8498E-05	0.166332732	0.166332732	0.000103374	-5.122E-05	0.000257967	0
K00683	QPCT	glutaminyl-peptide cyclotransferase [EC:2.3.2.5]	218	409.67	686.42	405.33	157.33	157.67	387.08	219	625.25	152.67	412.5	238.42	339.07	339.1533333	-0.083333333	-0.305699203	-0.013986014	0.034965035	0.181818182	-0.629370629	-0.160839161	0.333893136	0.973693904	0.921184083	0.572958221	0.03239475	0.619356169	NO	NO	NO	NO	0.937229	6.333	6.667	-0.3333	17	0.989488	0.000333877	0.000154762	0.000472751	9.41875E-05	0.123692678	0.123692678	-0.000138875	-0.000324703	4.69538E-05	0
K00684	aat	leucyl/phenylalanyl-tRNA---protein transferase [EC:2.3.2.6]	25142.24	34882.61	28893.27	35132.57	44673.94	22987.69	20735.21	15642.12	44436.15	16368.13	20670.29	17634.95	31952.05333	22581.14167	9370.911667	-0.043671315	0.545454545	0.503496503	0.706293706	-0.426573427	-0.132867133	0.892800448	0.070678905	0.09875157	0.013286114	0.168899525	0.683365534	NO	NO	NO	NO	0.041126	8.667	4.333	4.333	5	0.182518	0.0320183	0.003540101	0.032115709	0.003559388	0.966246619	0.966246619	-9.74082E-05	-0.005099742	0.004904925	0
K00685	ATE1	arginyl-tRNA---protein transferase [EC:2.3.2.8]	9613.51	11861.63	12479.54	11360.28	14774.52	9460.43	10122.48	7411.32	16219.3	5880.09	8717.46	6350.25	11591.65167	9116.816667	2474.835	-0.131013944	0.468531469	0.468531469	0.608391608	-0.482517483	-0.258741259	0.684848714	0.127472653	0.127472653	0.040002049	0.115373605	0.416938427	NO	NO	NO	NO	0.132035	8.167	4.833	3.333	8	0.302385	0.011725057	0.000772744	0.013049539	0.000850676	0.027744326	0.027744326	-0.001324482	-0.002471086	-0.000177878	0
K00686	tgl	protein-glutamine gamma-glutamyltransferase [EC:2.3.2.13]	578.11	409.59	702.68	808.88	1744.01	2053.04	351.33	200.61	956.98	100.22	1269.72	482.72	1049.385	560.2633333	489.1216667	0.480384461	0.51048951	0.293706294	0.426573427	-0.188811189	0.265734266	0.113937412	0.09360538	0.354332534	0.168899525	0.557827775	0.403976659	NO	NO	NO	NO	0.179654	8	5	3	9	0.34514	0.001113702	0.00077481	0.000769336	0.00052658	0.432786842	0.432786842	0.000344366	-0.000606556	0.001295288	0
K00687	pbp2B, penA	penicillin-binding protein 2B	1.6	3.57	8	5.33	13.1	4.23	14.07	1.83	13.27	7	1.83	5.57	5.971666667	7.261666667	-1.29	-0.131243592	-0.220665838	0.108581603	0	0.017513162	0.255692161	0.684321445	0.490702491	0.736943708	1	0.956918824	0.422481142	NO	NO	NO	NO	0.556277	5.833	7.167	-1.333	14	0.731391	5.69952E-06	2.89013E-06	1.0381E-05	6.02229E-06	0.159961102	0.159961102	-4.68151E-06	-1.17083E-05	2.34531E-06	0
K00688	PYG, glgP	glycogen phosphorylase [EC:2.4.1.1]	41580.66	59720.44	50931.23	57149.39	68256.79	37957.24	34540.41	28619.06	62995.67	27062.06	34589.8	28716.19	52599.29167	36087.19833	16512.09333	-0.043671315	0.608391608	0.454545455	0.678321678	-0.538461538	-0.195804196	0.892800448	0.040002049	0.140413038	0.018825126	0.074902287	0.542873521	NO	NO	NO	NO	0.041126	8.667	4.333	4.333	5	0.182518	0.052785174	0.003976391	0.052439617	0.002874355	0.878301093	0.878301093	0.000345558	-0.004609499	0.005300614	0
K00689	E2.4.1.5	dextransucrase [EC:2.4.1.5]	12.8	22.77	11.4	4.33	21.2	7.43	24.27	1.83	24.07	6	8.23	8.77	13.32166667	12.195	1.126666667	-0.218356573	0.398601399	0.13986014	0.153846154	-0.258741259	-0.384615385	0.49536676	0.200972976	0.667150536	0.635139955	0.416938427	0.218387427	NO	NO	NO	NO	0.937229	6.667	6.333	0.3333	17	0.989488	1.33163E-05	5.82312E-06	1.65091E-05	9.49788E-06	0.538934881	0.538934881	-3.19282E-06	-1.46117E-05	8.22607E-06	0
K00690	E2.4.1.7	sucrose phosphorylase [EC:2.4.1.7]	165.2	201.89	184	111.34	288.07	108.72	97.4	64.22	161.8	34	121.15	83.56	176.5366667	93.68833333	82.84833333	-0.131013944	0.72027972	0.314685315	0.608391608	-0.671328671	-0.342657343	0.684848714	0.011020519	0.319471913	0.040002049	0.020441878	0.276230513	NO	NO	NO	NO	0.025974	8.833	4.167	4.667	4	0.182518	0.000176604	4.60242E-05	0.00013239	3.28244E-05	0.114086548	0.114086548	4.42145E-05	-1.29359E-05	0.000101365	0
K00691	mapA	maltose phosphorylase [EC:2.4.1.8]	328.34	386.9	208.13	383.33	516.71	236.03	445.1	90.26	769.3	116.67	201.6	147.46	343.24	295.065	48.175	-0.043671315	0.552447552	0.51048951	0.538461538	-0.174825175	-0.335664336	0.892800448	0.066629001	0.09360538	0.074902287	0.588259895	0.286690914	NO	NO	NO	NO	0.309524	7.667	5.333	2.333	11	0.490039	0.000346986	8.40426E-05	0.00037701	0.000193725	0.760060491	0.760060491	-3.00238E-05	-0.00025455	0.000194502	0
K00692	sacB	levansucrase [EC:2.4.1.10]	600.6	1108.42	983	1051.8	2083.6	2083.62	976.4	614.22	1730.6	217.33	2549.72	645.07	1318.506667	1122.223333	196.2833333	0.393041832	0.587412587	0.293706294	0.412587413	-0.377622378	0.020979021	0.206255757	0.048844858	0.354332534	0.184480685	0.227443132	0.956169155	NO	NO	NO	NO	0.484848	7.333	5.667	1.667	13	0.644019	0.001361513	0.000684269	0.00154714	0.000990113	0.738208818	0.738208818	-0.000185627	-0.001405547	0.001034293	0
K00693	GYS	glycogen synthase [EC:2.4.1.11]	104	283	180	188	345	70	135	50	486	92	157	98	195	169.6666667	25.33333333	-0.393041832	0.370629371	0.202797203	0.454545455	-0.671328671	-0.237762238	0.206255757	0.236732214	0.528100237	0.140413038	0.020441878	0.457102207	NO	NO	NO	NO	0.393939	7.5	5.5	2	12	0.567221	0.000186797	6.97705E-05	0.000216754	9.94752E-05	0.594909498	0.594909498	-2.99563E-05	-0.00015296	9.30472E-05	0
K00694	bcsA	cellulose synthase (UDP-forming) [EC:2.4.1.12]	4219.67	6596.31	8355.23	5720.8	4909.47	3941.12	7941.06	3635.55	7302.19	2256.22	4666.66	2943.99	5623.766667	4790.945	832.8216667	-0.218356573	0.34965035	0.475524476	0.545454545	-0.433566434	-0.384615385	0.49536676	0.266004309	0.121319356	0.070678905	0.161446426	0.218387427	NO	NO	NO	NO	0.393939	7.5	5.5	2	12	0.567221	0.005640433	0.001026006	0.00682465	0.00204925	0.284044001	0.284044001	-0.001184217	-0.003583991	0.001215556	0
K00695	E2.4.1.13	sucrose synthase [EC:2.4.1.13]	55	113.34	131	137	397	99	31	17	131	67	67	29	155.39	57	98.39	0.043824817	0.392984875	0.392984875	0.705267499	-0.442107985	0.11929898	0.892425572	0.206327401	0.206327401	0.010405413	0.150132925	0.711912997	NO	NO	NO	NO	0.049784	8.583	4.417	4.167	5.5	0.219303	0.000148068	8.58972E-05	7.95499E-05	3.92798E-05	0.148793032	0.148793032	6.85176E-05	-3.13548E-05	0.00016839	0
K00696	E2.4.1.14	sucrose-phosphate synthase [EC:2.4.1.14]	578.3	1269.71	860.24	783.16	1659.34	616.01	482.8	348.34	1489.14	436.26	718.51	639.31	961.1266667	685.7266667	275.4	-0.131013944	0.433566434	0.20979021	0.482517483	-0.741258741	0.027972028	0.684848714	0.161446426	0.513512513	0.115373605	0.00817064	0.938663363	NO	NO	NO	NO	0.179654	8	5	3	9	0.34514	0.00094232	0.000255934	0.000956294	0.000247355	0.931782104	0.931782104	-1.39735E-05	-0.000368698	0.000340751	0
K00697	otsA	trehalose 6-phosphate synthase [EC:2.4.1.15 2.4.1.347]	29213.42	38955.13	45330.11	40362.06	39766.96	28984.13	31885.92	24441.11	40158.55	18471.14	26117.98	18296.02	37101.96833	26561.78667	10540.18167	-0.131013944	0.363636364	0.573426573	0.741258741	-0.412587413	-0.202797203	0.684848714	0.246255228	0.055481324	0.00817064	0.184480685	0.528100237	NO	NO	NO	NO	0.064935	8.5	4.5	4	6	0.221819	0.037433948	0.002169471	0.038985902	0.004063018	0.473774067	0.473774067	-0.001551954	-0.006341572	0.003237663	0
K00700	GBE1, glgB	1,4-alpha-glucan branching enzyme [EC:2.4.1.18]	26561.68	40986.42	40842	34691.97	42774.31	26869.44	27665.64	20143.35	43368.37	16906.95	26864.64	19537.16	35454.30333	25747.685	9706.618333	-0.043671315	0.517482517	0.48951049	0.622377622	-0.51048951	-0.244755245	0.892800448	0.088650879	0.109632452	0.034800123	0.09360538	0.443504276	NO	NO	NO	NO	0.179654	8	5	3	9	0.34514	0.035574126	0.00174776	0.03719691	0.00121448	0.122713265	0.122713265	-0.001622784	-0.003779018	0.00053345	0
K00701	cgt	cyclomaltodextrin glucanotransferase [EC:2.4.1.19]	6.5	58.17	2.75	15	14.25	1.75	3.5	0	59.5	3.75	3	5	16.40333333	12.45833333	3.945	-0.393041832	0.202797203	0.090909091	0.293706294	-0.356643357	-0.174825175	0.206255757	0.528100237	0.78319691	0.354332534	0.256012537	0.588259895	NO	NO	NO	NO	0.588745	7.167	5.833	1.333	14	0.731391	1.55931E-05	1.78084E-05	1.2971E-05	1.7406E-05	0.818611897	0.818611897	2.62212E-06	-2.21933E-05	2.74376E-05	0
K00702	E2.4.1.20	cellobiose phosphorylase [EC:2.4.1.20]	200	710.1	541.83	362.74	383.2	280.9	502.4	222.91	648.97	116.73	452.94	240.89	413.1283333	364.14	48.98833333	-0.131013944	0.398601399	0.307692308	0.426573427	-0.636363636	-0.307692308	0.684848714	0.200972976	0.330862674	0.168899525	0.030114265	0.330862674	NO	NO	NO	NO	0.699134	7	6	1	15	0.819058	0.000406851	0.000132342	0.000502254	0.000155249	0.320912993	0.320912993	-9.54025E-05	-0.000299373	0.000108568	0
K00703	glgA	starch synthase [EC:2.4.1.21]	30907.33	42545.1	36178.29	42339.32	52847.62	28933.39	23228.23	19068.7	48833.73	20230.04	25276.78	22448.36	38958.50833	26514.30667	12444.20167	-0.043671315	0.594405594	0.426573427	0.685314685	-0.524475524	-0.153846154	0.892800448	0.0457531	0.168899525	0.017305023	0.083884587	0.635139955	NO	NO	NO	NO	0.041126	8.667	4.333	4.333	5	0.182518	0.039129406	0.003612898	0.038319565	0.004110572	0.747664803	0.747664803	0.000809841	-0.004655596	0.006275279	0
K00705	malQ	4-alpha-glucanotransferase [EC:2.4.1.25]	26744.58	39999.38	37050.11	36951.51	42963.06	22326.99	21198.94	18277.8	39595.52	16456.52	21888.33	18779.13	34339.27167	22699.37333	11639.89833	-0.043671315	0.657342657	0.454545455	0.699300699	-0.601398601	-0.230769231	0.892800448	0.023981083	0.140413038	0.014539312	0.042806869	0.470905694	NO	NO	NO	NO	0.025974	8.833	4.167	4.667	4	0.182518	0.034284545	0.002612985	0.033001864	0.0019926	0.404623722	0.404623722	0.001282682	-0.002023062	0.004588426	0
K00712	tagE	poly(glycerol-phosphate) alpha-glucosyltransferase [EC:2.4.1.52]	179.15	416.5	280.4	497.75	425.3	620	456	272	621	183.5	524.9	192	403.1833333	374.9	28.28333333	0.393041832	0.307692308	0.363636364	0.34965035	-0.076923077	0.048951049	0.206255757	0.330862674	0.246255228	0.266004309	0.817283291	0.886335109	NO	NO	NO	NO	>0.999999	6.5	6.5	0	18	>0.999999	0.000418356	0.00019187	0.000526875	0.00013569	0.328754977	0.328754977	-0.000108518	-0.00034626	0.000129223	0
K00720	UGCG	ceramide glucosyltransferase [EC:2.4.1.80]	3286.89	3687.18	3295.52	3972.2	3684.9	2945.33	4418.46	4430.41	4635.98	2229.71	2388.76	2153.92	3478.67	3376.206667	102.4633333	-0.218356573	0.097902098	0.412587413	0.244755245	-0.06993007	-0.517482517	0.49536676	0.766288456	0.184480685	0.443504276	0.834447145	0.088650879	NO	NO	NO	NO	>0.999999	6.5	6.5	0	18	>0.999999	0.003564676	0.000455378	0.005054378	0.001570571	0.089139984	0.089139984	-0.001489702	-0.003291505	0.0003121	0
K00721	DPM1	dolichol-phosphate mannosyltransferase [EC:2.4.1.83]	65036.1	95378.01	90527.66	93278.92	104122.63	60135.34	55095.96	44519.4	98545.69	41143.83	58480.32	45624.33	84746.44333	57234.92167	27511.52167	-0.043671315	0.608391608	0.454545455	0.678321678	-0.538461538	-0.195804196	0.892800448	0.040002049	0.140413038	0.018825126	0.074902287	0.542873521	NO	NO	NO	NO	0.041126	8.667	4.333	4.333	5	0.182518	0.084898721	0.003765691	0.083054299	0.00327788	0.428378606	0.428378606	0.001844422	-0.003143206	0.00683205	0
K00729	ALG5	dolichyl-phosphate beta-glucosyltransferase [EC:2.4.1.117]	90.74	152.91	140.1	140.34	171.9	171.42	131.07	127.68	250.51	66.09	155.26	127.17	144.5683333	142.9633333	1.605	0.305699203	0.517482517	0.328671329	0.426573427	-0.377622378	-0.006993007	0.333893136	0.088650879	0.297385078	0.168899525	0.227443132	0.991230036	NO	NO	NO	NO	0.484848	7.333	5.667	1.667	13	0.644019	0.000147977	3.50519E-05	0.000205127	3.49427E-05	0.027324931	0.027324931	-5.71496E-05	-0.000106468	-7.83129E-06	0
K00737	MGAT3	beta-1,4-mannosyl-glycoprotein beta-1,4-N-acetylglucosaminyltransferase [EC:2.4.1.144]	81	135.5	116	52	107.5	91	42.5	84	48.5	33	65	35	97.16666667	51.33333333	45.83333333	0.218356573	0.692307692	0.447552448	0.601398601	-0.48951049	-0.328671329	0.49536676	0.015877693	0.147205378	0.042806869	0.109632452	0.297385078	NO	NO	NO	NO	0.015152	9	4	5	3	0.182518	9.91662E-05	2.51637E-05	8.01128E-05	3.51433E-05	0.34987881	0.34987881	1.90533E-05	-2.46303E-05	6.2737E-05	0
K00745	E2.4.1.166	raffinose-raffinose alpha-galactotransferase [EC:2.4.1.166]	0	1.17	4	4.33	10	3.83	11.67	1.83	9.67	6	0.83	5.17	3.888333333	5.861666667	-1.973333333	-0.131013944	-0.293706294	0.083916084	-0.125874126	0.195804196	0.272727273	0.684848714	0.354332534	0.800197518	0.699712221	0.542873521	0.391232746	NO	NO	NO	NO	0.393939	5.5	7.5	-2	12	0.567221	3.69844E-06	2.73386E-06	8.59011E-06	5.17581E-06	0.100613844	0.100613844	-4.89167E-06	-1.09857E-05	1.20233E-06	0
K00748	lpxB	lipid-A-disaccharide synthase [EC:2.4.1.182]	27837.58	37364.01	30885.63	38232.98	47109.19	24112.88	19847.16	16914.23	43292.59	18287.36	21053.45	19485.17	34257.045	23146.66	11110.385	-0.043671315	0.552447552	0.447552448	0.692307692	-0.482517483	-0.111888112	0.892800448	0.066629001	0.147205378	0.015877693	0.115373605	0.732775446	NO	NO	NO	NO	0.041126	8.667	4.333	4.333	5	0.182518	0.034363197	0.003836294	0.033468475	0.004109291	0.72935621	0.72935621	0.000894722	-0.004710615	0.00650006	0
K00752	hasA	hyaluronan synthase [EC:2.4.1.212]	3767.7	6417.61	8353.2	5951.87	7275.14	5040.75	2793.83	2186.13	8442.05	2829.42	4700.87	2698.45	6134.378333	3941.791667	2192.586667	0.043671315	0.398601399	0.272727273	0.629370629	-0.559440559	0.062937063	0.892800448	0.200972976	0.391232746	0.03239475	0.06274872	0.851681911	NO	NO	NO	NO	0.093074	8.333	4.667	3.667	7	0.260869	0.006121909	0.000799998	0.005477396	0.001279464	0.366246718	0.366246718	0.000644513	-0.000899127	0.002188152	0
K00754	bshA	L-malate glycosyltransferase [EC:2.4.1.-]	719.87	1464.87	1790.35	1463.48	1373.46	1061.2	1600.8	732.62	2214.01	620.65	951.02	803.79	1312.205	1153.815	158.39	-0.043671315	0.244755245	0.468531469	0.48951049	-0.412587413	-0.125874126	0.892800448	0.443504276	0.127472653	0.109632452	0.184480685	0.699712221	NO	NO	NO	NO	0.588745	7.167	5.833	1.333	14	0.731391	0.001305868	0.000207623	0.001608976	0.000354874	0.137566733	0.137566733	-0.000303108	-0.000726531	0.000120315	0
K00756	pdp	pyrimidine-nucleoside phosphorylase [EC:2.4.2.2]	13439.43	20432.75	16383.23	19323.87	24575.63	12363	8277.4	7567.37	19815.54	8390.93	10794.91	10451.15	17752.985	10882.88333	6870.101667	-0.043671315	0.573426573	0.34965035	0.671328671	-0.594405594	-0.076923077	0.892800448	0.055481324	0.266004309	0.020441878	0.0457531	0.817283291	NO	NO	NO	NO	0.025974	8.833	4.167	4.667	4	0.182518	0.0177323	0.001939077	0.015845456	0.002686116	0.234397447	0.234397447	0.001886844	-0.001459188	0.005232876	0
K00757	udp, UPP	uridine phosphorylase [EC:2.4.2.3]	1139.86	2259.77	2726.99	1632.75	1840.23	1646.04	1624.81	872.72	2294.21	826.38	1333.98	997.19	1874.273333	1324.881667	549.3916667	0.131013944	0.482517483	0.482517483	0.671328671	-0.531468531	-0.048951049	0.684848714	0.115373605	0.115373605	0.020441878	0.079302939	0.886335109	NO	NO	NO	NO	0.093074	8.333	4.667	3.667	7	0.260869	0.00188073	0.000370797	0.00189181	0.000220874	0.955604758	0.955604758	-1.10801E-05	-0.00045474	0.000432579	0
K00758	deoA, TYMP	thymidine phosphorylase [EC:2.4.2.4]	15158.79	24820.17	25343.5	21375.72	24263.93	12993.78	17749.43	12980.46	25348.22	8966.08	16730.64	10947.1	20659.315	15453.655	5205.66	-0.218356573	0.412587413	0.377622378	0.573426573	-0.622377622	-0.300699301	0.49536676	0.184480685	0.227443132	0.055481324	0.034800123	0.342483375	NO	NO	NO	NO	0.24026	7.833	5.167	2.667	10	0.412558	0.020545547	0.002047642	0.022249947	0.002083487	0.221252795	0.221252795	-0.001704401	-0.00461542	0.001206618	0
K00759	APRT, apt	adenine phosphoribosyltransferase [EC:2.4.2.7]	50504	69616.63	69101.83	71870.02	79368.63	49728.26	41546.26	33330.99	75088.4	32837.88	43065.93	34623.86	65031.56167	43415.55333	21616.00833	-0.043671315	0.566433566	0.475524476	0.685314685	-0.496503497	-0.153846154	0.892800448	0.059034148	0.121319356	0.017305023	0.104092833	0.635139955	NO	NO	NO	NO	0.041126	8.667	4.333	4.333	5	0.182518	0.065419463	0.001768069	0.063122326	0.00348736	0.228148761	0.228148761	0.002297137	-0.001791564	0.006385837	0
K00760	hprT, hpt, HPRT1	hypoxanthine phosphoribosyltransferase [EC:2.4.2.8]	48796.29	68828.7	66778.09	69217.93	77710.02	48079.13	40186.95	32347.03	69768.18	31939.51	40895.53	34243.05	63235.02667	41563.375	21671.65167	-0.043671315	0.566433566	0.475524476	0.685314685	-0.496503497	-0.153846154	0.892800448	0.059034148	0.121319356	0.017305023	0.104092833	0.635139955	NO	NO	NO	NO	0.041126	8.667	4.333	4.333	5	0.182518	0.063569029	0.001814839	0.060795984	0.003724686	0.176727499	0.176727499	0.002773045	-0.00157832	0.00712441	0
K00761	upp, UPRT	uracil phosphoribosyltransferase [EC:2.4.2.9]	24525.17	37476.03	37611.17	33425.81	39070.31	22510.48	25416.52	19633.81	38941.82	15498.24	24415.89	17569.82	32436.495	23579.35	8857.145	-0.218356573	0.503496503	0.433566434	0.587412587	-0.552447552	-0.314685315	0.49536676	0.09875157	0.161446426	0.048844858	0.066629001	0.319471913	NO	NO	NO	NO	0.132035	8.167	4.833	3.333	8	0.302385	0.03243272	0.001772619	0.034187073	0.001202559	0.101039624	0.101039624	-0.001754353	-0.003928995	0.000420289	0
K00762	pyrE	orotate phosphoribosyltransferase [EC:2.4.2.10]	57680.73	80543.66	78849.38	82157.02	90896.07	57390.48	47360.43	38700.08	85603.53	38008.5	48461.56	39395.34	74586.22333	49588.24	24997.98333	-0.043671315	0.566433566	0.475524476	0.685314685	-0.496503497	-0.153846154	0.892800448	0.059034148	0.121319356	0.017305023	0.104092833	0.635139955	NO	NO	NO	NO	0.041126	8.667	4.333	4.333	5	0.182518	0.075041701	0.0020327	0.072194669	0.004212885	0.214537486	0.214537486	0.002847032	-0.002070695	0.007764759	0
K00763	pncB, NAPRT1	nicotinate phosphoribosyltransferase [EC:6.3.4.21]	42382.92	58826.72	58387.89	58382.88	63420.17	43373.19	37367.72	29662.4	58588.31	27111.32	35790.94	28077.36	54128.96167	36099.675	18029.28667	0.043671315	0.664335664	0.559440559	0.741258741	-0.51048951	-0.251748252	0.892800448	0.022159207	0.06274872	0.00817064	0.09360538	0.430115289	NO	NO	NO	NO	0.025974	8.833	4.167	4.667	4	0.182518	0.054629136	0.001329732	0.052881275	0.001938451	0.131312235	0.131312235	0.00174786	-0.000636315	0.004132036	0
K00764	purF, PPAT	amidophosphoribosyltransferase [EC:2.4.2.14]	55394.44	77482.38	75623.57	79858.62	90257.05	57116.54	45056	36857.24	87039.22	37889.83	47210.51	38426.65	72622.1	48746.575	23875.525	0.043671315	0.559440559	0.482517483	0.713286713	-0.461538462	-0.055944056	0.892800448	0.06274872	0.115373605	0.012114395	0.133836316	0.868980339	NO	NO	NO	NO	0.041126	8.667	4.333	4.333	5	0.182518	0.073074772	0.002660721	0.070663133	0.005434456	0.401359143	0.401359143	0.002411638	-0.003939759	0.008763036	0
K00765	hisG	ATP phosphoribosyltransferase [EC:2.4.2.17]	54711.11	76124.96	72334.35	78502.01	87847.33	54830.57	44350.43	35984.93	82978.95	36640.79	45631.24	37532.45	70725.055	47186.465	23538.59	0.043671315	0.559440559	0.482517483	0.713286713	-0.461538462	-0.055944056	0.892800448	0.06274872	0.115373605	0.012114395	0.133836316	0.868980339	NO	NO	NO	NO	0.041126	8.667	4.333	4.333	5	0.182518	0.071173456	0.002988316	0.068560527	0.00487433	0.335707313	0.335707313	0.002612929	-0.003247229	0.008473087	0
K00766	trpD	anthranilate phosphoribosyltransferase [EC:2.4.2.18]	55906.51	77527.57	74052.07	80401.85	90034.95	56729.54	46244.7	37180.07	85435.95	37106.7	48160.57	38595.16	72442.08167	48787.19167	23654.89	0.043671315	0.573426573	0.51048951	0.706293706	-0.475524476	-0.097902098	0.892800448	0.055481324	0.09360538	0.013286114	0.121319356	0.766288456	NO	NO	NO	NO	0.041126	8.667	4.333	4.333	5	0.182518	0.072927747	0.003116756	0.070815131	0.004289486	0.395839167	0.395839167	0.002112616	-0.003239991	0.007465223	0
K00767	nadC, QPRT	nicotinate-nucleotide pyrophosphorylase (carboxylating) [EC:2.4.2.19]	54561.06	76127.07	71909.84	78383.01	87497.09	54358.44	44597.13	36181.85	82724.75	36534.29	45680.15	37621.15	70472.75167	47223.22	23249.53167	-0.043671315	0.552447552	0.447552448	0.692307692	-0.482517483	-0.111888112	0.892800448	0.066629001	0.147205378	0.015877693	0.115373605	0.732775446	NO	NO	NO	NO	0.041126	8.667	4.333	4.333	5	0.182518	0.070906796	0.003040822	0.068643605	0.004682932	0.389497488	0.389497488	0.002263191	-0.003427978	0.007954359	0
K00768	E2.4.2.21, cobU, cobT	nicotinate-nucleotide--dimethylbenzimidazole phosphoribosyltransferase [EC:2.4.2.21]	31317.1	41065.42	50812.61	42958.34	44960.75	32471.15	31946.68	24203.19	43042.24	19058.34	27408.03	19205.49	40597.56167	27477.32833	13120.23333	0.043671315	0.468531469	0.573426573	0.72027972	-0.454545455	-0.083916084	0.892800448	0.127472653	0.055481324	0.011020519	0.140413038	0.800197518	NO	NO	NO	NO	0.041126	8.667	4.333	4.333	5	0.182518	0.040938009	0.002614382	0.040141632	0.003110001	0.670758141	0.670758141	0.000796377	-0.003268379	0.004861133	0
K00769	gpt	xanthine phosphoribosyltransferase [EC:2.4.2.22]	5583.96	5828.21	6860.72	5998.45	7421.44	5135.16	5318.84	4315.31	8441.39	3297.61	4552.65	3081.92	6137.99	4834.62	1303.37	-0.131013944	0.433566434	0.447552448	0.636363636	-0.426573427	-0.223776224	0.684848714	0.161446426	0.147205378	0.030114265	0.168899525	0.48491114	NO	NO	NO	NO	0.093074	8.333	4.667	3.667	7	0.260869	0.00625213	0.00063546	0.006956366	0.000641124	0.111677046	0.111677046	-0.000704235	-0.001603734	0.000195263	0
K00772	mtaP, MTAP	5'-methylthioadenosine phosphorylase [EC:2.4.2.28]	42092.82	57630.97	56093.92	59821.55	65131.34	40655.96	32239.23	27349.43	61508.33	26830.97	34342.73	28322.38	53571.09333	35098.845	18472.24833	-0.043671315	0.566433566	0.475524476	0.685314685	-0.496503497	-0.153846154	0.892800448	0.059034148	0.121319356	0.017305023	0.104092833	0.635139955	NO	NO	NO	NO	0.041126	8.667	4.333	4.333	5	0.182518	0.05391117	0.001855294	0.051042239	0.003556365	0.150751184	0.150751184	0.002868931	-0.001312718	0.007050581	0
K00773	tgt, QTRT1	queuine tRNA-ribosyltransferase [EC:2.4.2.29]	49062.83	64886.99	59262.26	67557.24	77052.69	47083.14	36713.87	30479.31	69986.57	31492.64	37406.99	32810.92	60817.525	39815.05	21002.475	-0.043671315	0.552447552	0.447552448	0.692307692	-0.482517483	-0.111888112	0.892800448	0.066629001	0.147205378	0.015877693	0.115373605	0.732775446	NO	NO	NO	NO	0.041126	8.667	4.333	4.333	5	0.182518	0.061320649	0.003935796	0.058016129	0.005085703	0.278918158	0.278918158	0.003304521	-0.00315853	0.009767572	0
K00782	lldG	L-lactate dehydrogenase complex protein LldG	23490.8	33922.87	38567.91	34014.15	36676.77	24219.72	22814.32	16866.94	34609.85	14328.74	22303.6	15902.6	31815.37	21137.675	10677.695	0.043671315	0.482517483	0.545454545	0.727272727	-0.468531469	-0.076923077	0.892800448	0.115373605	0.070678905	0.010000917	0.127472653	0.817283291	NO	NO	NO	NO	0.025974	8.833	4.167	4.667	4	0.182518	0.031925427	0.001284958	0.03068882	0.000895079	0.111519911	0.111519911	0.001236607	-0.000349602	0.002822817	0
K00783	rlmH	23S rRNA (pseudouridine1915-N3)-methyltransferase [EC:2.1.1.177]	33095.53	38159.51	41678.85	43209.54	44973.8	32885.54	27324.9	21822.47	42368	19871.52	24099.61	19866.96	39000.46167	25892.24333	13108.21833	-0.043671315	0.524475524	0.573426573	0.755244755	-0.377622378	-0.195804196	0.892800448	0.083884587	0.055481324	0.006596543	0.227443132	0.542873521	NO	NO	NO	NO	0.025974	8.833	4.167	4.667	4	0.182518	0.039638482	0.002885794	0.037953989	0.002192055	0.324816923	0.324816923	0.001684493	-0.001962121	0.005331108	0
K00784	rnz	ribonuclease Z [EC:3.1.26.11]	24849.96	35669.6	40087.17	37503.93	38254.19	29552.13	24111.99	19243.62	39137.96	17054	24818.63	18416.22	34319.49667	23797.07	10522.42667	0.043671315	0.440559441	0.461538462	0.692307692	-0.517482517	-0.041958042	0.892800448	0.15421575	0.133836316	0.015877693	0.088650879	0.903738836	NO	NO	NO	NO	0.041126	8.667	4.333	4.333	5	0.182518	0.034648775	0.002213614	0.034696514	0.000679993	0.964744864	0.964744864	-4.77385E-05	-0.002588504	0.002493027	0
K00785	lst	beta-galactosamide-alpha-2,3-sialyltransferase [EC:2.4.99.-]	1.17	1	0.33	0.5	0.67	0	0.33	0	0.5	0	0.33	0	0.611666667	0.193333333	0.418333333	-0.358909228	0.632186192	0.316093096	0.549570951	-0.43103604	-0.603450456	0.25191376	0.02740892	0.316860397	0.064176391	0.161827834	0.037756616	NO	NO	NO	NO	0.101732	8.333	4.667	3.667	7	0.282162	6.32801E-07	4.90924E-07	2.27536E-07	2.27856E-07	0.13761728	0.13761728	4.05265E-07	-1.66113E-07	9.76644E-07	0
K00786	E2.4.-.-; glycosyltransferase [EC:2.4.-.-]	0	4354.94	6030.94	7869.45	5038.59	5127.16	2993.75	4642.2	3166.05	5432.63	1430.05	4508.83	2225.34	5235.805	3567.516667	1668.288333	-0.305699203	0.426573427	0.391608392	0.587412587	-0.699300699	-0.391608392	0.333893136	0.168899525	0.209564352	0.048844858	0.014539312	0.209564352	NO	NO	NO	NO	0.179654	8	5	3	9	0.34514	0.00522735	0.001048161	0.005090482	0.00126299	0.8559307	0.8559307	0.000136868	-0.00150615	0.001779886	0
K00788	thiE	thiamine-phosphate pyrophosphorylase [EC:2.5.1.3]	69091.98	94509.82	90564.43	94867.46	107850.7	63879.02	56105	45503.75	98104.75	43401.23	55570.41	46261.73	86793.90167	57491.145	29302.75667	-0.043671315	0.559440559	0.531468531	0.699300699	-0.440559441	-0.174825175	0.892800448	0.06274872	0.079302939	0.014539312	0.15421575	0.588259895	NO	NO	NO	NO	0.041126	8.667	4.333	4.333	5	0.182518	0.087243197	0.003619302	0.083817011	0.004294565	0.203282384	0.203282384	0.003426186	-0.002192032	0.009044404	0
K00789	metK	S-adenosylmethionine synthetase [EC:2.5.1.6]	56380.65	78601.81	75616.58	80414.44	90273.36	56216.52	46629.53	37515.6	85142.14	37435.96	47655.21	38664.88	72917.22667	48840.55333	24076.67333	-0.043671315	0.566433566	0.475524476	0.685314685	-0.496503497	-0.153846154	0.892800448	0.059034148	0.121319356	0.017305023	0.104092833	0.635139955	NO	NO	NO	NO	0.041126	8.667	4.333	4.333	5	0.182518	0.073356408	0.00264464	0.07098006	0.004324539	0.324152866	0.324152866	0.002376348	-0.002820582	0.007573278	0
K00790	murA	UDP-N-acetylglucosamine 1-carboxyvinyltransferase [EC:2.5.1.7]	55829.43	77879.09	75133.62	77852.08	87545.79	55954.52	49139.56	39131.06	81282.56	35705.06	49197.24	38328.07	71699.08833	48797.25833	22901.83	0.043671315	0.622377622	0.503496503	0.706293706	-0.503496503	-0.195804196	0.892800448	0.034800123	0.09875157	0.013286114	0.09875157	0.542873521	NO	NO	NO	NO	0.041126	8.667	4.333	4.333	5	0.182518	0.072209907	0.002130695	0.071156561	0.001840491	0.4227864	0.4227864	0.001053346	-0.001760269	0.003866961	0
K00791	miaA, TRIT1	tRNA dimethylallyltransferase [EC:2.5.1.75]	53718.03	73977.51	69199.74	74892.7	83929.55	51608.62	44770.34	35895.57	78142.63	34791.33	44015.26	36345.23	67887.69167	45660.06	22227.63167	-0.043671315	0.559440559	0.531468531	0.699300699	-0.440559441	-0.174825175	0.892800448	0.06274872	0.079302939	0.014539312	0.15421575	0.588259895	NO	NO	NO	NO	0.041126	8.667	4.333	4.333	5	0.182518	0.068336917	0.002984091	0.066534919	0.003504426	0.402391235	0.402391235	0.001801998	-0.002800322	0.006404317	0
K00793	ribE, RIB5	riboflavin synthase [EC:2.5.1.9]	52726.56	73183.91	70759.5	75742.01	84439.93	52774.27	43328.13	35333.68	80681.25	35272.79	44265.64	36349.65	68271.03	45871.85667	22399.17333	0.043671315	0.573426573	0.51048951	0.706293706	-0.475524476	-0.097902098	0.892800448	0.055481324	0.09360538	0.013286114	0.121319356	0.766288456	NO	NO	NO	NO	0.041126	8.667	4.333	4.333	5	0.182518	0.068688939	0.002543659	0.066621457	0.004401221	0.389680108	0.389680108	0.002067482	-0.003174345	0.00730931	0
K00794	ribH, RIB4	6,7-dimethyl-8-ribityllumazine synthase [EC:2.5.1.78]	55793.91	76827.81	73305.33	79805.36	89196.93	55195.8	46874.5	37570.78	84647.45	37128.49	46594.74	38098.55	71687.52333	48485.75167	23201.77167	-0.043671315	0.559440559	0.531468531	0.699300699	-0.440559441	-0.174825175	0.892800448	0.06274872	0.079302939	0.014539312	0.15421575	0.588259895	NO	NO	NO	NO	0.041126	8.667	4.333	4.333	5	0.182518	0.07213781	0.00310876	0.070444852	0.004143672	0.482967149	0.482967149	0.001692958	-0.003524131	0.006910048	0
K00795	ispA	farnesyl diphosphate synthase [EC:2.5.1.1 2.5.1.10]	12787.92	15600.83	15846.49	15729.5	18786.38	12745.21	12875.79	9992.84	19164.48	7981.09	10679.61	8013.19	15249.38833	11451.16667	3798.221667	-0.131013944	0.426573427	0.48951049	0.615384615	-0.440559441	-0.216783217	0.684848714	0.168899525	0.109632452	0.037334511	0.15421575	0.499114748	NO	NO	NO	NO	0.132035	8.167	4.833	3.333	8	0.302385	0.015465863	0.001007505	0.016614541	0.001150718	0.124534125	0.124534125	-0.001148678	-0.002676319	0.000378963	0
K00796	folP	dihydropteroate synthase [EC:2.5.1.15]	75506.41	101863.04	104855.34	108271.79	113795.03	73560.2	64589.53	51903.13	108682.14	49278.53	62594.54	49796.09	96308.635	64473.99333	31834.64167	-0.043671315	0.517482517	0.531468531	0.692307692	-0.41958042	-0.174825175	0.892800448	0.088650879	0.079302939	0.015877693	0.176577011	0.588259895	NO	NO	NO	NO	0.041126	8.667	4.333	4.333	5	0.182518	0.096965592	0.002542783	0.094072975	0.004258941	0.227809751	0.227809751	0.002892617	-0.002205097	0.007990331	0
K00797	speE, SRM	spermidine synthase [EC:2.5.1.16]	26317.32	40618.12	33796.9	37257.71	48004.65	28397.1	19032.22	17028.91	42970.17	17153	25097.21	20438.24	35731.96667	23619.95833	12112.00833	0.043671315	0.566433566	0.412587413	0.671328671	-0.538461538	-0.027972028	0.892800448	0.059034148	0.184480685	0.020441878	0.074902287	0.938663363	NO	NO	NO	NO	0.041126	8.667	4.333	4.333	5	0.182518	0.035877728	0.003159719	0.03413431	0.004137472	0.472374535	0.472374535	0.001743418	-0.003493274	0.006980109	0
K00798	MMAB, pduO	cob(I)alamin adenosyltransferase [EC:2.5.1.17]	43221.41	59267.56	60623.4	62531.1	69006.33	45575.21	38585.58	30651.8	67399.39	29232.81	38556.78	29930	56704.16833	39059.39333	17644.775	0.043671315	0.524475524	0.566433566	0.713286713	-0.398601399	-0.118881119	0.892800448	0.083884587	0.059034148	0.012114395	0.200972976	0.716184327	NO	NO	NO	NO	0.041126	8.667	4.333	4.333	5	0.182518	0.057129505	0.001830235	0.056710231	0.002276852	0.755169239	0.755169239	0.000419274	-0.002509969	0.003348517	0
K00799	GST, gst	glutathione S-transferase [EC:2.5.1.18]	97891.8	118439.37	141568.11	120872.86	131374.73	94348.4	100981.52	78731.03	146036.25	55549.9	85205.36	61605.74	117415.8783	88018.3	29397.57833	-0.131013944	0.384615385	0.482517483	0.622377622	-0.454545455	-0.195804196	0.684848714	0.218387427	0.115373605	0.034800123	0.140413038	0.542873521	NO	NO	NO	NO	0.132035	8.167	4.833	3.333	8	0.302385	0.118896752	0.007577972	0.127304468	0.010776153	0.187412292	0.187412292	-0.008407716	-0.021741314	0.004925882	0
K00800	aroA	3-phosphoshikimate 1-carboxyvinyltransferase [EC:2.5.1.19]	55393.1	76852.84	73573.25	79430.53	89233.58	56031.4	45561.15	36753.29	84309.83	37091.72	47133.49	38145	71752.45	48165.74667	23586.70333	0.043671315	0.559440559	0.482517483	0.713286713	-0.461538462	-0.055944056	0.892800448	0.06274872	0.115373605	0.012114395	0.133836316	0.868980339	NO	NO	NO	NO	0.041126	8.667	4.333	4.333	5	0.182518	0.072222568	0.002987628	0.069973341	0.004558509	0.38120886	0.38120886	0.002249227	-0.003301301	0.007799755	0
K00801	FDFT1	farnesyl-diphosphate farnesyltransferase [EC:2.5.1.21]	2801.66	2200.25	3268.35	3880.35	4006.95	2861.77	2257.47	2019.36	3362.56	1650.53	2430.99	1606.94	3169.888333	2221.308333	948.58	0.131013944	0.440559441	0.503496503	0.643356643	-0.195804196	0	0.684848714	0.15421575	0.09875157	0.027954553	0.542873521	1	NO	NO	NO	NO	0.064935	8.5	4.5	4	6	0.221819	0.00323656	0.00059486	0.003277432	0.000255565	0.891841151	0.891841151	-4.08723E-05	-0.000729953	0.000648208	0
K00803	AGPS, agpS	alkyldihydroxyacetonephosphate synthase [EC:2.5.1.26]	25319.72	31157.7	39354.92	37154.93	31474.03	25954.08	22738.83	18119.16	30471.34	14966.87	19569.66	14803.62	31735.89667	20111.58	11624.31667	0.043671315	0.51048951	0.65034965	0.86013986	-0.433566434	-0.13986014	0.892800448	0.09360538	0.025911517	0.000597084	0.161446426	0.667150536	NO	NO	NO	NO	0.008658	9.167	3.833	5.333	2	0.182518	0.032149878	0.003231297	0.02967598	0.002351488	0.199167192	0.199167192	0.002473898	-0.001559927	0.006507723	0
K00805	hepST	heptaprenyl diphosphate synthase [EC:2.5.1.30]	15538.46	25697.94	23850.46	22018.94	26255.92	19376.44	16340.68	12339.79	23998.34	10308.58	17591.17	11947.99	22123.02667	15421.09167	6701.935	0.043671315	0.65034965	0.503496503	0.699300699	-0.594405594	-0.223776224	0.892800448	0.025911517	0.09875157	0.014539312	0.0457531	0.48491114	NO	NO	NO	NO	0.064935	8.5	4.5	4	6	0.221819	0.022310436	0.001769128	0.022521233	0.001368692	0.837591175	0.837591175	-0.000210798	-0.002458837	0.002037242	0
K00806	uppS	undecaprenyl diphosphate synthase [EC:2.5.1.31]	54215.65	74883.26	70446.6	75932.68	84783.15	52256.1	45923.58	37384.55	79453.41	35409.73	44802.6	36855.45	68752.90667	46638.22	22114.68667	-0.043671315	0.566433566	0.545454545	0.706293706	-0.426573427	-0.230769231	0.892800448	0.059034148	0.070678905	0.013286114	0.168899525	0.470905694	NO	NO	NO	NO	0.041126	8.667	4.333	4.333	5	0.182518	0.069196632	0.002865106	0.068003532	0.00335002	0.558838321	0.558838321	0.001193099	-0.003213748	0.005599947	0
K00808	hss	homospermidine synthase [EC:2.5.1.44]	4914.38	5134.71	6955.74	5516.33	6314.17	4676.51	4863.55	4292.17	7421.97	3022.26	4295.84	2915.06	5585.306667	4468.475	1116.831667	-0.131013944	0.391608392	0.440559441	0.643356643	-0.440559441	-0.202797203	0.684848714	0.209564352	0.15421575	0.027954553	0.15421575	0.528100237	NO	NO	NO	NO	0.093074	8.333	4.667	3.667	7	0.260869	0.005681412	0.000615377	0.006486817	0.000674738	0.077119339	0.077119339	-0.000805405	-0.001716422	0.000105612	0
K00809	DHPS, dys	deoxyhypusine synthase [EC:2.5.1.46]	21910.25	32176.78	29714.99	35098.86	39727.18	21440.38	13103.37	12422.32	37448.95	16386.82	18331.62	17830.74	30011.40667	19253.97	10757.43667	-0.043671315	0.475524476	0.335664336	0.636363636	-0.524475524	0.013986014	0.892800448	0.121319356	0.286690914	0.030114265	0.083884587	0.973693904	NO	NO	NO	NO	0.041126	8.667	4.333	4.333	5	0.182518	0.029977073	0.002505455	0.027870865	0.006026252	0.495001111	0.495001111	0.002106208	-0.004863287	0.009075703	0
K00812	aspB	aspartate aminotransferase [EC:2.6.1.1]	37180.16	54180.02	48646.07	53582.19	65407.49	36705.82	28492.47	24826.64	61562.27	25813.06	32896.1	28988.72	49283.625	33763.21	15520.415	-0.043671315	0.559440559	0.377622378	0.65034965	-0.559440559	-0.083916084	0.892800448	0.06274872	0.227443132	0.025911517	0.06274872	0.800197518	NO	NO	NO	NO	0.041126	8.667	4.333	4.333	5	0.182518	0.049390262	0.003433761	0.048929697	0.005477987	0.877201485	0.877201485	0.000460565	-0.006151524	0.007072654	0
K00813	aspC	aspartate aminotransferase [EC:2.6.1.1]	535.22	1117	644.25	605.67	1321.79	726.2	363.83	341.5	1238.42	435.5	681.2	564.71	825.0216667	604.1933333	220.8283333	0.218356573	0.559440559	0.181818182	0.468531469	-0.559440559	0.118881119	0.49536676	0.06274872	0.572958221	0.127472653	0.06274872	0.716184327	NO	NO	NO	NO	0.179654	8	5	3	9	0.34514	0.000825555	0.000219027	0.000857578	0.000217969	0.821425715	0.821425715	-3.2022E-05	-0.000339931	0.000275887	0
K00816	CCBL	kynurenine---oxoglutarate transaminase / cysteine-S-conjugate beta-lyase / glutamine---phenylpyruvate transaminase [EC:2.6.1.7 4.4.1.13 2.6.1.64]	12	92	55	40	65	59	25	26	139	36	66	80.5	53.83333333	62.08333333	-8.25	0.043671315	0.132867133	-0.167832168	0.034965035	-0.636363636	0.265734266	0.892800448	0.683365534	0.603727651	0.921184083	0.030114265	0.403976659	NO	NO	NO	NO	0.937229	6.333	6.667	-0.3333	17	0.989488	5.33789E-05	2.34095E-05	8.73142E-05	4.07038E-05	0.144836888	0.144836888	-3.39353E-05	-8.23788E-05	1.45083E-05	0
K00817	hisC	histidinol-phosphate aminotransferase [EC:2.6.1.9]	84799.9	122589.88	121618.04	122896.42	136282.67	82893.97	76629.55	59629.6	130504.33	54280.14	75248.35	58369.26	111846.8133	75776.87167	36069.94167	-0.043671315	0.566433566	0.545454545	0.706293706	-0.426573427	-0.230769231	0.892800448	0.059034148	0.070678905	0.013286114	0.168899525	0.470905694	NO	NO	NO	NO	0.041126	8.667	4.333	4.333	5	0.182518	0.112206854	0.002803745	0.10980583	0.002468458	0.181672074	0.181672074	0.002401024	-0.001329383	0.006131432	0
K00818	E2.6.1.11, argD	acetylornithine aminotransferase [EC:2.6.1.11]	41670.57	56881.59	54827.78	59325.02	64754.63	38588.62	33948.18	26599.18	58943.64	25951.29	33278.05	26844.26	52674.70167	34260.76667	18413.935	-0.043671315	0.573426573	0.587412587	0.748251748	-0.426573427	-0.181818182	0.892800448	0.055481324	0.048844858	0.007353207	0.168899525	0.572958221	NO	NO	NO	NO	0.025974	8.833	4.167	4.667	4	0.182518	0.052932535	0.00235511	0.049822145	0.002392214	0.065091266	0.065091266	0.00311039	-0.000234785	0.006455565	0
K00819	rocD, OAT	ornithine--oxo-acid transaminase [EC:2.6.1.13]	8269.99	12021.4	15275.37	11367.63	11788.37	8860.83	13420.27	8997.53	13593.44	5034.01	10670.05	5967.74	11263.93167	9613.84	1650.091667	-0.218356573	0.27972028	0.391608392	0.440559441	-0.51048951	-0.335664336	0.49536676	0.378709234	0.209564352	0.15421575	0.09360538	0.286690914	NO	NO	NO	NO	0.588745	7.167	5.833	1.333	14	0.731391	0.011325559	0.001183765	0.013969265	0.003013177	0.113793325	0.113793325	-0.002643705	-0.006120424	0.000833014	0
K00820	glmS, GFPT	glucosamine---fructose-6-phosphate aminotransferase (isomerizing) [EC:2.6.1.16]	84502.29	117510.22	122915.2	121617.92	128588.62	83966.2	74394.17	59386.23	122107.74	55041.36	74084.96	57179.58	109850.075	73699.00667	36151.06833	-0.043671315	0.517482517	0.517482517	0.699300699	-0.475524476	-0.153846154	0.892800448	0.088650879	0.088650879	0.014539312	0.121319356	0.635139955	NO	NO	NO	NO	0.025974	8.833	4.167	4.667	4	0.182518	0.110498148	0.001760766	0.107613287	0.003411954	0.13403391	0.13403391	0.002884861	-0.001122467	0.006892189	0
K00821	argD	acetylornithine/N-succinyldiaminopimelate aminotransferase [EC:2.6.1.11 2.6.1.17]	36479.56	43807.23	44210.51	50304.49	53607.01	32144.7	27632.53	24878.7	49518.02	23060.88	25682.3	22809.36	43425.58333	28930.29833	14495.285	-0.043671315	0.524475524	0.573426573	0.755244755	-0.377622378	-0.195804196	0.892800448	0.083884587	0.055481324	0.006596543	0.227443132	0.542873521	NO	NO	NO	NO	0.025974	8.833	4.167	4.667	4	0.182518	0.043797104	0.003130372	0.042386131	0.003760163	0.534004178	0.534004178	0.001410973	-0.003486136	0.006308082	0
K00822	E2.6.1.18	beta-alanine--pyruvate transaminase [EC:2.6.1.18]	8280.8	9866.98	11154.57	10034.68	12527.74	8843.14	8978.66	6465.11	14357.22	5004.29	7298.09	5194.71	10117.985	7883.013333	2234.971667	-0.043671315	0.433566434	0.524475524	0.636363636	-0.41958042	-0.160839161	0.892800448	0.161446426	0.083884587	0.030114265	0.176577011	0.619356169	NO	NO	NO	NO	0.132035	8.167	4.833	3.333	8	0.302385	0.010267967	0.000818356	0.011222835	0.001048523	0.141309988	0.141309988	-0.000954869	-0.002290905	0.000381168	0
K00823	puuE	4-aminobutyrate aminotransferase [EC:2.6.1.19]	19729.17	30226.09	28006.86	28085.07	34508.74	17163.41	15771.48	12738.39	28657.23	11679.66	19683.29	14303.93	26286.55667	17138.99667	9147.56	-0.131013944	0.65034965	0.426573427	0.678321678	-0.629370629	-0.286713287	0.684848714	0.025911517	0.168899525	0.018825126	0.03239475	0.366408456	NO	NO	NO	NO	0.041126	8.667	4.333	4.333	5	0.182518	0.026180315	0.002162728	0.024896488	0.002117215	0.36523608	0.36523608	0.001283827	-0.001732174	0.004299828	0
K00824	dat	D-alanine transaminase [EC:2.6.1.21]	9428.2	11357.21	13117.28	11589.39	15542.94	11820.81	10018.47	7320.62	15669.6	5969.24	9567.24	6292.53	12142.63833	9139.616667	3003.021667	0.218356573	0.461538462	0.51048951	0.622377622	-0.342657343	0.013986014	0.49536676	0.133836316	0.09360538	0.034800123	0.276230513	0.973693904	NO	NO	NO	NO	0.132035	8.167	4.833	3.333	8	0.302385	0.012359235	0.001618433	0.013133432	0.000724993	0.361816036	0.361816036	-0.000774197	-0.002653454	0.00110506	0
K00826	E2.6.1.42, ilvE	branched-chain amino acid aminotransferase [EC:2.6.1.42]	100973.6	142619.87	137297.9	145682.62	161211.74	100427.61	83582.77	67575.09	155620.83	66861.52	86564.23	70652.84	131368.89	88476.21333	42892.67667	-0.043671315	0.566433566	0.475524476	0.685314685	-0.496503497	-0.153846154	0.892800448	0.059034148	0.121319356	0.017305023	0.104092833	0.635139955	NO	NO	NO	NO	0.041126	8.667	4.333	4.333	5	0.182518	0.132084622	0.004364161	0.128375499	0.007929796	0.387046103	0.387046103	0.003709123	-0.005672731	0.013090977	0
K00827	AGXT2	alanine-glyoxylate transaminase / (R)-3-amino-2-methylpropionate-pyruvate transaminase [EC:2.6.1.44 2.6.1.40]	8	8	5	2	24	0	9	7	17	0	3	8	7.833333333	7.333333333	0.5	-0.440581364	0.229285811	0.028219792	-0.109351695	-0.296307817	-0.405659512	0.151712278	0.473469134	0.930626542	0.73513698	0.349699736	0.190757812	NO	NO	NO	NO	0.854978	6.25	6.75	-0.5	16.5	0.945757	7.42951E-06	6.69343E-06	9.89915E-06	5.70603E-06	0.544516394	0.544516394	-2.46963E-06	-1.12638E-05	6.32452E-06	0
K00830	AGXT	alanine-glyoxylate transaminase / serine-glyoxylate transaminase / serine-pyruvate transaminase [EC:2.6.1.44 2.6.1.45 2.6.1.51]	10265.43	14041.51	17191.51	13667.5	14565.6	9593.8	11705.04	9514.14	16214.41	6135.93	10107.84	6629.07	13220.89167	10051.07167	3169.82	-0.218356573	0.41958042	0.41958042	0.601398601	-0.58041958	-0.272727273	0.49536676	0.176577011	0.176577011	0.042806869	0.052086242	0.391232746	YES	NO	NO	NO	0.132035	8.167	4.833	3.333	8	0.302385	0.013272138	0.001044039	0.01455783	0.001709116	0.187854092	0.187854092	-0.001285692	-0.003339198	0.000767813	0
K00831	serC, PSAT1	phosphoserine aminotransferase [EC:2.6.1.52]	29120.63	44052.15	43636.85	40552.61	48430.52	29481.86	29796.08	22305.17	47151.36	18395.35	28492.43	20363.92	39212.43667	27750.71833	11461.71833	-0.043671315	0.573426573	0.545454545	0.664335664	-0.475524476	-0.272727273	0.892800448	0.055481324	0.070678905	0.022159207	0.121319356	0.391232746	YES	NO	NO	NO	0.093074	8.333	4.667	3.667	7	0.260869	0.039308559	0.001227763	0.040053545	0.001212406	0.357100928	0.357100928	-0.000744986	-0.002464398	0.000974426	0
K00832	tyrB	aromatic-amino-acid transaminase [EC:2.6.1.57]	2728.25	4615.99	5630.53	3407.78	3907.9	3079.82	5025.21	2432.33	4981.65	1604.17	3399.01	2271.1	3895.045	3285.578333	609.4666667	-0.131013944	0.391608392	0.482517483	0.538461538	-0.433566434	-0.335664336	0.684848714	0.209564352	0.115373605	0.074902287	0.161446426	0.286690914	NO	NO	NO	NO	0.393939	7.5	5.5	2	12	0.567221	0.003908977	0.000642884	0.004706538	0.001144228	0.211860188	0.211860188	-0.000797561	-0.002154953	0.000559831	0
K00833	bioA	adenosylmethionine---8-amino-7-oxononanoate aminotransferase [EC:2.6.1.62]	28622.59	37572.91	42447.38	41678.73	43801.39	30253.71	25901.72	20596.48	44772.17	19007.91	25750.21	19854.74	37396.11833	25980.53833	11415.58	0.043671315	0.468531469	0.503496503	0.671328671	-0.426573427	-0.090909091	0.892800448	0.127472653	0.09875157	0.020441878	0.168899525	0.78319691	NO	NO	NO	NO	0.064935	8.5	4.5	4	6	0.221819	0.03770828	0.001484647	0.037686775	0.001117372	0.979901693	0.979901693	2.15047E-05	-0.001849458	0.001892467	0
K00835	avtA	valine--pyruvate aminotransferase [EC:2.6.1.66]	264.05	167.89	328.92	372	832.84	850.62	174.83	82.5	588.92	145.92	918.62	206.88	469.3866667	352.945	116.4416667	0.393041832	0.426573427	0.167832168	0.328671329	-0.174825175	0.265734266	0.206255757	0.168899525	0.603727651	0.297385078	0.588259895	0.403976659	NO	NO	NO	NO	0.393939	7.5	5.5	2	12	0.567221	0.000493452	0.000321388	0.000484731	0.000385424	0.969793649	0.969793649	8.72059E-06	-0.000493536	0.000510977	0
K00836	ectB, dat	diaminobutyrate-2-oxoglutarate transaminase [EC:2.6.1.76]	7635.75	11989.39	16873.4	9806.36	10506.59	6431.39	8124.67	6919.23	11338.32	3117.13	10149.64	4365.31	10540.48	7335.716667	3204.763333	-0.305699203	0.447552448	0.265734266	0.517482517	-0.783216783	-0.384615385	0.333893136	0.147205378	0.403976659	0.088650879	0.00411545	0.218387427	NO	NO	NO	NO	0.24026	7.833	5.167	2.667	10	0.412558	0.010468412	0.002281537	0.01048456	0.002639803	0.99195065	0.99195065	-1.61483E-05	-0.003502808	0.003470512	0
K00839	pucG	(S)-ureidoglycine---glyoxylate transaminase [EC:2.6.1.112]	351.38	402.15	810.15	698.21	1276.05	1260.33	470.95	292.39	876.95	80.25	1200.67	249.6	799.7116667	528.4683333	271.2433333	0.393041832	0.594405594	0.398601399	0.48951049	-0.237762238	0.027972028	0.206255757	0.0457531	0.200972976	0.109632452	0.457102207	0.938663363	NO	NO	NO	NO	0.24026	7.833	5.167	2.667	10	0.412558	0.000823498	0.000430119	0.000716196	0.000481337	0.717967894	0.717967894	0.000107303	-0.000537017	0.000751623	0
K00840	astC	succinylornithine aminotransferase [EC:2.6.1.81]	25.43	6	9.17	45.67	13.24	34.57	26	14	61.17	3.5	19.24	5.09	22.34666667	21.5	0.846666667	0.305699203	0.223776224	0.468531469	0.342657343	0.300699301	-0.13986014	0.333893136	0.48491114	0.127472653	0.276230513	0.342483375	0.667150536	NO	NO	NO	NO	0.818182	6.833	6.167	0.6667	16	0.909095	2.43862E-05	1.65286E-05	2.64803E-05	1.55176E-05	0.840530002	0.840530002	-2.0941E-06	-2.46973E-05	2.05091E-05	0
K00841	patA	aminotransferase [EC:2.6.1.-]	589.71	590.34	831.78	913	1741.51	2120.14	654.4	170.22	1040.05	117.22	1250.33	497.15	1131.08	621.5616667	509.5183333	0.480384461	0.587412587	0.440559441	0.517482517	-0.160839161	0.104895105	0.113937412	0.048844858	0.15421575	0.088650879	0.619356169	0.749479043	NO	NO	NO	NO	0.24026	7.833	5.167	2.667	10	0.412558	0.001194158	0.000759012	0.000849005	0.000507736	0.420581979	0.420581979	0.000345153	-0.000583082	0.001273389	0
K00842	E2.6.1.-E, patB	aminotransferase [EC:2.6.1.-]	31	31	58	67	119	137	18	16	32	5	63	7	73.83333333	23.5	50.33333333	0.481226503	0.640981719	0.556918542	0.686515939	-0.182136882	0.070052647	0.113213398	0.024700038	0.059983608	0.013673552	0.571015781	0.828727854	NO	NO	NO	NO	0.036797	8.667	4.333	4.333	5	0.182518	7.73008E-05	5.06179E-05	3.25329E-05	2.65407E-05	0.120174566	0.120174566	4.4768E-05	-1.47819E-05	0.000104318	0
K00844	HK	hexokinase [EC:2.7.1.1]	43	98.33	98.33	72.34	89	82.33	138.67	45.67	93	40.33	103	70	80.555	81.77833333	-1.223333333	-0.043747864	0.430823778	0.287215852	0.294221117	-0.437829043	-0.350263234	0.892613501	0.162057506	0.365374452	0.353265059	0.154586412	0.264344396	YES	NO	NO	NO	>0.999999	6.5	6.5	0	18	>0.999999	8.11362E-05	1.6729E-05	0.00012019	4.24224E-05	0.100127014	0.100127014	-3.90533E-05	-8.80087E-05	9.90201E-06	0
K00845	glk	glucokinase [EC:2.7.1.2]	93031.28	126034.04	133926.77	131006.97	136002.05	88181.85	84245.38	67888.8	127452.21	59135.39	79726.9	62552.38	118030.4933	80166.84333	37863.65	-0.043671315	0.531468531	0.573426573	0.748251748	-0.461538462	-0.160839161	0.892800448	0.079302939	0.055481324	0.007353207	0.133836316	0.619356169	YES	NO	NO	NO	0.015152	9	4	5	3	0.182518	0.118763072	0.003182679	0.117703414	0.004644103	0.683893395	0.683893395	0.001059658	-0.004651018	0.006770334	0
K00846	KHK	ketohexokinase [EC:2.7.1.3]	35	69	100	68	366	72	7	2	7	5	32	1	118.3333333	9	109.3333333	0.306235047	0.753065953	0.602452763	0.83712913	-0.32924744	-0.10507897	0.333003139	0.004693893	0.038159476	0.000682001	0.296007412	0.745176622	NO	NO	NO	NO	0.002165	9.5	3.5	6	0	0.182518	0.000111146	9.00186E-05	1.28984E-05	1.49415E-05	0.058433381	0.058433381	9.82473E-05	-5.02847E-06	0.000201523	0
K00847	E2.7.1.4, scrK	fructokinase [EC:2.7.1.4]	33820.91	50559.18	47490.3	45484.42	54158.69	30806.24	32443.62	25101.32	51775.95	20054.36	32026.39	23383.42	43719.95667	30797.51	12922.44667	-0.218356573	0.566433566	0.41958042	0.608391608	-0.573426573	-0.363636364	0.49536676	0.059034148	0.176577011	0.040002049	0.055481324	0.246255228	NO	NO	NO	NO	0.093074	8.333	4.667	3.667	7	0.260869	0.043788379	0.002245674	0.044549285	0.00131939	0.53173121	0.53173121	-0.000760907	-0.003442079	0.001920266	0
K00848	rhaB	rhamnulokinase [EC:2.7.1.5]	9757.36	16411.01	16345.18	14635.48	17358.74	7874.73	10196.8	8433.94	15390.87	5462.95	10905.47	7704.06	13730.41667	9682.348333	4048.068333	-0.305699203	0.566433566	0.377622378	0.58041958	-0.734265734	-0.426573427	0.333893136	0.059034148	0.227443132	0.052086242	0.009052097	0.168899525	NO	NO	NO	NO	0.132035	8.167	4.833	3.333	8	0.302385	0.01357263	0.001675752	0.014058519	0.001395485	0.629448015	0.629448015	-0.00048589	-0.002668561	0.001696782	0
K00849	galK	galactokinase [EC:2.7.1.6]	33562.57	49430.87	47943.64	49623.32	52645.23	33196.49	29238.06	22804.92	48022.52	21660.4	28613.92	22767.49	44400.35333	28851.21833	15549.135	-0.043671315	0.636363636	0.636363636	0.797202797	-0.440559441	-0.286713287	0.892800448	0.030114265	0.030114265	0.003161252	0.15421575	0.366408456	NO	NO	NO	NO	0.015152	9	4	5	3	0.182518	0.044578784	0.001299483	0.042121778	0.001570389	0.023143295	0.023143295	0.002457006	0.000416225	0.004497787	0
K00850	pfkA, PFK	6-phosphofructokinase 1 [EC:2.7.1.11]	52899.44	77101.53	72271.39	74493.48	84269.69	51701.83	42065.03	34751.92	77866.42	34815.54	44204.14	37107.89	68789.56	45135.15667	23654.40333	-0.043671315	0.594405594	0.426573427	0.685314685	-0.524475524	-0.153846154	0.892800448	0.0457531	0.168899525	0.017305023	0.083884587	0.635139955	YES	NO	NO	NO	0.041126	8.667	4.333	4.333	5	0.182518	0.069108849	0.002309282	0.065813361	0.004698359	0.200478301	0.200478301	0.003295488	-0.002197447	0.008788423	0
K00851	E2.7.1.12, gntK, idnK	gluconokinase [EC:2.7.1.12]	13626.94	22504.63	24665.85	18237.05	19622.64	15337.84	19281.74	13173.02	20538.34	7969.2	16205.06	10314.05	18999.15833	14580.235	4418.923333	-0.131013944	0.48951049	0.454545455	0.622377622	-0.622377622	-0.321678322	0.684848714	0.109632452	0.140413038	0.034800123	0.034800123	0.308312361	YES	NO	NO	NO	0.179654	8	5	3	9	0.34514	0.019115801	0.002066316	0.021303758	0.003662271	0.278608371	0.278608371	-0.002187957	-0.006534957	0.002159043	0
K00852	rbsK, RBKS	ribokinase [EC:2.7.1.15]	43412.97	60596.59	65075.9	63468.3	66920.49	43924.15	40877.93	31826.95	64748.13	28141.48	40242.49	29793.54	57233.06667	39271.75333	17961.31333	0.043671315	0.524475524	0.552447552	0.72027972	-0.454545455	-0.097902098	0.892800448	0.083884587	0.066629001	0.011020519	0.140413038	0.766288456	NO	NO	NO	NO	0.025974	8.833	4.167	4.667	4	0.182518	0.057538508	0.001127341	0.057196927	0.000840029	0.599790535	0.599790535	0.00034158	-0.001075018	0.001758179	0
K00853	araB	L-ribulokinase [EC:2.7.1.16]	5933.51	10917.15	9722.26	9054.43	12361.08	5002.06	6797.65	5364.26	11407.61	4024.15	7851.39	5533.97	8831.748333	6829.838333	2001.91	-0.393041832	0.440559441	0.251748252	0.440559441	-0.741258741	-0.321678322	0.206255757	0.15421575	0.430115289	0.15421575	0.00817064	0.308312361	NO	NO	NO	NO	0.309524	7.667	5.333	2.333	11	0.490039	0.008691193	0.001340449	0.009856398	0.00086833	0.138952064	0.138952064	-0.001165204	-0.002793464	0.000463056	0
K00854	xylB, XYLB	xylulokinase [EC:2.7.1.17]	45281.04	63654.49	73276.86	64108.73	67394.64	41382.8	42661.61	33874.04	64552.22	27308.27	41676.79	31525.21	59183.09333	40266.35667	18916.73667	-0.218356573	0.440559441	0.440559441	0.636363636	-0.559440559	-0.237762238	0.49536676	0.15421575	0.15421575	0.030114265	0.06274872	0.457102207	NO	NO	NO	NO	0.064935	8.5	4.5	4	6	0.221819	0.059264015	0.003593768	0.058800855	0.001879678	0.805266787	0.805266787	0.000463159	-0.003763636	0.004689955	0
K00855	PRK, prkB	phosphoribulokinase [EC:2.7.1.19]	7169.58	7751	10277.66	8819.33	10607.3	5491.63	6580.28	5301.93	9011.73	4353.76	5147.37	3330.02	8352.75	5620.848333	2731.901667	-0.131013944	0.454545455	0.517482517	0.671328671	-0.41958042	-0.237762238	0.684848714	0.140413038	0.088650879	0.020441878	0.176577011	0.457102207	YES	NO	NO	NO	0.041126	8.667	4.333	4.333	5	0.182518	0.00837596	0.00090744	0.008216294	0.001160704	0.813705282	0.813705282	0.000159666	-0.001320103	0.001639435	0
K00856	E2.7.1.20, ADK	adenosine kinase [EC:2.7.1.20]	6271.66	11624.08	13485.59	8676.7	9489.58	6460.11	10164.34	6648.46	11179.59	3980.41	8860.72	5323.19	9334.62	7692.785	1641.835	-0.218356573	0.384615385	0.34965035	0.461538462	-0.636363636	-0.405594406	0.49536676	0.218387427	0.266004309	0.133836316	0.030114265	0.192612184	NO	NO	NO	NO	0.484848	7.333	5.667	1.667	13	0.644019	0.009292576	0.001591935	0.011155201	0.002007637	0.136692822	0.136692822	-0.001862625	-0.004433832	0.000708583	0
K00857	tdk, TK	thymidine kinase [EC:2.7.1.21]	18442.84	32060.82	28868.2	27259.96	32062.9	18438.69	18491.25	12420.64	30740.53	11157.47	19535.84	15023.6	26188.90167	17894.88833	8294.013333	-0.218356573	0.601398601	0.384615385	0.601398601	-0.699300699	-0.328671329	0.49536676	0.042806869	0.218387427	0.042806869	0.014539312	0.297385078	NO	NO	NO	NO	0.132035	8.167	4.833	3.333	8	0.302385	0.026117222	0.001966438	0.02574931	0.002261493	0.789385212	0.789385212	0.000367911	-0.002626159	0.003361982	0
K00858	ppnK, NADK	NAD+ kinase [EC:2.7.1.23]	61961.51	87595.53	87825.09	91087.8	102663.57	65960.88	50560.03	40644.9	99372.95	42440.83	56419.96	43645.06	82849.06333	55513.955	27335.10833	0.043671315	0.51048951	0.468531469	0.699300699	-0.454545455	0	0.892800448	0.09360538	0.127472653	0.014539312	0.140413038	1	NO	NO	NO	NO	0.041126	8.667	4.333	4.333	5	0.182518	0.083333276	0.00289035	0.08028205	0.006300669	0.357717694	0.357717694	0.003051226	-0.004276094	0.010378546	0
K00859	coaE	dephospho-CoA kinase [EC:2.7.1.24]	53073.66	73220.67	68650.37	74038.24	82974.53	51327.87	44301.33	35663.48	77337.01	34347.19	43744.64	36083.31	67214.22333	45246.16	21968.06333	-0.043671315	0.559440559	0.531468531	0.699300699	-0.440559441	-0.174825175	0.892800448	0.06274872	0.079302939	0.014539312	0.15421575	0.588259895	NO	NO	NO	NO	0.041126	8.667	4.333	4.333	5	0.182518	0.067667248	0.002854652	0.065938203	0.003378858	0.403143807	0.403143807	0.001729045	-0.002695306	0.006153396	0
K00860	cysC	adenylylsulfate kinase [EC:2.7.1.25]	7700.05	10412.71	10565.76	9776.44	11959.08	8020.88	6065.7	4827.85	11241.94	4646.84	6976.5	6025.57	9739.153333	6630.733333	3108.42	0.043671315	0.559440559	0.440559441	0.664335664	-0.545454545	-0.06993007	0.892800448	0.06274872	0.15421575	0.022159207	0.070678905	0.834447145	NO	NO	NO	NO	0.041126	8.667	4.333	4.333	5	0.182518	0.009838281	0.000430559	0.00966431	0.00096003	0.722621317	0.722621317	0.000173971	-0.000940857	0.001288799	0
K00862	eryA	erythritol kinase (D-erythritol 1-phosphate-forming) [EC:2.7.1.215]	532.58	571.99	999.51	510.34	931.26	414.83	1057.42	413.75	739.67	182.67	775.66	369.51	660.085	589.78	70.305	-0.218356573	0.475524476	0.314685315	0.34965035	-0.391608392	-0.454545455	0.49536676	0.121319356	0.319471913	0.266004309	0.209564352	0.140413038	NO	NO	NO	NO	0.588745	7.167	5.833	1.333	14	0.731391	0.000656002	0.000151277	0.00084283	0.000357654	0.319053088	0.319053088	-0.000186827	-0.000600801	0.000227147	0
K00863	DAK, TKFC	triose/dihydroxyacetone kinase / FAD-AMP lyase (cyclizing) [EC:2.7.1.28 2.7.1.29 4.6.1.15]	1208.76	2908.68	2386.05	1523.42	2297.43	1446.73	2743.25	1322.42	2423.08	654.78	1523.22	1074.67	1961.845	1623.57	338.275	-0.131013944	0.496503497	0.517482517	0.545454545	-0.461538462	-0.496503497	0.684848714	0.104092833	0.088650879	0.070678905	0.133836316	0.104092833	YES	NO	NO	NO	0.484848	7.333	5.667	1.667	13	0.644019	0.00194933	0.000412799	0.002317142	0.000755622	0.368352581	0.368352581	-0.000367812	-0.001260979	0.000525356	0
K00864	glpK, GK	glycerol kinase [EC:2.7.1.30]	45018.78	62715.19	64975.46	63549.68	69662.54	44214.99	43336.93	32741.98	66589.76	29385.89	40166.59	31103.31	58356.10667	40554.07667	17802.03	-0.043671315	0.51048951	0.496503497	0.671328671	-0.454545455	-0.160839161	0.892800448	0.09360538	0.104092833	0.020441878	0.140413038	0.619356169	NO	NO	NO	NO	0.041126	8.667	4.333	4.333	5	0.182518	0.058665126	0.000593232	0.059141028	0.001522298	0.537219726	0.537219726	-0.000475903	-0.002231882	0.001280076	0
K00865	glxK, garK	glycerate 2-kinase [EC:2.7.1.165]	25667.76	34643.98	40624.66	37143.89	35366.49	25638.21	25432.23	20067.65	33414.45	16857.3	22712.88	16004.81	33180.83167	22414.88667	10765.945	-0.043671315	0.503496503	0.615384615	0.839160839	-0.454545455	-0.195804196	0.892800448	0.09875157	0.037334511	0.001191874	0.140413038	0.542873521	NO	NO	NO	NO	0.008658	9.167	3.833	5.333	2	0.182518	0.033434693	0.002067393	0.033097823	0.002774526	0.832391197	0.832391197	0.00033687	-0.003149543	0.003823283	0
K00867	coaA	type I pantothenate kinase [EC:2.7.1.33]	10870.87	16480.34	20186.58	15203.56	16318.56	11804.6	14287.96	10208.02	17884.04	6614.49	12001.37	7312.79	15144.085	11384.77833	3759.306667	-0.131013944	0.426573427	0.433566434	0.622377622	-0.622377622	-0.237762238	0.684848714	0.168899525	0.161446426	0.034800123	0.034800123	0.457102207	NO	NO	NO	NO	0.179654	8	5	3	9	0.34514	0.015199494	0.001445082	0.016443428	0.002309364	0.335759587	0.335759587	-0.001243934	-0.00403052	0.001542651	0
K00868	pdxK, pdxY	pyridoxine kinase [EC:2.7.1.35]	8737.02	12898.88	14216.58	11259.18	12913.45	10977.49	11245.93	7605.94	13956.73	5135.73	9425.66	5966.17	11833.76667	8889.36	2944.406667	-0.043671315	0.433566434	0.48951049	0.643356643	-0.538461538	-0.160839161	0.892800448	0.161446426	0.109632452	0.027954553	0.074902287	0.619356169	NO	NO	NO	NO	0.132035	8.167	4.833	3.333	8	0.302385	0.012007026	0.001264047	0.012833946	0.0017001	0.404896093	0.404896093	-0.00082692	-0.002961908	0.001308068	0
K00869	E2.7.1.36, MVK, mvaK1	mevalonate kinase [EC:2.7.1.36]	2827.79	5265.92	5723.96	5589.34	6724.58	4998.59	1694.08	1354.55	8083.76	2859.69	3355.7	3147.89	5188.363333	3415.945	1772.418333	0.043671315	0.265734266	0.20979021	0.51048951	-0.58041958	0.27972028	0.892800448	0.403976659	0.513512513	0.09360538	0.052086242	0.378709234	NO	NO	NO	NO	0.179654	8	5	3	9	0.34514	0.005200521	0.000846755	0.00475222	0.001773515	0.625332819	0.625332819	0.000448301	-0.001620201	0.002516803	0
K00870	E2.7.1.37	protein kinase [EC:2.7.1.37]	4	4	9	10	8	2	10	4	4	2	2	3	6.166666667	4.166666667	2	-0.403772881	0.140086713	0.603450456	0.448995875	-0.147270647	-0.398708337	0.193027877	0.66411801	0.037756616	0.143138223	0.647854309	0.199203799	NO	NO	NO	NO	0.348485	7.583	5.417	2.167	11.5	0.538676	5.96781E-06	2.36643E-06	6.23699E-06	3.78196E-06	0.895856532	0.895856532	-2.69181E-07	-4.83263E-06	4.29427E-06	0
K00872	thrB1	homoserine kinase [EC:2.7.1.39]	38621.11	53522.95	52265.07	58311.11	61108.75	37708.46	30954.44	24618.22	55796.42	25849.16	31511.51	25483.34	50256.24167	32368.84833	17887.39333	-0.043671315	0.559440559	0.48951049	0.755244755	-0.440559441	-0.132867133	0.892800448	0.06274872	0.109632452	0.006596543	0.15421575	0.683365534	NO	NO	NO	NO	0.025974	8.833	4.167	4.667	4	0.182518	0.050497792	0.002358304	0.047187988	0.003504513	0.114601255	0.114601255	0.003309804	-0.000981685	0.007601293	0
K00873	PK, pyk	pyruvate kinase [EC:2.7.1.40]	56345.86	78483.23	75600.11	78666.68	87965.44	54159.64	47718.93	38501.15	82848.85	36105.81	47960.49	38530.67	71870.16	48610.98333	23259.17667	-0.043671315	0.566433566	0.475524476	0.685314685	-0.496503497	-0.153846154	0.892800448	0.059034148	0.121319356	0.017305023	0.104092833	0.635139955	YES	NO	NO	NO	0.041126	8.667	4.333	4.333	5	0.182518	0.072282405	0.002264536	0.070769545	0.002828375	0.373500427	0.373500427	0.001512861	-0.002121079	0.0051468	0
K00874	kdgK	2-dehydro-3-deoxygluconokinase [EC:2.7.1.45]	16598.26	22099.95	26267.24	21736.8	24042.12	16877.47	19996.93	16305.25	24775.4	9560.83	19307.96	12130.99	21270.30667	17012.89333	4257.413333	-0.131013944	0.41958042	0.426573427	0.601398601	-0.601398601	-0.202797203	0.684848714	0.176577011	0.168899525	0.042806869	0.042806869	0.528100237	YES	NO	NO	NO	0.179654	8	5	3	9	0.34514	0.021446313	0.001175504	0.024885307	0.00359773	0.088020649	0.088020649	-0.003438994	-0.007571592	0.000693604	0
K00875	E2.7.1.47	D-ribulokinase [EC:2.7.1.47]	744	554	450.33	965	753	546.33	1346.67	1211	1129	425	574	319	668.7766667	834.1116667	-165.335	-0.218356573	0.153846154	0.342657343	0.076923077	0.167832168	-0.622377622	0.49536676	0.635139955	0.276230513	0.817283291	0.603727651	0.034800123	NO	NO	NO	NO	0.699134	6	7	-1	15	0.819058	0.00069174	0.000201215	0.001225984	0.000589474	0.102386416	0.102386416	-0.000534244	-0.001211847	0.000143359	0
K00876	udk, UCK	uridine kinase [EC:2.7.1.48]	16468.2	27128.05	22186.06	23826.66	29564.63	16748.26	15246.75	10732.72	26499.61	9907.55	16873.45	12589.69	22653.64333	15308.295	7345.348333	-0.043671315	0.65034965	0.433566434	0.678321678	-0.65034965	-0.216783217	0.892800448	0.025911517	0.161446426	0.018825126	0.025911517	0.499114748	NO	NO	NO	NO	0.064935	8.5	4.5	4	6	0.221819	0.022662849	0.001887016	0.022035998	0.001732243	0.596325483	0.596325483	0.000626851	-0.001928132	0.003181833	0
K00878	thiM	hydroxyethylthiazole kinase [EC:2.7.1.50]	4056.26	6607.39	9715.4	5268.17	6174.13	6088.74	3953.76	2419.88	5859.88	2386.43	4963.05	3209.63	6318.348333	3798.771667	2519.576667	0.218356573	0.65034965	0.51048951	0.762237762	-0.587412587	-0.062937063	0.49536676	0.025911517	0.09360538	0.005897476	0.048844858	0.851681911	NO	NO	NO	NO	0.015152	9	4	5	3	0.182518	0.006384608	0.001448977	0.005518473	0.00087771	0.285088831	0.285088831	0.000866135	-0.00087233	0.002604601	0
K00879	fucK	L-fuculokinase [EC:2.7.1.51]	44.84	32	89	24	38	45	34.16	11	19.67	52.17	13.83	23.5	45.47333333	25.72166667	19.75166667	0.305699203	0.160839161	0.230769231	0.405594406	0.216783217	0.258741259	0.333893136	0.619356169	0.470905694	0.192612184	0.499114748	0.416938427	NO	NO	NO	NO	0.093074	8.333	4.667	3.667	7	0.260869	4.69883E-05	2.0344E-05	4.29678E-05	3.18764E-05	0.817716676	0.817716676	4.02055E-06	-3.45863E-05	4.26274E-05	0
K00880	lyxK	L-xylulokinase [EC:2.7.1.53]	832.75	661.08	980.75	883.92	1345.59	355.25	1741.33	345.41	636.08	285.5	574.82	552.92	843.2233333	689.3433333	153.88	-0.305699203	0.468531469	0.559440559	0.524475524	-0.265734266	-0.426573427	0.333893136	0.127472653	0.06274872	0.083884587	0.403976659	0.168899525	NO	NO	NO	NO	0.179654	8	5	3	9	0.34514	0.000836378	0.000239764	0.001013707	0.000663174	0.593391658	0.593391658	-0.000177329	-0.000940601	0.000585943	0
K00881	alsK	allose kinase [EC:2.7.1.55]	17	36	12	24	28	2	15	13	43	11	31	6	19.83333333	19.83333333	0	-0.480384461	0.398601399	0.020979021	0.237762238	-0.58041958	-0.601398601	0.113937412	0.200972976	0.956169155	0.457102207	0.052086242	0.042806869	NO	NO	NO	NO	0.937229	6.667	6.333	0.3333	17	0.989488	1.92289E-05	9.92946E-06	2.66769E-05	1.08323E-05	0.283694992	0.283694992	-7.44808E-06	-2.21056E-05	7.20943E-06	0
K00882	fruK	1-phosphofructokinase [EC:2.7.1.56]	22525.55	30283.39	36920.37	31753.51	28379.31	22571.45	23010	17100.01	27759.08	12828.99	20722.85	13458.43	28738.93	19146.56	9592.37	-0.043671315	0.48951049	0.692307692	0.832167832	-0.475524476	-0.230769231	0.892800448	0.109632452	0.015877693	0.001440873	0.121319356	0.470905694	NO	NO	NO	NO	0.025974	8.833	4.167	4.667	4	0.182518	0.029022942	0.002727287	0.028149392	0.002963759	0.638211541	0.638211541	0.00087355	-0.003143565	0.004890665	0
K00883	dgoK	2-dehydro-3-deoxygalactonokinase [EC:2.7.1.58]	4031.55	5491.31	7708.65	4890.21	5188.92	4156.23	5687.48	4538.66	6566.81	2315.39	4650.58	3133.67	5244.478333	4482.098333	762.38	-0.218356573	0.27972028	0.391608392	0.440559441	-0.51048951	-0.335664336	0.49536676	0.378709234	0.209564352	0.15421575	0.09360538	0.286690914	NO	NO	NO	NO	0.588745	7.167	5.833	1.333	14	0.731391	0.005287199	0.000821966	0.006538968	0.001213528	0.089282451	0.089282451	-0.00125177	-0.002739986	0.000236447	0
K00884	NAGK, nagK	N-acetylglucosamine kinase [EC:2.7.1.59]	467.1	363.5	333.17	380.17	453.91	327.07	843.83	444.33	477.67	166	382.9	195.26	387.4866667	418.3316667	-30.845	-0.305699203	0.286713287	0.195804196	0.027972028	0.027972028	-0.657342657	0.333893136	0.366408456	0.542873521	0.938663363	0.938663363	0.023981083	NO	NO	NO	NO	0.818182	6.167	6.833	-0.6667	16	0.909095	0.000402879	0.00010152	0.000610044	0.000299387	0.192123004	0.192123004	-0.000207165	-0.00055127	0.000136941	0
K00885	nanK	N-acylmannosamine kinase [EC:2.7.1.60]	21.97	78.5	18.25	58.92	77.29	10.95	10.83	2	69.92	14.75	48.45	12.71	44.31333333	26.44333333	17.87	-0.305699203	0.482517483	0.083916084	0.482517483	-0.692307692	-0.223776224	0.333893136	0.115373605	0.800197518	0.115373605	0.015877693	0.48491114	NO	NO	NO	NO	0.179654	8	5	3	9	0.34514	4.21921E-05	2.33885E-05	3.38413E-05	2.3467E-05	0.585448451	0.585448451	8.35074E-06	-2.46637E-05	4.13652E-05	0
K00886	ppgK	polyphosphate glucokinase [EC:2.7.1.63]	6364.83	13076.79	14754.63	9580.03	9132.73	5977.45	11272.99	7146.65	11421.36	3922	8704.34	5210.64	9814.41	7946.33	1868.08	-0.305699203	0.328671329	0.412587413	0.524475524	-0.608391608	-0.440559441	0.333893136	0.297385078	0.184480685	0.083884587	0.040002049	0.15421575	YES	NO	NO	NO	0.393939	7.5	5.5	2	12	0.567221	0.009714565	0.002188349	0.011506015	0.002512981	0.257515019	0.257515019	-0.00179145	-0.005120414	0.001537515	0
K00887	dgkA	undecaprenol kinase [EC:2.7.1.66]	906.89	1186.38	1300.2	1408.23	2458.4	2657.29	822.85	627.3	1771.14	387.58	1859.38	924.65	1652.898333	1065.483333	587.415	0.480384461	0.552447552	0.335664336	0.482517483	-0.300699301	0.237762238	0.113937412	0.066629001	0.286690914	0.115373605	0.342483375	0.457102207	NO	NO	NO	NO	0.179654	8	5	3	9	0.34514	0.001721335	0.000847193	0.001504648	0.000595022	0.650936682	0.650936682	0.000216687	-0.000831243	0.001264617	0
K00891	E2.7.1.71, aroK, aroL	shikimate kinase [EC:2.7.1.71]	41894.96	61334.62	55003.03	59574.22	71022.22	41839.8	35087.56	28423.78	67904.86	28510.12	37350.42	30359.82	55111.475	37939.42667	17172.04833	-0.043671315	0.594405594	0.426573427	0.685314685	-0.524475524	-0.153846154	0.892800448	0.0457531	0.168899525	0.017305023	0.083884587	0.635139955	NO	NO	NO	NO	0.041126	8.667	4.333	4.333	5	0.182518	0.055327335	0.003174519	0.054893905	0.00386007	0.850261624	0.850261624	0.00043343	-0.004571898	0.005438758	0
K00892	gsk	inosine kinase [EC:2.7.1.73]	15.05	30	20.92	9.67	11.12	4.95	13.5	8	30.42	1.25	14.62	6.71	15.285	12.41666667	2.868333333	-0.393041832	0.363636364	0.06993007	0.300699301	-0.636363636	-0.517482517	0.206255757	0.246255228	0.834447145	0.342483375	0.030114265	0.088650879	NO	NO	NO	NO	0.588745	7.167	5.833	1.333	14	0.731391	1.52332E-05	7.56649E-06	1.59672E-05	7.41076E-06	0.879929398	0.879929398	-7.34013E-07	-1.12882E-05	9.82013E-06	0
K00895	pfp, PFP	diphosphate-dependent phosphofructokinase [EC:2.7.1.90]	975.46	1255.74	1045.72	1218.55	1378.32	514.41	1596.8	380.52	1314.42	390.15	706.08	547.56	1064.7	822.5883333	242.1116667	-0.305699203	0.461538462	0.454545455	0.454545455	-0.314685315	-0.426573427	0.333893136	0.133836316	0.140413038	0.140413038	0.319471913	0.168899525	NO	NO	NO	NO	0.484848	7.333	5.667	1.667	13	0.644019	0.001061149	0.000201268	0.001153705	0.00050977	0.717697008	0.717697008	-9.25562E-05	-0.000680856	0.000495743	0
K00897	aphA	kanamycin kinase [EC:2.7.1.95]	626	1335.09	1784.92	959.83	872.5	500.28	1401.67	955.08	1402.66	316.06	1014.16	875.39	1013.103333	994.17	18.93333333	-0.393041832	0.006993007	0.13986014	0.167832168	-0.566433566	-0.307692308	0.206255757	0.991230036	0.667150536	0.603727651	0.059034148	0.330862674	NO	NO	YES	NO	0.818182	6.167	6.833	-0.6667	16	0.909095	0.000993126	0.000330665	0.001444418	0.000422868	0.091260845	0.091260845	-0.000451292	-0.000990436	8.78527E-05	0
K00899	mtnK	5-methylthioribose kinase [EC:2.7.1.100]	2894.43	3021.29	4680.89	4194.22	4334.77	3845.67	3465.61	3209.29	3597.23	1327.86	3171.04	1830.68	3828.545	2766.951667	1061.593333	0.218356573	0.300699301	0.608391608	0.58041958	-0.195804196	0.06993007	0.49536676	0.342483375	0.040002049	0.052086242	0.542873521	0.834447145	NO	NO	NO	NO	0.132035	8.167	4.833	3.333	8	0.302385	0.003905131	0.000657862	0.004085822	0.001060091	0.754015313	0.754015313	-0.000180691	-0.00145792	0.001096537	0
K00901	dgkA, DGK	diacylglycerol kinase (ATP) [EC:2.7.1.107]	8896.54	12812.55	10822.82	10722.86	15092.04	8124.66	8547.87	5809.03	15395.29	5670.52	7419.37	6219.53	11078.57833	8176.935	2901.643333	-0.131013944	0.524475524	0.440559441	0.622377622	-0.517482517	-0.251748252	0.684848714	0.083884587	0.15421575	0.034800123	0.088650879	0.430115289	NO	NO	NO	NO	0.093074	8.333	4.667	3.667	7	0.260869	0.011122245	0.001074213	0.011659055	0.000950086	0.422423581	0.422423581	-0.00053681	-0.001968706	0.000895086	0
K00903	epsB	protein-tyrosine kinase [EC:2.7.10.2]	33	18	29	62	112	131	15	6	56	2	95	9	64.16666667	30.5	33.66666667	0.480384461	0.657342657	0.433566434	0.566433566	-0.125874126	0.06993007	0.113937412	0.023981083	0.161446426	0.059034148	0.699712221	0.834447145	NO	NO	NO	NO	0.093074	8.333	4.667	3.667	7	0.260869	6.83033E-05	5.22853E-05	3.9472E-05	4.50609E-05	0.372769344	0.372769344	2.88313E-05	-4.01512E-05	9.78137E-05	0
K00906	aceK	isocitrate dehydrogenase kinase/phosphatase [EC:2.7.11.5 3.1.3.-]	799.47	1385.52	1248.92	1080.52	1444.45	741.32	1520.77	861.77	1591.96	484.28	710.55	572.11	1116.7	956.9066667	159.7933333	-0.218356573	0.34965035	0.482517483	0.405594406	-0.27972028	-0.468531469	0.49536676	0.266004309	0.115373605	0.192612184	0.378709234	0.127472653	NO	NO	NO	NO	0.588745	7.167	5.833	1.333	14	0.731391	0.001110363	0.000114112	0.001361716	0.000399778	0.226667169	0.226667169	-0.000251353	-0.000709943	0.000207237	0
K00912	lpxK	tetraacyldisaccharide 4'-kinase [EC:2.7.1.130]	26586.08	35570.42	30040.13	36445.73	45233.69	23137.38	19189.91	16280.23	42186.09	17461.36	20493.95	19073.67	32835.57167	22447.535	10388.03667	-0.043671315	0.552447552	0.447552448	0.692307692	-0.482517483	-0.111888112	0.892800448	0.066629001	0.147205378	0.015877693	0.115373605	0.732775446	NO	NO	NO	NO	0.041126	8.667	4.333	4.333	5	0.182518	0.032929044	0.003551832	0.032415269	0.003995559	0.834226475	0.834226475	0.000513775	-0.004823226	0.005850776	0
K00917	lacC	tagatose 6-phosphate kinase [EC:2.7.1.144]	17109.58	19458.53	27412.5	23694.95	19343.49	15056.11	14258.04	12220.52	18370.03	9273.9	13397.3	9195.62	20345.86	12785.90167	7559.958333	-0.043671315	0.51048951	0.622377622	0.86013986	-0.475524476	-0.230769231	0.892800448	0.09360538	0.034800123	0.000597084	0.121319356	0.470905694	NO	NO	NO	NO	0.008658	9.167	3.833	5.333	2	0.182518	0.020568284	0.002815527	0.018961377	0.00193442	0.320706137	0.320706137	0.001606908	-0.001857291	0.005071107	0
K00918	pfkC	ADP-dependent phosphofructokinase/glucokinase [EC:2.7.1.146 2.7.1.147]	26.75	131.75	289.25	117.75	83.5	62.25	171	79.25	150.5	33	137	66.25	118.5416667	106.1666667	12.375	-0.305699203	0.06993007	0.188811189	0.20979021	-0.524475524	-0.244755245	0.333893136	0.834447145	0.557827775	0.513512513	0.083884587	0.443504276	YES	NO	NO	NO	0.818182	6.167	6.833	-0.6667	16	0.909095	0.000113333	7.14081E-05	0.000150446	5.4531E-05	0.378893178	0.378893178	-3.71129E-05	-0.000127491	5.32654E-05	0
K00919	ispE	4-diphosphocytidyl-2-C-methyl-D-erythritol kinase [EC:2.7.1.148]	51295.73	69671.63	65980.8	71998.51	79469.59	48864.48	42950.85	34701.13	72894.85	33367.1	41724.2	34046.22	64546.79	43280.725	21266.065	-0.043671315	0.566433566	0.545454545	0.706293706	-0.426573427	-0.230769231	0.892800448	0.059034148	0.070678905	0.013286114	0.168899525	0.470905694	NO	NO	NO	NO	0.041126	8.667	4.333	4.333	5	0.182518	0.064979841	0.002883891	0.063229117	0.003282463	0.391676503	0.391676503	0.001750725	-0.002612951	0.0061144	0
K00924	E2.7.1.-; kinase [EC:2.7.1.-]	0	10603.34	20757.87	17397.49	14023.26	21994.79	10227.48	10312.77	7989.7	23975.4	8053.27	13171.85	11573.92	15834.03833	12512.81833	3321.22	-0.305699203	0.356643357	0.13986014	0.412587413	-0.762237762	-0.076923077	0.333893136	0.256012537	0.667150536	0.184480685	0.005897476	0.817283291	NO	NO	NO	NO	0.309524	7.667	5.333	2.333	11	0.490039	0.015658424	0.002472481	0.017849892	0.002902133	0.228366301	0.228366301	-0.002191468	-0.006003536	0.0016206	0
K00925	ackA	acetate kinase [EC:2.7.2.1]	33952.67	47117.75	44765.17	46301.94	53646.69	29645.26	29870.3	24443.77	49376.84	21139.33	29705.52	23621.6	42571.58	29692.89333	12878.68667	-0.218356573	0.573426573	0.454545455	0.629370629	-0.538461538	-0.377622378	0.49536676	0.055481324	0.140413038	0.03239475	0.074902287	0.227443132	YES	NO	NO	NO	0.093074	8.333	4.667	3.667	7	0.260869	0.042677948	0.002384919	0.043305295	0.001065523	0.608072802	0.608072802	-0.000627347	-0.003396165	0.002141471	0
K00926	arcC	carbamate kinase [EC:2.7.2.2]	7280.61	11654.63	11850.32	10267.81	10978.61	6767.35	8200.12	5537.94	9220.74	4487.2	7190.49	4802.73	9799.888333	6573.203333	3226.685	-0.218356573	0.545454545	0.545454545	0.734265734	-0.622377622	-0.377622378	0.49536676	0.070678905	0.070678905	0.009052097	0.034800123	0.227443132	YES	YES	NO	NO	0.041126	8.667	4.333	4.333	5	0.182518	0.009797991	0.000724052	0.009694698	0.001095298	0.86440329	0.86440329	0.000103293	-0.001232776	0.001439362	0
K00927	PGK, pgk	phosphoglycerate kinase [EC:2.7.2.3]	55266.99	76936.48	72934.83	79221.18	88519.2	55217.67	45507.53	36616.68	83914.68	36914.79	46282.97	38118.38	71349.39167	47892.505	23456.88667	-0.043671315	0.552447552	0.447552448	0.692307692	-0.482517483	-0.111888112	0.892800448	0.066629001	0.147205378	0.015877693	0.115373605	0.732775446	YES	NO	NO	NO	0.041126	8.667	4.333	4.333	5	0.182518	0.071802063	0.003014781	0.069591137	0.00461291	0.394039526	0.394039526	0.002210926	-0.003402567	0.007824418	0
K00928	lysC	aspartate kinase [EC:2.7.2.4]	59156.86	83338.3	81607.34	85979.35	96728.09	63444.76	48087.9	39030.68	92294.14	40237.97	52000.66	41637.73	78375.78333	52214.84667	26160.93667	0.043671315	0.559440559	0.482517483	0.713286713	-0.461538462	-0.055944056	0.892800448	0.06274872	0.115373605	0.012114395	0.133836316	0.868980339	NO	NO	NO	NO	0.041126	8.667	4.333	4.333	5	0.182518	0.078946667	0.003169768	0.075750902	0.00564018	0.301990214	0.301990214	0.003195765	-0.00349539	0.00988692	0
K00929	buk	butyrate kinase [EC:2.7.2.7]	896.18	1066.05	976.97	1063.8	1932.88	2273.83	646.01	323.56	1100.76	280.36	1315.79	554.99	1368.285	703.5783333	664.7066667	0.480384461	0.727272727	0.398601399	0.566433566	-0.293706294	0.006993007	0.113937412	0.010000917	0.200972976	0.059034148	0.354332534	0.991230036	NO	NO	NO	NO	0.132035	8.167	4.833	3.333	8	0.302385	0.001440663	0.000724826	0.00099228	0.00043337	0.268509129	0.268509129	0.000448383	-0.000419392	0.001316157	0
K00930	argB	acetylglutamate kinase [EC:2.7.2.8]	53613.55	73565.98	69307.64	74777.84	83744.97	51793.42	44543.93	36181.97	78517.94	34782.48	44296.28	36456.13	67800.56667	45796.455	22004.11167	-0.043671315	0.559440559	0.531468531	0.699300699	-0.440559441	-0.174825175	0.892800448	0.06274872	0.079302939	0.014539312	0.15421575	0.588259895	NO	NO	NO	NO	0.041126	8.667	4.333	4.333	5	0.182518	0.068262635	0.002880819	0.066720592	0.00348471	0.463899492	0.463899492	0.001542043	-0.002984931	0.006069017	0
K00931	proB	glutamate 5-kinase [EC:2.7.2.11]	41688.16	55769.4	55953.34	57740.51	63883.43	43737.59	37409.52	29583.6	61447.19	27316.87	36820.48	27721.3	53128.73833	36716.49333	16412.245	0.043671315	0.524475524	0.566433566	0.713286713	-0.398601399	-0.118881119	0.892800448	0.083884587	0.059034148	0.012114395	0.200972976	0.716184327	NO	NO	NO	NO	0.041126	8.667	4.333	4.333	5	0.182518	0.053682065	0.00213513	0.053481434	0.00154863	0.868654565	0.868654565	0.000200632	-0.002462402	0.002863665	0
K00932	tdcD	propionate kinase [EC:2.7.2.15]	2.05	5	2.92	3.67	4.12	1.95	3.5	1	4.42	1.25	2.62	1.71	3.285	2.416666667	0.868333333	-0.218356573	0.559440559	0.447552448	0.622377622	-0.545454545	-0.391608392	0.49536676	0.06274872	0.147205378	0.034800123	0.070678905	0.209564352	NO	NO	NO	NO	0.24026	7.833	5.167	2.667	10	0.412558	3.23938E-06	7.38415E-07	3.35307E-06	9.82208E-07	0.840572452	0.840572452	-1.13688E-07	-1.35108E-06	1.1237E-06	0
K00933	E2.7.3.2	creatine kinase [EC:2.7.3.2]	5	32	20	13	8	13	0	0	25	1	10	13	15.16666667	8.166666667	7	0.132174409	0.225758337	0.172846227	0.472681518	-0.617307953	0.239868233	0.682185622	0.480487317	0.591131206	0.120702846	0.032469973	0.452703116	NO	NO	NO	NO	0.218615	7.833	5.167	2.667	10	0.409783	1.50423E-05	7.94748E-06	1.04347E-05	1.02451E-05	0.446404702	0.446404702	4.60766E-06	-8.42168E-06	1.7637E-05	0
K00936	pdtaS	two-component system, sensor histidine kinase PdtaS [EC:2.7.13.3]	48047.1	69342.54	70882.14	67949.49	75109.53	45601.69	51682.27	35514.45	72273.43	29054.15	41960.7	32970.79	62822.08167	43909.29833	18912.78333	-0.131013944	0.517482517	0.496503497	0.629370629	-0.48951049	-0.272727273	0.684848714	0.088650879	0.104092833	0.03239475	0.109632452	0.391232746	NO	NO	NO	NO	0.093074	8.333	4.667	3.667	7	0.260869	0.062996666	0.001626062	0.063647077	0.004242583	0.75903162	0.75903162	-0.000650411	-0.005541506	0.004240685	0
K00937	ppk	polyphosphate kinase [EC:2.7.4.1]	27871.05	40681.29	43399.64	37349.4	43341.24	27463.18	29975.55	22680.04	45091.64	18228.84	27504.97	19688.82	36684.3	27194.97667	9489.323333	-0.218356573	0.412587413	0.398601399	0.573426573	-0.559440559	-0.27972028	0.49536676	0.184480685	0.200972976	0.055481324	0.06274872	0.378709234	NO	NO	NO	NO	0.179654	8	5	3	9	0.34514	0.0368205	0.001303201	0.039405766	0.001618033	0.020155723	0.020155723	-0.002585266	-0.004668296	-0.000502236	0
K00938	E2.7.4.2, mvaK2	phosphomevalonate kinase [EC:2.7.4.2]	296.63	621.93	615.62	369.66	535.08	352.25	508.4	201.2	909.26	147.02	310.87	444.25	465.195	420.1666667	45.02833333	-0.131013944	0.307692308	0.328671329	0.398601399	-0.58041958	-0.083916084	0.684848714	0.330862674	0.297385078	0.200972976	0.052086242	0.800197518	NO	NO	NO	NO	0.484848	7.333	5.667	1.667	13	0.644019	0.000463315	8.2462E-05	0.000575763	0.00021244	0.309181586	0.309181586	-0.000112449	-0.000357466	0.000132569	0
K00939	adk, AK	adenylate kinase [EC:2.7.4.3]	60436.85	86110.37	83950.85	85639.74	96247.55	59155.97	50467.81	41017.51	92180.92	39511.06	53106.86	42096.11	78590.22167	53063.37833	25526.84333	-0.043671315	0.608391608	0.454545455	0.678321678	-0.538461538	-0.195804196	0.892800448	0.040002049	0.140413038	0.018825126	0.074902287	0.542873521	NO	NO	NO	NO	0.041126	8.667	4.333	4.333	5	0.182518	0.078954063	0.002007813	0.077043823	0.003917152	0.362264785	0.362264785	0.00191024	-0.002687291	0.006507772	0
K00940	ndk, NME	nucleoside-diphosphate kinase [EC:2.7.4.6]	53714.05	74487.85	71586.79	77181.61	86538.8	54371.73	44320.88	35835.05	81934.88	35945.14	45615.29	37442.08	69646.805	46848.88667	22797.91833	0.043671315	0.559440559	0.482517483	0.713286713	-0.461538462	-0.055944056	0.892800448	0.06274872	0.115373605	0.012114395	0.133836316	0.868980339	NO	NO	NO	NO	0.041126	8.667	4.333	4.333	5	0.182518	0.070099045	0.002847915	0.06808466	0.004436439	0.41625071	0.41625071	0.002014386	-0.003364878	0.00739365	0
K00941	thiD	hydroxymethylpyrimidine/phosphomethylpyrimidine kinase [EC:2.7.1.49 2.7.4.7]	50814.28	68564.23	67843.39	71930.72	79467.96	49793.47	41685.39	33899.67	73570.63	33314.83	41717.43	34441.11	64735.675	43104.84333	21630.83167	-0.043671315	0.566433566	0.475524476	0.685314685	-0.496503497	-0.153846154	0.892800448	0.059034148	0.121319356	0.017305023	0.104092833	0.635139955	NO	NO	NO	NO	0.041126	8.667	4.333	4.333	5	0.182518	0.065173038	0.002254516	0.062894758	0.003720758	0.274368818	0.274368818	0.00227828	-0.002186069	0.006742629	0
K00942	E2.7.4.8, gmk	guanylate kinase [EC:2.7.4.8]	53659.16	73980.86	69413.83	75290.68	84263.25	51927.95	44933.03	36226.35	78599.52	34963.46	44263.47	36627.88	68089.28833	45935.61833	22153.67	-0.043671315	0.559440559	0.531468531	0.699300699	-0.440559441	-0.174825175	0.892800448	0.06274872	0.079302939	0.014539312	0.15421575	0.588259895	NO	NO	NO	NO	0.041126	8.667	4.333	4.333	5	0.182518	0.068535302	0.00297201	0.066946208	0.003531401	0.459693775	0.459693775	0.001589094	-0.00302837	0.006206558	0
K00943	tmk, DTYMK	dTMP kinase [EC:2.7.4.9]	60796.53	86723.69	87009.43	88800.25	100915.43	63666.17	49762.79	39731.66	98706.81	42230.07	55205.32	43126.65	81318.58333	54793.88333	26524.7	0.043671315	0.51048951	0.468531469	0.699300699	-0.454545455	0	0.892800448	0.09360538	0.127472653	0.014539312	0.140413038	1	NO	NO	NO	NO	0.041126	8.667	4.333	4.333	5	0.182518	0.081718307	0.002377216	0.079199655	0.006640846	0.453824188	0.453824188	0.002518652	-0.005122699	0.010160003	0
K00945	cmk	CMP/dCMP kinase [EC:2.7.4.25]	54732.5	76145.98	72029.33	78324.18	88029.7	54620.17	44227.04	36286.69	82989.69	36408.29	45782.64	37682.22	70646.97667	47229.42833	23417.54833	-0.043671315	0.552447552	0.447552448	0.692307692	-0.482517483	-0.111888112	0.892800448	0.066629001	0.147205378	0.015877693	0.115373605	0.732775446	NO	NO	NO	NO	0.041126	8.667	4.333	4.333	5	0.182518	0.071087792	0.003082818	0.068626428	0.004723916	0.355842149	0.355842149	0.002461364	-0.003285482	0.008208209	0
K00946	thiL	thiamine-monophosphate kinase [EC:2.7.4.16]	52199.52	72103.52	68783.65	75063.41	81665.03	50094.86	42402.66	34941.48	77923.24	35175.65	42578.59	35583.5	66651.665	44767.52	21884.145	-0.043671315	0.552447552	0.447552448	0.692307692	-0.482517483	-0.111888112	0.892800448	0.066629001	0.147205378	0.015877693	0.115373605	0.732775446	NO	NO	NO	NO	0.041126	8.667	4.333	4.333	5	0.182518	0.067030564	0.002798732	0.065213426	0.004694339	0.478071738	0.478071738	0.001817138	-0.003800437	0.007434712	0
K00947	mosAB	molybdenum storage protein	60.75	92	61	99	60	42	135	66.5	158	33	94.5	39	69.125	87.66666667	-18.54166667	-0.305699203	0.146853147	0.27972028	0.230769231	-0.237762238	-0.545454545	0.333893136	0.651073351	0.378709234	0.470905694	0.457102207	0.070678905	NO	NO	NO	NO	0.699134	6	7	-1	15	0.819058	6.97538E-05	1.6814E-05	0.000120539	4.09642E-05	0.039033357	0.039033357	-5.07852E-05	-9.8134E-05	-3.4365E-06	0
K00948	PRPS, prsA	ribose-phosphate pyrophosphokinase [EC:2.7.6.1]	60072.99	84252.13	79803.68	85037.24	95211.02	59409.26	50942.81	41028.15	92202.5	39612.83	51725.04	41922.83	77297.72	52905.69333	24392.02667	-0.043671315	0.566433566	0.475524476	0.685314685	-0.496503497	-0.153846154	0.892800448	0.059034148	0.121319356	0.017305023	0.104092833	0.635139955	YES	NO	NO	NO	0.041126	8.667	4.333	4.333	5	0.182518	0.077779831	0.002855126	0.076813596	0.003950694	0.667932958	0.667932958	0.000966234	-0.003956501	0.00588897	0
K00949	thiN, TPK1, THI80	thiamine pyrophosphokinase [EC:2.7.6.2]	5034.6	7861.41	5678.34	6969.25	10123.6	6880.23	4594.6	2657.77	8070.64	3201.43	5351.25	3920.2	7091.238333	4632.648333	2458.59	0.131013944	0.629370629	0.461538462	0.692307692	-0.475524476	-0.06993007	0.684848714	0.03239475	0.133836316	0.015877693	0.121319356	0.834447145	NO	NO	NO	NO	0.064935	8.5	4.5	4	6	0.221819	0.007182247	0.001303239	0.006657961	0.000931634	0.482804351	0.482804351	0.000524286	-0.001094976	0.002143548	0
K00950	folK	2-amino-4-hydroxy-6-hydroxymethyldihydropteridine diphosphokinase [EC:2.7.6.3]	52591.28	71618.3	67849.82	73407.86	81966.43	50390.9	43628.62	35041.4	75703.83	34036.17	42922.95	35368.35	66304.09833	44450.22	21853.87833	-0.043671315	0.559440559	0.531468531	0.699300699	-0.440559441	-0.174825175	0.892800448	0.06274872	0.079302939	0.014539312	0.15421575	0.588259895	NO	NO	NO	NO	0.041126	8.667	4.333	4.333	5	0.182518	0.066748921	0.002874558	0.064829585	0.003453246	0.362723207	0.362723207	0.001919337	-0.002577883	0.006416556	0
K00951	relA	GTP pyrophosphokinase [EC:2.7.6.5]	53665.62	77379.32	73641.09	75620.78	86679.82	55241.06	45444.64	35366.51	82984.4	35404.09	46579.12	36912.27	70371.28167	47115.17167	23256.11	0.043671315	0.601398601	0.461538462	0.706293706	-0.503496503	-0.097902098	0.892800448	0.042806869	0.133836316	0.013286114	0.09875157	0.766288456	NO	NO	NO	NO	0.041126	8.667	4.333	4.333	5	0.182518	0.070809947	0.002253272	0.068231361	0.0038416	0.231229878	0.231229878	0.002578586	-0.002006835	0.007164008	0
K00952	nadM	nicotinamide-nucleotide adenylyltransferase [EC:2.7.7.1]	3362	5795	7238	7549	9251	6987	1306	1317	11038	4242.5	4375	3224	6697	4250.416667	2446.583333	0.131013944	0.272727273	0.230769231	0.552447552	-0.440559441	0.272727273	0.684848714	0.391232746	0.470905694	0.066629001	0.15421575	0.391232746	NO	NO	NO	NO	0.132035	8.167	4.833	3.333	8	0.302385	0.006720718	0.001539578	0.005820926	0.002910501	0.558996485	0.558996485	0.000899793	-0.002527585	0.00432717	0
K00954	E2.7.7.3A, coaD, kdtB	pantetheine-phosphate adenylyltransferase [EC:2.7.7.3]	53995.24	74971.39	70736.66	75438.51	84321.37	51994.93	45479.61	36504.02	79018.44	34909.95	45359.72	36890.95	68576.35	46360.44833	22215.90167	-0.043671315	0.559440559	0.531468531	0.699300699	-0.440559441	-0.174825175	0.892800448	0.06274872	0.079302939	0.014539312	0.15421575	0.588259895	NO	NO	NO	NO	0.041126	8.667	4.333	4.333	5	0.182518	0.069006532	0.002662391	0.067542896	0.003127499	0.444516652	0.444516652	0.001463636	-0.002643239	0.005570512	0
K00955	cysNC	bifunctional enzyme CysN/CysC [EC:2.7.7.4 2.7.1.25]	36821.98	44911.78	51654.18	52292.32	50742.76	37948.7	34297.29	26949.19	49490.05	22878.37	30082.6	22439.85	45728.62	31022.89167	14705.72833	0.043671315	0.461538462	0.65034965	0.839160839	-0.370629371	-0.104895105	0.892800448	0.133836316	0.025911517	0.001191874	0.236732214	0.749479043	NO	NO	NO	NO	0.015152	9	4	5	3	0.182518	0.04632876	0.002996229	0.045428952	0.002704707	0.62904558	0.62904558	0.000899808	-0.003127997	0.004927613	0
K00956	cysN	sulfate adenylyltransferase subunit 1 [EC:2.7.7.4]	16435.46	23049.12	27554.44	24217.07	21572.89	17332.73	18500.89	12107.87	23141.73	10204.47	14509.81	10658.48	21693.61833	14853.875	6839.743333	-0.043671315	0.384615385	0.629370629	0.769230769	-0.440559441	-0.167832168	0.892800448	0.218387427	0.03239475	0.005252921	0.15421575	0.603727651	NO	NO	NO	NO	0.064935	8.5	4.5	4	6	0.221819	0.021890214	0.00197019	0.021657885	0.002033527	0.858093218	0.858093218	0.000232328	-0.002589424	0.003054081	0
K00957	cysD	sulfate adenylyltransferase subunit 2 [EC:2.7.7.4]	35612.77	47155.45	51861.32	48707.36	50764.33	34948.73	35495.02	26885.92	52744.22	22448.73	32103.96	23162.8	44841.66	32140.10833	12701.55167	-0.131013944	0.398601399	0.454545455	0.629370629	-0.468531469	-0.188811189	0.684848714	0.200972976	0.140413038	0.03239475	0.127472653	0.557827775	NO	NO	NO	NO	0.093074	8.333	4.667	3.667	7	0.260869	0.045233746	0.001398032	0.046718255	0.001935973	0.197569354	0.197569354	-0.001484508	-0.003896322	0.000927305	0
K00958	sat, met3	sulfate adenylyltransferase [EC:2.7.7.4]	7100.55	13394.62	13500.39	11953.46	14162.83	11427.2	7600.93	5104.44	15817.7	5005.11	10229.73	6644.93	11923.175	8400.473333	3522.701667	0.043671315	0.48951049	0.412587413	0.615384615	-0.566433566	-0.048951049	0.892800448	0.109632452	0.184480685	0.037334511	0.059034148	0.886335109	NO	NO	NO	NO	0.132035	8.167	4.833	3.333	8	0.302385	0.0120013	0.001663129	0.011857862	0.0019035	0.901588035	0.901588035	0.000143438	-0.002381467	0.002668344	0
K00960	E2.7.7.6	DNA-directed RNA polymerase [EC:2.7.7.6]	484.11	359.44	559.78	752.67	1199.33	1405.33	233	113.22	639.78	75.22	1079.67	255	793.4433333	399.315	394.1283333	0.480384461	0.594405594	0.391608392	0.545454545	-0.20979021	0.181818182	0.113937412	0.0457531	0.209564352	0.070678905	0.513512513	0.572958221	NO	NO	NO	NO	0.093074	8.333	4.667	3.667	7	0.260869	0.000837624	0.0004911	0.000543839	0.000466439	0.355026628	0.355026628	0.000293785	-0.000381362	0.000968932	0
K00962	pnp, PNPT1	polyribonucleotide nucleotidyltransferase [EC:2.7.7.8]	53364.66	73743.81	69058.5	74660.51	83678.53	51452.67	44217.53	35810.68	77791.35	34657.79	43999.64	36203.05	67659.78	45446.67333	22213.10667	-0.043671315	0.559440559	0.531468531	0.699300699	-0.440559441	-0.174825175	0.892800448	0.06274872	0.079302939	0.014539312	0.15421575	0.588259895	NO	NO	NO	NO	0.041126	8.667	4.333	4.333	5	0.182518	0.068096707	0.002925563	0.066234373	0.003540165	0.386605358	0.386605358	0.001862334	-0.002736065	0.006460734	0
K00963	UGP2, galU, galF	UTP--glucose-1-phosphate uridylyltransferase [EC:2.7.7.9]	50775.26	67685.71	63726.16	71416.87	81711.45	51642.8	43325.5	34506.56	74601.39	32159.38	44097.23	34049.27	64493.04167	43789.88833	20703.15333	0.043671315	0.58041958	0.524475524	0.713286713	-0.461538462	-0.153846154	0.892800448	0.052086242	0.083884587	0.012114395	0.133836316	0.635139955	NO	NO	NO	NO	0.041126	8.667	4.333	4.333	5	0.182518	0.065049034	0.003908631	0.063649141	0.001973316	0.496612073	0.496612073	0.001399893	-0.003180875	0.00598066	0
K00965	galT, GALT	UDPglucose--hexose-1-phosphate uridylyltransferase [EC:2.7.7.12]	36933.29	51538.43	50218.91	54933.77	59828.12	36387.75	27687.15	23394.89	53430.16	24477.85	29738.97	24606.09	48306.71167	30555.85167	17750.86	-0.043671315	0.566433566	0.503496503	0.741258741	-0.468531469	-0.118881119	0.892800448	0.059034148	0.09875157	0.00817064	0.127472653	0.716184327	NO	NO	NO	NO	0.025974	8.833	4.167	4.667	4	0.182518	0.048518798	0.002075869	0.044540634	0.003896979	0.080452	0.080452	0.003978164	-0.000614478	0.008570807	0
K00966	GMPP	mannose-1-phosphate guanylyltransferase [EC:2.7.7.13]	38830.03	51201.91	53084.29	58968.19	62295.29	35599.17	24524.27	22359.82	55672.9	26118.76	28507.12	25352.8	49996.48	30422.61167	19573.86833	-0.043671315	0.433566434	0.363636364	0.685314685	-0.475524476	0.048951049	0.892800448	0.161446426	0.246255228	0.017305023	0.121319356	0.886335109	NO	NO	NO	NO	0.025974	8.833	4.167	4.667	4	0.182518	0.050116801	0.003133567	0.04432528	0.0065524	0.116744931	0.116744931	0.005791521	-0.001851719	0.013434761	0
K00967	PCYT2	ethanolamine-phosphate cytidylyltransferase [EC:2.7.7.14]	63	38	179	22	68	22	166	34	65	6	245	30	65.33333333	91	-25.66666667	-0.349982911	0.308231646	-0.073555279	-0.007005265	-0.50788169	-0.420315881	0.264753258	0.329698291	0.820284526	0.982761609	0.091845792	0.17368606	NO	NO	NO	NO	0.900433	6.333	6.667	-0.3333	17	0.989488	6.42774E-05	4.78223E-05	0.0001282	0.000121102	0.311162524	0.311162524	-6.39221E-05	-0.00020368	7.5836E-05	0
K00968	PCYT1	choline-phosphate cytidylyltransferase [EC:2.7.7.15]	34	21	8	10.83	14.33	54.67	67.83	9	37.5	50.17	12.5	27.17	23.805	34.02833333	-10.22333333	0.393041832	0.048951049	0.027972028	-0.111888112	0.65034965	0.083916084	0.206255757	0.886335109	0.938663363	0.732775446	0.025911517	0.800197518	NO	NO	NO	NO	0.484848	5.667	7.333	-1.667	13	0.644019	2.74903E-05	2.31956E-05	5.29688E-05	3.52661E-05	0.211394225	0.211394225	-2.54784E-05	-6.84511E-05	1.74942E-05	0
K00969	nadD	nicotinate-nucleotide adenylyltransferase [EC:2.7.7.18]	53539.16	73687.31	69121	74977.55	84463.77	52485.39	44433.7	35898.52	78330.85	34697.29	44783.64	36279.19	68045.69667	45737.19833	22308.49833	-0.043671315	0.566433566	0.475524476	0.685314685	-0.496503497	-0.153846154	0.892800448	0.059034148	0.121319356	0.017305023	0.104092833	0.635139955	NO	NO	NO	NO	0.041126	8.667	4.333	4.333	5	0.182518	0.068520168	0.003022703	0.066612948	0.003354866	0.367456277	0.367456277	0.001907219	-0.002599094	0.006413532	0
K00970	pcnB	poly(A) polymerase [EC:2.7.7.19]	49309.56	66843.15	60251.16	67286.24	75904.19	43839.16	40306.75	33040.65	72386.94	31460.92	38608.22	32663.94	60572.24333	41411.23667	19161.00667	-0.043671315	0.566433566	0.545454545	0.706293706	-0.426573427	-0.230769231	0.892800448	0.059034148	0.070678905	0.013286114	0.168899525	0.470905694	NO	NO	NO	NO	0.041126	8.667	4.333	4.333	5	0.182518	0.06091667	0.003874512	0.060198921	0.003581248	0.767256713	0.767256713	0.000717749	-0.004544037	0.005979534	0
K00971	manC, cpsB	mannose-1-phosphate guanylyltransferase [EC:2.7.7.13]	20426.78	33173.81	31442.25	28960.28	35433.19	24093.4	20454.5	14938.31	35950.27	14738.24	20923.19	16872.78	28921.61833	20646.215	8275.403333	0.043671315	0.538461538	0.426573427	0.629370629	-0.573426573	-0.104895105	0.892800448	0.074902287	0.168899525	0.03239475	0.055481324	0.749479043	NO	NO	NO	NO	0.132035	8.167	4.833	3.333	8	0.302385	0.029079402	0.001789206	0.029871784	0.001681209	0.487086464	0.487086464	-0.000792382	-0.003240101	0.001655336	0
K00972	UAP1	UDP-N-acetylglucosamine/UDP-N-acetylgalactosamine diphosphorylase [EC:2.7.7.23 2.7.7.83]	1317.85	2892.58	2515.99	1842.86	2909.05	1318.17	1053.28	1232.24	2826.72	1210.44	1924.54	1747.4	2132.75	1665.77	466.98	-0.131013944	0.447552448	0.104895105	0.412587413	-0.839160839	-0.006993007	0.684848714	0.147205378	0.749479043	0.184480685	0.001191874	0.991230036	NO	NO	NO	NO	0.179654	8	5	3	9	0.34514	0.002098197	0.00039291	0.002453652	0.000554539	0.27221151	0.27221151	-0.000355455	-0.001042898	0.000331989	0
K00973	E2.7.7.24, rfbA, rffH	glucose-1-phosphate thymidylyltransferase [EC:2.7.7.24]	53320.84	73877.04	69840.34	75535.2	82276.98	51130.13	45791.17	36887.56	77019.64	35304.74	43350.83	36525.61	67663.42167	45813.25833	21850.16333	-0.043671315	0.566433566	0.545454545	0.706293706	-0.426573427	-0.230769231	0.892800448	0.059034148	0.070678905	0.013286114	0.168899525	0.470905694	NO	NO	NO	NO	0.041126	8.667	4.333	4.333	5	0.182518	0.068094282	0.002692336	0.066987793	0.003731831	0.603707576	0.603707576	0.001106489	-0.003541422	0.0057544	0
K00974	cca	tRNA nucleotidyltransferase (CCA-adding enzyme) [EC:2.7.7.72 3.1.3.- 3.1.4.-]	33632.13	45284.33	39396.13	47783.53	54716.77	33346.85	22589.15	18825.45	47407.02	20662.31	25091.42	22407.93	42359.95667	26163.88	16196.07667	-0.043671315	0.566433566	0.503496503	0.741258741	-0.468531469	-0.118881119	0.892800448	0.059034148	0.09875157	0.00817064	0.127472653	0.716184327	NO	NO	NO	NO	0.025974	8.833	4.167	4.667	4	0.182518	0.04270644	0.003484042	0.037985031	0.00439441	0.090682076	0.090682076	0.004721409	-0.000906327	0.010349146	0
K00975	glgC	glucose-1-phosphate adenylyltransferase [EC:2.7.7.27]	32629.64	51511.94	47007.95	46732.45	56878.79	32214.5	28759.05	22290.11	52056.46	20392.6	31883.79	24968.02	44495.87833	30058.33833	14437.54	-0.043671315	0.601398601	0.41958042	0.657342657	-0.573426573	-0.181818182	0.892800448	0.042806869	0.176577011	0.023981083	0.055481324	0.572958221	NO	NO	NO	NO	0.041126	8.667	4.333	4.333	5	0.182518	0.044487997	0.002549394	0.043468722	0.002687915	0.552189094	0.552189094	0.001019274	-0.00267362	0.004712168	0
K00978	rfbF	glucose-1-phosphate cytidylyltransferase [EC:2.7.7.33]	17719.31	20414.2	27344.49	25279.6	22449.4	16576.08	14210.32	12578.31	18780.85	10830.67	12411.33	10170.86	21630.51333	13163.72333	8466.79	-0.043671315	0.468531469	0.636363636	0.825174825	-0.41958042	-0.202797203	0.892800448	0.127472653	0.030114265	0.001718596	0.176577011	0.528100237	NO	NO	NO	NO	0.008658	9.167	3.833	5.333	2	0.182518	0.021855213	0.002209993	0.01973181	0.002357913	0.172641619	0.172641619	0.002123404	-0.001098655	0.005345462	0
K00979	kdsB	3-deoxy-manno-octulosonate cytidylyltransferase (CMP-KDO synthetase) [EC:2.7.7.38]	27004.29	36167.91	30462.34	36855.27	45754.62	23818.21	19620.73	16782.23	42902.3	17625.5	20846.74	19359.13	33343.77333	22856.105	10487.66833	-0.043671315	0.552447552	0.447552448	0.692307692	-0.482517483	-0.111888112	0.892800448	0.066629001	0.147205378	0.015877693	0.115373605	0.732775446	NO	NO	NO	NO	0.041126	8.667	4.333	4.333	5	0.182518	0.033461878	0.003522877	0.033000963	0.003922101	0.848965216	0.848965216	0.000460915	-0.004800503	0.005722333	0
K00980	tagD	glycerol-3-phosphate cytidylyltransferase [EC:2.7.7.39]	1585.67	3939.17	3327.34	2965	2696	2882.91	3649.84	1779	3276.17	994.75	2203.25	1451.67	2899.348333	2225.78	673.5683333	0.043671315	0.475524476	0.65034965	0.657342657	-0.342657343	-0.405594406	0.892800448	0.121319356	0.025911517	0.023981083	0.276230513	0.192612184	NO	NO	NO	NO	0.309524	7.667	5.333	2.333	11	0.490039	0.002926568	0.000634526	0.003188065	0.000942497	0.619538005	0.619538005	-0.000261497	-0.001415759	0.000892765	0
K00981	E2.7.7.41, CDS1, CDS2, cdsA	phosphatidate cytidylyltransferase [EC:2.7.7.41]	55216.63	76203.7	71043.74	77140.95	87493.64	53557.78	46527.52	36904.25	81538.72	35841.74	45647	37374.91	70109.40667	47305.69	22803.71667	-0.043671315	0.559440559	0.531468531	0.699300699	-0.440559441	-0.174825175	0.892800448	0.06274872	0.079302939	0.014539312	0.15421575	0.588259895	NO	NO	NO	NO	0.041126	8.667	4.333	4.333	5	0.182518	0.070563338	0.003245251	0.068815697	0.003485721	0.431130805	0.431130805	0.001747641	-0.003001301	0.006496584	0
K00982	glnE	[glutamine synthetase] adenylyltransferase / [glutamine synthetase]-adenylyl-L-tyrosine phosphorylase [EC:2.7.7.42 2.7.7.89]	20530.4	31152.4	30698.43	27194.4	31884.81	21393.31	22823.6	16866.5	33141.68	13327.57	20602.27	14812.21	27142.29167	20262.305	6879.986667	-0.043671315	0.517482517	0.48951049	0.622377622	-0.51048951	-0.244755245	0.892800448	0.088650879	0.109632452	0.034800123	0.09360538	0.443504276	NO	NO	NO	NO	0.179654	8	5	3	9	0.34514	0.027313985	0.001071658	0.029382747	0.001470755	0.031239291	0.031239291	-0.002068762	-0.003905424	-0.000232101	0
K00983	neuA	N-acylneuraminate cytidylyltransferase [EC:2.7.7.43]	3252.92	4748.06	5193.91	4218.29	4486.22	2475.13	3206.24	2001.99	5787.31	1633.12	3549.07	1575.18	4062.421667	2958.818333	1103.603333	-0.218356573	0.426573427	0.27972028	0.58041958	-0.664335664	-0.286713287	0.49536676	0.168899525	0.378709234	0.052086242	0.022159207	0.366408456	NO	NO	NO	NO	0.179654	8	5	3	9	0.34514	0.004055299	0.000468287	0.004092415	0.000799133	0.930785254	0.930785254	-3.71162E-05	-0.000990843	0.000916611	0
K00984	aadA	streptomycin 3"-adenylyltransferase [EC:2.7.7.47]	106	332.07	277.48	294	156.4	242.93	58.33	39.09	121.54	44	102.33	53.16	234.8133333	69.74166667	165.0716667	0.218356573	0.643356643	0.671328671	0.93006993	-0.447552448	-0.097902098	0.49536676	0.027954553	0.020441878	0	0.147205378	0.766288456	NO	NO	YES	NO	0.004329	9.333	3.667	5.667	1	0.182518	0.000237102	7.51788E-05	9.92814E-05	2.3783E-05	0.007931397	0.007931397	0.00013782	5.15025E-05	0.000224138	0
K00986	ltrA	RNA-directed DNA polymerase [EC:2.7.7.49]	2356.27	3205.48	5322.44	3541.82	3600.4	2955.62	3540.37	2016.75	3294.46	1427.48	2942.92	1356.59	3497.005	2429.761667	1067.243333	-0.043671315	0.433566434	0.629370629	0.706293706	-0.34965035	-0.188811189	0.892800448	0.161446426	0.03239475	0.013286114	0.266004309	0.557827775	NO	NO	NO	NO	0.093074	8.333	4.667	3.667	7	0.260869	0.003513258	0.000639298	0.003532157	0.0008394	0.968896515	0.968896515	-1.88982E-05	-0.001080439	0.001042643	0
K00988	APA1_2	ATP adenylyltransferase [EC:2.7.7.53]	130.32	421.17	368.83	147.5	164.67	209.34	353.49	136.84	267	123.5	164.83	226.83	240.305	212.0816667	28.22333333	0.043671315	0.272727273	0.300699301	0.293706294	-0.475524476	-0.104895105	0.892800448	0.391232746	0.342483375	0.354332534	0.121319356	0.749479043	NO	NO	NO	NO	0.818182	6.833	6.167	0.6667	16	0.909095	0.000240883	9.82793E-05	0.000316113	0.000106586	0.273054193	0.273054193	-7.52299E-05	-0.000219825	6.9365E-05	0
K00989	rph	ribonuclease PH [EC:2.7.7.56]	50436.6	69652.57	64818.21	71051.95	80292.31	48682.36	41976.65	34137.72	74560.5	32792.13	42231.91	34703.83	64155.66667	43400.45667	20755.21	-0.043671315	0.566433566	0.475524476	0.685314685	-0.496503497	-0.153846154	0.892800448	0.059034148	0.121319356	0.017305023	0.104092833	0.635139955	NO	NO	NO	NO	0.041126	8.667	4.333	4.333	5	0.182518	0.064543152	0.003113253	0.063200685	0.003285569	0.522236946	0.522236946	0.001342467	-0.003169545	0.005854479	0
K00990	glnD	[protein-PII] uridylyltransferase [EC:2.7.7.59]	20799.05	29027.07	29089.69	26971.54	31999.76	20149.31	22855.82	16631.76	35488.21	12952.8	19878.81	14514.89	26339.40333	20387.04833	5952.355	-0.131013944	0.468531469	0.468531469	0.608391608	-0.482517483	-0.258741259	0.684848714	0.127472653	0.127472653	0.040002049	0.115373605	0.416938427	NO	NO	NO	NO	0.132035	8.167	4.833	3.333	8	0.302385	0.026512512	0.000676717	0.029261044	0.001793863	0.016913362	0.016913362	-0.002748532	-0.00481557	-0.000681494	0
K00991	ispD	2-C-methyl-D-erythritol 4-phosphate cytidylyltransferase [EC:2.7.7.60]	39956.11	54955.45	54067.03	56455.55	58462.36	38795.3	35665.59	27887.86	54536.82	26085.97	33048.12	26518.97	50448.63333	33957.22167	16491.41167	-0.043671315	0.636363636	0.636363636	0.797202797	-0.440559441	-0.286713287	0.892800448	0.030114265	0.030114265	0.003161252	0.15421575	0.366408456	NO	NO	NO	NO	0.015152	9	4	5	3	0.182518	0.050855661	0.00154055	0.049866665	0.002452293	0.465965485	0.465965485	0.000988996	-0.001972196	0.003950187	0
K00992	murU	N-acetyl-alpha-D-muramate 1-phosphate uridylyltransferase [EC:2.7.7.99]	10367.55	13236.23	13240.57	12335.18	16017.99	10608.56	10686.66	7744.61	18232.26	6199.54	9857.26	6687.21	12634.34667	9901.256667	2733.09	-0.043671315	0.475524476	0.503496503	0.629370629	-0.461538462	-0.202797203	0.892800448	0.121319356	0.09875157	0.03239475	0.133836316	0.528100237	NO	NO	NO	NO	0.132035	8.167	4.833	3.333	8	0.302385	0.012794399	0.000893474	0.014059391	0.001067384	0.070433732	0.070433732	-0.001264991	-0.00265788	0.000127897	0
K00995	pgsA, PGS1	CDP-diacylglycerol---glycerol-3-phosphate 3-phosphatidyltransferase [EC:2.7.8.5]	84388.15	119384.34	115696.02	121491.28	130530.85	79699.03	70208.66	56797.23	119661.74	54840.14	69887.56	57279.27	108531.6117	71445.76667	37085.845	-0.043671315	0.573426573	0.587412587	0.748251748	-0.426573427	-0.181818182	0.892800448	0.055481324	0.048844858	0.007353207	0.168899525	0.572958221	NO	NO	NO	NO	0.025974	8.833	4.167	4.667	4	0.182518	0.109007901	0.003731477	0.104469393	0.005455277	0.159657527	0.159657527	0.004538508	-0.002166666	0.011243682	0
K00996	rfbP	undecaprenyl-phosphate galactose phosphotransferase [EC:2.7.8.6]	789.63	871	1052.75	1083.25	1001.62	696.12	1435.5	1258.5	1322.25	474.25	689.12	509.88	915.7283333	948.25	-32.52166667	-0.218356573	0.055944056	0.475524476	0.237762238	-0.020979021	-0.447552448	0.49536676	0.868980339	0.121319356	0.457102207	0.956169155	0.147205378	NO	NO	NO	NO	>0.999999	6.5	6.5	0	18	>0.999999	0.00092723	8.20617E-05	0.001393735	0.000536637	0.110129687	0.110129687	-0.000466505	-0.001082304	0.000149294	0
K00997	acpS	holo-[acyl-carrier protein] synthase [EC:2.7.8.7]	46345.89	65585.27	57661.04	65026.04	74817.91	45902.78	38940.19	31310.07	69708.46	29929.03	39347.52	31584.41	59223.155	40136.61333	19086.54167	-0.043671315	0.608391608	0.454545455	0.678321678	-0.538461538	-0.195804196	0.892800448	0.040002049	0.140413038	0.018825126	0.074902287	0.542873521	NO	NO	NO	NO	0.041126	8.667	4.333	4.333	5	0.182518	0.059628392	0.003624067	0.058276374	0.002711988	0.520491153	0.520491153	0.001352019	-0.003207495	0.005911532	0
K00998	pssA	CDP-diacylglycerol---serine O-phosphatidyltransferase [EC:2.7.8.8]	18.82	71.4	15.25	26.77	32.79	5.15	14.03	8.6	38.12	3.45	7.55	10.11	28.36333333	13.64333333	14.72	-0.393041832	0.426573427	0.377622378	0.496503497	-0.559440559	-0.433566434	0.206255757	0.168899525	0.227443132	0.104092833	0.06274872	0.161446426	NO	NO	NO	NO	0.179654	8	5	3	9	0.34514	2.74007E-05	1.89575E-05	1.75399E-05	8.16726E-06	0.321914051	0.321914051	9.86081E-06	-1.21027E-05	3.18243E-05	0
K00999	CDIPT	CDP-diacylglycerol--inositol 3-phosphatidyltransferase [EC:2.7.8.11]	602	1869.5	1027.5	1242.5	1088	1020	2157.5	981	1395	283	1065	543	1141.583333	1070.75	70.83333333	-0.131013944	0.496503497	0.559440559	0.517482517	-0.314685315	-0.545454545	0.684848714	0.104092833	0.06274872	0.088650879	0.319471913	0.070678905	NO	NO	NO	NO	0.699134	7	6	1	15	0.819058	0.001144944	0.000320728	0.001523396	0.000769211	0.345227965	0.345227965	-0.000378452	-0.00126818	0.000511276	0
K01000	mraY	phospho-N-acetylmuramoyl-pentapeptide-transferase [EC:2.7.8.13]	53281.47	73678.39	69750.51	74556.65	83086.98	51417.25	45379.91	35529.68	77784.88	34244.85	44126.35	36023.65	67628.54167	45514.88667	22113.655	-0.043671315	0.559440559	0.531468531	0.699300699	-0.440559441	-0.174825175	0.892800448	0.06274872	0.079302939	0.014539312	0.15421575	0.588259895	NO	NO	NO	NO	0.041126	8.667	4.333	4.333	5	0.182518	0.068064845	0.002619953	0.066251268	0.003003172	0.333311652	0.333311652	0.001813577	-0.002167594	0.005794748	0
K01001	ALG7	UDP-N-acetylglucosamine--dolichyl-phosphate N-acetylglucosaminephosphotransferase [EC:2.7.8.15]	1721	3010	3710	4272	4665	3620	678	684	5671	2156	2187	1769	3499.666667	2190.833333	1308.833333	0.131013944	0.223776224	0.20979021	0.51048951	-0.461538462	0.335664336	0.684848714	0.48491114	0.513512513	0.09360538	0.133836316	0.286690914	NO	NO	NO	NO	0.179654	8	5	3	9	0.34514	0.003511058	0.000817441	0.003007505	0.001486674	0.526097185	0.526097185	0.000503553	-0.00125515	0.002262256	0
K01002	mdoB	phosphoglycerol transferase [EC:2.7.8.20]	172.55	138.5	65.42	65.17	103.12	37.45	97	287	94.92	44.75	39.62	53.21	97.035	102.75	-5.715	-0.480384461	0.195804196	0.146853147	0.027972028	-0.167832168	-0.713286713	0.113937412	0.542873521	0.651073351	0.938663363	0.603727651	0.012114395	NO	NO	NO	NO	0.699134	7	6	1	15	0.819058	0.000101854	6.1566E-05	0.000164284	0.0001594	0.443040029	0.443040029	-6.24298E-05	-0.000246242	0.000121383	0
K01003	bcpA	oxaloacetate decarboxylase [EC:4.1.1.3]	958.6	687.48	577	1056.35	941.4	434.8	1316.95	1278.1	1464.7	460.7	492.93	335.9	775.9383333	891.5466667	-115.6083333	-0.393041832	0.034965035	0.265734266	0.111888112	0.034965035	-0.594405594	0.206255757	0.921184083	0.403976659	0.732775446	0.921184083	0.0457531	NO	NO	NO	NO	0.818182	6.167	6.833	-0.6667	16	0.909095	0.000794868	0.000259415	0.001285906	0.000607734	0.142034311	0.142034311	-0.000491039	-0.001194797	0.000212719	0
K01004	pcs	phosphatidylcholine synthase [EC:2.7.8.24]	7460.88	9556.15	7602.43	10154.16	13324.46	5309.92	5444.5	4452.28	11242.07	4620.37	4974.47	4188.19	8901.333333	5820.313333	3081.02	-0.131013944	0.524475524	0.496503497	0.699300699	-0.391608392	-0.265734266	0.684848714	0.083884587	0.104092833	0.014539312	0.209564352	0.403976659	NO	NO	NO	NO	0.064935	8.5	4.5	4	6	0.221819	0.008870628	0.001572967	0.008339322	0.000980931	0.538734235	0.538734235	0.000531306	-0.001365527	0.002428139	0
K01006	ppdK	pyruvate, orthophosphate dikinase [EC:2.7.9.1]	51962.22	69215.38	69066.73	73230.36	77549.38	47007.17	42164.85	34302.47	70629.06	32870.37	40955.47	33844.97	64671.87333	42461.19833	22210.675	-0.043671315	0.58041958	0.601398601	0.755244755	-0.412587413	-0.237762238	0.892800448	0.052086242	0.042806869	0.006596543	0.184480685	0.457102207	YES	NO	NO	NO	0.025974	8.833	4.167	4.667	4	0.182518	0.065035301	0.002763045	0.062180948	0.003391588	0.176474177	0.176474177	0.002854353	-0.001529018	0.007237724	0
K01007	pps, ppsA	pyruvate, water dikinase [EC:2.7.9.2]	28376.26	44978.86	49978.7	39918.88	42071.04	29153.77	30091.84	22082.1	43176.35	16922.93	29531.88	20124.48	39079.585	26988.26333	12091.32167	-0.131013944	0.482517483	0.468531469	0.664335664	-0.65034965	-0.286713287	0.684848714	0.115373605	0.127472653	0.022159207	0.025911517	0.366408456	YES	NO	NO	NO	0.132035	8.167	4.833	3.333	8	0.302385	0.039174323	0.003210881	0.039144395	0.002533183	0.987283822	0.987283822	2.99284E-05	-0.004075524	0.004135381	0
K01008	selD, SEPHS	selenide, water dikinase [EC:2.7.9.3]	34457.66	46893.41	47143.79	48404.73	52025.82	31124.29	26179.56	21498.91	47043.97	21090.09	26775.29	23186.36	43341.61667	27629.03	15712.58667	-0.043671315	0.538461538	0.538461538	0.748251748	-0.496503497	-0.097902098	0.892800448	0.074902287	0.074902287	0.007353207	0.104092833	0.766288456	NO	NO	NO	NO	0.015152	9	4	5	3	0.182518	0.043532211	0.001643924	0.040370987	0.002796477	0.060590121	0.060590121	0.003161224	-0.000177856	0.006500303	0
K01011	TST, MPST, sseA	thiosulfate/3-mercaptopyruvate sulfurtransferase [EC:2.8.1.1 2.8.1.2]	58769.72	89900.57	95446.67	87721.36	100284.17	64702.74	54685.11	42631.19	100688.32	41272.72	58601.15	42143.04	82804.205	56670.255	26133.95	0.043671315	0.517482517	0.426573427	0.65034965	-0.524475524	-0.111888112	0.892800448	0.088650879	0.168899525	0.025911517	0.083884587	0.732775446	NO	NO	NO	NO	0.064935	8.5	4.5	4	6	0.221819	0.083000477	0.002861519	0.08166993	0.004049814	0.563319704	0.563319704	0.001330547	-0.003686371	0.006347465	0
K01012	bioB	biotin synthase [EC:2.8.1.6]	32839.98	43381.65	47057.82	47559.92	52357.64	35587.81	29232.16	23550.59	50907.66	22682.36	28805.97	22474.63	43130.80333	29608.895	13521.90833	0.043671315	0.517482517	0.552447552	0.727272727	-0.370629371	-0.132867133	0.892800448	0.088650879	0.066629001	0.010000917	0.236732214	0.683365534	NO	NO	NO	NO	0.041126	8.667	4.333	4.333	5	0.182518	0.043506304	0.001901143	0.043066441	0.002110076	0.736369037	0.736369037	0.000439863	-0.002394417	0.003274143	0
K01014	SULT1A	aryl sulfotransferase [EC:2.8.2.1]	51	124.33	234.33	205.34	128	99.33	45.67	63.67	181	48.33	206	71	140.3883333	102.6116667	37.77666667	-0.043671315	0.188811189	0.090909091	0.398601399	-0.727272727	0.181818182	0.892800448	0.557827775	0.78319691	0.200972976	0.010000917	0.572958221	NO	NO	NO	NO	0.309524	7.667	5.333	2.333	11	0.490039	0.000137277	4.96234E-05	0.000144017	7.26966E-05	0.867900966	0.867900966	-6.74026E-06	-9.60504E-05	8.25699E-05	0
K01023	assT	arylsulfate sulfotransferase [EC:2.8.2.22]	54.46	31.07	20.21	39.29	48.43	30.5	78.57	26.5	74.21	48.64	26.29	29.79	37.32666667	47.33333333	-10.00666667	-0.131013944	0.06993007	0.146853147	0.055944056	0.440559441	-0.265734266	0.684848714	0.834447145	0.651073351	0.868980339	0.15421575	0.403976659	NO	NO	NO	NO	0.818182	6.167	6.833	-0.6667	16	0.909095	3.9345E-05	1.62964E-05	6.95865E-05	2.70232E-05	0.063613987	0.063613987	-3.02415E-05	-6.26395E-05	2.15658E-06	0
K01025	SULT1	sulfotransferase [EC:2.8.2.-]	0	0	0	0	2	0	124	0	5	4	0.33	2	0.333333333	22.555	-22.22166667	-0.28025962	-0.336580916	-0.377718584	-0.501131587	0.168290458	0.115933427	0.377611159	0.284726509	0.226078116	0.096976154	0.601093726	0.719746506	NO	NO	NO	NO	0.041126	4.333	8.667	-4.333	5	0.182518	2.81485E-07	6.2942E-07	3.18599E-05	6.37355E-05	0.318352258	0.318352258	-3.15784E-05	-0.000104848	4.16912E-05	0
K01026	pct	propionate CoA-transferase [EC:2.8.3.1]	1102.39	1295.55	1091.34	1376.78	983.59	1019.72	2682.29	1644.54	1425.27	592.9	808.63	588.75	1144.895	1290.396667	-145.5016667	-0.131013944	0.104895105	0.48951049	0.258741259	0.13986014	-0.608391608	0.684848714	0.749479043	0.109632452	0.416938427	0.667150536	0.040002049	NO	NO	NO	NO	>0.999999	6.5	6.5	0	18	>0.999999	0.001181004	0.000211361	0.001910937	0.001055094	0.185482736	0.185482736	-0.000729933	-0.001939867	0.00048	0
K01027	OXCT	3-oxoacid CoA-transferase [EC:2.8.3.5]	359.03	491.36	907.37	675.83	1202.98	1140.35	403.58	349.87	1203.24	209.02	1352.54	408.43	796.1533333	654.4466667	141.7066667	0.218356573	0.412587413	0.125874126	0.314685315	-0.48951049	0.153846154	0.49536676	0.184480685	0.699712221	0.319471913	0.109632452	0.635139955	NO	NO	NO	NO	0.588745	7.167	5.833	1.333	14	0.731391	0.0008137	0.000358878	0.00089566	0.000498233	0.772057153	0.772057153	-8.196E-05	-0.000702237	0.000538317	0
K01028	E2.8.3.5A, scoA	3-oxoacid CoA-transferase subunit A [EC:2.8.3.5]	8774.54	16806.41	19690.03	12919.5	14044.51	11997.36	14782.75	9463.34	17230.63	5148.95	13082.26	7509.13	14038.725	11202.84333	2835.881667	-0.131013944	0.377622378	0.356643357	0.475524476	-0.58041958	-0.307692308	0.684848714	0.227443132	0.256012537	0.121319356	0.052086242	0.330862674	NO	NO	NO	NO	0.484848	7.333	5.667	1.667	13	0.644019	0.014082381	0.002361609	0.01605214	0.003238715	0.299919473	0.299919473	-0.001969759	-0.006015035	0.002075516	0
K01029	E2.8.3.5B, scoB	3-oxoacid CoA-transferase subunit B [EC:2.8.3.5]	8612.04	16807.16	19412.03	12694.92	12989.84	10886.19	14712.25	9458.09	16799.13	5137.2	12257.68	7313.13	13567.03	10946.24667	2620.783333	-0.131013944	0.41958042	0.461538462	0.573426573	-0.58041958	-0.342657343	0.684848714	0.176577011	0.133836316	0.055481324	0.052086242	0.276230513	NO	NO	NO	NO	0.309524	7.667	5.333	2.333	11	0.490039	0.013580076	0.002398071	0.015710006	0.003144615	0.258079631	0.258079631	-0.002129931	-0.006108283	0.001848421	0
K01031	pcaI	3-oxoadipate CoA-transferase, alpha subunit [EC:2.8.3.6]	1731.2	3648.46	4139.33	2508.67	3044.61	2766.11	4039.33	1758.18	3367	771.91	3053.86	1396.8	2973.063333	2397.846667	575.2166667	-0.043671315	0.426573427	0.391608392	0.447552448	-0.468531469	-0.370629371	0.892800448	0.168899525	0.209564352	0.147205378	0.127472653	0.236732214	NO	NO	NO	NO	0.588745	7.167	5.833	1.333	14	0.731391	0.002987199	0.000603386	0.003393381	0.001300914	0.546474285	0.546474285	-0.000406183	-0.001920221	0.001107855	0
K01032	pcaJ	3-oxoadipate CoA-transferase, beta subunit [EC:2.8.3.6]	1656.2	3612.46	4201.33	2382.67	2361.61	1998.11	4270.33	1965.68	2986.5	748.91	2279.36	1309.3	2702.063333	2260.013333	442.05	-0.131013944	0.384615385	0.559440559	0.552447552	-0.384615385	-0.41958042	0.684848714	0.218387427	0.06274872	0.066629001	0.218387427	0.176577011	NO	NO	NO	NO	0.484848	7.333	5.667	1.667	13	0.644019	0.002691619	0.000658482	0.003235395	0.001386779	0.453823382	0.453823382	-0.000543776	-0.002160529	0.001072977	0
K01034	atoD	acetate CoA/acetoacetate CoA-transferase alpha subunit [EC:2.8.3.8 2.8.3.9]	1134.87	1149.8	1851.26	1666.43	1996.29	2351.86	1309.84	662.31	1810.71	494.72	1846.66	687.44	1691.751667	1135.28	556.4716667	0.480384461	0.566433566	0.461538462	0.559440559	-0.223776224	0.153846154	0.113937412	0.059034148	0.133836316	0.06274872	0.48491114	0.635139955	NO	NO	NO	NO	0.132035	8.167	4.833	3.333	8	0.302385	0.001756923	0.000621474	0.001593907	0.00053226	0.665681177	0.665681177	0.000163016	-0.00065495	0.000980982	0
K01035	atoA	acetate CoA/acetoacetate CoA-transferase beta subunit [EC:2.8.3.8 2.8.3.9]	1141.87	1122.8	1860.26	1636.43	1982.29	2290.86	1312.84	670.31	1825.71	504.72	1856.66	692.44	1672.418333	1143.78	528.6383333	0.480384461	0.545454545	0.440559441	0.531468531	-0.167832168	0.167832168	0.113937412	0.070678905	0.15421575	0.079302939	0.603727651	0.603727651	NO	NO	NO	NO	0.132035	8.167	4.833	3.333	8	0.302385	0.001735679	0.000599214	0.001606597	0.000530767	0.726021156	0.726021156	0.000129083	-0.000670138	0.000928304	0
K01039	gctA	glutaconate CoA-transferase, subunit A [EC:2.8.3.12]	19447.44	23917.79	31019.27	27032.48	24602.87	18599.07	18637.04	14567.82	24472.15	11927.48	16003.58	11740.17	24103.15333	16224.70667	7878.446667	-0.131013944	0.426573427	0.573426573	0.769230769	-0.433566434	-0.20979021	0.684848714	0.168899525	0.055481324	0.005252921	0.161446426	0.513512513	NO	NO	NO	NO	0.025974	8.833	4.167	4.667	4	0.182518	0.024344416	0.002305744	0.023914748	0.001959811	0.757566452	0.757566452	0.000429668	-0.002596354	0.00345569	0
K01040	gctB	glutaconate CoA-transferase, subunit B [EC:2.8.3.12]	14866.77	17708.97	25530.86	20292.8	18028.8	13601.99	13169.87	9697.81	16899.02	8678.06	11914.08	8664.59	18338.365	11503.905	6834.46	-0.043671315	0.503496503	0.615384615	0.839160839	-0.454545455	-0.195804196	0.892800448	0.09875157	0.037334511	0.001191874	0.140413038	0.542873521	NO	NO	NO	NO	0.008658	9.167	3.833	5.333	2	0.182518	0.018491438	0.002462438	0.017010742	0.001277554	0.269006753	0.269006753	0.001480696	-0.001413018	0.00437441	0
K01042	selA	L-seryl-tRNA(Ser) seleniumtransferase [EC:2.9.1.1]	31185.58	47058.25	39523.08	44981.42	55315.48	24858.96	21794.6	18594.17	46467.51	18142.03	26370.41	22270.95	40487.12833	25606.61167	14880.51667	-0.131013944	0.615384615	0.377622378	0.643356643	-0.664335664	-0.216783217	0.684848714	0.037334511	0.227443132	0.027954553	0.022159207	0.499114748	NO	NO	NO	NO	0.041126	8.667	4.333	4.333	5	0.182518	0.040265955	0.004864266	0.036980037	0.003914591	0.267747148	0.267747148	0.003285918	-0.002974531	0.009546368	0
K01045	PON	arylesterase / paraoxonase [EC:3.1.1.2 3.1.8.1]	5	32	20	13	12	29	0	0	25	1	10	16	18.5	8.666666667	9.833333333	0.393730775	0.350263234	0.28371322	0.525394851	-0.451839572	0.308231646	0.205390352	0.264344396	0.371509667	0.079396233	0.14031277	0.329698291	NO	NO	NO	NO	0.125541	8.167	4.833	3.333	8	0.302385	1.90858E-05	1.12012E-05	1.13852E-05	1.16885E-05	0.312554133	0.312554133	7.70062E-06	-8.43509E-06	2.38363E-05	0
K01046	lip, TGL2	triacylglycerol lipase [EC:3.1.1.3]	2732.71	4022.25	4711.31	3421.63	5347.31	4645.99	2734.16	2514.05	5076	1203.85	4923.84	2610.47	4146.866667	3177.061667	969.805	0.131013944	0.545454545	0.230769231	0.433566434	-0.531468531	-0.020979021	0.684848714	0.070678905	0.470905694	0.161446426	0.079302939	0.956169155	NO	NO	NO	NO	0.309524	7.667	5.333	2.333	11	0.490039	0.004225522	0.000925389	0.004538784	0.00135142	0.679117069	0.679117069	-0.000313262	-0.001974733	0.00134821	0
K01048	pldB	lysophospholipase [EC:3.1.1.5]	6780.88	7491.49	9232.52	8346.64	10959.29	8695.43	6452.38	5151.22	10653.27	3995.23	6561.62	4048.99	8584.375	6143.785	2440.59	0.218356573	0.538461538	0.482517483	0.657342657	-0.377622378	0.013986014	0.49536676	0.074902287	0.115373605	0.023981083	0.227443132	0.973693904	NO	NO	NO	NO	0.041126	8.667	4.333	4.333	5	0.182518	0.008766723	0.001367562	0.008816317	0.000604751	0.942989797	0.942989797	-4.95945E-05	-0.001636315	0.001537126	0
K01051	E3.1.1.11	pectinesterase [EC:3.1.1.11]	1601.86	3052.75	2995.87	2249.2	1989.04	1346.09	3019.49	1594.67	3410.14	730.06	1823.2	1116.27	2205.801667	1948.971667	256.83	-0.305699203	0.370629371	0.398601399	0.482517483	-0.496503497	-0.51048951	0.333893136	0.236732214	0.200972976	0.115373605	0.104092833	0.09360538	NO	NO	NO	NO	0.588745	7.167	5.833	1.333	14	0.731391	0.002197134	0.0004362	0.002715976	0.00083689	0.255978195	0.255978195	-0.000518841	-0.001502781	0.000465099	0
K01053	E3.1.1.17, gnl, RGN	gluconolactonase [EC:3.1.1.17]	21646.99	28609.47	34379.12	26535.74	28768.65	17369.69	26295.28	22511.51	34085.11	11463.79	22048.21	14160.68	26218.27667	21760.76333	4457.513333	-0.305699203	0.286713287	0.363636364	0.475524476	-0.622377622	-0.307692308	0.333893136	0.366408456	0.246255228	0.121319356	0.034800123	0.330862674	YES	NO	NO	NO	0.309524	7.667	5.333	2.333	11	0.490039	0.026297858	0.002732804	0.031515364	0.005697688	0.106269646	0.106269646	-0.005217505	-0.011865278	0.001430267	0
K01055	pcaD	3-oxoadipate enol-lactonase [EC:3.1.1.24]	20152.71	25766.04	32589.35	27150.54	25199.58	18934.41	22252.37	16683.14	25913.64	11481.69	17446.65	11976.15	24965.43833	17625.60667	7339.831667	-0.131013944	0.377622378	0.594405594	0.748251748	-0.461538462	-0.223776224	0.684848714	0.227443132	0.0457531	0.007353207	0.133836316	0.48491114	NO	NO	NO	NO	0.064935	8.5	4.5	4	6	0.221819	0.025196022	0.002428262	0.025866169	0.003497039	0.733039056	0.733039056	-0.000670146	-0.004983737	0.003643444	0
K01056	PTH1, pth, spoVC	peptidyl-tRNA hydrolase, PTH1 family [EC:3.1.1.29]	53375.66	73738.81	69059.5	74707.51	83711.53	51466.67	44470.53	35816.68	78037.35	34659.79	43993.64	36268.05	67676.61333	45541.00667	22135.60667	-0.043671315	0.559440559	0.531468531	0.699300699	-0.440559441	-0.174825175	0.892800448	0.06274872	0.079302939	0.014539312	0.15421575	0.588259895	NO	NO	NO	NO	0.041126	8.667	4.333	4.333	5	0.182518	0.068113523	0.002934646	0.06635065	0.003499118	0.408872822	0.408872822	0.001762873	-0.00280654	0.006332285	0
K01057	PGLS, pgl, devB	6-phosphogluconolactonase [EC:3.1.1.31]	32625.55	42865.81	46561.74	44668.5	44752.17	31196.69	32170.35	24941.37	44185.98	20637.28	26989.48	20842.16	40445.07667	28294.43667	12150.64	-0.131013944	0.468531469	0.559440559	0.727272727	-0.482517483	-0.202797203	0.684848714	0.127472653	0.06274872	0.010000917	0.115373605	0.528100237	YES	NO	NO	NO	0.025974	8.833	4.167	4.667	4	0.182518	0.040827357	0.00163604	0.041547146	0.002937292	0.64522962	0.64522962	-0.000719789	-0.004200284	0.002760705	0
K01058	pldA	phospholipase A1/A2 [EC:3.1.1.32 3.1.1.4]	381.46	823.67	667.17	617.17	595.12	443.7	860.84	305.42	974.26	261.08	517.2	351.88	588.0483333	545.1133333	42.935	-0.131013944	0.384615385	0.468531469	0.517482517	-0.391608392	-0.342657343	0.684848714	0.218387427	0.127472653	0.088650879	0.209564352	0.276230513	NO	NO	NO	NO	0.588745	7.167	5.833	1.333	14	0.731391	0.000587931	8.88775E-05	0.000758252	0.000226695	0.165029491	0.165029491	-0.000170321	-0.000431871	9.12297E-05	0
K01060	cah	cephalosporin-C deacetylase [EC:3.1.1.41]	2344.51	4378.87	4747.12	2938.61	3464.59	2278.92	4532.14	2962.39	4206.82	1212.64	4548.81	2264.17	3358.77	3287.828333	70.94166667	-0.305699203	0.328671329	0.153846154	0.244755245	-0.601398601	-0.496503497	0.333893136	0.297385078	0.635139955	0.443504276	0.042806869	0.104092833	NO	NO	NO	NO	0.937229	6.667	6.333	0.3333	17	0.989488	0.003346001	0.000594461	0.00477372	0.001435415	0.080977531	0.080977531	-0.001427719	-0.003087512	0.000232075	0
K01061	E3.1.1.45	carboxymethylenebutenolidase [EC:3.1.1.45]	62417.67	96552.98	101282.78	89568.3	104019.51	58746.46	59730.25	47395.13	107392.86	38545.88	61418.85	44161.47	85431.28333	59774.07333	25657.21	-0.218356573	0.475524476	0.321678322	0.559440559	-0.615384615	-0.272727273	0.49536676	0.121319356	0.308312361	0.06274872	0.037334511	0.391232746	NO	NO	NO	NO	0.132035	8.167	4.833	3.333	8	0.302385	0.08522336	0.004978891	0.085606959	0.003806192	0.894036698	0.894036698	-0.000383599	-0.006687201	0.005920004	0
K01066	aes	acetyl esterase [EC:3.1.1.-]	37627.54	54379.09	66399.56	53720.72	54840.69	38715.25	44970.77	32081.34	58118.41	21501.21	38935.05	24515.61	50947.14167	36687.065	14260.07667	-0.131013944	0.41958042	0.426573427	0.601398601	-0.601398601	-0.202797203	0.684848714	0.176577011	0.168899525	0.042806869	0.042806869	0.528100237	NO	NO	NO	NO	0.179654	8	5	3	9	0.34514	0.051150183	0.004098094	0.052991112	0.006447766	0.603884114	0.603884114	-0.001840929	-0.009643882	0.005962024	0
K01067	E3.1.2.1, ACH1	acetyl-CoA hydrolase [EC:3.1.2.1]	370.58	710.17	524.83	330.17	317.83	337.5	475.5	551	534.83	277	300	314.33	431.8466667	408.7766667	23.07	-0.043671315	0.216783217	0.370629371	0.286713287	-0.216783217	-0.503496503	0.892800448	0.499114748	0.236732214	0.366408456	0.499114748	0.09875157	NO	NO	NO	NO	0.588745	7.167	5.833	1.333	14	0.731391	0.00043961	0.000128157	0.000620573	0.00018499	0.106087162	0.106087162	-0.000180963	-0.000409021	4.70961E-05	0
K01068	ACOT1_2_4	acyl-coenzyme A thioesterase 1/2/4 [EC:3.1.2.2]	0	10	61	4	8	0	3	2	7	0	1	3	13.83333333	2.666666667	11.16666667	-0.396523227	0.172846227	0.292780343	0.384494668	-0.751351966	-0.148153909	0.201905389	0.591131206	0.355737977	0.217176853	0.004843793	0.645864245	NO	NO	NO	NO	0.363636	7.5	5.5	2	12	0.560972	1.24421E-05	1.92531E-05	3.49697E-06	2.17443E-06	0.348127979	0.348127979	8.94513E-06	-1.31633E-05	3.10536E-05	0
K01069	gloB, HAGH	hydroxyacylglutathione hydrolase [EC:3.1.2.6]	14556.66	20274.02	20787.57	17211.15	22098.75	14339.34	14795	10903.05	24246.29	8269.53	13676.92	9743.64	18211.24833	13605.73833	4605.51	-0.131013944	0.468531469	0.468531469	0.608391608	-0.482517483	-0.258741259	0.684848714	0.127472653	0.127472653	0.040002049	0.115373605	0.416938427	NO	NO	NO	NO	0.132035	8.167	4.833	3.333	8	0.302385	0.018362601	0.001001863	0.019427902	0.001276937	0.174627485	0.174627485	-0.001065301	-0.002695096	0.000564494	0
K01070	frmB, ESD, fghA	S-formylglutathione hydrolase [EC:3.1.2.12]	5868.58	7347.67	8355.32	6713.97	7809.54	5366.61	6915.26	5228.91	9687.61	3165.39	5579.68	3803.55	6910.281667	5730.066667	1180.215	-0.218356573	0.41958042	0.384615385	0.531468531	-0.531468531	-0.314685315	0.49536676	0.176577011	0.218387427	0.079302939	0.079302939	0.319471913	YES	NO	NO	NO	0.24026	7.833	5.167	2.667	10	0.412558	0.00699093	0.000487007	0.008210195	0.001109473	0.059960836	0.059960836	-0.001219265	-0.002505985	6.74545E-05	0
K01071	MCH	medium-chain acyl-[acyl-carrier-protein] hydrolase [EC:3.1.2.21]	686.19	1332.91	1100.32	924.26	1043.6	765.48	951.08	662.52	1433.19	412.17	829.9	750.72	975.46	839.93	135.53	-0.131013944	0.41958042	0.377622378	0.517482517	-0.615384615	-0.216783217	0.684848714	0.176577011	0.227443132	0.088650879	0.037334511	0.499114748	NO	NO	NO	NO	0.393939	7.5	5.5	2	12	0.567221	0.000979588	0.000127613	0.00120559	0.000177174	0.045637005	0.045637005	-0.000226001	-0.000446572	-5.4307E-06	0
K01073	E3.1.2.20	acyl-CoA hydrolase [EC:3.1.2.20]	45.99	79.42	40.33	74.42	74.33	84	235.41	117.67	164.83	25	19.5	43.33	66.415	100.9566667	-34.54166667	0.218356573	0.160839161	0.538461538	0.181818182	0.328671329	-0.335664336	0.49536676	0.619356169	0.074902287	0.572958221	0.297385078	0.286690914	NO	NO	NO	NO	0.937229	6.333	6.667	-0.3333	17	0.989488	6.87891E-05	2.18453E-05	0.000141173	0.000104249	0.184437074	0.184437074	-7.23842E-05	-0.000191923	4.71545E-05	0
K01075	E3.1.2.23	4-hydroxybenzoyl-CoA thioesterase [EC:3.1.2.23]	2354.94	3064.79	2469.58	2437.21	3210.35	2134.36	3496.1	2206.12	4010.04	1343.58	1772.01	1560.45	2611.871667	2398.05	213.8216667	-0.218356573	0.391608392	0.48951049	0.440559441	-0.272727273	-0.475524476	0.49536676	0.209564352	0.109632452	0.15421575	0.391232746	0.121319356	NO	NO	NO	NO	0.484848	7.333	5.667	1.667	13	0.644019	0.002657481	0.000308838	0.003438843	0.000808818	0.086988452	0.086988452	-0.000781362	-0.001713702	0.000150977	0
K01077	E3.1.3.1, phoA, phoB	alkaline phosphatase [EC:3.1.3.1]	10364.86	14003.21	16773.77	13601.55	15830.81	9663.73	10240.47	6863.24	16702.26	5472.37	11931.96	7130.87	13372.98833	9723.528333	3649.46	-0.218356573	0.426573427	0.293706294	0.566433566	-0.706293706	-0.174825175	0.49536676	0.168899525	0.354332534	0.059034148	0.013286114	0.588259895	NO	NO	NO	NO	0.132035	8.167	4.833	3.333	8	0.302385	0.013408307	0.000817326	0.013851398	0.001773734	0.62745301	0.62745301	-0.000443091	-0.002506471	0.00162029	0
K01078	PHO	acid phosphatase [EC:3.1.3.2]	1248.34	2759.3	2196.25	1619.22	1806.5	1595.28	1842.44	1456.19	2804.96	529.36	1717.93	1107.82	1870.815	1576.45	294.365	-0.131013944	0.41958042	0.34965035	0.461538462	-0.566433566	-0.370629371	0.684848714	0.176577011	0.266004309	0.133836316	0.059034148	0.236732214	NO	NO	NO	NO	0.588745	7.167	5.833	1.333	14	0.731391	0.001884556	0.000374291	0.00221442	0.000524549	0.281750076	0.281750076	-0.000329864	-0.000981301	0.000321574	0
K01079	serB, PSPH	phosphoserine phosphatase [EC:3.1.3.3]	16423.29	25893.72	30391.12	24624.92	28123.65	20787.19	18740.52	14011.88	32945.32	12375.57	18659.37	12910.05	24373.98167	18273.785	6100.196667	0.043671315	0.447552448	0.475524476	0.643356643	-0.51048951	-0.104895105	0.892800448	0.147205378	0.121319356	0.027954553	0.09360538	0.749479043	YES	NO	NO	NO	0.132035	8.167	4.833	3.333	8	0.302385	0.024491254	0.002094987	0.026147113	0.001220284	0.16503529	0.16503529	-0.001655859	-0.004153858	0.000842139	0
K01081	E3.1.3.5	5'-nucleotidase [EC:3.1.3.5]	9229.57	18414.74	17364.77	13079.8	13937.1	10479.32	16546.59	10020.43	18531.56	5484.91	13235.02	8425.69	13750.88333	12040.7	1710.183333	-0.131013944	0.41958042	0.34965035	0.461538462	-0.566433566	-0.370629371	0.684848714	0.176577011	0.266004309	0.133836316	0.059034148	0.236732214	NO	NO	NO	NO	0.588745	7.167	5.833	1.333	14	0.731391	0.013762833	0.001993767	0.017262694	0.003566185	0.09246741	0.09246741	-0.00349986	-0.007727624	0.000727904	0
K01082	cysQ, MET22, BPNT1	3'(2'), 5'-bisphosphate nucleotidase [EC:3.1.3.7]	17416.54	25498.54	26353.65	23660.93	27129.02	18878.78	19427.02	14442.73	29260.98	11462.42	17680.46	12900.16	23156.24333	17528.96167	5627.281667	-0.043671315	0.468531469	0.475524476	0.608391608	-0.503496503	-0.188811189	0.892800448	0.127472653	0.121319356	0.040002049	0.09875157	0.557827775	NO	NO	NO	NO	0.179654	8	5	3	9	0.34514	0.023336249	0.00078794	0.025354965	0.001089826	0.008297999	0.008297999	-0.002018717	-0.00337684	-0.000660593	0
K01083	E3.1.3.8	3-phytase [EC:3.1.3.8]	2792.84	5223.51	7176.91	4004.55	3793.81	2567.74	4381.42	2572.16	5007.33	1092.17	4323.57	2400.33	4259.893333	3296.163333	963.73	-0.305699203	0.363636364	0.307692308	0.475524476	-0.636363636	-0.468531469	0.333893136	0.246255228	0.330862674	0.121319356	0.030114265	0.127472653	NO	NO	NO	NO	0.484848	7.333	5.667	1.667	13	0.644019	0.004214914	0.001133366	0.004684223	0.001310665	0.558525485	0.558525485	-0.000469309	-0.002200784	0.001262166	0
K01085	agp	glucose-1-phosphatase [EC:3.1.3.10]	3.05	38	2.92	3.67	6.12	7.95	4.5	5	19.42	1.25	4.62	10.71	10.285	7.583333333	2.701666667	0.218356573	0.314685315	0.111888112	0.013986014	-0.293706294	-0.048951049	0.49536676	0.319471913	0.732775446	0.973693904	0.354332534	0.886335109	NO	NO	NO	NO	0.937229	6.333	6.667	-0.3333	17	0.989488	1.01668E-05	1.1557E-05	1.02703E-05	6.2361E-06	0.986399368	0.986399368	-1.03416E-07	-1.37438E-05	1.3537E-05	0
K01086	fbp-SEBP	fructose-1,6-bisphosphatase I / sedoheptulose-1,7-bisphosphatase [EC:3.1.3.11 3.1.3.37]	700.5	1485.17	2378	1136	1073.83	566	1178.83	651	838.17	440.5	610.5	365	1223.25	680.6666667	542.5833333	-0.305699203	0.41958042	0.58041958	0.657342657	-0.447552448	-0.545454545	0.333893136	0.176577011	0.052086242	0.023981083	0.147205378	0.070678905	YES	NO	NO	NO	0.132035	8.167	4.833	3.333	8	0.302385	0.001191729	0.000466927	0.001005456	0.000330309	0.484973333	0.484973333	0.000186273	-0.000392328	0.000764875	0
K01087	otsB	trehalose 6-phosphate phosphatase [EC:3.1.3.12]	26117.68	34474.65	41006.15	36269.6	35798.02	26365.75	27105.05	20604.05	34568.18	16028.99	21720.6	15768.81	33338.64167	22632.61333	10706.02833	-0.043671315	0.41958042	0.636363636	0.783216783	-0.398601399	-0.160839161	0.892800448	0.176577011	0.030114265	0.00411545	0.200972976	0.619356169	NO	NO	NO	NO	0.041126	8.667	4.333	4.333	5	0.182518	0.033646176	0.002059603	0.033218432	0.00331673	0.812377798	0.812377798	0.000427743	-0.003568814	0.0044243	0
K01089	hisB	imidazoleglycerol-phosphate dehydratase / histidinol-phosphatase [EC:4.2.1.19 3.1.3.15]	1072.68	1760.36	1709.57	1666.86	1698.57	824.73	1534.14	624.88	2289.86	643.46	1078.65	823.39	1455.461667	1165.73	289.7316667	-0.218356573	0.440559441	0.34965035	0.587412587	-0.629370629	-0.258741259	0.49536676	0.15421575	0.266004309	0.048844858	0.03239475	0.416938427	NO	NO	NO	NO	0.24026	7.833	5.167	2.667	10	0.412558	0.001442845	0.000181539	0.001616379	0.000352641	0.358499632	0.358499632	-0.000173533	-0.000587606	0.000240539	0
K01090	E3.1.3.16	protein phosphatase [EC:3.1.3.16]	69987.6	105143.31	102046.15	101703.82	114825.93	68562.38	61356.99	48543.78	109727.78	44210.76	64799.46	51343.96	93711.53167	63330.455	30381.07667	-0.043671315	0.601398601	0.41958042	0.657342657	-0.573426573	-0.181818182	0.892800448	0.042806869	0.176577011	0.023981083	0.055481324	0.572958221	NO	NO	NO	NO	0.041126	8.667	4.333	4.333	5	0.182518	0.09387892	0.003072173	0.091713185	0.003928495	0.355719047	0.355719047	0.002165735	-0.002843109	0.007174579	0
K01091	gph	phosphoglycolate phosphatase [EC:3.1.3.18]	61593.46	83165.68	80508.24	82122.78	95463.16	58731.49	55889.13	44062.11	94576.06	39542.87	50689.64	41059.6	76930.80167	54303.235	22627.56667	-0.043671315	0.608391608	0.524475524	0.699300699	-0.468531469	-0.272727273	0.892800448	0.040002049	0.083884587	0.014539312	0.127472653	0.391232746	NO	NO	NO	NO	0.041126	8.667	4.333	4.333	5	0.182518	0.077481359	0.002815979	0.078679909	0.003272099	0.548912739	0.548912739	-0.001198549	-0.005513208	0.003116109	0
K01092	E3.1.3.25, IMPA, suhB	myo-inositol-1(or 4)-monophosphatase [EC:3.1.3.25]	100737.56	132052.99	144389.16	139851.31	148220.37	98939.12	88372.95	68255.68	145237.54	62907.49	87019.13	65826.17	127365.085	86269.82667	41095.25833	-0.043671315	0.51048951	0.496503497	0.671328671	-0.454545455	-0.160839161	0.892800448	0.09360538	0.104092833	0.020441878	0.140413038	0.619356169	NO	NO	NO	NO	0.041126	8.667	4.333	4.333	5	0.182518	0.128391224	0.003256354	0.125415304	0.002626018	0.144127528	0.144127528	0.002975921	-0.001218029	0.00716987	0
K01093	appA	4-phytase / acid phosphatase [EC:3.1.3.26 3.1.3.2]	997.55	843.67	780.42	1137.67	881.62	728.78	1807.5	1159.5	1235.42	542.25	585.62	391.38	894.9516667	953.6116667	-58.66	-0.218356573	0.132867133	0.440559441	0.20979021	0.153846154	-0.587412587	0.49536676	0.683365534	0.15421575	0.513512513	0.635139955	0.048844858	NO	NO	NO	NO	>0.999999	6.5	6.5	0	18	>0.999999	0.000926348	0.000211923	0.001400146	0.000671728	0.183368368	0.183368368	-0.000473797	-0.001245029	0.000297435	0
K01095	pgpA	phosphatidylglycerophosphatase A [EC:3.1.3.27]	17674.21	25282.75	17579.27	24331.74	30769.87	14809.91	10945.97	8755.8	27265.15	10773.82	12264.6	12277.43	21741.29167	13713.795	8027.496667	-0.043671315	0.545454545	0.377622378	0.615384615	-0.48951049	-0.076923077	0.892800448	0.070678905	0.227443132	0.037334511	0.109632452	0.817283291	NO	NO	NO	NO	0.041126	8.667	4.333	4.333	5	0.182518	0.021776755	0.003305886	0.019652723	0.003520734	0.348683209	0.348683209	0.002124032	-0.002690962	0.006939026	0
K01096	pgpB	phosphatidylglycerophosphatase B [EC:3.1.3.27 3.1.3.81 3.1.3.4 3.6.1.27]	13.22	11	5.25	10.17	8.79	1.95	6.83	5	21.92	1.25	4.95	6.71	8.396666667	7.776666667	0.62	-0.393041832	0.314685315	0.286713287	0.335664336	-0.314685315	-0.440559441	0.206255757	0.319471913	0.366408456	0.286690914	0.319471913	0.15421575	NO	NO	NO	NO	0.393939	7.5	5.5	2	12	0.567221	8.6342E-06	4.70738E-06	9.98635E-06	5.02409E-06	0.669927317	0.669927317	-1.35215E-06	-8.2165E-06	5.51221E-06	0
K01097	NANP	N-acylneuraminate-9-phosphatase [EC:3.1.3.29]	14	0	0	3	0	0	0	0	0	0	0	0	2.833333333	0	2.833333333	-0.134281627	0.145140315	0.290280631	0.360163005	0.204271555	-0.215022689	0.677358392	0.652662819	0.360050124	0.250140132	0.524238954	0.502135449	NO	NO	NO	NO	0.454545	7.5	5.5	2	12	0.644019	3.52834E-06	6.71014E-06	0	0	0.292616293	0.292616293	3.52834E-06	-4.18563E-06	1.12423E-05	0
K01101	E3.1.3.41	4-nitrophenyl phosphatase [EC:3.1.3.41]	1674.95	3117.83	2676.36	2446.75	3662.12	3767.92	1488.54	1467.08	3270.59	925.59	2603.2	1821.57	2890.988333	1929.428333	961.56	0.480384461	0.615384615	0.391608392	0.559440559	-0.391608392	0.174825175	0.113937412	0.037334511	0.209564352	0.06274872	0.209564352	0.588259895	NO	NO	NO	NO	0.093074	8.333	4.667	3.667	7	0.260869	0.002968525	0.000929692	0.002775672	0.000652101	0.712979732	0.712979732	0.000192853	-0.000956748	0.001342453	0
K01104	E3.1.3.48	protein-tyrosine phosphatase [EC:3.1.3.48]	57568.72	85524.07	86542.69	80848.56	93530.42	60716.77	55972.35	42940.35	88016.08	34357.65	56575.28	40174.24	77455.205	53005.99167	24449.21333	0.043671315	0.566433566	0.454545455	0.671328671	-0.531468531	-0.125874126	0.892800448	0.059034148	0.140413038	0.020441878	0.079302939	0.699712221	NO	NO	NO	NO	0.041126	8.667	4.333	4.333	5	0.182518	0.077832588	0.001638643	0.076737314	0.00279108	0.470712303	0.470712303	0.001095274	-0.002236704	0.004427252	0
K01113	phoD	alkaline phosphatase D [EC:3.1.3.1]	22949.46	38463.46	44546.27	32260.98	35774.19	21198.09	28727.71	22189.57	39692.16	12003.3	27579.36	17366.18	32532.075	24593.04667	7939.028333	-0.305699203	0.370629371	0.356643357	0.545454545	-0.671328671	-0.342657343	0.333893136	0.236732214	0.256012537	0.070678905	0.020441878	0.276230513	NO	NO	NO	NO	0.24026	7.833	5.167	2.667	10	0.412558	0.032349112	0.004226449	0.035310989	0.005412896	0.358890862	0.358890862	-0.002961877	-0.009859946	0.003936191	0
K01114	plc	phospholipase C [EC:3.1.4.3]	20321.49	24921.94	31928.51	26955.31	24671.16	18280.68	21674.07	18205.5	24304.48	11696.81	16780.41	11298.19	24513.18167	17326.57667	7186.605	-0.131013944	0.440559441	0.664335664	0.811188811	-0.433566434	-0.307692308	0.684848714	0.15421575	0.022159207	0.00236893	0.161446426	0.330862674	NO	NO	NO	NO	0.025974	8.833	4.167	4.667	4	0.182518	0.024755778	0.002515815	0.025657869	0.004434022	0.702796921	0.702796921	-0.00090209	-0.006169176	0.004364996	0
K01115	PLD1_2	phospholipase D1/2 [EC:3.1.4.4]	304.66	329.34	658.66	305.34	186.5	352.5	423	556	221.16	189	335.33	223.66	356.1666667	324.6916667	31.475	0.218356573	0.055944056	0.321678322	0.153846154	0.027972028	-0.237762238	0.49536676	0.868980339	0.308312361	0.635139955	0.938663363	0.457102207	NO	NO	NO	NO	0.937229	6.667	6.333	0.3333	17	0.989488	0.000367039	0.00013807	0.000513806	0.000248944	0.283032146	0.283032146	-0.000146767	-0.000441587	0.000148052	0
K01117	E3.1.4.12	sphingomyelin phosphodiesterase [EC:3.1.4.12]	51.11	159.19	38.78	94.67	62.33	131.33	39.83	8.22	51.03	54.22	48.67	26	89.56833333	37.995	51.57333333	0.393041832	0.636363636	0.48951049	0.734265734	0.006993007	-0.090909091	0.206255757	0.030114265	0.109632452	0.009052097	0.991230036	0.78319691	NO	NO	NO	NO	0.041126	8.667	4.333	4.333	5	0.182518	9.38306E-05	4.98331E-05	5.77478E-05	2.96782E-05	0.201001619	0.201001619	3.60828E-05	-2.35407E-05	9.57063E-05	0
K01118	acpD, azoR	FMN-dependent NADH-azoreductase [EC:1.7.1.17]	15319.99	19549	24389.18	19035.28	23090.21	17114.76	19226.81	14553.19	22920.61	6803.93	20002.41	9932.29	19749.73667	15573.20667	4176.53	-0.131013944	0.468531469	0.265734266	0.461538462	-0.65034965	-0.216783217	0.684848714	0.127472653	0.403976659	0.133836316	0.025911517	0.499114748	NO	NO	NO	NO	0.309524	7.667	5.333	2.333	11	0.490039	0.01998492	0.001694484	0.02242394	0.005164976	0.354053422	0.354053422	-0.00243902	-0.008372225	0.003494186	0
K01119	cpdB	2',3'-cyclic-nucleotide 2'-phosphodiesterase / 3'-nucleotidase [EC:3.1.4.16 3.1.3.6]	2792.14	6140.44	6597.42	4044.56	4436.07	4320.33	4309.66	2739.08	5685.18	1630.55	5195.75	2917.53	4721.826667	3746.291667	975.535	0.043671315	0.482517483	0.251748252	0.48951049	-0.706293706	-0.111888112	0.892800448	0.115373605	0.430115289	0.109632452	0.013286114	0.732775446	NO	NO	NO	NO	0.309524	7.667	5.333	2.333	11	0.490039	0.004748163	0.001018898	0.005372837	0.001221078	0.401030162	0.401030162	-0.000624674	-0.002216289	0.000966941	0
K01120	cpdP	3',5'-cyclic-nucleotide phosphodiesterase [EC:3.1.4.17]	289.87	748.52	1211.45	449.33	600.32	477.35	467.5	286.19	1248.32	193.52	704.37	413.35	629.4733333	552.2083333	77.265	0.043671315	0.41958042	0.195804196	0.41958042	-0.657342657	-0.06993007	0.892800448	0.176577011	0.542873521	0.176577011	0.023981083	0.834447145	NO	NO	NO	NO	0.484848	7.333	5.667	1.667	13	0.644019	0.000619601	0.000236504	0.000740235	0.000243565	0.445339373	0.445339373	-0.000120634	-0.000458967	0.000217698	0
K01121	CNP	2',3'-cyclic-nucleotide 3'-phosphodiesterase [EC:3.1.4.37]	4	4	9	10	8	2	10	4	4	2	2	3	6.166666667	4.166666667	2	-0.403772881	0.140086713	0.603450456	0.448995875	-0.147270647	-0.398708337	0.193027877	0.66411801	0.037756616	0.143138223	0.647854309	0.199203799	NO	NO	NO	NO	0.348485	7.583	5.417	2.167	11.5	0.538676	5.96781E-06	2.36643E-06	6.23699E-06	3.78196E-06	0.895856532	0.895856532	-2.69181E-07	-4.83263E-06	4.29427E-06	0
K01126	E3.1.4.46, glpQ, ugpQ	glycerophosphoryl diester phosphodiesterase [EC:3.1.4.46]	90315.1	130648.27	138026.6	129109.23	137764.51	97365.58	89406.48	67918.7	131576.28	57162.88	85292.66	63130.77	120538.215	82414.62833	38123.58667	0.043671315	0.524475524	0.524475524	0.72027972	-0.51048951	-0.118881119	0.892800448	0.083884587	0.083884587	0.011020519	0.09360538	0.716184327	NO	NO	NO	NO	0.025974	8.833	4.167	4.667	4	0.182518	0.121449034	0.003513823	0.120334397	0.003697812	0.635685285	0.635685285	0.001114637	-0.003970122	0.006199395	0
K01128	SMPDL3	sphingomyelin phosphodiesterase acid-like 3 [EC:3.1.4.-]	0	0	0	0	0	0	66	118	0	0	0	0	0	30.66666667	-30.66666667	-0.134281627	-0.215022689	0.102135777	-0.344036303	0.370914139	-0.440796513	0.677358392	0.502135449	0.752113588	0.273512748	0.235233133	0.151489057	NO	NO	NO	NO	0.454545	5.5	7.5	-2	12	0.644019	0	0	5.08653E-05	7.9804E-05	0.213412467	0.213412467	-5.08653E-05	-0.000142608	4.08774E-05	0
K01129	dgt	dGTPase [EC:3.1.5.1]	49116.98	67932.89	64138.2	68322.36	76393.71	43987.28	42158.82	33531.5	71865.74	31745.69	40640.75	33067.98	61648.57	42168.41333	19480.15667	-0.043671315	0.566433566	0.545454545	0.706293706	-0.426573427	-0.230769231	0.892800448	0.059034148	0.070678905	0.013286114	0.168899525	0.470905694	NO	NO	NO	NO	0.041126	8.667	4.333	4.333	5	0.182518	0.061889181	0.003107448	0.061414642	0.002664264	0.800834046	0.800834046	0.000474539	-0.0036171	0.004566178	0
K01130	E3.1.6.1, aslA	arylsulfatase [EC:3.1.6.1]	29598.06	43685.25	39771.6	43148.12	54688.16	25116.21	26604.72	20829.35	56866.74	19694.9	28193.91	21951.3	39334.56667	29023.48667	10311.08	-0.218356573	0.524475524	0.356643357	0.587412587	-0.601398601	-0.286713287	0.49536676	0.083884587	0.256012537	0.048844858	0.042806869	0.366408456	NO	NO	NO	NO	0.132035	8.167	4.833	3.333	8	0.302385	0.039113749	0.004199202	0.041142964	0.003897438	0.446843925	0.446843925	-0.002029215	-0.007742355	0.003683924	0
K01133	betC	choline-sulfatase [EC:3.1.6.6]	1646.34	2507.61	1869.17	1682.43	3154.24	1373.3	2238.21	1033.61	2799.44	833.7	1456.25	1104.36	2038.848333	1577.595	461.2533333	-0.218356573	0.566433566	0.440559441	0.531468531	-0.482517483	-0.398601399	0.49536676	0.059034148	0.15421575	0.079302939	0.115373605	0.200972976	NO	NO	NO	NO	0.24026	7.833	5.167	2.667	10	0.412558	0.00203474	0.000386	0.002221907	0.000464041	0.504373563	0.504373563	-0.000187167	-0.000791339	0.000417004	0
K01134	ARSA	arylsulfatase A [EC:3.1.6.8]	1424.85	2718.08	1828.99	1758.19	3157.38	1366.84	891.11	928.24	3063.22	1127.61	1594.54	1548.07	2042.388333	1525.465	516.9233333	-0.218356573	0.356643357	0.076923077	0.412587413	-0.79020979	0.041958042	0.49536676	0.256012537	0.817283291	0.184480685	0.003616814	0.903738836	NO	NO	NO	NO	0.179654	8	5	3	9	0.34514	0.002023871	0.000415647	0.002188164	0.000570321	0.615039894	0.615039894	-0.000164293	-0.000876543	0.000547957	0
K01135	ARSB	arylsulfatase B [EC:3.1.6.12]	3	15	12	11.33	12.33	41.67	25.33	0	19	49.67	9	23.67	15.88833333	21.11166667	-5.223333333	0.393041832	-0.146853147	0.013986014	-0.041958042	0.370629371	0.468531469	0.206255757	0.651073351	0.973693904	0.903738836	0.236732214	0.127472653	NO	NO	NO	NO	0.588745	5.833	7.167	-1.333	14	0.731391	1.7353E-05	1.68303E-05	3.55417E-05	3.37805E-05	0.315339631	0.315339631	-1.81887E-05	-5.77296E-05	2.13522E-05	0
K01136	IDS	iduronate 2-sulfatase [EC:3.1.6.13]	408.5	991	525	515	1182	476.5	278.5	238.5	1188.5	345	531.5	456	683	506.3333333	176.6666667	-0.043671315	0.433566434	0.06993007	0.412587413	-0.72027972	0.048951049	0.892800448	0.161446426	0.834447145	0.184480685	0.011020519	0.886335109	NO	NO	NO	NO	0.309524	7.667	5.333	2.333	11	0.490039	0.000672273	0.00021062	0.000698099	0.000225688	0.855367059	0.855367059	-2.58254E-05	-0.00033363	0.000281979	0
K01137	GNS	N-acetylglucosamine-6-sulfatase [EC:3.1.6.14]	148.5	292	244	282.5	445.5	81	202.5	127.5	638	161	259.5	215	248.9166667	267.25	-18.33333333	-0.480384461	0.202797203	0.020979021	0.258741259	-0.741258741	-0.132867133	0.113937412	0.528100237	0.956169155	0.416938427	0.00817064	0.683365534	NO	NO	NO	NO	0.818182	6.833	6.167	0.6667	16	0.909095	0.00023882	8.23616E-05	0.000363032	0.000101597	0.060812688	0.060812688	-0.000124212	-0.000255296	6.87138E-06	0
K01138	K01138	uncharacterized sulfatase [EC:3.1.6.-]	5442.94	10368.79	6639.82	8618.79	13413.96	4668.14	3063.9	3126.72	11432.22	3857.77	5822.42	5306.98	8192.073333	5435.001667	2757.071667	-0.218356573	0.412587413	0.132867133	0.475524476	-0.734265734	-0.034965035	0.49536676	0.184480685	0.683365534	0.121319356	0.009052097	0.921184083	NO	NO	NO	NO	0.132035	8.167	4.833	3.333	8	0.302385	0.008044524	0.00192887	0.007702515	0.002107545	0.794426989	0.794426989	0.000342009	-0.002507847	0.003191865	0
K01139	spoT	GTP diphosphokinase / guanosine-3',5'-bis(diphosphate) 3'-diphosphatase [EC:2.7.6.5 3.1.7.2]	3097.65	3265.4	2794	3900.44	4700.54	2818.07	4271.86	2947.43	5255.12	1788.7	2444.04	1610.11	3429.35	3052.876667	376.4733333	-0.131013944	0.426573427	0.524475524	0.440559441	-0.055944056	-0.496503497	0.684848714	0.168899525	0.083884587	0.15421575	0.868980339	0.104092833	NO	NO	NO	NO	0.484848	7.333	5.667	1.667	13	0.644019	0.003486762	0.000544557	0.004351798	0.001039569	0.140159964	0.140159964	-0.000865037	-0.002087919	0.000357846	0
K01141	sbcB, exoI	exodeoxyribonuclease I [EC:3.1.11.1]	618.32	1061.15	954.67	1140.02	924.93	607.83	1159.78	791.26	1602.63	485.36	779.88	499.95	884.4866667	886.4766667	-1.99	-0.305699203	0.223776224	0.475524476	0.426573427	-0.321678322	-0.475524476	0.333893136	0.48491114	0.121319356	0.168899525	0.308312361	0.121319356	NO	NO	NO	NO	0.818182	6.833	6.167	0.6667	16	0.909095	0.000883494	0.000108117	0.001251527	0.000244373	0.018196852	0.018196852	-0.000368033	-0.000651576	-8.4491E-05	0
K01142	E3.1.11.2, xthA	exodeoxyribonuclease III [EC:3.1.11.2]	60875.13	82547.96	82556.96	83677.32	93179.15	58301.45	57971.09	44624.49	93462.52	38580.88	52375.01	40470.5	76856.32833	54580.74833	22275.58	-0.043671315	0.468531469	0.503496503	0.671328671	-0.412587413	-0.160839161	0.892800448	0.127472653	0.09875157	0.020441878	0.184480685	0.619356169	NO	NO	NO	NO	0.064935	8.5	4.5	4	6	0.221819	0.077363485	0.001864103	0.079055905	0.002434648	0.24721996	0.24721996	-0.00169242	-0.004776295	0.001391456	0
K01143	E3.1.11.3	exodeoxyribonuclease (lambda-induced) [EC:3.1.11.3]	9	5	2	6	4	0	2	0	2	0	0	2	4.333333333	1	3.333333333	-0.36226673	0.420565995	0.453196115	0.543835338	-0.271917669	-0.387935874	0.247180652	0.173403363	0.138977713	0.06758714	0.392560692	0.212738739	NO	NO	NO	NO	0.064935	8.5	4.5	4	6	0.221819	4.5435E-06	3.72804E-06	1.38956E-06	1.51348E-06	0.125646949	0.125646949	3.15394E-06	-1.15312E-06	7.461E-06	0
K01144	E3.1.11.5	exodeoxyribonuclease V [EC:3.1.11.5]	4489.25	4591.71	5421.78	5258.62	5307.03	3629.51	5429.31	3669.26	6557.75	2899.15	3550.54	2491.39	4782.983333	4099.566667	683.4166667	-0.218356573	0.251748252	0.475524476	0.454545455	-0.20979021	-0.370629371	0.49536676	0.430115289	0.121319356	0.140413038	0.513512513	0.236732214	NO	NO	NO	NO	0.484848	7.333	5.667	1.667	13	0.644019	0.004864626	0.000509398	0.005954193	0.000967016	0.058201418	0.058201418	-0.001089567	-0.002227793	4.86594E-05	0
K01146	xni	protein Xni	12.05	10	4.92	9.67	8.12	1.95	6.5	5	21.42	1.25	4.62	6.71	7.785	7.583333333	0.201666667	-0.393041832	0.265734266	0.223776224	0.251748252	-0.307692308	-0.405594406	0.206255757	0.403976659	0.48491114	0.430115289	0.330862674	0.192612184	NO	NO	NO	NO	0.484848	7.333	5.667	1.667	13	0.644019	8.0014E-06	4.23396E-06	9.75881E-06	4.95288E-06	0.560196691	0.560196691	-1.75741E-06	-8.2716E-06	4.75678E-06	0
K01147	rnb	exoribonuclease II [EC:3.1.13.1]	1890.04	2566.05	2033.25	2055.67	2720.62	1882.28	2288.49	1710.34	3207.76	1187.08	1549.61	1407.13	2191.318333	1891.735	299.5833333	-0.131013944	0.51048951	0.545454545	0.566433566	-0.328671329	-0.41958042	0.684848714	0.09360538	0.070678905	0.059034148	0.297385078	0.176577011	NO	NO	NO	NO	0.24026	7.833	5.167	2.667	10	0.412558	0.002229693	0.000256854	0.002736207	0.000341749	0.025843056	0.025843056	-0.000506515	-0.000937018	-7.60115E-05	0
K01150	endA	deoxyribonuclease I [EC:3.1.21.1]	28.65	76.48	24.92	34.02	65.52	37.75	30.45	20.6	69.62	21.45	41.55	22.11	44.55666667	34.29666667	10.26	0.131013944	0.72027972	0.342657343	0.545454545	-0.440559441	-0.293706294	0.684848714	0.011020519	0.276230513	0.070678905	0.15421575	0.354332534	NO	NO	NO	NO	0.309524	7.667	5.333	2.333	11	0.490039	4.46176E-05	1.60686E-05	4.76396E-05	8.78358E-06	0.722007848	0.722007848	-3.02204E-06	-2.2017E-05	1.59729E-05	0
K01151	nfo	deoxyribonuclease IV [EC:3.1.21.2]	31019.47	45101.76	48147.43	45423.41	47270.13	35187.88	30946.2	23391.57	43654.2	20666	29505.8	21930.94	42025.01333	28349.11833	13675.895	0.043671315	0.552447552	0.636363636	0.818181818	-0.482517483	-0.132867133	0.892800448	0.066629001	0.030114265	0.002027199	0.115373605	0.683365534	NO	NO	NO	NO	0.008658	9.167	3.833	5.333	2	0.182518	0.04240164	0.001939303	0.041671535	0.001900389	0.561050202	0.561050202	0.000730104	-0.00197563	0.003435839	0
K01153	hsdR	type I restriction enzyme, R subunit [EC:3.1.21.3]	28259.06	41609.86	33034.21	39887.92	50028.35	25975.16	22586.15	18172.38	44636.47	18743.82	22794.15	21049.8	36465.76	24663.795	11801.965	-0.043671315	0.594405594	0.426573427	0.685314685	-0.524475524	-0.153846154	0.892800448	0.0457531	0.168899525	0.017305023	0.083884587	0.635139955	NO	NO	NO	NO	0.041126	8.667	4.333	4.333	5	0.182518	0.036510934	0.003922622	0.035748251	0.00347667	0.751707685	0.751707685	0.000762683	-0.004470545	0.00599591	0
K01154	hsdS	type I restriction enzyme, S subunit [EC:3.1.21.3]	24899.1	37932.27	28869.77	34834.87	43862.96	23339.02	20149	15146.19	39399.91	16339.18	20336.99	18876.66	32289.665	21707.98833	10581.67667	-0.043671315	0.594405594	0.426573427	0.685314685	-0.524475524	-0.153846154	0.892800448	0.0457531	0.168899525	0.017305023	0.083884587	0.635139955	NO	NO	NO	NO	0.041126	8.667	4.333	4.333	5	0.182518	0.032350757	0.003549204	0.031409869	0.003319908	0.674309964	0.674309964	0.000940888	-0.003904701	0.005786476	0
K01155	E3.1.21.4	type II restriction enzyme [EC:3.1.21.4]	346.74	336.66	303.31	372.29	278.23	549.4	315.83	62.67	206.45	84.81	309.39	103.77	364.4383333	180.4866667	183.9516667	0.480384461	0.706293706	0.741258741	0.804195804	0.13986014	-0.223776224	0.113937412	0.013286114	0.00817064	0.002746135	0.667150536	0.48491114	NO	NO	NO	NO	0.025974	8.833	4.167	4.667	4	0.182518	0.000390345	0.000161487	0.000258247	0.000132756	0.189136315	0.189136315	0.000132097	-7.72737E-05	0.000341468	0
K01156	res	type III restriction enzyme [EC:3.1.21.5]	1250.7	1820.35	1742.55	2091.73	1949.78	1548.29	2029.65	945.05	2592.27	739.57	1606.1	814.42	1733.9	1454.51	279.39	-0.131013944	0.384615385	0.552447552	0.566433566	-0.293706294	-0.321678322	0.684848714	0.218387427	0.066629001	0.059034148	0.354332534	0.308312361	NO	NO	NO	NO	0.484848	7.333	5.667	1.667	13	0.644019	0.001755181	0.000172153	0.002027762	0.00047695	0.272704045	0.272704045	-0.000272581	-0.000821497	0.000276336	0
K01158	DNASE2	deoxyribonuclease II [EC:3.1.22.1]	0	0	12	0	0	0	0	0	0	0	0	0	2	0	2	-0.090909091	-0.131013944	0.043671315	0.218356573	-0.393041832	0.218356573	0.778725396	0.684848714	0.892800448	0.49536676	0.206255757	0.49536676	NO	NO	NO	NO	>0.999999	7	6	1	15	>0.999999	1.79775E-06	4.01988E-06	0	0	0.363217468	0.363217468	1.79775E-06	-2.82351E-06	6.419E-06	0
K01159	ruvC	crossover junction endodeoxyribonuclease RuvC [EC:3.1.22.4]	52528.85	72559.74	67632.9	73480.17	81348.29	48681.77	43785.54	35393.8	76165.11	34382.07	42405.47	35615.56	66038.62	44624.59167	21414.02833	-0.043671315	0.559440559	0.531468531	0.699300699	-0.440559441	-0.174825175	0.892800448	0.06274872	0.079302939	0.014539312	0.15421575	0.588259895	NO	NO	NO	NO	0.041126	8.667	4.333	4.333	5	0.182518	0.066401432	0.003130513	0.065113874	0.003784937	0.571213796	0.571213796	0.001287558	-0.003630278	0.006205395	0
K01160	rusA	crossover junction endodeoxyribonuclease RusA [EC:3.1.22.4]	109.05	441	401.92	356.17	584.62	511.95	48	79	510.92	106.75	249.62	124.21	400.785	186.4166667	214.3683333	0.393041832	0.524475524	0.314685315	0.559440559	-0.433566434	0.265734266	0.206255757	0.083884587	0.319471913	0.06274872	0.161446426	0.403976659	NO	NO	NO	NO	0.064935	8.5	4.5	4	6	0.221819	0.000401829	0.000159528	0.000244085	0.000124642	0.11383896	0.11383896	0.000157744	-4.55968E-05	0.000361085	0
K01161	E3.1.25.1	deoxyribonuclease (pyrimidine dimer) [EC:3.1.25.1]	4	5	0	18	15	0	3	0	6	4	9	1	7	3.833333333	3.166666667	-0.396523227	0.296307817	0.045857162	0.275142973	-0.349219928	-0.257505603	0.201905389	0.349699736	0.887464209	0.386745319	0.265867953	0.419082671	NO	NO	NO	NO	0.731602	6.917	6.083	0.8333	15.5	0.850764	6.57569E-06	6.26291E-06	5.40793E-06	4.21468E-06	0.737580793	0.737580793	1.16777E-06	-6.50161E-06	8.83715E-06	0
K01163	K01163	uncharacterized protein	1157.3	2145.73	1238.69	1462.46	2046.16	1651	666.51	468.34	1381.05	551.89	819.37	593.92	1616.89	746.8466667	870.0433333	0.305699203	0.783216783	0.629370629	0.846153846	-0.384615385	-0.125874126	0.333893136	0.00411545	0.03239475	0.00096954	0.218387427	0.699712221	NO	NO	NO	NO	0.008658	9.167	3.833	5.333	2	0.182518	0.001647311	0.000357088	0.0010695	0.00013117	0.013424654	0.013424654	0.000577811	0.000166657	0.000988965	0
K01166	E3.1.27.1	ribonuclease T2 [EC:3.1.27.1]	5713.4	5506.61	6976.07	7017.93	8399.68	5711.71	5889.83	4899.77	8538.67	3681.96	4653.6	3048.21	6554.233333	5118.673333	1435.56	-0.043671315	0.321678322	0.531468531	0.566433566	-0.13986014	-0.160839161	0.892800448	0.308312361	0.079302939	0.059034148	0.667150536	0.619356169	NO	NO	NO	NO	0.179654	8	5	3	9	0.34514	0.006670275	0.000817761	0.007426162	0.001002151	0.221695817	0.221695817	-0.000755888	-0.002051825	0.00054005	0
K01167	E3.1.27.3	ribonuclease T1 [EC:3.1.27.3]	1499.48	3599.96	3664.32	2459.86	2362.65	2081.02	3502.49	1543.7	3490.73	837.63	2503.49	1285.18	2611.215	2193.87	417.345	-0.131013944	0.398601399	0.41958042	0.524475524	-0.552447552	-0.398601399	0.684848714	0.200972976	0.176577011	0.083884587	0.066629001	0.200972976	NO	NO	NO	NO	0.484848	7.333	5.667	1.667	13	0.644019	0.002605232	0.00056487	0.003077812	0.000992789	0.38218698	0.38218698	-0.00047258	-0.00165235	0.000707191	0
K01169	rna	ribonuclease I (enterobacter ribonuclease) [EC:3.1.27.6]	8.38	9	15.25	19	121.12	0.62	0.5	0	1.75	0.25	0.62	0.38	28.895	0.583333333	28.31166667	-0.087495728	0.609458027	0.528897484	0.791594909	-0.514886954	-0.161121088	0.786861253	0.035394645	0.07705239	0.002156104	0.086718297	0.616898856	NO	NO	NO	NO	0.006494	9.25	3.75	5.5	1.5	0.182518	2.56652E-05	3.46563E-05	7.23085E-07	4.48735E-07	0.168475316	0.168475316	2.49421E-05	-1.48981E-05	6.47822E-05	0
K01170	endA	tRNA-intron endonuclease, archaea type [EC:4.6.1.16]	3442	6020	7420	8544	9330	7240	1356	1368	11342	4312	4374	3538	6999.333333	4381.666667	2617.666667	0.131013944	0.223776224	0.20979021	0.51048951	-0.461538462	0.335664336	0.684848714	0.48491114	0.513512513	0.09360538	0.133836316	0.286690914	NO	NO	NO	NO	0.179654	8	5	3	9	0.34514	0.007022116	0.001634882	0.006015011	0.002973349	0.526097185	0.526097185	0.001007106	-0.0025103	0.004524512	0
K01173	ENDOG	endonuclease G, mitochondrial	1949.7	3802.12	3685.93	2662.71	2991.87	1820.73	4074.96	1870.14	4214.25	1114.75	2441.06	1743.21	2818.843333	2576.395	242.4483333	-0.305699203	0.370629371	0.377622378	0.41958042	-0.447552448	-0.51048951	0.333893136	0.236732214	0.227443132	0.176577011	0.147205378	0.09360538	NO	NO	NO	NO	0.699134	7	6	1	15	0.819058	0.002801885	0.000450423	0.003640326	0.001024432	0.138632768	0.138632768	-0.000838442	-0.002026647	0.000349764	0
K01174	nuc	micrococcal nuclease [EC:3.1.31.1]	16129.95	18387.24	23714.97	22458.87	19841.87	16064.79	12455.16	10605.66	18698.17	8991.49	12282.92	8891.31	19432.94833	11987.45167	7445.496667	-0.043671315	0.447552448	0.58041958	0.797202797	-0.426573427	-0.146853147	0.892800448	0.147205378	0.052086242	0.003161252	0.168899525	0.651073351	NO	NO	NO	NO	0.015152	9	4	5	3	0.182518	0.019730291	0.001978649	0.017642627	0.001013893	0.071489513	0.071489513	0.002087664	-0.000234592	0.00440992	0
K01175	ybfF	esterase [EC:3.1.-.-]	34.89	29	34.25	52.17	147.12	9.95	17.33	47.84	73.25	7.25	42.62	23.71	51.23	35.33333333	15.89666667	-0.393041832	0.160839161	0.055944056	0.118881119	-0.468531469	-0.244755245	0.206255757	0.619356169	0.868980339	0.716184327	0.127472653	0.443504276	NO	NO	NO	NO	0.699134	7	6	1	15	0.819058	4.82841E-05	3.60101E-05	4.90946E-05	2.41164E-05	0.967584046	0.967584046	-8.10522E-07	-4.48603E-05	4.32392E-05	0
K01176	AMY, amyA, malS	alpha-amylase [EC:3.2.1.1]	3340.49	5915.1	7188.4	4735.58	5705.47	5037.54	5208.6	3115.69	6258.75	1825.53	6411.76	3288.54	5320.43	4351.478333	968.9516667	-0.043671315	0.454545455	0.167832168	0.405594406	-0.664335664	-0.181818182	0.892800448	0.140413038	0.603727651	0.192612184	0.022159207	0.572958221	NO	NO	NO	NO	0.484848	7.333	5.667	1.667	13	0.644019	0.005364265	0.000895129	0.006252864	0.001663646	0.324905998	0.324905998	-0.0008886	-0.002851493	0.001074294	0
K01178	SGA1	glucoamylase [EC:3.2.1.3]	4228.28	5770.15	7744.42	4834.03	5054.55	2736.57	4612.55	3433.93	5253.38	1372.66	4839.37	2194.8	5061.333333	3617.781667	1443.551667	-0.305699203	0.447552448	0.265734266	0.517482517	-0.783216783	-0.384615385	0.333893136	0.147205378	0.403976659	0.088650879	0.00411545	0.218387427	NO	NO	NO	NO	0.24026	7.833	5.167	2.667	10	0.412558	0.005042313	0.001084958	0.005187062	0.001441576	0.861481619	0.861481619	-0.000144749	-0.001961434	0.001671937	0
K01179	E3.2.1.4	endoglucanase [EC:3.2.1.4]	37585.98	54796.89	64196.87	49850.16	50164.65	35009.75	40017.07	30204.65	52407.38	21455.17	41061.05	26576.83	48600.71667	35287.025	13313.69167	-0.218356573	0.482517483	0.377622378	0.629370629	-0.727272727	-0.321678322	0.49536676	0.115373605	0.227443132	0.03239475	0.010000917	0.308312361	NO	NO	NO	NO	0.132035	8.167	4.833	3.333	8	0.302385	0.048806607	0.004826124	0.051588904	0.00527452	0.404743826	0.404743826	-0.002782297	-0.009913803	0.004349209	0
K01180	E3.2.1.6	endo-1,3(4)-beta-glucanase [EC:3.2.1.6]	75.34	134.02	143.96	82.34	126.64	86.34	81.33	74.36	353.65	42.68	124.7	117.68	108.1066667	132.4	-24.29333333	-0.043671315	0.314685315	0.083916084	0.314685315	-0.762237762	0.083916084	0.892800448	0.319471913	0.800197518	0.319471913	0.005897476	0.800197518	NO	NO	NO	NO	0.484848	7.333	5.667	1.667	13	0.644019	0.000108312	1.72926E-05	0.000173913	7.31087E-05	0.102535971	0.102535971	-6.5601E-05	-0.000149423	1.82209E-05	0
K01181	E3.2.1.8, xynA	endo-1,4-beta-xylanase [EC:3.2.1.8]	9791.07	17102.03	18960.8	11773.29	13817.16	8066.12	15724.02	11712.44	18226.27	5329.21	17748.07	8585.17	13251.745	12887.53	364.215	-0.393041832	0.223776224	0.076923077	0.244755245	-0.72027972	-0.363636364	0.206255757	0.48491114	0.817283291	0.443504276	0.011020519	0.246255228	NO	NO	NO	NO	0.937229	6.667	6.333	0.3333	17	0.989488	0.013174774	0.002465461	0.018602244	0.004707039	0.053637105	0.053637105	-0.00542747	-0.010964476	0.000109536	0
K01182	IMA, malL	oligo-1,6-glucosidase [EC:3.2.1.10]	3249.77	5575.97	7040.58	4546.01	5798.62	4788.7	3498.13	2365.89	5041.41	1243.78	5414.33	2277.39	5166.608333	3306.821667	1859.786667	0.043671315	0.622377622	0.34965035	0.601398601	-0.692307692	-0.188811189	0.892800448	0.034800123	0.266004309	0.042806869	0.015877693	0.557827775	NO	NO	NO	NO	0.093074	8.333	4.667	3.667	7	0.260869	0.005198995	0.000839176	0.004693098	0.001530017	0.535533076	0.535533076	0.000505897	-0.001303515	0.00231531	0
K01183	E3.2.1.14	chitinase [EC:3.2.1.14]	8832.17	16399.76	20332.36	11540.69	11370.81	7552.11	13109.83	11000.09	17171.27	4757.23	15072.86	8737.43	12671.31667	11641.45167	1029.865	-0.393041832	0.216783217	0.153846154	0.321678322	-0.713286713	-0.384615385	0.206255757	0.499114748	0.635139955	0.308312361	0.012114395	0.218387427	NO	NO	NO	NO	0.818182	6.833	6.167	0.6667	16	0.909095	0.012569219	0.003163804	0.016838916	0.003764855	0.081751218	0.081751218	-0.004269697	-0.009189729	0.000650334	0
K01184	E3.2.1.15	polygalacturonase [EC:3.2.1.15]	690.66	348.5	312	796	428	313	1254.16	737.17	814	373	369	229	481.36	629.3883333	-148.0283333	-0.305699203	-0.048951049	0.195804196	0.006993007	0.328671329	-0.496503497	0.333893136	0.886335109	0.542873521	0.991230036	0.297385078	0.104092833	NO	NO	NO	NO	0.484848	5.667	7.333	-1.667	13	0.644019	0.000504541	0.00023515	0.000921603	0.000471451	0.118018431	0.118018431	-0.000417062	-0.000968963	0.000134839	0
K01185	E3.2.1.17	lysozyme [EC:3.2.1.17]	1460.43	2227.46	2482.51	2461.83	2759.84	1810.4	2250.8	1613.37	3068.41	1146.82	1637.97	1019.56	2200.411667	1789.488333	410.9233333	-0.043671315	0.342657343	0.482517483	0.559440559	-0.370629371	-0.146853147	0.892800448	0.276230513	0.115373605	0.06274872	0.236732214	0.651073351	NO	NO	NO	NO	0.309524	7.667	5.333	2.333	11	0.490039	0.002203951	0.000159983	0.002562468	0.000399319	0.107450976	0.107450976	-0.000358516	-0.000819608	0.000102575	0
K01186	NEU1	sialidase-1 [EC:3.2.1.18]	4330.06	4801.21	5185.88	5676.45	5900.92	2546.22	3534.76	2817.75	6329.99	2902.01	3750.34	3109.66	4740.123333	3740.751667	999.3716667	-0.480384461	0.251748252	0.167832168	0.41958042	-0.622377622	-0.195804196	0.113937412	0.430115289	0.603727651	0.176577011	0.034800123	0.542873521	NO	NO	NO	NO	0.309524	7.667	5.333	2.333	11	0.490039	0.004740284	0.000748923	0.005466575	0.000398055	0.093687314	0.093687314	-0.000726291	-0.001608685	0.000156104	0
K01187	malZ	alpha-glucosidase [EC:3.2.1.20]	43248.73	64225.42	73970.49	58616.96	58744.48	41504.11	52508.97	40543.87	62620.52	25352.22	46904.13	29361.16	56718.365	42881.81167	13836.55333	-0.218356573	0.475524476	0.433566434	0.643356643	-0.671328671	-0.342657343	0.49536676	0.121319356	0.161446426	0.027954553	0.020441878	0.276230513	NO	NO	NO	NO	0.132035	8.167	4.833	3.333	8	0.302385	0.05696273	0.005240268	0.062707737	0.008821839	0.24536805	0.24536805	-0.005745007	-0.016295677	0.004805662	0
K01188	E3.2.1.21	beta-glucosidase [EC:3.2.1.21]	0	7	0	3	28.5	0	0	0	17	10.5	3	1	6.416666667	5.25	1.166666667	-0.317580908	0.043588838	-0.261533029	0.007264806	-0.421358768	0.07991287	0.314462261	0.893001877	0.411583714	0.982123024	0.17250922	0.805004344	NO	NO	NO	NO	0.848485	6.25	6.75	-0.5	16.5	0.939922	5.56677E-06	8.5995E-06	7.11775E-06	8.27764E-06	0.777335813	0.777335813	-1.55099E-06	-1.34471E-05	1.03451E-05	0
K01190	lacZ	beta-galactosidase [EC:3.2.1.23]	8659.33	13717.17	15110.88	11888.18	13616.27	9891.05	13252.4	8723.87	14280.61	5129.13	10404.58	6420.29	12147.14667	9701.813333	2445.333333	-0.131013944	0.391608392	0.412587413	0.545454545	-0.601398601	-0.265734266	0.684848714	0.209564352	0.184480685	0.070678905	0.042806869	0.403976659	NO	NO	NO	NO	0.309524	7.667	5.333	2.333	11	0.490039	0.012211971	0.000917565	0.014059961	0.002645789	0.189053615	0.189053615	-0.00184799	-0.004890275	0.001194296	0
K01191	MAN2C1	alpha-mannosidase [EC:3.2.1.24]	6130.1	9295.74	9653.24	8093.87	10291.72	6378.5	7936.75	6494.31	9427.65	3546.33	7582.23	4663.27	8307.195	6608.423333	1698.771667	-0.218356573	0.41958042	0.412587413	0.524475524	-0.629370629	-0.27972028	0.49536676	0.176577011	0.184480685	0.083884587	0.03239475	0.378709234	NO	NO	NO	NO	0.24026	7.833	5.167	2.667	10	0.412558	0.00833012	0.000405505	0.009672002	0.00162327	0.126395546	0.126395546	-0.001341882	-0.003203091	0.000519327	0
K01192	E3.2.1.25, MANBA, manB	beta-mannosidase [EC:3.2.1.25]	3223.28	5730.61	5610.76	4119.5	5142.33	3136.96	6723.83	4088.65	5773.69	1922.32	5365.18	3215.4	4493.906667	4514.845	-20.93833333	-0.393041832	0.286713287	0.244755245	0.244755245	-0.48951049	-0.559440559	0.206255757	0.366408456	0.443504276	0.443504276	0.109632452	0.06274872	NO	NO	NO	NO	0.937229	6.333	6.667	-0.3333	17	0.989488	0.004484647	0.000526404	0.006591814	0.001797657	0.046559455	0.046559455	-0.002107167	-0.004169635	-4.46978E-05	0
K01193	INV, sacA	beta-fructofuranosidase [EC:3.2.1.26]	4252.15	5733.94	6890.6	5040.36	7741.27	5961.56	4072.82	2401.06	6563.65	1399.94	6417.65	2538	5936.646667	3898.853333	2037.793333	0.131013944	0.545454545	0.258741259	0.503496503	-0.573426573	0.020979021	0.684848714	0.070678905	0.416938427	0.09875157	0.055481324	0.956169155	NO	NO	NO	NO	0.132035	8.167	4.833	3.333	8	0.302385	0.006025927	0.000976941	0.00543213	0.001908636	0.554201821	0.554201821	0.000593797	-0.001646043	0.002833636	0
K01194	TREH, treA, treF	alpha,alpha-trehalase [EC:3.2.1.28]	726.67	1910.49	2278.02	1264.02	1281.29	1096.09	1847.06	1131.36	1540.23	551.36	1052.06	1041.28	1426.096667	1193.891667	232.205	-0.131013944	0.321678322	0.524475524	0.51048951	-0.48951049	-0.335664336	0.684848714	0.308312361	0.083884587	0.09360538	0.109632452	0.286690914	NO	NO	NO	NO	0.393939	7.5	5.5	2	12	0.567221	0.001413013	0.0003895	0.001764636	0.000491794	0.240063781	0.240063781	-0.000351623	-0.000981226	0.00027798	0
K01195	uidA, GUSB	beta-glucuronidase [EC:3.2.1.31]	11403.6	12644.04	16907.32	16932.43	13806.57	11535.46	9942.27	7815.63	12552.7	6680.75	7710.3	6005.66	13871.57	8451.218333	5420.351667	0.043671315	0.482517483	0.706293706	0.867132867	-0.363636364	-0.160839161	0.892800448	0.115373605	0.013286114	0.000443302	0.246255228	0.619356169	NO	NO	NO	NO	0.008658	9.167	3.833	5.333	2	0.182518	0.014087387	0.001702373	0.012531131	0.001465601	0.153061875	0.153061875	0.001556256	-0.000688844	0.003801357	0
K01197	hya	hyaluronoglucosaminidase [EC:3.2.1.35]	429.88	491.32	820.21	501.51	330.43	291	358.01	380.17	328.24	401.87	249.12	271.95	477.3916667	331.56	145.8316667	-0.305699203	0.027972028	0.370629371	0.531468531	-0.153846154	-0.286713287	0.333893136	0.938663363	0.236732214	0.079302939	0.635139955	0.366408456	NO	NO	NO	NO	0.093074	8.333	4.667	3.667	7	0.260869	0.000481298	0.000143867	0.000529932	0.000187336	0.655719295	0.655719295	-4.86341E-05	-0.000286143	0.000188874	0
K01198	xynB	xylan 1,4-beta-xylosidase [EC:3.2.1.37]	4588.9	6728	8446.84	5565.44	6740.55	3517.89	7120.4	4455.36	7148.95	1801.6	6549.41	2840.37	5931.27	4986.015	945.255	-0.305699203	0.321678322	0.286713287	0.377622378	-0.531468531	-0.377622378	0.333893136	0.308312361	0.366408456	0.227443132	0.079302939	0.227443132	NO	NO	NO	NO	0.588745	7.167	5.833	1.333	14	0.731391	0.005896637	0.000933523	0.007112953	0.002207918	0.295327641	0.295327641	-0.001216317	-0.00377187	0.001339237	0
K01200	pulA	pullulanase [EC:3.2.1.41]	1047.88	852.37	1124.88	1203.7	2190.33	2435.12	757.2	326.99	1368.54	269.23	2021.88	591.91	1475.713333	889.2916667	586.4216667	0.480384461	0.615384615	0.384615385	0.531468531	-0.188811189	0.118881119	0.113937412	0.037334511	0.218387427	0.079302939	0.557827775	0.716184327	NO	NO	NO	NO	0.132035	8.167	4.833	3.333	8	0.302385	0.001555997	0.000796984	0.001233377	0.000777469	0.531632623	0.531632623	0.00032262	-0.000786916	0.001432156	0
K01201	GBA, srfJ	glucosylceramidase [EC:3.2.1.45]	1913.01	3787.57	3289.64	2690.85	2976.18	2087.68	3864.93	2587.53	3880.5	1165.16	2894.98	1713.97	2790.821667	2684.511667	106.31	-0.218356573	0.34965035	0.335664336	0.34965035	-0.461538462	-0.461538462	0.49536676	0.266004309	0.286690914	0.266004309	0.133836316	0.133836316	NO	NO	NO	NO	0.937229	6.667	6.333	0.3333	17	0.989488	0.002792501	0.000365717	0.003874471	0.000987828	0.059026908	0.059026908	-0.00108197	-0.002219607	5.56667E-05	0
K01205	NAGLU	alpha-N-acetylglucosaminidase [EC:3.2.1.50]	380.31	569.38	529.44	448.46	451.68	472	675.57	225.74	545.04	247.41	253.11	175.37	475.2116667	353.7066667	121.505	0.131013944	0.524475524	0.594405594	0.629370629	-0.146853147	-0.377622378	0.684848714	0.083884587	0.0457531	0.03239475	0.651073351	0.227443132	NO	NO	NO	NO	0.309524	7.667	5.333	2.333	11	0.490039	0.000487165	7.56358E-05	0.000505861	0.000207655	0.855906574	0.855906574	-1.86963E-05	-0.000257739	0.000220347	0
K01206	FUCA	alpha-L-fucosidase [EC:3.2.1.51]	15397.26	24183.69	19875.88	23279.64	28560.33	13358.09	15539.58	12183.95	26274.19	10691.69	13448.61	12488.74	20775.815	15104.46	5671.355	-0.218356573	0.552447552	0.468531469	0.615384615	-0.538461538	-0.328671329	0.49536676	0.066629001	0.127472653	0.037334511	0.074902287	0.297385078	NO	NO	NO	NO	0.132035	8.167	4.833	3.333	8	0.302385	0.020661368	0.002423849	0.021934426	0.00138945	0.338196706	0.338196706	-0.001273059	-0.004156448	0.001610331	0
K01207	nagZ	beta-N-acetylhexosaminidase [EC:3.2.1.52]	62439.99	82744.51	87435.42	87257.56	90051.65	58400.73	56266.39	44641.5	84669.97	38611.66	53963.28	41493.69	78054.97667	53274.415	24780.56167	-0.043671315	0.531468531	0.573426573	0.748251748	-0.461538462	-0.160839161	0.892800448	0.079302939	0.055481324	0.007353207	0.133836316	0.619356169	NO	NO	NO	NO	0.015152	9	4	5	3	0.182518	0.078608008	0.00244366	0.078109961	0.002557876	0.759386746	0.759386746	0.000498047	-0.003027946	0.004024041	0
K01208	cd, ma, nplT	cyclomaltodextrinase / maltogenic alpha-amylase / neopullulanase [EC:3.2.1.54 3.2.1.133 3.2.1.135]	44	144.17	231.84	62.67	41.5	92.33	105.5	37.67	123	23	27.67	69.5	102.7516667	64.39	38.36166667	0.131013944	0.230769231	0.482517483	0.482517483	-0.293706294	-0.034965035	0.684848714	0.470905694	0.115373605	0.115373605	0.354332534	0.921184083	NO	NO	NO	NO	0.309524	7.667	5.333	2.333	11	0.490039	0.00010245	5.9183E-05	9.02678E-05	4.1325E-05	0.714705773	0.714705773	1.21818E-05	-6.09191E-05	8.52827E-05	0
K01209	abfA	alpha-N-arabinofuranosidase [EC:3.2.1.55]	6029.6	11157.51	13667.94	8279.73	8990.77	6620.54	9922.25	7207.95	10594.31	3274.88	9448.4	5147.36	9124.348333	7599.191667	1525.156667	-0.218356573	0.363636364	0.307692308	0.433566434	-0.643356643	-0.412587413	0.49536676	0.246255228	0.330862674	0.161446426	0.027954553	0.184480685	NO	NO	NO	NO	0.588745	7.167	5.833	1.333	14	0.731391	0.009097205	0.001707946	0.011021226	0.002615727	0.203208645	0.203208645	-0.001924021	-0.00510652	0.001258478	0
K01210	E3.2.1.58	glucan 1,3-beta-glucosidase [EC:3.2.1.58]	2008.5	1254	923	2543.5	1603.5	1124.34	2930.5	1867.5	2528	1332	1001	610	1576.14	1711.5	-135.36	-0.218356573	0.048951049	0.370629371	0.181818182	0.398601399	-0.496503497	0.49536676	0.886335109	0.236732214	0.572958221	0.200972976	0.104092833	NO	NO	NO	NO	0.937229	6.333	6.667	-0.3333	17	0.989488	0.001639766	0.000649945	0.002503459	0.001039837	0.152167339	0.152167339	-0.000863694	-0.00211815	0.000390763	0
K01212	sacC, levB	levanase [EC:3.2.1.65]	212.67	1559.28	471.45	672.4	783.41	400.44	482.63	253.31	921.58	166.06	534.75	256.27	683.275	435.7666667	247.5083333	-0.131013944	0.517482517	0.391608392	0.51048951	-0.615384615	-0.314685315	0.684848714	0.088650879	0.209564352	0.09360538	0.037334511	0.319471913	NO	NO	NO	NO	0.484848	7.333	5.667	1.667	13	0.644019	0.000661633	0.000376023	0.000587359	0.00016704	0.69869167	0.69869167	7.42739E-05	-0.000362126	0.000510674	0
K01214	ISA, treX	isoamylase [EC:3.2.1.68]	0	17	15	0	67	10	0	0	0	7	5	3	18.16666667	2.5	15.66666667	0.226416706	0.43506827	0.058009103	0.319050065	-0.456821684	0.174027308	0.479173838	0.157504015	0.8578818	0.312104065	0.135449958	0.588558896	NO	NO	NO	NO	0.166667	8	5	3	9	0.34514	1.6491E-05	1.90273E-05	4.56784E-06	5.33299E-06	0.22771445	0.22771445	1.19231E-05	-9.90101E-06	3.37473E-05	0
K01215	dexB	glucan 1,6-alpha-glucosidase [EC:3.2.1.70]	77.6	84.96	50	132.66	116.1	92.95	149.74	15.88	164.94	25	39.88	66.74	92.37833333	77.03	15.34833333	0.131013944	0.377622378	0.601398601	0.496503497	0.083916084	-0.118881119	0.684848714	0.227443132	0.042806869	0.104092833	0.800197518	0.716184327	NO	NO	NO	NO	0.484848	7.333	5.667	1.667	13	0.644019	9.49369E-05	2.69948E-05	0.000102839	6.31283E-05	0.804557187	0.804557187	-7.90178E-06	-8.10113E-05	6.52077E-05	0
K01216	E3.2.1.73	licheninase [EC:3.2.1.73]	19	86.5	108	69	54	74.5	30.5	61	141	6.5	100.5	41.5	68.5	63.5	5	0.131013944	0.188811189	0.111888112	0.321678322	-0.615384615	0.055944056	0.684848714	0.557827775	0.732775446	0.308312361	0.037334511	0.868980339	NO	NO	NO	NO	0.699134	7	6	1	15	0.819058	6.83527E-05	2.65404E-05	8.49897E-05	4.52139E-05	0.497930348	0.497930348	-1.6637E-05	-7.06117E-05	3.73377E-05	0
K01217	IDUA	L-iduronidase [EC:3.2.1.76]	40.5	3.83	4.67	9.5	1.5	1.5	0	14.33	9.5	0	27.33	0.67	10.25	8.638333333	1.611666667	-0.175608711	0.165204405	-0.091389671	0.084359696	-0.298773924	-0.34446876	0.585121542	0.607878211	0.777581536	0.794353386	0.345511024	0.272870188	NO	NO	NO	NO	0.614719	7.083	5.917	1.167	14.5	0.763289	1.21669E-05	1.84691E-05	1.23689E-05	1.49067E-05	0.985209994	0.985209994	-2.01962E-07	-2.39957E-05	2.35918E-05	0
K01218	gmuG	mannan endo-1,4-beta-mannosidase [EC:3.2.1.78]	2131.52	4179.84	3370.35	2784.77	3031.01	1906.28	4263.44	3036.03	4110.14	1121.65	4252.57	2074.61	2900.628333	3143.073333	-242.445	-0.393041832	0.286713287	0.111888112	0.083916084	-0.475524476	-0.664335664	0.206255757	0.366408456	0.732775446	0.800197518	0.121319356	0.022159207	NO	NO	NO	NO	0.588745	5.833	7.167	-1.333	14	0.731391	0.002896171	0.000479873	0.004556988	0.001382922	0.04309972	0.04309972	-0.001660817	-0.003251002	-7.06326E-05	0
K01219	E3.2.1.81	beta-agarase [EC:3.2.1.81]	1	7	6	15	14	5	11	0	36	0	8	6	8	10.16666667	-2.166666667	-0.219124086	0.277194689	0.336844179	0.361405733	-0.378949701	-0.136842948	0.493814329	0.38306912	0.284326151	0.248389384	0.224444891	0.671505878	NO	NO	NO	NO	0.841991	6.75	6.25	0.5	16.5	0.935416	7.6073E-06	4.21218E-06	1.15521E-05	1.05066E-05	0.462977195	0.462977195	-3.94481E-06	-1.60771E-05	8.18744E-06	0
K01220	E3.2.1.85, lacG	6-phospho-beta-galactosidase [EC:3.2.1.85]	73.87	56.48	46.77	74.17	104.55	204.65	281.4	25	308.77	23	75.6	94.73	93.415	134.75	-41.335	0.305699203	0.27972028	0.286713287	0.083916084	0.153846154	0.083916084	0.333893136	0.378709234	0.366408456	0.800197518	0.635139955	0.800197518	NO	NO	NO	NO	0.818182	6.167	6.833	-0.6667	16	0.909095	0.000102745	7.5892E-05	0.000173743	0.000125509	0.309782104	0.309782104	-7.0998E-05	-0.000221538	7.95417E-05	0
K01222	E3.2.1.86A, celF	6-phospho-beta-glucosidase [EC:3.2.1.86]	14252.94	18034.19	21836.38	20903.74	20100.97	15765.19	12157.83	10364.56	17171.36	9127.2	13403.25	8557.07	18482.235	11796.87833	6685.356667	0.043671315	0.517482517	0.594405594	0.846153846	-0.48951049	-0.118881119	0.892800448	0.088650879	0.0457531	0.00096954	0.109632452	0.716184327	NO	NO	NO	NO	0.008658	9.167	3.833	5.333	2	0.182518	0.018712034	0.001403263	0.017488467	0.001587119	0.226018841	0.226018841	0.001223568	-0.000891734	0.00333887	0
K01223	E3.2.1.86B, bglA	6-phospho-beta-glucosidase [EC:3.2.1.86]	1670.89	1818.7	1639.74	2573.84	3220.93	4875.01	2015.49	607.31	3473.07	399.75	2327.48	1127.96	2633.185	1658.51	974.675	0.480384461	0.587412587	0.524475524	0.538461538	-0.006993007	0.006993007	0.113937412	0.048844858	0.083884587	0.074902287	0.991230036	0.991230036	NO	NO	NO	NO	0.309524	7.667	5.333	2.333	11	0.490039	0.002809291	0.00164323	0.002202427	0.00094666	0.494643163	0.494643163	0.000606863	-0.001349304	0.00256303	0
K01224	E3.2.1.89	arabinogalactan endo-1,4-beta-galactosidase [EC:3.2.1.89]	1177.35	2327.3	2537.35	1390.26	1891.25	1095.89	1775.26	1043.13	2650.4	457.13	1856.57	896.27	1736.566667	1446.46	290.1066667	-0.218356573	0.440559441	0.237762238	0.461538462	-0.678321678	-0.328671329	0.49536676	0.15421575	0.457102207	0.133836316	0.018825126	0.297385078	NO	NO	NO	NO	0.393939	7.5	5.5	2	12	0.567221	0.001720586	0.000369153	0.001993352	0.000569176	0.393172135	0.393172135	-0.000272766	-0.000964321	0.000418788	0
K01226	treC	trehalose-6-phosphate hydrolase [EC:3.2.1.93]	627.53	754.06	834.43	1021.44	1774.32	2290.87	350.43	295.04	1091.7	245.67	1541.44	572.51	1217.108333	682.7983333	534.31	0.480384461	0.601398601	0.356643357	0.524475524	-0.27972028	0.174825175	0.113937412	0.042806869	0.256012537	0.083884587	0.378709234	0.588259895	NO	NO	NO	NO	0.132035	8.167	4.833	3.333	8	0.302385	0.001286944	0.000806093	0.000960298	0.000598544	0.484976955	0.484976955	0.000326646	-0.000685265	0.001338557	0
K01227	E3.2.1.96	mannosyl-glycoprotein endo-beta-N-acetylglucosaminidase [EC:3.2.1.96]	198	416.68	212	470.32	251	589.32	283.68	64.32	285.68	87	176.32	171.68	356.22	178.1133333	178.1066667	0.480384461	0.601398601	0.804195804	0.839160839	0	-0.062937063	0.113937412	0.042806869	0.002746135	0.001191874	1	0.851681911	NO	NO	NO	NO	0.064935	8.5	4.5	4	6	0.221819	0.000376762	0.00019741	0.000253274	9.18462E-05	0.244896034	0.244896034	0.000123489	-0.000106313	0.00035329	0
K01230	MAN1	mannosyl-oligosaccharide alpha-1,2-mannosidase [EC:3.2.1.113]	26	8	3	20	14	11	28	20	0	2	26	30	13.66666667	17.66666667	-4	-0.131474451	0.056140696	0.05964949	-0.277194689	0.221053992	-0.228071579	0.683791523	0.862420205	0.853900508	0.38306912	0.489920448	0.475879576	NO	NO	NO	NO	0.558442	5.833	7.167	-1.333	14	0.731391	1.4863E-05	9.9776E-06	2.89333E-05	2.02664E-05	0.204690826	0.204690826	-1.40703E-05	-3.77676E-05	9.62695E-06	0
K01232	glvA	maltose-6'-phosphate glucosidase [EC:3.2.1.122]	158.72	166.08	112.09	234.84	182.87	192.2	291.5	35	415.59	30.25	85.62	110.04	174.4666667	161.3333333	13.13333333	0.218356573	0.405594406	0.678321678	0.559440559	0.097902098	-0.146853147	0.49536676	0.192612184	0.018825126	0.06274872	0.766288456	0.651073351	NO	NO	NO	NO	0.393939	7.5	5.5	2	12	0.567221	0.00018152	4.99942E-05	0.000204211	0.000137012	0.7392446	0.7392446	-2.26908E-05	-0.00018042	0.000135039	0
K01233	csn	chitosanase [EC:3.2.1.132]	623.42	1852.57	1902.57	1056.27	762.73	820.04	1020.75	850.77	1379.18	482.79	1430.92	983.1	1169.6	1024.585	145.015	-0.218356573	0.118881119	0.153846154	0.293706294	-0.699300699	-0.181818182	0.49536676	0.716184327	0.635139955	0.354332534	0.014539312	0.572958221	NO	NO	NO	NO	0.937229	6.667	6.333	0.3333	17	0.989488	0.001159698	0.000416829	0.001511515	0.000358739	0.183733321	0.183733321	-0.000351817	-0.000901465	0.000197831	0
K01235	aguA	alpha-glucuronidase [EC:3.2.1.139]	936.89	1835.34	1953.89	1513.12	1959.19	1237.15	1792.17	1126.35	2166.47	657.8	1825.65	999.02	1572.596667	1427.91	144.6866667	-0.131013944	0.391608392	0.244755245	0.377622378	-0.65034965	-0.188811189	0.684848714	0.209564352	0.443504276	0.227443132	0.025911517	0.557827775	NO	NO	NO	NO	0.588745	7.167	5.833	1.333	14	0.731391	0.001563769	0.000183651	0.002047588	0.000416769	0.049871497	0.049871497	-0.000483818	-0.000967277	-3.59537E-07	0
K01236	treZ, glgZ	maltooligosyltrehalose trehalohydrolase [EC:3.2.1.141]	12939.1	20728.59	25510.38	16868.05	16981.8	12259.54	17366.22	12544.77	20842.86	7241.43	15096.41	9675.05	17547.91	13794.45667	3753.453333	-0.305699203	0.34965035	0.356643357	0.48951049	-0.594405594	-0.405594406	0.333893136	0.266004309	0.256012537	0.109632452	0.0457531	0.192612184	NO	NO	NO	NO	0.393939	7.5	5.5	2	12	0.567221	0.017560986	0.002829947	0.019992013	0.003141908	0.227878097	0.227878097	-0.002431027	-0.006650738	0.001788684	0
K01239	iunH	purine nucleosidase [EC:3.2.2.1]	11595.59	19279.21	20512.48	15603.82	19845.37	14251.7	12001.73	9292.05	19214.33	6163.81	15107.51	9370.92	16848.02833	11858.39167	4989.636667	-0.043671315	0.545454545	0.426573427	0.671328671	-0.699300699	-0.125874126	0.892800448	0.070678905	0.168899525	0.020441878	0.014539312	0.699712221	NO	NO	NO	NO	0.064935	8.5	4.5	4	6	0.221819	0.016932398	0.001548158	0.017057739	0.002541489	0.927210107	0.927210107	-0.000125341	-0.003177481	0.002926799	0
[truncated: 6,830 more rows]
[truncated: 36 more columns]
