# Supplementary material for: Heavy Metal Pollution Impacts Soil Bacterial Community Structure and Antimicrobial Resistance at the Birmingham 35th Avenue Superfund Site
Source: Microbiol Spectr. 2023 Mar 23;11(2):e02426-22. doi: 10.1128/spectrum.02426-22 (PMC10101053; doi:10.1128/spectrum.02426-22)
Supplement: Supplemental file 7 — Supplemental material. Download spectrum.02426-22-s0007.csv, CSV file, 0.00 MB [file spectrum.02426-22-s0007.csv]

Isolate	Sample	Zip Code	Site	Original Isolation	blastn ID	% Identity	Amp	Kan	Erm	Total
F1	na	35207	F	Pb	Unidentified		no	yes	no	1
A1	Sample01	35207	A	Mn	Paenarthrobacter sp.	100%	yes	yes	no	2
A2	Sample02	35207	A	Pb	Curtobacterium sp.	99.62%	yes	no	no	1
A3	Sample03	35207	A	Pb	Curtobacterium sp.	98.70%	yes	no	no	1
A4	Sample04	35207	A	Pb	Pseudarthrobacter sp.	99.87%	no	yes	no	1
A5	Sample05	35207	A	Mn	Rhodococcus sp.	100.00%	yes	yes	no	2
A6	Sample06	35207	A	Mn	Rhodococcus sp.	100.00%	yes	yes	no	2
A7	Sample07	35207	A	Mn	Rhodococcus sp. G33	76.15%	no	yes	no	1
B1	Sample08	35207	B	Mn	Rhizobium sp.	99.86%	no	no	no	0
B2	Sample09	35207	B	Pb	Rhodococcus sp.	100.00%	yes	yes	yes	3
B3	Sample10	35207	B	Pb	Paenarthrobacter nitroguajacolicus	99.87%	yes	yes	no	2
C1	Sample11	35207	C	Pb	Pseudarthrobacter sp.	100%	yes	yes	no	2
C2	Sample12	35207	C	Pb	Paenarthrobacter nitroguajacolicus	100%	yes	yes	yes	3
C3	Sample13	35207	C	Mn	Rhizobium sp. E51	99.60%	yes	yes	no	2
D1	Sample14	35207	D	Pb	Rhodococcus sp.	100%	yes	yes	yes	3
D2	Sample15	35207	D	Pb	Rhodococcus sp.	99.87%	yes	no	no	1
D3	Sample16	35207	D	Pb	Plantibacter flavus	99.87%	yes	no	no	1
D4	Sample17	35207	D	Pb	Pseudarthrobacter sp.	99.86%	yes	no	no	1
D5	Sample18	35207	D	Mn	Rhizobium soli	99.26%	yes	no	no	1
D6	Sample19	35207	D	Mn	Rhizobium soli DS-42	99.74%	yes	no	no	1
D7	Sample20	35207	D	Pb	Pedobacter miscanthi	99.74%	yes	no	no	1
F2	Sample22	35207	F	Pb	Rhodococcus sp.	100%	yes	yes	yes	3
F3	Sample23	35207	F	Pb	Paenarthrobacter nicotinovorans	99.74%	yes	yes	no	2
J1	Sample24	35214	J	Pb	Paenarthrobacter nitroguajacolicus	98.38%	no	yes	yes	2
J2	Sample25	35214	J	Pb	Sphingomonas sp.	99.74%	no	no	no	0
J3	Sample26	35214	J	Mn	Rhizobium smilacinae	100%	yes	no	no	1
K1	Sample27	35214	K	Pb	Paenarthrobacter nicotinovorans	100%	yes	yes	yes	3
K2	Sample28	35214	K	Pb	Agrobacterium sp. LCR76	70.97%	yes	yes	yes	3
K3	Sample29	35214	K	Pb	Pedobacter sp. GR12-04	99.61%	yes	yes	yes	3
K4	Sample30	35214	K	Pb	Rhodococcus sp.	100%	yes	yes	yes	3
L1	Sample31	35214	L	Mn	Variovorax sp.	96.67%	yes	yes	no	2
L2	Sample32	35214	L	Mn	Microbacterium sp.	99.74%	yes	yes	yes	3
L3	Sample33	35214	L	Mn	Phyllobacterium sp.	99.74%	yes	yes	yes	3
L4	Sample34	35214	L	Pb	Rhizobium sp. E51	99.86%	yes	no	no	1
H1	Sample35	35214	H	Pb	Streptomyces sp.	99.86%	yes	no	no	1
H2	Sample36	35214	H	Mn	Bacillus sp.	99.87%	yes	yes	no	2
H3	Sample37	35214	H	Pb	Paenarthrobacter nicotinovorans	100%	yes	yes	no	2
H4	Sample38	35214	H	Pb	Paenarthrobacter nicotinovorans	100%	yes	yes	yes	3
H5	Sample39	35214	H	Mn	Rhodococcus sp.	99.74%	no	no	no	0
I1	Sample40	35214	I	Mn	Bacillus sp.	99.49%	yes	no	yes	2
I2	Sample41	35214	I	Pb	Paenarthrobacter nitroguajacolicus	99.74%	yes	yes	yes	3
I3	Sample42	35214	I	Pb	Paenarthrobacter nicotinovorans		yes	yes	no	2
I4	Sample43	35214	I	Pb	Rhodococcus sp.	99.26%	yes	yes	yes	3
I5	Sample44	35214	I	Pb	Rhodococcus sp.	99.87%	yes	yes	yes	3
I6	Sample45	35214	I	Mn	Rhizobium smilacinae	99.86%	yes	no	no	1
I7	Sample46	35214	I	Mn	Priestia sp.	100%	yes	no	yes	2
