# Supplementary material for: Heavy Metal Pollution Impacts Soil Bacterial Community Structure and Antimicrobial Resistance at the Birmingham 35th Avenue Superfund Site
Source: Microbiol Spectr. 2023 Mar 23;11(2):e02426-22. doi: 10.1128/spectrum.02426-22 (PMC10101053; doi:10.1128/spectrum.02426-22)
Supplement: Supplemental file 9 — Supplemental material. Download spectrum.02426-22-s0009.csv, CSV file, 1.8 MB [file spectrum.02426-22-s0009.csv]

	KO	gene	annotation	Int	As	Pb	Mn	Zn	pH	OC	p.Int	p.As	p.Pb	p.Mn	p.Zn	p.pH	p.OC	AMR?	Metal?	# Significant Metals
4154	K08217	mef	MFS transporter, DHA3 family, macrolide efflux protein	9246.707342	26.73995184	9.834673033	-0.104057741	-2.59690456	-719.3531668	-1228.527964	0.010386764	0.011136859	0.011612556	0.653104948	0.027276922	0.056177654	0.011732305	K08217	NO	3
7282	K18909	mepR	MarR family transcriptional regulator, repressor for mepA	-611.2001605	-2.078249906	-0.534253277	0.081552589	0.298950572	18.44661864	81.84652234	0.044283956	0.027284134	0.085953792	0.01279498	0.015626769	0.549008959	0.047645125	K18909	NO	3
374	K00561	ermC, ermA	23S rRNA (adenine-N6)-dimethyltransferase [EC:2.1.1.184]	41057.99582	77.80269678	34.2623629	-1.70927033	-12.26585382	-3084.304783	-5370.781762	0.013708269	0.061988673	0.036351304	0.160749874	0.028165849	0.076521227	0.016363043	K00561	NO	2
7013	K18220	tetM, tetO	ribosomal protection tetracycline resistance protein	28906.13726	49.11421234	24.0163088	-0.710013762	-8.448934645	-2011.480954	-3778.58161	0.014697621	0.088738444	0.039166955	0.384128933	0.032329357	0.098719921	0.017563363	K18220	NO	2
7166	K18589	dfrA1, dhfr	dihydrofolate reductase (trimethoprim resistance protein) [EC:1.5.1.3]	-214.7521323	-0.819179548	-0.192126606	0.02420671	0.076657707	14.31767263	28.99814468	0.07383455	0.032929307	0.124547567	0.042754915	0.077659534	0.284773145	0.076946393	K18589	NO	2
7219	K18780	blaNDM	metallo-beta-lactamase class B NDM [EC:3.5.2.6]	-107.3760661	-0.409589774	-0.096063303	0.012103355	0.038328853	7.158836313	14.49907234	0.07383455	0.032929307	0.124547567	0.042754915	0.077659534	0.284773145	0.076946393	K18780	NO	2
7226	K18792	blaOXA-10	beta-lactamase class D OXA-10 [EC:3.5.2.6]	-107.3760661	-0.409589774	-0.096063303	0.012103355	0.038328853	7.158836313	14.49907234	0.07383455	0.032929307	0.124547567	0.042754915	0.077659534	0.284773145	0.076946393	K18792	NO	2
7235	K18824	sul2	dihydropteroate synthase type 2 [EC:2.5.1.15]	-107.3760661	-0.409589774	-0.096063303	0.012103355	0.038328853	7.158836313	14.49907234	0.07383455	0.032929307	0.124547567	0.042754915	0.077659534	0.284773145	0.076946393	K18824	NO	2
7372	K19096	blaCMY-2	beta-lactamase class C CMY-2 [EC:3.5.2.6]	-98.68677227	-0.394318353	-0.088122435	0.013855753	0.03408497	7.133623355	13.26144873	0.089573141	0.035697786	0.146963227	0.025803832	0.102308756	0.280299586	0.094320638	K19096	NO	2
7469	K19274	aph3-VI	aminoglycoside 3'-phosphotransferase VI [EC:2.7.1.95]	-214.7521323	-0.819179548	-0.192126606	0.02420671	0.076657707	14.31767263	28.99814468	0.07383455	0.032929307	0.124547567	0.042754915	0.077659534	0.284773145	0.076946393	K19274	NO	2
7472	K19278	aac6-Ib	aminoglycoside 6'-N-acetyltransferase Ib [EC:2.3.1.82]	-107.3760661	-0.409589774	-0.096063303	0.012103355	0.038328853	7.158836313	14.49907234	0.07383455	0.032929307	0.124547567	0.042754915	0.077659534	0.284773145	0.076946393	K19278	NO	2
3672	K07156	copC, pcoC	copper resistance protein C	216565.0134	417.4426172	199.2635853	-8.058810585	-61.80180413	-17498.92615	-28410.25782	0.014337182	0.061005105	0.027086751	0.205711517	0.034297826	0.064202063	0.016914249	NO	K07156	2
3727	K07241	nixA	high-affinity nickel-transport protein	54286.87005	79.22335364	64.6581941	-2.250583048	-19.25663142	-6433.990361	-6895.655016	0.012657578	0.118417981	0.009046955	0.155195805	0.013903787	0.015781597	0.0169117	NO	K07241	2
3783	K07311	ynfG	Tat-targeted selenate reductase subunit YnfG	-107.3760661	-0.409589774	-0.096063303	0.012103355	0.038328853	7.158836313	14.49907234	0.07383455	0.032929307	0.124547567	0.042754915	0.077659534	0.284773145	0.076946393	NO	K07311	2
3887	K07490	feoC	ferrous iron transport protein C	-95.87900156	-0.464787883	-0.080804471	0.015156553	0.038285613	5.894719303	12.99653356	0.14688033	0.036858951	0.243547252	0.034514977	0.118117344	0.43907717	0.150426352	NO	K07490	2
1407	K02171	blaI	BlaI family transcriptional regulator, penicillinase repressor	5382.161726	21.09903263	2.285197432	0.402665491	-0.672813062	-441.9930472	-717.4972724	0.102644507	0.045066201	0.473890078	0.173681656	0.523189803	0.248766162	0.110004962	K02171	NO	1
1408	K02172	blaR1	bla regulator protein blaR1	3166.948752	17.69473004	1.231082211	0.235723693	-0.282345221	-297.8000059	-421.3717105	0.073721224	0.007844043	0.459194281	0.134457167	0.603821453	0.151835881	0.080043929	K02172	NO	1
2941	K05593	aadK	aminoglycoside 6-adenylyltransferase [EC:2.7.7.-]	3616.058708	24.92062056	2.536585592	-0.01400278	-0.417833411	-79.49917734	-479.9831826	0.289259104	0.039146779	0.481653874	0.96299868	0.721816543	0.843777295	0.302950534	K05593	NO	1
3981	K07665	cusR, copR, silR	two-component system, OmpR family, copper resistance phosphate regulon response regulator CusR	77056.40441	132.500175	83.33862649	-3.641256253	-23.85380906	-7294.171945	-9971.138023	0.034925709	0.154249491	0.036301006	0.208904092	0.058224711	0.082614736	0.042184999	K07665	K07665	1
4140	K08167	smvA, qacA, lfrA	MFS transporter, DHA2 family, multidrug resistance protein	252377.3558	481.7480747	203.684736	-11.01710571	-63.20984915	-17553.16762	-33117.60779	0.014646913	0.063837618	0.042921189	0.150633285	0.053184086	0.098618932	0.017254105	K08167	NO	1
6251	K15632	cfr	23S rRNA (adenine-C8)-methyltransferase [EC:2.1.1.224]	704.501695	2.610442369	0.325818364	-0.032039099	-0.070277783	-16.89156007	-94.01771517	0.073114881	0.035890118	0.382786996	0.324096134	0.561798965	0.68363168	0.07874356	K15632	NO	1
6989	K18131	mexR	MarR family transcriptional regulator, repressor of the mexAB-oprM multidrug resistance operon	-15.39056478	-0.022814339	-0.011755092	0.00241277	0.005269906	0.600538567	2.021008869	0.092896604	0.344309917	0.207518698	0.018178968	0.108260776	0.547748893	0.103719221	K18131	NO	1
7351	K19062	arr	rifampin ADP-ribosylating transferase	21915.35478	29.90516552	25.68968438	-0.849118428	-7.228903004	-2243.982631	-2856.447273	0.04560609	0.274413549	0.036428409	0.325578558	0.061459092	0.083306329	0.053336401	K19062	NO	1
7471	K19276	aac3-IV	aminoglycoside 3-N-acetyltransferase IV [EC:2.3.1.81]	16.96780359	-0.063363732	0.051118493	-0.005404322	-0.001810048	-2.267737222	-2.231344551	0.440012037	0.336077518	0.069016376	0.036350517	0.815392451	0.412933915	0.457565644	K19276	NO	1
3716	K07230	p19, ftrA	periplasmic iron binding protein	3879.256237	0.719388091	7.571877293	-0.600051259	-1.976862587	-652.1469328	-470.0150916	0.182888182	0.926210839	0.039966219	0.051882444	0.082453765	0.093272318	0.230018108	NO	K07230	1
4315	K08970	rcnA	nickel/cobalt exporter	-14625.7146	-75.98488121	-0.389593406	0.799314418	0.492621694	-1681.734529	2226.450547	0.191110372	0.044474187	0.972072118	0.420313934	0.8940808	0.224859263	0.15400452	NO	K08970	1
5155	K11704	mtsA	iron/zinc/manganese/copper transport system substrate-binding protein	912.6472339	3.343363702	0.650105444	-0.056968075	-0.245717198	-73.78463047	-118.8757288	0.088815577	0.046866725	0.228233304	0.220871774	0.179092196	0.232586645	0.101416111	NO	K11704	1
1088	K01713	pheC	cyclohexadienyl dehydratase [EC:4.2.1.51 4.2.1.91]	17623.85453	35.34870101	17.79366424	-0.917125168	-5.82360947	-1343.875523	-2323.019944	0.005047901	0.022809404	0.007055106	0.046340111	0.007498702	0.034067858	0.005940935	NO	NO	4
1721	K02615	paaJ	3-oxo-5,6-didehydrosuberyl-CoA/3-oxoadipyl-CoA thiolase [EC:2.3.1.223 2.3.1.174]	9167.648131	31.05240107	8.871779108	-0.697405524	-2.407485366	-745.0860072	-1205.803131	0.008748809	0.004894141	0.01418441	0.019894855	0.029680126	0.042832545	0.010308269	NO	NO	4
1847	K02802	PTS-Nag-EIIA, nagE	PTS system, N-acetylglucosamine-specific IIA component [EC:2.7.1.193]	22465.8616	47.20192643	17.57423922	-1.446550911	-6.110110225	-1962.950875	-2898.124378	0.006049928	0.022544388	0.022414168	0.026231518	0.018975227	0.024681248	0.007759285	NO	NO	4
1848	K02803	PTS-Nag-EIIB, nagE	PTS system, N-acetylglucosamine-specific IIB component [EC:2.7.1.193]	34981.56319	68.79859532	29.19958733	-2.271247878	-9.317051676	-2920.250737	-4544.896106	0.005853197	0.027717124	0.017143964	0.024763987	0.019906139	0.02818442	0.007296232	NO	NO	4
1849	K02804	PTS-Nag-EIIC, nagE	PTS system, N-acetylglucosamine-specific IIC component	62868.64301	162.2755594	52.2932178	-2.803292422	-16.95880498	-4172.639541	-8244.128264	0.002732745	0.004814331	0.008694966	0.048131477	0.009576286	0.033647262	0.003311017	NO	NO	4
2581	K03852	xsc	sulfoacetaldehyde acetyltransferase [EC:2.3.3.15]	6617.613564	13.46335613	8.492285423	-0.456445735	-2.43443915	-584.4977979	-876.917905	0.012518294	0.046388658	0.006596462	0.038386021	0.011940427	0.04383441	0.014248488	NO	NO	4
2728	K04117	aliB	cyclohexanecarboxyl-CoA dehydrogenase [EC:1.3.99.-]	4522.698186	14.01510176	2.689827709	-0.181447806	-0.610308461	-348.5020139	-602.3247937	0.000900772	0.000709938	0.012376694	0.030255962	0.047727929	0.007618664	0.001026821	NO	NO	4
6881	K17640	bxlR	LacI family transcriptional regulator, xylobiose transport system transcriptional regulator	25422.39918	55.89381753	17.02607565	-1.436214271	-6.0093403	-1762.720822	-3304.498792	0.002477874	0.008532975	0.018486826	0.019870317	0.014713544	0.026801367	0.003122898	NO	NO	4
3545	K07013	K07013	uncharacterized protein	-1248.335438	-3.46609598	-1.198168444	0.094360888	0.349907364	19.04911998	172.6524857	0.013994367	0.017456292	0.022791496	0.031082751	0.035663186	0.671674481	0.013503509	NO	NO	4
6155	K15336	TRDMT1, DNMT2	tRNA (cytosine38-C5)-methyltransferase [EC:2.1.1.204]	-560.6339723	-1.649989571	-0.485871317	0.032622398	0.144909885	-0.973793016	78.62632374	0.008065392	0.008067682	0.019906855	0.046541725	0.029249337	0.955348537	0.007336746	NO	NO	4
7152	K18548	sprE	glutamyl endopeptidase II [EC:3.4.21.82]	-778.0511343	-2.064766188	-0.869610747	0.037580421	0.378079694	14.47819864	107.9207721	0.002743981	0.004295891	0.002498262	0.037286138	0.000738303	0.453001436	0.002601193	NO	NO	4
7355	K19067	E1.3.8.11	cyclohexane-1-carbonyl-CoA dehydrogenase [EC:1.3.8.11]	-246.1575068	-0.806239768	-0.157238697	0.011075477	0.05374113	-3.17713179	34.54881391	0.002509062	0.001557722	0.022216886	0.043974189	0.02002768	0.589734653	0.002256921	NO	NO	4
7544	K19515	bamB	benzoyl-CoA reductase subunit BamB [EC:1.3.-.-]	-246.1575068	-0.806239768	-0.157238697	0.011075477	0.05374113	-3.17713179	34.54881391	0.002509062	0.001557722	0.022216886	0.043974189	0.02002768	0.589734653	0.002256921	NO	NO	4
7545	K19516	bamC	benzoyl-CoA reductase subunit BamC [EC:1.3.-.-]	-246.1575068	-0.806239768	-0.157238697	0.011075477	0.05374113	-3.17713179	34.54881391	0.002509062	0.001557722	0.022216886	0.043974189	0.02002768	0.589734653	0.002256921	NO	NO	4
436	K00657	speG, SAT	diamine N-acetyltransferase [EC:2.3.1.57]	80047.56077	190.4362831	65.24372786	-1.567739137	-21.95738316	-5622.706547	-10576.0094	0.003037665	0.007478133	0.010389872	0.315327418	0.009865071	0.030113008	0.003558816	NO	NO	3
844	K01303	APEH	acylaminoacyl-peptidase [EC:3.4.19.1]	10773.30894	33.06274521	9.875522459	-0.667979849	-3.297966003	-990.5552073	-1410.307756	0.012192905	0.010342735	0.02366003	0.052773824	0.023214174	0.037614701	0.01454773	NO	NO	3
1117	K01753	dsdA	D-serine dehydratase [EC:4.3.1.18]	23947.92068	61.48685713	27.15294735	-0.650171569	-9.322698894	-2226.215352	-3146.960373	0.005287032	0.009271397	0.004546379	0.232262984	0.003948158	0.017501703	0.006298354	NO	NO	3
1155	K01804	araA	L-arabinose isomerase [EC:5.3.1.4]	130393.0631	269.5180484	114.825898	-5.716697533	-34.92277144	-10185.50182	-17070.01743	0.00791047	0.030054162	0.018437959	0.103127632	0.025396202	0.044916236	0.009512257	NO	NO	3
2602	K03921	FAB2, SSI2, desA1	acyl-[acyl-carrier-protein] desaturase [EC:1.14.19.2 1.14.19.11 1.14.19.26]	75394.98883	155.7629367	64.09242675	-3.057632554	-18.35528796	-5718.679867	-9854.162571	0.005054989	0.020510927	0.01401084	0.095446218	0.024287009	0.034720842	0.006162499	NO	NO	3
3141	K06121	dhbC	glycerol dehydratase medium subunit [EC:4.2.1.30]	91.18307134	0.214119411	0.047362599	-0.001586717	-0.021135212	-8.432383895	-12.21962229	0.001339258	0.003644329	0.02814064	0.286995977	0.00927277	0.00512087	0.001481336	NO	NO	3
4463	K09692	tagG	teichoic acid transport system permease protein	68225.14843	174.9760291	53.18301507	-1.862114667	-18.24145068	-5018.132137	-8968.023639	0.004340731	0.007713845	0.016989112	0.211779951	0.015052489	0.034124413	0.005177698	NO	NO	3
4464	K09693	tagH	teichoic acid transport system ATP-binding protein [EC:3.6.3.40]	68747.71296	178.1038499	55.51918776	-2.137261871	-18.84409114	-5114.81557	-9015.120355	0.001704559	0.00299994	0.006350808	0.099674513	0.005806517	0.015220801	0.002074977	NO	NO	3
5200	K11787	GART	phosphoribosylamine--glycine ligase / phosphoribosylglycinamide formyltransferase / phosphoribosylformylglycinamidine cyclo-ligase [EC:6.3.4.13 2.1.2.2 6.3.3.1]	9667.433967	16.12937165	9.806900104	-0.583935421	-3.240619768	-1059.510599	-1256.367048	0.006785492	0.053500746	0.009230609	0.035926566	0.00942764	0.011718681	0.008426125	NO	NO	3
5245	K11931	pgaB	poly-beta-1,6-N-acetyl-D-glucosamine N-deacetylase [EC:3.5.1.-]	2359.654255	5.130338906	2.607774183	-0.009111644	-0.865104972	-213.2326724	-312.067233	0.001082574	0.004151212	0.001033835	0.792873211	0.001040233	0.004634167	0.001272801	NO	NO	3
5586	K13020	wlbA, bplA	UDP-N-acetyl-2-amino-2-deoxyglucuronate dehydrogenase [EC:1.1.1.335]	7149.303506	18.7193031	8.564969898	-0.38202917	-2.659607536	-618.7157226	-942.1177168	0.013409823	0.020813376	0.009382519	0.087015817	0.012250662	0.049464758	0.015573319	NO	NO	3
5864	K13931	mdcC	malonate decarboxylase delta subunit	23247.57289	52.27023513	27.37818372	-0.98731973	-9.363014806	-2196.553706	-3047.935314	0.014756908	0.038542208	0.011089554	0.16049955	0.009882072	0.040460558	0.017438107	NO	NO	3
5865	K13932	mdcD	malonate decarboxylase beta subunit [EC:4.1.1.87]	22514.07203	50.06937318	26.56932183	-0.893412897	-9.1417899	-2165.193876	-2948.01428	0.016866058	0.044781572	0.012628864	0.197558194	0.011004675	0.042837519	0.019967611	NO	NO	3
5867	K13934	mdcG	phosphoribosyl-dephospho-CoA transferase [EC:2.7.7.66]	21979.47965	52.52927477	24.38814104	-0.750202585	-8.670760631	-2010.322077	-2889.022361	0.016705696	0.035081232	0.015842227	0.256410747	0.012202082	0.049830066	0.019505932	NO	NO	3
5966	K14338	cypD_E, CYP102A2_3	cytochrome P450 / NADPH-cytochrome P450 reductase [EC:1.14.14.1 1.6.2.4]	43836.37729	92.02931211	38.66856954	-0.960237435	-11.60814523	-3857.778995	-5759.89861	0.01126653	0.038412674	0.025251626	0.404239557	0.035795417	0.040653237	0.013271221	NO	NO	3
6103	K14988	salK	two-component system, NarL family, secretion system sensor histidine kinase SalK	96.01358978	0.22850591	0.048243955	-0.001555584	-0.021289786	-8.729175103	-12.88321006	0.001231056	0.00317333	0.029608668	0.309781996	0.010278813	0.005088458	0.001354352	NO	NO	3
6104	K14989	salR	two-component system, NarL family, secretion system response regulator SalR	96.01358978	0.22850591	0.048243955	-0.001555584	-0.021289786	-8.729175103	-12.88321006	0.001231056	0.00317333	0.029608668	0.309781996	0.010278813	0.005088458	0.001354352	NO	NO	3
6717	K16845	suyA	(2R)-sulfolactate sulfo-lyase subunit alpha [EC:4.4.1.24]	4127.449011	7.279734336	6.528377119	-0.15514837	-2.113580352	-351.9282466	-549.478191	0.002071606	0.017214199	0.000380401	0.066761645	0.000429416	0.010619959	0.002354862	NO	NO	3
6718	K16846	suyB	(2R)-sulfolactate sulfo-lyase subunit beta [EC:4.4.1.24]	4087.835059	7.270678942	6.495793173	-0.162215188	-2.108147201	-351.8371726	-543.5450961	0.002948967	0.022408447	0.000542175	0.071920701	0.000604467	0.013991822	0.003361728	NO	NO	3
7119	K18427	hpdB	4-hydroxyphenylacetate decarboxylase large subunit [EC:4.1.1.83]	364.7322854	0.856477644	0.189450397	-0.00634687	-0.084540848	-33.72953558	-48.87848915	0.001339258	0.003644329	0.02814064	0.286995977	0.00927277	0.00512087	0.001481336	NO	NO	3
7120	K18428	hpdC	4-hydroxyphenylacetate decarboxylase small subunit [EC:4.1.1.83]	182.3661427	0.428238822	0.094725198	-0.003173435	-0.042270424	-16.86476779	-24.43924457	0.001339258	0.003644329	0.02814064	0.286995977	0.00927277	0.00512087	0.001481336	NO	NO	3
7297	K18926	lmrB	MFS transporter, DHA2 family, lincomycin resistance protein	73567.28437	208.7757105	63.12177665	-1.743626255	-21.17190446	-5462.717671	-9802.38536	0.002442039	0.002866541	0.006902423	0.215150362	0.006632577	0.020718404	0.002762366	NO	NO	3
20	K00021	HMGCR	hydroxymethylglutaryl-CoA reductase (NADPH) [EC:1.1.1.34]	3597.812845	9.331422961	3.016433828	-0.178536572	-0.969308305	-239.6441169	-471.5267316	0.015611374	0.024851585	0.04004654	0.11645431	0.04458504	0.114680999	0.018451554	NO	NO	3
316	K00463	IDO, INDO	indoleamine 2,3-dioxygenase [EC:1.13.11.52]	10328.05094	34.14533148	8.743745621	-0.540512059	-2.505634691	-714.6170373	-1367.319166	0.010923038	0.006831715	0.028380157	0.079809041	0.04640616	0.081776231	0.012502343	NO	NO	3
376	K00564	rsmC	16S rRNA (guanine1207-N2)-methyltransferase [EC:2.1.1.172]	110833.7681	284.5651312	88.26147051	-3.714056895	-28.01001552	-6566.084244	-14634.93567	0.012300828	0.020613594	0.038690852	0.231281741	0.044870596	0.130827768	0.01419632	NO	NO	3
1012	K01617	dmpH, xylI, nahK	2-oxo-3-hexenedioate decarboxylase [EC:4.1.1.77]	54709.19062	121.5949008	50.66398002	-1.413105327	-15.26947793	-3686.901482	-7233.688195	0.012808724	0.035445836	0.023869843	0.346360831	0.033495061	0.097789331	0.014697542	NO	NO	3
1050	K01666	mhpE	4-hydroxy 2-oxovalerate aldolase [EC:4.1.3.39]	128281.9937	284.2215916	115.3810305	-4.314032381	-36.42841428	-9338.648912	-16956.63248	0.013610487	0.037739187	0.027972161	0.240391665	0.033314611	0.083033921	0.015619586	NO	NO	3
1517	K02351	K02351	putative membrane protein	74465.55221	190.2028397	61.54439363	-3.427678368	-19.96944252	-5159.023778	-9843.404593	0.013975628	0.023666523	0.038162497	0.129991498	0.041216682	0.096508186	0.016029477	NO	NO	3
1630	K02486	K02486	two-component system, sensor kinase [EC:2.7.13.3]	2987.633768	4.301384478	2.963328714	-0.221623665	-0.896733145	-263.9636137	-388.8962051	0.019454892	0.158135633	0.027672127	0.044226971	0.037999224	0.0626838	0.023451055	NO	NO	3
1789	K02703	psbA	photosystem II P680 reaction center D1 protein [EC:1.10.3.9]	-4129.749374	-12.97142298	-4.147885339	0.025623819	1.806581577	49.65500897	585.2960077	0.029155564	0.023176476	0.03892278	0.849643647	0.014835517	0.783452347	0.025911567	NO	NO	3
1844	K02798	PTS-Mtl-EIIA, mtlA, cmtB	PTS system, mannitol-specific IIA component [EC:2.7.1.197]	27024.62888	72.99534818	22.41547019	-0.757708823	-7.492024786	-1644.192947	-3559.640256	0.006216017	0.008834956	0.018524624	0.2348882	0.018106612	0.079460494	0.007317605	NO	NO	3
2102	K03260	EIF4G	translation initiation factor 4G	-2197.031211	-6.238059366	-2.311283771	0.055459992	0.917084997	43.46685951	307.9166257	0.011783364	0.013551043	0.013722408	0.347044149	0.006748943	0.568748131	0.010783868	NO	NO	3
2234	K03456	PPP2R1	serine/threonine-protein phosphatase 2A regulatory subunit A	-2320.846588	-6.355654161	-2.54520488	0.259284618	0.737308031	70.0989662	315.57895	0.032963454	0.041871458	0.032700594	0.017890022	0.051045048	0.513490678	0.033835963	NO	NO	3
2235	K03457	TC.NCS1	nucleobase:cation symporter-1, NCS1 family	114771.3525	263.5362495	99.58537331	-2.72405552	-31.45084515	-8750.404201	-15155.6573	0.014654985	0.035728967	0.033810098	0.398812378	0.039994572	0.077077251	0.016860828	NO	NO	3
2600	K03918	lat	L-lysine 6-transaminase [EC:2.6.1.36]	13117.38472	23.51167977	11.04350634	0.015743081	-3.8565874	-347.0252265	-1741.360063	0.003456186	0.024842771	0.010279551	0.949661749	0.008411674	0.322769906	0.003962383	NO	NO	3
2609	K03928	yvaK	carboxylesterase [EC:3.1.1.1]	119203.8019	284.8999904	112.8567138	-3.661777325	-32.58175692	-8471.816478	-15645.78444	0.01178534	0.025642248	0.020394918	0.262447577	0.033443875	0.080114976	0.013929403	NO	NO	3
2720	K04108	hcrA, hbaC	4-hydroxybenzoyl-CoA reductase subunit alpha [EC:1.3.7.9]	-247.7733331	-0.797826609	-0.165579095	0.01267034	0.056981148	-0.333987524	34.66457338	0.005200806	0.003544309	0.034248141	0.050062409	0.030365971	0.961467194	0.004763985	NO	NO	3
2838	K05281	E1.3.1.45	2'-hydroxyisoflavone reductase [EC:1.3.1.45]	32238.02274	81.43549816	29.92853801	-1.309796026	-10.08530305	-1125.113937	-4269.895005	0.00569522	0.010617289	0.011106066	0.10221938	0.010494851	0.254577516	0.006560502	NO	NO	3
2896	K05548	benK	MFS transporter, AAHS family, benzoate transport protein	18156.84566	42.85816112	21.46847651	0.126548506	-5.355133208	-1525.03705	-2439.446637	0.018108745	0.03926772	0.013493228	0.808158059	0.037767755	0.068668841	0.019480356	NO	NO	3
2985	K05789	wzzB	chain length determinant protein (polysaccharide antigen chain regulator)	-752.3298699	-2.444272512	-0.872853274	0.119487704	0.251087488	16.70826305	101.4879159	0.039596192	0.028352715	0.032551508	0.005500651	0.051948321	0.645411996	0.041672559	NO	NO	3
3061	K05916	hmp, YHB1	nitric oxide dioxygenase [EC:1.14.12.17]	112933.7702	274.8054532	92.8148772	-3.963181434	-28.2333188	-9279.270392	-14709.00195	0.013374552	0.026993042	0.037438099	0.221495643	0.049705915	0.057887896	0.016236353	NO	NO	3
3703	K07217	K07217	Mn-containing catalase	90796.89642	250.5237056	77.31785047	-4.047890196	-25.20139413	-6888.155672	-11967.93493	0.010730369	0.013806563	0.027374866	0.119420262	0.029244813	0.062089215	0.012496448	NO	NO	3
3714	K07228	K07228	TrkA domain protein	116867.4566	262.5996919	93.01758526	-4.233799553	-30.45839	-7794.172967	-15445.99125	0.014672907	0.0384333	0.044945651	0.218465336	0.047045788	0.109820936	0.016825574	NO	NO	3
3821	K07357	fimB	type 1 fimbriae regulatory protein FimB	-2255.863268	-6.569036257	-2.420929586	0.073075612	0.967122878	49.80910255	315.4625106	0.010911881	0.011381303	0.011772413	0.232626413	0.005568173	0.518724449	0.010067659	NO	NO	3
3822	K07358	fimE	type 1 fimbriae regulatory protein FimE	-2152.964546	-6.18428879	-2.357128648	0.066714934	0.941406385	44.09936827	301.2671784	0.008419804	0.009288413	0.008396735	0.224457003	0.003888893	0.522806494	0.007732335	NO	NO	3
3912	K07537	dch	cyclohexa-1,5-dienecarbonyl-CoA hydratase [EC:4.2.1.100]	-247.7733331	-0.797826609	-0.165579095	0.01267034	0.056981148	-0.333987524	34.66457338	0.005200806	0.003544309	0.034248141	0.050062409	0.030365971	0.961467194	0.004763985	NO	NO	3
3913	K07538	had	6-hydroxycyclohex-1-ene-1-carbonyl-CoA dehydrogenase [EC:1.1.1.368]	-247.7733331	-0.797826609	-0.165579095	0.01267034	0.056981148	-0.333987524	34.66457338	0.005200806	0.003544309	0.034248141	0.050062409	0.030365971	0.961467194	0.004763985	NO	NO	3
3914	K07539	oah	6-oxocyclohex-1-ene-carbonyl-CoA hydrolase [EC:3.7.1.21]	-247.7733331	-0.797826609	-0.165579095	0.01267034	0.056981148	-0.333987524	34.66457338	0.005200806	0.003544309	0.034248141	0.050062409	0.030365971	0.961467194	0.004763985	NO	NO	3
4042	K07727	K07727	putative transcriptional regulator	116398.0621	254.3127084	106.2723626	-2.799991033	-32.62842144	-8075.097977	-15313.02545	0.016229592	0.0458654	0.031154789	0.404686482	0.040545607	0.106338661	0.018899495	NO	NO	3
4277	K08714	VGSC	voltage-gated sodium channel	51409.84494	121.5797033	37.28450524	-1.297320594	-13.0542014	-2351.712015	-6832.590597	0.007387994	0.017435502	0.034557894	0.296466861	0.028872876	0.17412306	0.008367666	NO	NO	3
4301	K08906	petJ	cytochrome c6	-2920.050434	-9.775294349	-2.647873295	0.105521011	1.118512216	53.65157952	411.0490221	0.01728844	0.01052444	0.033765001	0.236758104	0.014166973	0.630294436	0.01562108	NO	NO	3
4742	K10117	msmE	raffinose/stachyose/melibiose transport system substrate-binding protein	441535.8023	972.2431385	387.9056699	-12.1632175	-126.8437316	-31529.88425	-58148.27493	0.01299758	0.037027187	0.029122057	0.319839809	0.030748646	0.084707482	0.015138636	NO	NO	3
4743	K10118	msmF	raffinose/stachyose/melibiose transport system permease protein	435291.9367	925.2197614	384.1141823	-11.90563545	-123.0718902	-31625.11982	-57200.77774	0.012861824	0.041216862	0.028409827	0.321780888	0.032173007	0.080203481	0.015108597	NO	NO	3
4744	K10119	msmG	raffinose/stachyose/melibiose transport system permease protein	410627.3951	867.3871552	371.359924	-10.80212817	-121.0129232	-29834.84759	-54107.72464	0.012483521	0.041020506	0.025367116	0.335438294	0.027145786	0.078503638	0.014519377	NO	NO	3
5029	K11211	kdkA	3-deoxy-D-manno-octulosonic acid kinase [EC:2.7.1.166]	8230.561966	18.83244999	8.264775861	-0.423990192	-2.505015686	-527.6919836	-1085.957619	0.015199876	0.037321181	0.020925954	0.1042899	0.028998256	0.12362835	0.017530653	NO	NO	3
5403	K12421	fadD9	fatty acid CoA ligase FadD9	17975.42905	44.71458326	14.10801334	-1.170276539	-3.863976673	-1174.322092	-2353.511605	0.008023797	0.015553311	0.028259498	0.032027493	0.053246403	0.07747945	0.009641088	NO	NO	3
5573	K13006	wbqR	UDP-perosamine 4-acetyltransferase [EC:2.3.1.-]	4265.4295	9.042397353	4.531613604	-0.364378536	-1.392368722	-313.0867899	-555.4710353	0.030366497	0.083688964	0.033568813	0.041967463	0.043423912	0.140582495	0.036087234	NO	NO	3
5662	K13380	nuoBCD	NADH-quinone oxidoreductase subunit B/C/D [EC:1.6.5.3]	-889.1661284	-2.620112435	-0.774800867	0.041073754	0.234718594	-6.341466484	125.7089943	0.004000701	0.0039808	0.010260693	0.056604482	0.014695545	0.786511036	0.003496954	NO	NO	3
5797	K13745	ddc	L-2,4-diaminobutyrate decarboxylase [EC:4.1.1.86]	113550.5639	236.7171461	92.06491729	-4.446532127	-29.19329683	-9197.372685	-14906.04536	0.013774467	0.046437008	0.040143444	0.182762025	0.046623852	0.06181411	0.016222948	NO	NO	3
6111	K15022	fdhB	formate dehydrogenase (NADP+) beta subunit [EC:1.17.1.10]	-2426.261907	-5.019279587	-2.227986723	0.124684881	0.834080683	76.15681062	344.9478457	0.009621624	0.035341259	0.018897659	0.076824986	0.011989537	0.355376216	0.008294985	NO	NO	3
6201	K15515	sauS	sulfoacetaldehyde dehydrogenase [EC:1.2.1.81]	6925.917271	13.27273121	7.533873793	-0.572738501	-2.063285734	-690.3031411	-897.2549811	0.025547515	0.095990416	0.026075124	0.039707214	0.049601186	0.054732785	0.031066876	NO	NO	3
6533	K16203	dppA1	D-amino peptidase [EC:3.4.11.-]	101324.668	237.5955064	73.69223877	-2.746583194	-22.96895249	-6293.02292	-13336.67111	0.004327914	0.011021356	0.0218868	0.214182036	0.02746317	0.058414329	0.005133618	NO	NO	3
6746	K16907	K16907	fluoroquinolone transport system ATP-binding protein [EC:3.6.3.-]	3490.995933	9.398059569	2.513357783	-0.122219969	-0.82482174	-186.6683382	-460.9189806	0.006020835	0.00868169	0.029927787	0.150113054	0.031204724	0.109345283	0.007022093	NO	NO	3
6840	K17318	K17318, lplA	putative aldouronate transport system substrate-binding protein	77811.00481	180.6254737	71.64580233	-0.256263426	-23.39247008	-5201.49598	-10217.95706	0.013110654	0.031221624	0.024890916	0.900356072	0.026459011	0.101405327	0.015435618	NO	NO	3
6841	K17319	lplB	putative aldouronate transport system permease protein	76818.90646	175.7378218	71.65771757	-0.316948902	-23.48189637	-4671.903453	-10093.89095	0.014269831	0.035342246	0.02569784	0.878094606	0.026961093	0.134561201	0.016734186	NO	NO	3
6842	K17320	lplC	putative aldouronate transport system permease protein	76057.93528	173.4713839	71.11709513	-0.250439902	-23.31497885	-4622.334616	-9992.331628	0.014139123	0.035416405	0.025266215	0.902295945	0.026470685	0.134040021	0.016593642	NO	NO	3
6981	K18118	aarC, cat1	succinyl-CoA:acetate CoA-transferase [EC:2.8.3.18]	32541.50975	91.45750304	27.4078138	-0.900039008	-9.213530539	-2274.992568	-4339.377094	0.00773057	0.009318123	0.021273101	0.262248316	0.020368667	0.062111393	0.008634073	NO	NO	3
6988	K18130	nalC	TetR/AcrR family transcriptional regulator, transcriptional repressor NalC	-98.26659479	-0.369750436	-0.094706302	0.01785227	0.023199839	10.50474356	13.13417155	0.032910231	0.013481294	0.049758308	0.002426991	0.116075123	0.055233926	0.035789837	NO	NO	3
7338	K19047	tetC	TetR/AcrR family transcriptional regulator, repressor of tetCD	-124.4020748	-0.47687558	-0.109997351	0.014309996	0.044492795	7.779447087	16.75836139	0.046728565	0.018822016	0.087209217	0.023720049	0.049152161	0.247642619	0.049306914	NO	NO	3
7397	K19136	csx17	CRISPR-associated protein Csx17	1089.382023	2.728743453	0.703739437	0.010160999	-0.277877378	-30.24169928	-147.5604514	0.006457019	0.012355126	0.045356844	0.674904268	0.025337137	0.366304753	0.006773333	NO	NO	3
4037	K07721	K07721	ArsR family transcriptional regulator	-558.0853306	-1.795320963	-0.532407729	0.078323915	0.301085572	17.35210461	73.92373732	0.051867355	0.039058503	0.077603199	0.012779437	0.013009277	0.556829386	0.057531994	NO	NO	3
4172	K08261	E1.1.99.21	D-sorbitol dehydrogenase (acceptor) [EC:1.1.99.21]	-1182.950269	-34.40581598	13.1279569	0.455243984	-4.341866168	-893.9372138	199.3732498	0.799096193	0.045290786	0.041641093	0.32239324	0.042236827	0.167043492	0.754673018	NO	NO	3
4439	K09483	quiC	3-dehydroshikimate dehydratase [EC:4.2.1.118]	20.29428683	-0.151052808	0.124267379	-0.003812464	-0.03197958	-2.270035053	-2.756037171	0.27351393	0.026559431	0.000991101	0.057607798	0.003110434	0.323147213	0.277317666	NO	NO	3
4952	K11016	shlA, hhdA, hpmA	hemolysin	-119.5132136	-0.466842819	-0.114214472	0.014826499	0.04652294	7.550612249	16.0716663	0.052798753	0.020280987	0.078474054	0.020790166	0.042513582	0.25958254	0.05592674	NO	NO	3
4953	K11017	shlB, hhdB, hpmB	hemolysin activation/secretion protein	-119.5132136	-0.466842819	-0.114214472	0.014826499	0.04652294	7.550612249	16.0716663	0.052798753	0.020280987	0.078474054	0.020790166	0.042513582	0.25958254	0.05592674	NO	NO	3
7130	K18457	laaA	L-proline amide hydrolase [EC:3.5.1.101]	1431.750425	-18.09200935	8.726514454	0.342602688	-2.916009001	-63.61774728	-183.8619064	0.553606354	0.041558252	0.016649493	0.167564769	0.016283231	0.831170558	0.577940366	NO	NO	3
1081	K01706	gudD	glucarate dehydratase [EC:4.2.1.40]	58286.58637	90.24724414	64.25555922	-2.785982646	-19.60843047	-6365.260167	-7568.182804	0.012500446	0.101386079	0.012136748	0.110774196	0.016799955	0.021135953	0.015377254	NO	NO	2
1082	K01707	kdgD	5-dehydro-4-deoxyglucarate dehydratase [EC:4.2.1.41]	59971.49256	102.1479086	65.62363862	-3.147549976	-20.0122649	-5761.949647	-7795.85066	0.01821616	0.102312058	0.018206291	0.112264604	0.02485294	0.045900756	0.022103719	NO	NO	2
5202	K11811	arsH	arsenical resistance protein ArsH	24258.11063	33.09030559	34.36340882	-0.939309614	-9.977064919	-2851.468435	-3126.477936	0.030491909	0.224620222	0.011764228	0.273516941	0.019627587	0.038055227	0.037501075	NO	NO	2
5389	K12308	bgaB, lacA	beta-galactosidase [EC:3.2.1.23]	207770.7477	364.434356	191.323502	-5.552178155	-61.16185625	-16381.76778	-27215.43707	0.008540826	0.05454168	0.016745578	0.287177799	0.019319141	0.046306037	0.010233166	NO	NO	2
5402	K12420	actIII, oxyJ, snoaD, aknA	ketoreductase [EC:1.1.1.-]	9205.447276	19.20940068	6.204708153	-0.588549825	-1.920687113	-876.9833762	-1181.5762	0.012821636	0.043629933	0.067052245	0.049946471	0.081831321	0.03488721	0.016464346	NO	NO	2
5416	K12436	pks12	polyketide synthase 12	8479.078836	22.1578859	4.735044928	-1.230195869	-0.671515912	-1349.671576	-984.4895955	0.017608289	0.027093483	0.135612562	0.003017161	0.482135119	0.006917118	0.031850647	NO	NO	2
5838	K13873	araA	L-arabinose 1-dehydrogenase [EC:1.1.1.376]	2506.977271	3.351645561	4.282699374	-0.115305678	-1.372766487	-261.3691821	-332.50111	0.01850593	0.179289361	0.00302527	0.153899999	0.003532615	0.035653859	0.020867162	NO	NO	2
5862	K13929	mdcA	malonate decarboxylase alpha subunit [EC:2.3.1.187]	20317.04082	43.83131382	24.25803806	-0.837952906	-8.224704903	-2121.727016	-2640.097654	0.024408312	0.066848484	0.017744298	0.221620199	0.016434573	0.045458456	0.029413392	NO	NO	2
5863	K13930	mdcB	triphosphoribosyl-dephospho-CoA synthase [EC:2.4.2.52]	21356.24394	47.20104343	25.54139339	-0.788632106	-8.758032587	-2183.603045	-2782.273237	0.02010349	0.052964334	0.014396733	0.244508627	0.012738815	0.040942061	0.024138474	NO	NO	2
191	K00271	vdh	valine dehydrogenase (NAD+) [EC:1.4.1.23]	80617.93373	152.2510172	77.3079211	-3.849554168	-24.06824317	-6434.626448	-10596.6016	0.02094261	0.086174874	0.033306626	0.152615559	0.04130341	0.088312682	0.02433661	NO	NO	2
301	K00437	hydB	[NiFe] hydrogenase large subunit [EC:1.12.2.1]	-1650.635786	-1.884817808	-1.650349043	0.099076962	0.62338568	133.8495094	238.7522403	0.037221893	0.324218982	0.049752257	0.132281871	0.03272163	0.128415208	0.031015714	NO	NO	2
337	K00499	CMO	choline monooxygenase [EC:1.14.15.7]	17502.78812	28.50472448	18.655457	-0.786306431	-5.769168613	-1202.328482	-2297.526168	0.022787813	0.132390285	0.025022248	0.181911167	0.032100332	0.135810072	0.02655609	NO	NO	2
558	K00862	eryA	erythritol kinase (D-erythritol 1-phosphate-forming) [EC:2.7.1.215]	12664.09452	16.52796122	15.71551644	-0.265558704	-5.37077462	-1046.021536	-1675.872854	0.044091144	0.288876487	0.028951682	0.577131874	0.026215478	0.138722669	0.049242447	NO	NO	2
673	K01031	pcaI	3-oxoadipate CoA-transferase, alpha subunit [EC:2.8.3.6]	54191.08425	109.3292017	58.38894794	-1.621173217	-18.11059581	-4479.689392	-7179.512148	0.037691637	0.112365479	0.039640565	0.413157648	0.049376737	0.12381854	0.042090683	NO	NO	2
689	K01060	cah	cephalosporin-C deacetylase [EC:3.1.1.41]	64724.36218	109.2428523	63.12501835	-1.952855746	-21.1035644	-4908.625851	-8494.980772	0.018556731	0.106036247	0.028068028	0.321093279	0.027449255	0.092698591	0.021736119	NO	NO	2
765	K01181	E3.2.1.8, xynA	endo-1,4-beta-xylanase [EC:3.2.1.8]	246017.6333	421.6901814	213.4650501	-7.976629801	-72.4015837	-20370.36806	-32079.87675	0.021772631	0.113721372	0.047829754	0.308751596	0.044773471	0.082303589	0.026004164	NO	NO	2
775	K01192	E3.2.1.25, MANBA, manB	beta-mannosidase [EC:3.2.1.25]	73023.48484	96.50389321	83.02498915	-1.914721983	-27.13110424	-5580.88388	-9532.746298	0.021784079	0.199995236	0.018922568	0.401775741	0.020101558	0.101780729	0.025914204	NO	NO	2
780	K01198	xynB	xylan 1,4-beta-xylosidase [EC:3.2.1.37]	99960.31042	150.1855378	99.0822474	-2.91833315	-31.53624951	-9516.849163	-13093.96799	0.025943152	0.17093212	0.036410979	0.37608754	0.04190304	0.063617421	0.030358022	NO	NO	2
805	K01235	aguA	alpha-glucuronidase [EC:3.2.1.139]	27260.95069	50.98534303	26.03049261	-0.873579595	-8.288869799	-1970.504088	-3573.124304	0.025256055	0.101372621	0.040170511	0.33187862	0.046036891	0.129021504	0.029512249	NO	NO	2
973	K01569	oxdD	oxalate decarboxylase [EC:4.1.1.2]	22415.63629	40.74486988	20.31606497	-0.691192333	-6.523776844	-1133.167696	-2906.929365	0.014763781	0.073949042	0.029322081	0.285466896	0.032935775	0.201649906	0.018171572	NO	NO	2
1098	K01728	pel	pectate lyase [EC:4.2.2.2]	105095.4782	196.9703407	98.69859403	-3.388051429	-34.77645388	-8217.381189	-13856.76109	0.027834081	0.108131428	0.046318815	0.34134489	0.038277423	0.114207866	0.031796414	NO	NO	2
1161	K01811	xylS, yicI	alpha-D-xyloside xylohydrolase [EC:3.2.1.177]	106972.2558	166.905325	99.67181047	-3.51438519	-31.88489316	-10008.00147	-13880.57674	0.018929367	0.129969277	0.033447751	0.286630774	0.037941774	0.051544	0.02309477	NO	NO	2
1194	K01856	catB	muconate cycloisomerase [EC:5.5.1.1]	21464.67626	22.34556866	26.17767958	-0.74518452	-8.234316811	-1468.591492	-2793.792682	0.022613319	0.301900967	0.015117414	0.28385524	0.018556866	0.136392763	0.027155097	NO	NO	2
1367	K02081	agaR	DeoR family transcriptional regulator, aga operon transcriptional repressor	63484.78816	80.52433748	71.38890043	-2.092076905	-23.44794303	-5865.318683	-8215.850037	0.030219233	0.253054944	0.027474504	0.342103849	0.028579729	0.078557271	0.036674028	NO	NO	2
1785	K02698	psaK	photosystem I subunit X	-1898.952033	-6.129082136	-1.851532247	0.010896239	0.831213693	26.94683697	268.8043094	0.039155278	0.028667321	0.056350628	0.872298973	0.02051722	0.76645864	0.035153338	NO	NO	2
1792	K02706	psbD	photosystem II P680 reaction center D2 protein [EC:1.10.3.9]	-1898.952033	-6.129082136	-1.851532247	0.010896239	0.831213693	26.94683697	268.8043094	0.039155278	0.028667321	0.056350628	0.872298973	0.02051722	0.76645864	0.035153338	NO	NO	2
1845	K02799	PTS-Mtl-EIIB, mtlA, cmtA	PTS system, mannitol-specific IIB component [EC:2.7.1.197]	18254.54194	33.25767849	16.52719059	-0.951109031	-5.917290507	-1602.870131	-2393.212895	0.019623836	0.090477424	0.038040763	0.12001901	0.029527092	0.064279993	0.023050127	NO	NO	2
2132	K03299	TC.GNTP	gluconate:H+ symporter, GntP family	141987.4399	338.9032934	130.6020156	-4.305529862	-39.15697495	-10131.00451	-18723.37249	0.022447239	0.045775035	0.040759509	0.341641407	0.056279839	0.12308443	0.025750139	NO	NO	2
2179	K03383	atzD	cyanuric acid amidohydrolase [EC:3.5.2.15]	32050.24295	38.76753906	40.49466374	-1.802607273	-10.85597863	-2786.146634	-4163.487068	0.038877315	0.304909432	0.023701716	0.157461214	0.048755445	0.112132024	0.046199613	NO	NO	2
2208	K03416	E2.1.3.1-5S	methylmalonyl-CoA carboxyltransferase 5S subunit [EC:2.1.3.1]	-197.2387812	-0.783824691	-0.098529344	0.014661712	0.040236115	0.264490775	27.15406067	0.009121338	0.002566759	0.11829478	0.022473804	0.068408259	0.966551327	0.008951549	NO	NO	2
2217	K03430	phnW	2-aminoethylphosphonate-pyruvate transaminase [EC:2.6.1.37]	27490.68506	80.31433447	25.52093707	-0.715212763	-9.005751773	-2329.940347	-3620.241026	0.035580804	0.03647358	0.059881256	0.465610312	0.049786337	0.111758698	0.040573339	NO	NO	2
2497	K03758	arcD, lysl, lysP	arginine:ornithine antiporter / lysine permease	26530.22257	63.12955994	30.23117804	-0.788507584	-9.207025242	-1954.155844	-3499.402584	0.041937043	0.079454227	0.036695647	0.430108015	0.048593004	0.171796248	0.047376798	NO	NO	2
2518	K03780	ttdB	L(+)-tartrate dehydratase beta subunit [EC:4.2.1.32]	2097.419394	1.024633214	4.666408508	-0.081367809	-1.499021119	-241.8997894	-279.3684124	0.043249563	0.673816436	0.002776425	0.317803902	0.003213982	0.056370343	0.047344267	NO	NO	2
2610	K03929	pnbA	para-nitrobenzyl esterase [EC:3.1.1.-]	246602.3755	424.8371622	228.17148	-10.76942957	-68.95299933	-19436.06805	-32145.05794	0.015654543	0.089390622	0.028791294	0.156312181	0.039625971	0.073718124	0.018876347	NO	NO	2
2688	K04073	mhpF	acetaldehyde dehydrogenase [EC:1.2.1.10]	103460.3632	205.187732	95.50704093	-3.694444416	-29.78663792	-7906.159824	-13648.36222	0.01927498	0.070629585	0.035086649	0.253608597	0.043173011	0.093352199	0.022147265	NO	NO	2
2901	K05553	actI3, oxyC, tcmM, snoa3, aknD, mtmS	minimal PKS acyl carrier protein	18705.49218	42.32147933	12.3705723	-1.265391467	-3.751178772	-1139.377469	-2437.67555	0.012936509	0.033672872	0.071293616	0.042046872	0.091621704	0.126368249	0.015682587	NO	NO	2
3080	K05962	E2.7.13.1	protein-histidine pros-kinase [EC:2.7.13.1]	25941.19476	64.81850402	22.8557716	-1.320036603	-7.161526525	-1623.682861	-3431.633106	0.02404014	0.04201546	0.049697284	0.144318468	0.059423209	0.171661818	0.02723383	NO	NO	2
3218	K06214	csgG	curli production assembly/transport component CsgG	3761.994039	6.886233985	4.192220676	-0.229464433	-1.405774736	-303.9793555	-497.9398392	0.030868905	0.12321538	0.02897375	0.111471724	0.028040317	0.113374139	0.034726045	NO	NO	2
3427	K06884	K06884	uncharacterized protein	26532.60029	85.35677666	21.42182187	-0.970479532	-7.762680129	-2080.95636	-3498.950218	0.018076404	0.012891029	0.05114164	0.236690398	0.038723553	0.083117891	0.020821673	NO	NO	2
3599	K07074	K07074	uncharacterized protein	82332.93376	205.8105039	63.2925143	-1.610765837	-22.8513914	-5024.517871	-10829.70217	0.015716889	0.028471721	0.053040683	0.489132616	0.040736162	0.141428951	0.01832523	NO	NO	2
3638	K07118	K07118	uncharacterized protein	126095.9047	265.0039331	124.7800402	-4.071780294	-41.25898217	-9850.823114	-16510.60811	0.019480016	0.060121408	0.027931628	0.297365295	0.028385979	0.088718832	0.022989273	NO	NO	2
3890	K07493	K07493	putative transposase	12322.05626	14.56952578	13.88064139	-0.526341257	-4.127912841	-996.535689	-1598.410854	0.030953445	0.285525837	0.027980419	0.234729007	0.040655131	0.113350057	0.037242261	NO	NO	2
3900	K07504	K07504	predicted type IV restriction endonuclease	15396.24146	37.753113	13.36947467	-0.898790184	-3.99838834	-903.1109346	-2017.314253	0.020150488	0.038098733	0.04460248	0.091712119	0.061657809	0.177407136	0.023703532	NO	NO	2
3945	K07586	ygaC	uncharacterized protein	77181.41746	171.0002731	74.31173713	-0.88831284	-23.80242856	-4559.648569	-10206.31516	0.024441559	0.06189542	0.037923581	0.713062044	0.042715133	0.194349153	0.027714117	NO	NO	2
3972	K07656	trcS	two-component system, OmpR family, sensor histidine kinase TrcS [EC:2.7.13.3]	4814.170743	14.41637855	3.723675389	-0.365643973	-1.000134265	-297.6548546	-631.2119148	0.019672183	0.018455422	0.06241788	0.041385717	0.111190532	0.156830857	0.023097336	NO	NO	2
4208	K08323	rspA, manD	mannonate dehydratase [EC:4.2.1.8]	59437.23456	100.0025734	54.62035692	-1.322706903	-17.48309665	-4845.588003	-7821.71352	0.013562922	0.086127176	0.025857257	0.418085862	0.029441471	0.059912959	0.015830325	NO	NO	2
4229	K08369	ydjE	MFS transporter, putative metabolite:H+ symporter	106938.8389	191.1185366	126.7803574	-4.638697208	-38.31965879	-10380.87377	-13966.5134	0.02297743	0.106375746	0.017107424	0.19569446	0.024174051	0.054182903	0.027252278	NO	NO	2
4327	K08983	K08983	putative membrane protein	9723.593571	12.92798574	12.75987919	-0.303530686	-4.143688074	-1087.259358	-1254.088881	0.036905035	0.258024291	0.019504863	0.391814083	0.021193272	0.053430682	0.044958321	NO	NO	2
4475	K09704	K09704	uncharacterized protein	14070.69088	24.24683959	21.31136656	-0.431577662	-5.95697658	-1095.7452	-1833.069919	0.027207313	0.130373057	0.007897484	0.360344474	0.015582333	0.113518403	0.032397839	NO	NO	2
4655	K09955	K09955	uncharacterized protein	119757.8387	206.9438646	121.8483975	-4.472109305	-39.36526967	-10024.36601	-15631.43706	0.021568411	0.110757041	0.027935396	0.247819662	0.030762154	0.079308445	0.025676919	NO	NO	2
4708	K10010	ABC.CYST.A	cystine transport system ATP-binding protein [EC:3.6.3.-]	32662.05768	70.55906389	40.70636655	-0.018077552	-12.80926172	-2697.896482	-4330.894949	0.044680685	0.10795885	0.028937219	0.988106956	0.03481618	0.140020105	0.049575001	NO	NO	2
4762	K10200	ABC.NGC.S	N-acetylglucosamine transport system substrate-binding protein	75239.61604	129.2644245	66.46697774	-2.233341362	-23.3812119	-5227.484574	-9885.289028	0.01548446	0.089358831	0.033412611	0.307234244	0.027431982	0.102660922	0.018137005	NO	NO	2
4763	K10201	ABC.NGC.P	N-acetylglucosamine transport system permease protein	73867.61941	123.7962869	65.34601786	-2.205642222	-22.97564098	-5142.873054	-9703.824972	0.015972698	0.097467732	0.034188747	0.308217819	0.028139493	0.104266848	0.018705872	NO	NO	2
4764	K10202	ABC.NGC.P1	N-acetylglucosamine transport system permease protein	83802.00179	142.2681782	72.59767537	-2.515017287	-25.10220019	-5442.703344	-11016.21035	0.015852492	0.093751563	0.036429719	0.305154677	0.031824189	0.12308891	0.01852215	NO	NO	2
4783	K10232	aglE, ggtB	alpha-glucoside transport system substrate-binding protein	95206.4488	139.9851341	97.11770175	-3.284490686	-31.13396725	-7678.813726	-12458.53333	0.020595642	0.156278208	0.026482675	0.275600341	0.02997796	0.084808579	0.024326165	NO	NO	2
4784	K10233	aglF, ggtC	alpha-glucoside transport system permease protein	81067.07772	114.2488191	82.76497841	-2.984137505	-25.73148844	-6348.798882	-10620.51007	0.025551072	0.192558972	0.032488902	0.273499409	0.040512524	0.107089827	0.029897262	NO	NO	2
4785	K10234	aglG, ggtD	alpha-glucoside transport system permease protein	87847.69156	125.2851338	89.07918809	-3.039776444	-28.48253356	-7017.46439	-11502.57341	0.019155973	0.159922792	0.025225131	0.266018584	0.028842843	0.08250714	0.022615211	NO	NO	2
4790	K10240	cebE	cellobiose transport system substrate-binding protein	110240.5552	205.683075	94.56209116	-3.680468611	-31.19790049	-8402.916003	-14443.6257	0.018806	0.082250807	0.043685705	0.279027944	0.044655498	0.092342891	0.02216159	NO	NO	2
4791	K10241	cebF	cellobiose transport system permease protein	108693.5634	208.0414095	92.48823648	-3.792264185	-30.44567502	-7916.593183	-14244.59968	0.014967241	0.064394967	0.036770566	0.235529534	0.037894569	0.088668803	0.017709133	NO	NO	2
4792	K10242	cebG	cellobiose transport system permease protein	107179.933	200.8143259	90.99488329	-3.783177739	-30.08880547	-8080.799871	-14043.33519	0.016052542	0.072236135	0.039372345	0.238289	0.039969534	0.084903728	0.018979674	NO	NO	2
4814	K10538	araH	L-arabinose transport system permease protein	3479.302799	-14.29524842	14.76380777	-0.026779782	-4.915532267	-953.1694628	-447.4379219	0.289456553	0.159145625	0.005872922	0.926591664	0.005817375	0.049137383	0.316879298	NO	NO	2
4835	K10561	rhaQ	rhamnose transport system permease protein	100345.5966	173.2454503	91.352132	-2.97257354	-28.62503193	-8058.855449	-13206.01229	0.019648973	0.104131169	0.03739676	0.335873657	0.045215539	0.082854853	0.022762994	NO	NO	2
4904	K10831	tauB	taurine transport system ATP-binding protein [EC:3.6.3.36]	30089.21521	57.14086722	36.43679604	-0.879173797	-12.18178468	-2393.871349	-3981.519463	0.033165615	0.118651507	0.023269355	0.406790538	0.022738156	0.123846585	0.037287626	NO	NO	2
5097	K11534	deoR	DeoR family transcriptional regulator, deoxyribose operon repressor	7893.573997	16.05105347	7.919480994	-0.193479702	-2.592981792	-386.4717222	-1058.389797	0.026940239	0.085346375	0.036242554	0.456512128	0.038024432	0.281075383	0.029063548	NO	NO	2
5552	K12982	opsX	heptosyltransferase I [EC:2.4.-.-]	7846.12572	16.14994504	7.968819899	-0.348983773	-2.390357585	-491.7402744	-1031.057444	0.027138704	0.083039149	0.035033093	0.2039343	0.048792736	0.183464678	0.031376399	NO	NO	2
5881	K13988	NUDT9	ADP-ribose pyrophosphatase [EC:3.6.1.13]	-96.51339917	-0.214077669	-0.125430961	0.001526088	0.036811161	-2.812985995	13.98286939	0.05581876	0.120534234	0.032022999	0.694160888	0.048077962	0.589641555	0.04695996	NO	NO	2
6006	K14519	aldH	NADP-dependent aldehyde dehydrogenase [EC:1.2.1.4]	132668.5767	237.5470727	115.9110689	-5.122480798	-36.79241714	-10390.72465	-17375.16685	0.018374684	0.09037465	0.040335653	0.216890236	0.046688709	0.084440078	0.02169622	NO	NO	2
6224	K15551	tauA	taurine transport system substrate-binding protein	27685.56606	49.07430719	36.20605709	-0.764965916	-12.24743306	-2405.993413	-3660.332806	0.040314988	0.158604413	0.021786791	0.456138439	0.020392693	0.115310339	0.045251922	NO	NO	2
6322	K15790	nifQ	nitrogen fixation protein NifQ	16264.98976	23.31799148	19.26305691	-1.095469233	-5.953723215	-2085.325198	-2073.544079	0.043065621	0.246380604	0.033138571	0.111728379	0.04208449	0.040214999	0.054036537	NO	NO	2
6363	K15919	HPR2	hydroxypyruvate reductase 2	-503.9360859	-1.867573361	-0.345579587	0.059991232	0.095323715	-6.556074981	69.97033022	0.024515401	0.010271565	0.102762364	0.010085355	0.158725584	0.755024916	0.023386408	NO	NO	2
6366	K15923	AXY8, FUC95A, afcA	alpha-L-fucosidase 2 [EC:3.2.1.51]	78170.35266	124.9764701	82.72890643	-3.102333858	-24.91736299	-6759.916844	-10119.0632	0.019600389	0.125491305	0.02212924	0.21298172	0.031248676	0.067143769	0.024095194	NO	NO	2
6814	K17228	sfnG	dimethylsulfone monooxygenase [EC:1.14.14.35]	46063.61637	103.945269	46.5361072	-0.774852782	-15.01107352	-3727.097416	-6104.039988	0.034133388	0.07744549	0.044358997	0.627338698	0.048689799	0.121403584	0.038171173	NO	NO	2
6838	K17316	gtsB, glcF	glucose/mannose transport system permease protein	50216.94221	73.34583329	58.5963207	-2.322779482	-20.02670805	-5161.426666	-6464.57405	0.036458007	0.218479121	0.029294496	0.222271134	0.026524357	0.067945715	0.044701316	NO	NO	2
6839	K17317	gtsC, glcG	glucose/mannose transport system permease protein	60677.91792	107.6379966	64.37239874	-3.023378777	-21.99755992	-5618.687195	-7858.789186	0.034728738	0.143507591	0.038479647	0.188268719	0.035023185	0.087298164	0.041834072	NO	NO	2
6875	K17490	E2.1.3.1-1.3S	methylmalonyl-CoA carboxyltransferase 1.3S subunit [EC:2.1.3.1]	-197.2387812	-0.783824691	-0.098529344	0.014661712	0.040236115	0.264490775	27.15406067	0.009121338	0.002566759	0.11829478	0.022473804	0.068408259	0.966551327	0.008951549	NO	NO	2
7030	K18248	andAb	anthranilate 1,2-dioxygenase ferredoxin component	-417.3873494	-1.797581297	-0.232228976	0.041263576	0.097074707	-13.31887972	58.06773732	0.030554219	0.007217672	0.189230987	0.025732802	0.114175804	0.481924519	0.028996115	NO	NO	2
7042	K18286	add	aminodeoxyfutalosine deaminase [EC:3.5.4.40]	79682.60015	125.7433697	82.30420962	-3.181141547	-25.20493521	-6705.470932	-10345.70538	0.030078173	0.168575662	0.036554252	0.259035633	0.047581507	0.100452517	0.036114761	NO	NO	2
7079	K18334	fucD	L-fuconate dehydratase [EC:4.2.1.68]	103276.5657	165.7008717	90.93324953	-3.265125591	-29.93616039	-9180.845747	-13523.68147	0.023238405	0.138715217	0.048344404	0.327585964	0.049727603	0.070963895	0.027301445	NO	NO	2
7123	K18431	legF, ptmB	CMP-N,N'-diacetyllegionaminic acid synthase [EC:2.7.7.82]	-1190.542916	-3.925272678	-1.059477951	-0.016296135	0.438977532	-102.5784074	180.7695856	0.048862933	0.033759053	0.089038556	0.72189859	0.04669256	0.135649484	0.035018834	NO	NO	2
7133	K18472	accD6	acetyl-CoA/propionyl-CoA carboxylase carboxyl transferase subunit [EC:6.4.1.2 6.4.1.3 2.1.3.15]	57748.38302	96.47300855	61.27216098	-2.322862475	-17.9818232	-4344.251936	-7581.991051	0.01713258	0.103085723	0.019204728	0.194041741	0.029901982	0.089481506	0.020077102	NO	NO	2
7162	K18581	ugl	unsaturated chondroitin disaccharide hydrolase [EC:3.2.1.180]	22434.78117	54.255963	18.82523433	-0.229341947	-5.115323891	-1063.167529	-2978.942829	0.010733916	0.0225837	0.028824601	0.684938755	0.05550944	0.195090517	0.012147488	NO	NO	2
7163	K18586	COQ4	ubiquinone biosynthesis protein COQ4	7236.631236	13.07924309	7.295798216	-0.387441009	-2.278815279	-543.8689353	-960.8440326	0.027180426	0.116304014	0.035961138	0.13917622	0.043993712	0.123619189	0.030328296	NO	NO	2
7342	K19051	hepB	heparin/heparan-sulfate lyase [EC:4.2.2.7 4.2.2.8]	-4471.356671	-12.85876112	-4.135152783	0.467461131	1.193063791	89.8166867	612.0335931	0.045056763	0.048489859	0.074675139	0.031835566	0.108599721	0.688416285	0.045215187	NO	NO	2
7354	K19066	E1.3.8.10	cyclohex-1-ene-1-carbonyl-CoA dehydrogenase [EC:1.3.8.10]	-730.9957569	-2.250948493	-0.624076708	0.04686364	0.302254365	17.05287838	100.0972279	0.03405694	0.02918279	0.073566836	0.105801718	0.021674691	0.61386173	0.0341381	NO	NO	2
7598	K19668	CBH2, cbhA	cellulose 1,4-beta-cellobiosidase [EC:3.2.1.91]	39910.68389	70.33715887	34.80987919	-1.351307083	-12.40240227	-3420.344997	-5201.742239	0.016748746	0.088243625	0.03738601	0.260044096	0.029489879	0.060896031	0.020172658	NO	NO	2
2	K00002	AKR1A1, adh	alcohol dehydrogenase (NADP+) [EC:1.1.1.2]	108.3271121	0.579089528	0.162218046	-0.002498615	-0.058922307	13.14412406	-14.71393849	0.119496843	0.019101283	0.050180038	0.664982273	0.037656735	0.129526158	0.122047304	NO	NO	2
7	K00007	dalD	D-arabinitol 4-dehydrogenase [EC:1.1.1.11]	3315.112833	1.099355414	7.35318087	-0.281965515	-2.470786899	-436.2759299	-431.5465249	0.198864189	0.874072344	0.030061045	0.23856346	0.028892708	0.18138584	0.218642685	NO	NO	2
33	K00039	rbtD	ribitol 2-dehydrogenase [EC:1.1.1.56]	12706.58352	-1.580615833	25.38031961	-0.60008308	-8.413191515	-1764.818436	-1628.723627	0.180517655	0.950127338	0.036244697	0.470342925	0.036501383	0.145839744	0.205383487	NO	NO	2
79	K00106	XDH	xanthine dehydrogenase/oxidase [EC:1.17.1.4 1.17.3.2]	142.0257462	0.147333025	0.178042384	0.002373686	-0.072907401	-15.76362483	-19.20491788	0.070153957	0.455217881	0.046515987	0.700380666	0.02288728	0.098144859	0.072862371	NO	NO	2
372	K00559	E2.1.1.41, SMT1, ERG6	sterol 24-C-methyltransferase [EC:2.1.1.41]	-708.8533709	-1.973419726	-0.856900514	0.085984165	0.252318051	31.42888697	96.40068707	0.057324221	0.067584504	0.041947341	0.024844615	0.061016759	0.424891939	0.058647492	NO	NO	2
498	K00785	lst	beta-galactosamide-alpha-2,3-sialyltransferase [EC:2.4.99.-]	-9.292792744	-0.040505503	-0.010876935	0.001862644	0.003499637	-0.1186988	1.253571201	0.140393099	0.048677966	0.119959906	0.013589548	0.129391311	0.865605363	0.145409818	NO	NO	2
577	K00884	NAGK, nagK	N-acetylglucosamine kinase [EC:2.7.1.59]	2053.890995	-6.207679907	6.886253328	0.065125701	-2.303905306	-625.6786745	-238.8731252	0.358160178	0.346512633	0.026855155	0.747090283	0.026189202	0.057593896	0.429805644	NO	NO	2
739	K01143	E3.1.11.3	exodeoxyribonuclease (lambda-induced) [EC:3.1.11.3]	-107.3760661	-0.409589774	-0.096063303	0.012103355	0.038328853	7.158836313	14.49907234	0.07383455	0.032929307	0.124547567	0.042754915	0.077659534	0.284773145	0.076946393	NO	NO	2
914	K01467	ampC	beta-lactamase class C [EC:3.5.2.6]	25925.3049	31.41556544	30.84414541	-1.381431507	-10.23289346	-2851.961066	-3312.888891	0.059393315	0.363051274	0.045852467	0.227332779	0.046040051	0.086477957	0.072809768	NO	NO	2
1489	K02300	cyoD	cytochrome o ubiquinol oxidase subunit IV	62876.796	103.6148198	71.60137366	-2.380059606	-22.95523964	-6945.639658	-8043.954968	0.049922794	0.209427999	0.043985396	0.348350831	0.049225097	0.073061866	0.061536318	NO	NO	2
1654	K02511	hpaX	MFS transporter, ACS family, 4-hydroxyphenylacetate permease	35.5287785	-0.778006412	0.529975919	0.002061289	-0.172975112	-15.46612544	-5.006678141	0.853148778	0.20674979	0.045036783	0.909045821	0.04762741	0.529133283	0.849045763	NO	NO	2
1662	K02526	kdgT	2-keto-3-deoxygluconate permease	4904.512979	10.4750843	10.2344215	-0.303774409	-2.969618721	-611.2547459	-641.4026028	0.174835752	0.303331425	0.029604911	0.345924859	0.046362802	0.1774067	0.191827845	NO	NO	2
1728	K02623	pcaQ	LysR family transcriptional regulator, pca operon transcriptional activator	5923.283462	-3.015546656	12.68999388	-0.093147328	-4.017747715	-787.0204961	-779.0605788	0.215588509	0.816085284	0.039120664	0.822191733	0.045694905	0.19387189	0.231832841	NO	NO	2
2119	K03285	TC.GBP	general bacterial porin, GBP family	3452.707993	-1.175770007	9.155752229	-0.275832753	-3.062292944	-545.2837174	-452.1001209	0.310063188	0.901148993	0.040946115	0.381814998	0.04004291	0.214673749	0.329860386	NO	NO	2
2168	K03339	iolJ	6-phospho-5-dehydro-2-deoxy-D-gluconate aldolase [EC:4.1.2.29]	-410.2841301	-0.77691991	-0.451931686	0.072485456	0.260929667	3.790596736	54.33116964	0.182215143	0.364904395	0.179769071	0.033529467	0.042305543	0.913705951	0.194822919	NO	NO	2
2251	K03477	ulaR	DeoR family transcriptional regulator, ulaG and ulaABCDEF operon transcriptional repressor	16370.90424	28.79834394	18.99651268	-0.651868867	-6.502432484	-1621.491421	-2141.304524	0.056826514	0.200560144	0.047374267	0.344621296	0.043054534	0.109294905	0.065264609	NO	NO	2
2517	K03779	ttdA	L(+)-tartrate dehydratase alpha subunit [EC:4.2.1.32]	2057.805442	1.01557782	4.633824562	-0.088434627	-1.493587969	-241.8087154	-273.4353176	0.055808883	0.694716702	0.003753487	0.308723218	0.004271495	0.067890339	0.061217898	NO	NO	2
2584	K03862	vanA	vanillate monooxygenase [EC:1.14.13.82]	68568.71242	122.8819671	79.27355645	-3.847285393	-24.05822294	-6744.120649	-8915.703822	0.042935372	0.16147713	0.035825464	0.168757699	0.048034361	0.088266281	0.050695844	NO	NO	2
2632	K04013	nrfB	cytochrome c-type protein NrfB	-9.292792744	-0.040505503	-0.010876935	0.001862644	0.003499637	-0.1186988	1.253571201	0.140393099	0.048677966	0.119959906	0.013589548	0.129391311	0.865605363	0.145409818	NO	NO	2
2635	K04016	nrfE	cytochrome c-type biogenesis protein NrfE	-9.292792744	-0.040505503	-0.010876935	0.001862644	0.003499637	-0.1186988	1.253571201	0.140393099	0.048677966	0.119959906	0.013589548	0.129391311	0.865605363	0.145409818	NO	NO	2
2637	K04018	nrfG	formate-dependent nitrite reductase complex subunit NrfG	-90.53337891	-0.342970133	-0.091649189	0.017508273	0.020535535	9.76543399	12.12845371	0.06701273	0.030029339	0.083389601	0.004914761	0.205253987	0.101401761	0.071516102	NO	NO	2
2678	K04062	osmB	osmotically inducible lipoprotein OsmB	12779.63606	16.47026653	17.05338143	-0.683709883	-5.479120301	-1375.070511	-1651.756818	0.075551008	0.372414068	0.041392991	0.259531696	0.046073508	0.113370578	0.088682125	NO	NO	2
2680	K04064	osmE	osmotically inducible lipoprotein OsmE	315.4191244	-0.747271503	1.178525614	-0.026400827	-0.387328634	-54.67326947	-41.37488379	0.459513367	0.547526664	0.041021453	0.508103245	0.0424685	0.319098187	0.477865468	NO	NO	2
2716	K04102	pht5	4,5-dihydroxyphthalate decarboxylase [EC:4.1.1.55]	23319.17071	32.58331003	34.01896258	-1.856776609	-10.37639906	-2711.641549	-3014.143907	0.075447301	0.336718336	0.030675884	0.116894101	0.040817175	0.092919868	0.08855345	NO	NO	2
2812	K04785	irp3, ybtU	yersiniabactin synthetase, thiazolinyl reductase component	-98.68677227	-0.394318353	-0.088122435	0.013855753	0.03408497	7.133623355	13.26144873	0.089573141	0.035697786	0.146963227	0.025803832	0.102308756	0.280299586	0.094320638	NO	NO	2
2861	K05356	SPS, sds	all-trans-nonaprenyl-diphosphate synthase [EC:2.5.1.84 2.5.1.85]	-1510.661561	-5.485648603	-1.428740501	0.022097691	0.66825469	2.010188615	214.697331	0.08610168	0.046459661	0.124561923	0.753712214	0.048491086	0.982837522	0.077905932	NO	NO	2
2875	K05374	irp4, ybtT	yersiniabactin synthetase, thioesterase component	-98.68677227	-0.394318353	-0.088122435	0.013855753	0.03408497	7.133623355	13.26144873	0.089573141	0.035697786	0.146963227	0.025803832	0.102308756	0.280299586	0.094320638	NO	NO	2
2921	K05573	ndhB	NAD(P)H-quinone oxidoreductase subunit 2 [EC:1.6.5.3]	-1510.661561	-5.485648603	-1.428740501	0.022097691	0.66825469	2.010188615	214.697331	0.08610168	0.046459661	0.124561923	0.753712214	0.048491086	0.982837522	0.077905932	NO	NO	2
2923	K05575	ndhD	NAD(P)H-quinone oxidoreductase subunit 4 [EC:1.6.5.3]	-5037.642827	-16.98557131	-4.697217418	0.030768715	2.217945059	90.76694288	711.3418903	0.062833823	0.041215842	0.097868302	0.883082418	0.034255716	0.746105413	0.05744684	NO	NO	2
3014	K05819	mhpT	MFS transporter, AAHS family, 3-hydroxyphenylpropionic acid transporter	2533.409866	3.490018252	3.355958805	-0.092577334	-1.135044792	-222.3011004	-339.2147487	0.08648632	0.364718152	0.049551187	0.446017761	0.046825174	0.196822071	0.091995452	NO	NO	2
3042	K05874	tsr	methyl-accepting chemotaxis protein I, serine sensor receptor	38535.99721	37.03405719	60.56226841	-2.63656586	-19.20483677	-4870.232858	-4946.83779	0.099303447	0.538597715	0.033698794	0.201799201	0.039337599	0.097586647	0.116934143	NO	NO	2
3045	K05877	tap	methyl-accepting chemotaxis protein IV, peptide sensor receptor	-98.68677227	-0.394318353	-0.088122435	0.013855753	0.03408497	7.133623355	13.26144873	0.089573141	0.035697786	0.146963227	0.025803832	0.102308756	0.280299586	0.094320638	NO	NO	2
3075	K05951	draT	NAD+---dinitrogen-reductase ADP-D-ribosyltransferase [EC:2.4.2.37]	-1932.095534	-6.330385721	-1.948764962	0.202275024	0.562119046	-18.20065075	271.290264	0.067975609	0.049215355	0.085357177	0.049321795	0.122299226	0.868566621	0.063304394	NO	NO	2
3146	K06132	clsC	cardiolipin synthase C [EC:2.7.8.-]	12009.09846	9.81480787	18.06576445	-0.205984367	-5.476669465	-1526.219567	-1569.999346	0.089993945	0.585486576	0.034405298	0.717913578	0.046398516	0.087073102	0.101742993	NO	NO	2
3370	K06441	E1.12.7.2G	ferredoxin hydrogenase gamma subunit [EC:1.12.7.2]	-81.24058617	-0.302464629	-0.080772254	0.015645629	0.017035897	9.88413279	10.8748825	0.061370612	0.028750249	0.080709547	0.004405393	0.224195896	0.0672728	0.065747084	NO	NO	2
3430	K06887	K06887	uncharacterized protein	-322.1281984	-1.228769322	-0.288189909	0.036310066	0.11498656	21.47650894	43.49721703	0.07383455	0.032929307	0.124547567	0.042754915	0.077659534	0.284773145	0.076946393	NO	NO	2
3682	K07168	K07168	CBS domain-containing membrane protein	23882.07007	21.07724859	34.51304855	-0.872703082	-10.50941518	-2568.711028	-3116.879585	0.069173872	0.519904476	0.028518088	0.411438503	0.038300318	0.105033083	0.07937622	NO	NO	2
3750	K07268	oapA	opacity associated protein	-9.292792744	-0.040505503	-0.010876935	0.001862644	0.003499637	-0.1186988	1.253571201	0.140393099	0.048677966	0.119959906	0.013589548	0.129391311	0.865605363	0.145409818	NO	NO	2
3796	K07326	fhaC	hemolysin activation/secretion protein	2060.626869	1.906677745	3.775605983	-0.130553565	-1.270799965	-255.2931015	-269.6490248	0.170785698	0.636606706	0.043962339	0.33098831	0.042139742	0.175443846	0.18736944	NO	NO	2
3816	K07348	fimF	minor fimbrial subunit	-98.68677227	-0.394318353	-0.088122435	0.013855753	0.03408497	7.133623355	13.26144873	0.089573141	0.035697786	0.146963227	0.025803832	0.102308756	0.280299586	0.094320638	NO	NO	2
3817	K07349	fimG	minor fimbrial subunit	-206.0628384	-0.803908127	-0.184185738	0.025959108	0.072413823	14.29245967	27.76052107	0.079225087	0.033232301	0.132395092	0.032140065	0.086850699	0.278663698	0.083018137	NO	NO	2
3818	K07350	fimH	minor fimbrial subunit	-98.68677227	-0.394318353	-0.088122435	0.013855753	0.03408497	7.133623355	13.26144873	0.089573141	0.035697786	0.146963227	0.025803832	0.102308756	0.280299586	0.094320638	NO	NO	2
3819	K07351	fimI	fimbrial protein	-197.3735445	-0.788636706	-0.17624487	0.027711505	0.06816994	14.26724671	26.52289746	0.089573141	0.035697786	0.146963227	0.025803832	0.102308756	0.280299586	0.094320638	NO	NO	2
4003	K07687	rcsB	two-component system, NarL family, captular synthesis response regulator RcsB	9574.913131	6.105317661	22.67615152	-0.864520033	-7.340178707	-1312.689177	-1252.435446	0.228645724	0.778363258	0.031222502	0.245419222	0.034095003	0.194513938	0.247486291	NO	NO	2
4063	K07769	nblS	two-component system, OmpR family, sensor histidine kinase NblS [EC:2.7.13.3]	-1510.661561	-5.485648603	-1.428740501	0.022097691	0.66825469	2.010188615	214.697331	0.08610168	0.046459661	0.124561923	0.753712214	0.048491086	0.982837522	0.077905932	NO	NO	2
4095	K07807	K07807	uncharacterized protein	1349.878901	-14.47962249	8.908778185	0.23005257	-2.951481663	-421.5295275	-177.0894208	0.682422445	0.174619775	0.047237561	0.467571823	0.047638039	0.32968315	0.695047477	NO	NO	2
4152	K08195	pcaK	MFS transporter, AAHS family, 4-hydroxybenzoate transporter	18587.74251	11.93052366	35.92446889	-1.300669343	-11.98561405	-2269.226123	-2425.154509	0.165019352	0.737467106	0.034947975	0.28089248	0.034441482	0.174793463	0.182408402	NO	NO	2
4153	K08196	mucK	MFS transporter, AAHS family, cis,cis-muconate transporter	222.3202449	-0.928318362	1.12700036	-0.01991445	-0.364376303	-46.17485811	-29.75201065	0.577785945	0.437161386	0.03999868	0.595686905	0.043667657	0.370152599	0.586428752	NO	NO	2
4232	K08475	pgtB	two-component system, NtrC family, phosphoglycerate transport system sensor histidine kinase PgtB [EC:2.7.13.3]	-107.3760661	-0.409589774	-0.096063303	0.012103355	0.038328853	7.158836313	14.49907234	0.07383455	0.032929307	0.124547567	0.042754915	0.077659534	0.284773145	0.076946393	NO	NO	2
4233	K08476	pgtA	two-component system, NtrC family, phosphoglycerate transport system response regulator PgtA	-107.3760661	-0.409589774	-0.096063303	0.012103355	0.038328853	7.158836313	14.49907234	0.07383455	0.032929307	0.124547567	0.042754915	0.077659534	0.284773145	0.076946393	NO	NO	2
4234	K08478	pgtC	phosphoglycerate transport regulatory protein PgtC	-107.3760661	-0.409589774	-0.096063303	0.012103355	0.038328853	7.158836313	14.49907234	0.07383455	0.032929307	0.124547567	0.042754915	0.077659534	0.284773145	0.076946393	NO	NO	2
4281	K08720	ompU	outer membrane protein OmpU	4491.494585	8.701548171	6.063783898	-0.212593297	-1.949862929	-448.7138695	-594.3604746	0.060410907	0.172638102	0.030753468	0.278561935	0.034349998	0.112525301	0.066944194	NO	NO	2
4308	K08961	K08961	chondroitin-sulfate-ABC endolyase/exolyase [EC:4.2.2.20 4.2.2.21]	-2348.892461	-12.1732649	-0.919479317	0.414102699	0.304395252	337.1148343	327.1200477	0.111202757	0.019211262	0.520182273	0.015232488	0.521548316	0.078214617	0.10680243	NO	NO	2
4433	K09474	phoN	acid phosphatase (class A) [EC:3.1.3.2]	12637.24841	5.097769087	21.5242049	-0.634801506	-6.751985641	-1395.154766	-1645.782295	0.083902027	0.779770448	0.020283011	0.302423877	0.024942481	0.116806879	0.096079172	NO	NO	2
4695	K09997	artI	arginine transport system substrate-binding protein	-3602.473466	-10.11472233	-4.094039674	0.422696993	1.183783615	206.6074368	490.8974868	0.051458353	0.059409124	0.045670561	0.024664734	0.069531215	0.297085738	0.052354304	NO	NO	2
4711	K10013	ABC.ARG.S, argT	lysine/arginine/ornithine transport system substrate-binding protein	5327.928996	-9.08207985	17.93219808	-0.376422099	-5.933677309	-912.0678728	-704.8949393	0.408388991	0.623692547	0.039138338	0.528359543	0.039642154	0.273377597	0.42363728	NO	NO	2
4713	K10015	hisM	histidine transport system permease protein	4855.494872	-0.347000882	11.62592929	-0.348374745	-3.879946863	-713.2189764	-637.5233657	0.286920112	0.978038815	0.047807966	0.405330731	0.047113238	0.222032244	0.305293077	NO	NO	2
4714	K10016	hisQ	histidine transport system permease protein	5071.419931	-0.320645823	11.85127153	-0.349019984	-3.932279826	-730.8921874	-667.9702956	0.250080326	0.978790251	0.038986405	0.385203725	0.039135409	0.195579832	0.266539496	NO	NO	2
4715	K10017	hisP	histidine transport system ATP-binding protein [EC:3.6.3.21]	4855.494872	-0.347000882	11.62592929	-0.348374745	-3.879946863	-713.2189764	-637.5233657	0.286920112	0.978038815	0.047807966	0.405330731	0.047113238	0.222032244	0.305293077	NO	NO	2
4813	K10537	araF	L-arabinose transport system substrate-binding protein	3766.983829	-12.78178028	14.67314461	-0.04917217	-4.869917846	-986.6147099	-483.6792511	0.284780345	0.225953258	0.007989126	0.874589404	0.008017999	0.054591251	0.312801406	NO	NO	2
4815	K10539	araG	L-arabinose transport system ATP-binding protein [EC:3.6.3.17]	3563.441386	-15.70804968	15.56790762	-0.040683765	-5.120494178	-1035.185019	-455.0854842	0.39215833	0.219813065	0.013455933	0.913997311	0.013979144	0.082509119	0.422845251	NO	NO	2
4907	K10844	ERCC2, XPD	DNA excision repair protein ERCC-2 [EC:3.6.4.12]	2749.989033	1.380150743	5.660205193	-0.190149047	-1.905849784	-368.4921544	-358.5324483	0.129092685	0.769327539	0.018917211	0.239689863	0.017991077	0.110305098	0.144618609	NO	NO	2
4926	K10918	aphB	LysR family transcriptional regulator, transcriptional activator AphB	125.7899339	0.327690484	0.345747225	-0.010421224	-0.070012115	5.175241767	-16.65647673	0.069097291	0.096548926	0.002151178	0.097918674	0.016665501	0.483526536	0.076157504	NO	NO	2
5056	K11382	pgtP	MFS transporter, OPA family, phosphoglycerate transporter protein	-9.292792744	-0.040505503	-0.010876935	0.001862644	0.003499637	-0.1186988	1.253571201	0.140393099	0.048677966	0.119959906	0.013589548	0.129391311	0.865605363	0.145409818	NO	NO	2
5078	K11474	glcC	GntR family transcriptional regulator, glc operon transcriptional activator	1453.095516	-1.789143649	3.829408632	0.051251435	-1.275881873	-155.7522449	-202.2278812	0.128101161	0.480362526	0.007098794	0.525086741	0.007012273	0.180521707	0.123496018	NO	NO	2
5081	K11477	glcG	glc operon protein GlcG	3375.334015	0.722444205	5.704012357	-0.118472195	-1.868552544	-399.489813	-444.5989697	0.047270437	0.856554238	0.009901939	0.373884736	0.010466716	0.056713021	0.053463079	NO	NO	2
5294	K12070	traI	conjugal transfer pilus assembly protein TraI	402.6036472	-0.831855741	1.258148715	0.00215217	-0.406995623	-50.33350818	-55.47509323	0.396572235	0.54401079	0.045581811	0.960055566	0.049562282	0.398357684	0.394148117	NO	NO	2
5298	K12081	ptlE	type IV secretion system protein PtlE	-81.24058617	-0.302464629	-0.080772254	0.015645629	0.017035897	9.88413279	10.8748825	0.061370612	0.028750249	0.080709547	0.004405393	0.224195896	0.0672728	0.065747084	NO	NO	2
5357	K12255	gbuA	guanidinobutyrase [EC:3.5.3.7]	3895.641037	1.781755511	7.330964536	-0.112291404	-2.399094781	-338.2031203	-528.1171193	0.081317836	0.748773171	0.01334625	0.534262895	0.014137596	0.192347606	0.083741391	NO	NO	2
5427	K12450	RHM	UDP-glucose 4,6-dehydratase [EC:4.2.1.76]	19.05706871	-0.176720989	0.070363449	0.009291099	-0.028811803	-7.75215235	-2.699011839	0.531888518	0.088118097	0.07290434	0.017720351	0.038362838	0.081646437	0.518798249	NO	NO	2
5442	K12517	papA	major pilin subunit PapA	-107.3760661	-0.409589774	-0.096063303	0.012103355	0.038328853	7.158836313	14.49907234	0.07383455	0.032929307	0.124547567	0.042754915	0.077659534	0.284773145	0.076946393	NO	NO	2
5443	K12518	papC	outer membrane usher protein PapC	-107.3760661	-0.409589774	-0.096063303	0.012103355	0.038328853	7.158836313	14.49907234	0.07383455	0.032929307	0.124547567	0.042754915	0.077659534	0.284773145	0.076946393	NO	NO	2
5444	K12519	papD	chaperone protein PapD	-107.3760661	-0.409589774	-0.096063303	0.012103355	0.038328853	7.158836313	14.49907234	0.07383455	0.032929307	0.124547567	0.042754915	0.077659534	0.284773145	0.076946393	NO	NO	2
5445	K12521	papF	minor pilin subunit PapF	-107.3760661	-0.409589774	-0.096063303	0.012103355	0.038328853	7.158836313	14.49907234	0.07383455	0.032929307	0.124547567	0.042754915	0.077659534	0.284773145	0.076946393	NO	NO	2
5446	K12522	papG	adhesin PapG	-107.3760661	-0.409589774	-0.096063303	0.012103355	0.038328853	7.158836313	14.49907234	0.07383455	0.032929307	0.124547567	0.042754915	0.077659534	0.284773145	0.076946393	NO	NO	2
5447	K12523	papK	minor pilin subunit PapK	-107.3760661	-0.409589774	-0.096063303	0.012103355	0.038328853	7.158836313	14.49907234	0.07383455	0.032929307	0.124547567	0.042754915	0.077659534	0.284773145	0.076946393	NO	NO	2
5454	K12530	rtxB, fitA	ATP-binding cassette, subfamily B, bacterial RtxB	-107.3760661	-0.409589774	-0.096063303	0.012103355	0.038328853	7.158836313	14.49907234	0.07383455	0.032929307	0.124547567	0.042754915	0.077659534	0.284773145	0.076946393	NO	NO	2
5455	K12531	rtxE, fitC	ATP-binding cassette, subfamily B, bacterial RtxE	-107.3760661	-0.409589774	-0.096063303	0.012103355	0.038328853	7.158836313	14.49907234	0.07383455	0.032929307	0.124547567	0.042754915	0.077659534	0.284773145	0.076946393	NO	NO	2
5456	K12532	rtxD, fitB	membrane fusion protein, RTX toxin transport system	-107.3760661	-0.409589774	-0.096063303	0.012103355	0.038328853	7.158836313	14.49907234	0.07383455	0.032929307	0.124547567	0.042754915	0.077659534	0.284773145	0.076946393	NO	NO	2
5494	K12661	LRA3, yfaW	L-rhamnonate dehydratase [EC:4.2.1.90]	6202.925727	11.53698629	7.930224882	-0.252976931	-2.749349011	-613.5204117	-820.960006	0.04784755	0.160398541	0.028546519	0.309861395	0.024558769	0.095153311	0.053310854	NO	NO	2
5595	K13041	ttrR	two-component system, LuxR family, response regulator TtrR	-577.0977871	-2.33540928	-0.561454216	0.098738401	0.148550537	40.06835659	78.33642008	0.112816808	0.045924549	0.148338314	0.017433892	0.231821388	0.336663463	0.115458509	NO	NO	2
5621	K13255	fhuF	ferric iron reductase protein FhuF	3807.097986	4.061133468	5.329344357	-0.252814143	-1.563658963	-328.572716	-495.4573564	0.068347912	0.439431937	0.031376423	0.163067694	0.047217807	0.172114438	0.079086311	NO	NO	2
5671	K13479	ygeT, xdhB	xanthine dehydrogenase FAD-binding subunit [EC:1.17.1.4]	-1133.646308	-3.983712058	-0.99847633	0.174145355	0.289428554	-5.358914443	158.3963294	0.06114905	0.034878134	0.110486214	0.011097184	0.151763342	0.931319609	0.057686506	NO	NO	2
5677	K13487	wspA	methyl-accepting chemotaxis protein WspA	7161.871067	10.6938646	9.886043539	-0.535882626	-3.290703668	-996.9523615	-919.0629511	0.072220048	0.301099077	0.035116505	0.130625323	0.034877824	0.053181348	0.086611799	NO	NO	2
5678	K13488	wspB	chemotaxis-related protein WspB	7157.136862	10.15348039	9.764788978	-0.533746381	-3.257694744	-993.6010381	-918.3604841	0.073495322	0.326012378	0.037270378	0.133530926	0.036742979	0.054648347	0.08808466	NO	NO	2
5753	K13636	dsdC	LysR family transcriptional regulator, D-serine deaminase activator	-98.68677227	-0.394318353	-0.088122435	0.013855753	0.03408497	7.133623355	13.26144873	0.089573141	0.035697786	0.146963227	0.025803832	0.102308756	0.280299586	0.094320638	NO	NO	2
5755	K13638	zntR	MerR family transcriptional regulator, Zn(II)-responsive regulator of zntA	460.5675207	0.829050699	0.569442657	-0.011905347	-0.17120305	-31.35900326	-61.02012117	0.050061346	0.176867724	0.033641912	0.51184488	0.046639527	0.222177309	0.055538755	NO	NO	2
5818	K13794	tcuR	LysR family transcriptional regulator, regulatory protein for tcuABC	1558.673628	2.074726414	2.323536833	-0.04484282	-0.807170872	-189.0050253	-207.2234729	0.063131589	0.330865708	0.022863421	0.499434701	0.019423425	0.06982227	0.068947134	NO	NO	2
5840	K13875	K13875, araC	L-arabonate dehydrase [EC:4.2.1.25]	7137.69532	10.17140952	10.71605457	-0.532810114	-3.486612233	-714.8171353	-928.0324425	0.094041973	0.36367713	0.03662056	0.162654637	0.039221376	0.160675305	0.107604314	NO	NO	2
5900	K14060	pinR	putative DNA-invertase from lambdoid prophage Rac	3000.377214	3.236225169	6.166845449	-0.273916571	-2.012121792	-396.4095859	-391.52034	0.159489321	0.571389227	0.026760858	0.169985214	0.028493847	0.142625681	0.176537764	NO	NO	2
5901	K14061	uspF	universal stress protein F	-508.3572574	-2.035861173	-0.451123635	0.061363333	0.185437085	33.90945378	68.73353389	0.08843302	0.034861318	0.147426706	0.042353294	0.087568088	0.312799765	0.091641695	NO	NO	2
5933	K14189	dltE	uncharacterized oxidoreductase [EC:1.-.-.-]	21727.52075	45.24191106	28.35412694	-0.455751127	-9.202986263	-2347.859272	-2850.936122	0.049573012	0.12782032	0.027641094	0.590502627	0.029959547	0.077237265	0.056652276	NO	NO	2
6077	K14744	rzpD	prophage endopeptidase [EC:3.4.-.-]	-410.9880835	-1.674767345	-0.388791439	0.054969472	0.160403908	29.42213219	55.55827799	0.113470256	0.04525883	0.158443738	0.041608095	0.094696104	0.324307275	0.11729419	NO	NO	2
6122	K15060	ligX	5,5'-dehydrodivanillate O-demethylase	674.9240201	-1.355746919	2.464924864	-0.069447473	-0.818757388	-129.5971131	-88.51935548	0.458653741	0.607422376	0.043869655	0.420376861	0.043880054	0.274219256	0.477081452	NO	NO	2
6132	K15228	mauA	methylamine dehydrogenase light chain [EC:1.4.9.1]	6347.101852	6.351541659	10.52560486	-0.372493098	-2.91424275	-696.8158634	-833.0025768	0.074426015	0.479106779	0.019085717	0.219819351	0.036226999	0.106418217	0.083880443	NO	NO	2
6133	K15229	mauB	methylamine dehydrogenase heavy chain [EC:1.4.9.1]	6119.193318	5.959696463	10.79467163	-0.441039079	-3.003913029	-686.5249207	-799.477492	0.06871359	0.478733979	0.013596272	0.136802603	0.026158828	0.093650032	0.078634808	NO	NO	2
6312	K15773	hipB	HTH-type transcriptional regulator / antitoxin HipB	14168.84427	4.552398203	23.08676682	-0.888081606	-6.705634404	-1910.808209	-1804.602584	0.070323873	0.812252004	0.018920833	0.187146413	0.030559812	0.056938296	0.086195213	NO	NO	2
6321	K15786	doeC	aspartate-semialdehyde dehydrogenase [EC:1.2.1.-]	3026.230182	-15.22472289	12.01987937	0.079167562	-3.983507843	-897.167738	-368.6485879	0.488583204	0.257643622	0.042150532	0.843662306	0.042471257	0.137907048	0.535942269	NO	NO	2
6474	K16078	ail	attachment invasion locus protein	-107.3760661	-0.409589774	-0.096063303	0.012103355	0.038328853	7.158836313	14.49907234	0.07383455	0.032929307	0.124547567	0.042754915	0.077659534	0.284773145	0.076946393	NO	NO	2
6496	K16126	syrB1	Syringomycin synthetase protein SyrB1	-417.6323563	-1.418013484	-0.473917019	0.052647007	0.254013434	18.18531084	55.49219135	0.103085066	0.070025437	0.093799239	0.044495732	0.02072511	0.520492412	0.111367947	NO	NO	2
6498	K16135	dmlR	LysR family transcriptional regulator, transcriptional activator for dmlA	6286.089394	9.410634947	8.97287182	-0.332382513	-2.843192492	-487.9343331	-830.9171081	0.063496097	0.280918677	0.026865511	0.239488976	0.031642084	0.20176315	0.070493959	NO	NO	2
6580	K16319	andAc	anthranilate 1,2-dioxygenase large subunit [EC:1.14.12.1]	3533.579862	4.628353676	5.700816257	-0.269514095	-1.819051989	-405.5299717	-465.0071793	0.070076472	0.353659177	0.019537385	0.12178324	0.022624211	0.089805276	0.078551208	NO	NO	2
6597	K16371	gatZ-kbaZ	D-tagatose-1,6-bisphosphate aldolase subunit GatZ/KbaZ	1946.576977	-23.6871674	15.33679528	0.2243461	-5.136962017	-1013.739551	-218.0798121	0.625898567	0.084695075	0.013465435	0.552988605	0.013042127	0.083907792	0.688961203	NO	NO	2
6645	K16516	galR	LysR family transcriptional regulator, regulator for genes of the gallate degradation pathway	1306.379231	-2.11047443	4.378675992	-0.096937698	-1.47727834	-225.0921092	-172.1307677	0.387343839	0.625562259	0.033802397	0.489069251	0.032069389	0.250559943	0.404488288	NO	NO	2
6660	K16565	exoX	exopolysaccharide production repressor protein	326.4341713	-13.48562289	6.258521115	0.220827893	-2.069494192	-378.0259112	-38.12087303	0.875237345	0.068126867	0.033972702	0.288300887	0.034501577	0.187955014	0.893516367	NO	NO	2
6682	K16692	etk-wzc	tyrosine-protein kinase Etk/Wzc [EC:2.7.10.-]	10297.75926	-10.90015052	24.59722034	-0.299302449	-7.417006179	-1475.083947	-1342.04767	0.204948593	0.622719996	0.024523986	0.671606585	0.034303972	0.157326907	0.224510578	NO	NO	2
6689	K16699	tuaH	teichuronic acid biosynthesis glycosyltransferase TuaH [EC:2.4.-.-]	249.7282998	3.07306758	-0.407504802	0.065151834	0.368754656	-15.06335695	-34.68432863	0.52326654	0.035085292	0.353216087	0.115644874	0.038589694	0.755068275	0.517891555	NO	NO	2
6716	K16844	comC	(2R)-3-sulfolactate dehydrogenase (NADP+) [EC:1.1.1.338]	4784.902431	-8.594185666	12.68243146	-0.023535548	-4.133747414	-948.0789688	-603.3884042	0.311630241	0.522880019	0.041493282	0.955386311	0.044113224	0.135912813	0.347939112	NO	NO	2
6721	K16856	ugl	ureidoglycolate lyase [EC:4.3.2.3]	6656.092696	11.61886159	9.246829291	-0.363224259	-3.032049642	-662.5189509	-876.3694138	0.04758433	0.182109317	0.021101769	0.190384859	0.022120828	0.093158743	0.053878191	NO	NO	2
6729	K16875	hmfG	2,5-furandicarboxylate decarboxylase 2	720.6033001	-0.032378275	2.285234233	-0.045211746	-0.732997039	-104.3436562	-96.33388077	0.398872471	0.989315233	0.044229571	0.565696872	0.049416605	0.336225079	0.409652364	NO	NO	2
6732	K16878	hmfB	2-furoyl-CoA dehydrogenase FAD binding subunit [EC:1.3.99.8]	2549.041033	3.040418053	4.763181767	-0.095727024	-1.552526431	-230.9845191	-341.5204863	0.078761217	0.412813622	0.013114996	0.419524419	0.014110301	0.172592539	0.083786765	NO	NO	2
6758	K16929	K16929	energy-coupling factor transport system substrate-specific component	-81.24058617	-0.302464629	-0.080772254	0.015645629	0.017035897	9.88413279	10.8748825	0.061370612	0.028750249	0.080709547	0.004405393	0.224195896	0.0672728	0.065747084	NO	NO	2
6803	K17214	K17214	inositol transport system permease protein	1768.236626	-11.79555924	7.881005205	0.300905121	-2.673646408	-530.3950083	-228.0005264	0.532985438	0.189752341	0.041459272	0.280303895	0.038702723	0.170672365	0.556502842	NO	NO	2
6804	K17215	K17215	inositol transport system ATP-binding protein	4579.845297	-2.929684328	9.37861463	0.256724093	-3.120472537	-710.8284695	-594.9058868	0.160203217	0.734789291	0.02730943	0.371297658	0.027156005	0.09711757	0.178927048	NO	NO	2
6894	K17735	lcdH, cdhA	carnitine 3-dehydrogenase [EC:1.1.1.108]	14009.03421	10.2310815	23.50025744	-0.341187717	-7.553726583	-1585.190496	-1810.112254	0.138238956	0.680079273	0.04264739	0.667399894	0.047373305	0.172945812	0.157375086	NO	NO	2
6934	K17948	nanM	N-acetylneuraminate epimerase [EC:5.1.3.24]	-9.292792744	-0.040505503	-0.010876935	0.001862644	0.003499637	-0.1186988	1.253571201	0.140393099	0.048677966	0.119959906	0.013589548	0.129391311	0.865605363	0.145409818	NO	NO	2
6959	K18067	pht4	phthalate 4,5-cis-dihydrodiol dehydrogenase [EC:1.3.1.64]	574.0444891	-3.033972839	3.182742348	-0.04245985	-1.048878416	-133.3562842	-76.77689277	0.622651727	0.389912797	0.045124078	0.697509283	0.046282529	0.376702749	0.630798972	NO	NO	2
6961	K18069	pht2	phthalate 4,5-dioxygenase reductase component [EC:1.18.1.-]	667.6072255	-2.778694847	3.241885921	-0.049138687	-1.069738041	-140.2223646	-89.26350376	0.573577264	0.433642079	0.044304241	0.657719664	0.045261088	0.360217554	0.582603297	NO	NO	2
6966	K18087	bphAc, bphA3, bphF	biphenyl 2,3-dioxygenase ferredoxin component	247.0619527	-1.373064766	1.441400027	-0.023332341	-0.463895756	-56.3460087	-33.20996125	0.631622986	0.379598918	0.041741973	0.630466173	0.04620437	0.396497417	0.637976408	NO	NO	2
7082	K18337	LRA1	L-rhamnose 1-dehydrogenase [EC:1.1.1.378 1.1.1.377 1.1.1.173]	4804.599543	6.630838351	6.79384	-0.307073523	-2.359568434	-498.0066598	-637.2068332	0.09431447	0.378231017	0.044686206	0.220504794	0.038675651	0.149535417	0.102627349	NO	NO	2
7115	K18383	K18383	trans-feruloyl-CoA hydratase / vanillin synthase [EC:4.2.1.101 4.1.2.41]	4231.535343	4.324275079	5.698537979	-0.286343174	-1.586685313	-348.3878555	-554.1171245	0.053695602	0.423007754	0.027098715	0.130709196	0.048738321	0.160364752	0.061578305	NO	NO	2
7160	K18575	TMEM86B	alkenylglycerophosphocholine hydrolase [EC:3.3.2.2]	38.04537463	-0.028426199	0.176788396	0.001164643	-0.058287826	-5.538903171	-5.424638802	0.385438965	0.818886705	0.009946647	0.7696254	0.0102482	0.320451833	0.367997914	NO	NO	2
7289	K18918	relB	RHH-type transcriptional regulator, rel operon repressor / antitoxin RelB	1501.089521	-3.007895963	4.18489917	0.021633958	-1.437022304	-241.2406343	-198.6990595	0.133601815	0.277523551	0.006061478	0.795046162	0.005276307	0.070595705	0.144495674	NO	NO	2
7327	K18991	mtrA	AraC family transcriptional regulator, activator of mtrCDE	3251.283934	-11.0413376	12.43297509	-0.071681861	-4.167752685	-722.7542205	-417.313668	0.466053613	0.404584221	0.040004189	0.860684003	0.038830291	0.221373708	0.493280381	NO	NO	2
7333	K19003	mgdA	1,2-diacylglycerol 3-beta-glucosyltransferase [EC:2.4.1.336]	-1510.661561	-5.485648603	-1.428740501	0.022097691	0.66825469	2.010188615	214.697331	0.08610168	0.046459661	0.124561923	0.753712214	0.048491086	0.982837522	0.077905932	NO	NO	2
7343	K19052	hepC	heparan-sulfate lyase [EC:4.2.2.8]	-5049.966087	-18.4359213	-3.622343625	0.54923195	1.215187356	14.971898	697.9758619	0.059486305	0.029678492	0.172217023	0.037701516	0.168761977	0.956482689	0.057968343	NO	NO	2
7346	K19056	tetD	AraC family transcriptional regulator, transposon Tn10 TetD protein	-107.3760661	-0.409589774	-0.096063303	0.012103355	0.038328853	7.158836313	14.49907234	0.07383455	0.032929307	0.124547567	0.042754915	0.077659534	0.284773145	0.076946393	NO	NO	2
7411	K19160	yafO	mRNA interferase YafO [EC:3.1.-.-]	-214.7521323	-0.819179548	-0.192126606	0.02420671	0.076657707	14.31767263	28.99814468	0.07383455	0.032929307	0.124547567	0.042754915	0.077659534	0.284773145	0.076946393	NO	NO	2
7434	K19191	mabO	4-methylaminobutanoate oxidase (formaldehyde-forming) [EC:1.5.3.19]	24834.66382	14.46078565	34.84554736	-0.628016929	-11.72405133	-2612.637164	-3187.954542	0.073448034	0.673641334	0.033910191	0.570367195	0.032473932	0.116893056	0.087933195	NO	NO	2
7628	K19744	dauB	L-arginine dehydrogenase [EC:1.4.1.25]	83.22798469	-1.879495707	0.894891289	0.045930861	-0.184654006	-46.5617864	-12.27908669	0.70140115	0.0263551	0.010406616	0.063016225	0.055866581	0.130029466	0.680111699	NO	NO	2
3879	K07481	K07481	transposase, IS5 family	76035.24756	160.7622907	72.10435286	-5.903159896	-22.46368479	-8525.387212	-9732.943115	0.030142847	0.083804201	0.04829842	0.056267316	0.058824578	0.043901109	0.037936922	NO	NO	1
87	K00116	mqo	malate dehydrogenase (quinone) [EC:1.1.5.4]	86712.26024	229.6509163	74.02723433	-2.271570446	-22.29585951	-5781.543556	-11497.26915	0.025440159	0.036566856	0.057492272	0.421001458	0.076451128	0.155394018	0.028557625	NO	NO	1
256	K00360	nasB	assimilatory nitrate reductase electron transfer subunit [EC:1.7.99.-]	84018.74189	146.9106166	76.20816713	-3.389849551	-22.7571572	-7135.019554	-11055.59707	0.02117889	0.106199137	0.040487989	0.214800542	0.056615827	0.075121207	0.02451021	NO	NO	1
321	K00471	E1.14.11.1	gamma-butyrobetaine dioxygenase [EC:1.14.11.1]	8600.950424	17.21675771	5.375071667	-0.244570248	-1.455821386	-459.0435601	-1142.648446	0.007039818	0.030426895	0.053715921	0.241383807	0.095898781	0.12048284	0.007990435	NO	NO	1
341	K00505	TYR	tyrosinase [EC:1.14.18.1]	21162.14932	66.48349822	14.92076802	-0.865298341	-5.559259582	-1878.461317	-2753.136408	0.039963566	0.032141736	0.135738244	0.284616614	0.102858364	0.108710671	0.047223626	NO	NO	1
348	K00518	sodN	nickel superoxide dismutase [EC:1.15.1.1]	116442.4297	206.3534108	105.1885682	-4.819745442	-30.9987918	-9417.317315	-15241.64511	0.026361469	0.119437019	0.049850539	0.228826479	0.071300771	0.100938026	0.03091369	NO	NO	1
349	K00520	merA	mercuric reductase [EC:1.16.1.1]	12602.86174	22.20608615	11.97961179	-0.667880329	-3.649514919	-978.8670043	-1633.269398	0.029158715	0.129652565	0.04650753	0.148935506	0.060687707	0.119901283	0.035265028	NO	NO	1
523	K00819	rocD, OAT	ornithine--oxo-acid transaminase [EC:2.6.1.13]	157829.8329	269.7565625	162.7769793	-7.316485468	-48.10334266	-15831.37587	-20339.54281	0.032397377	0.148899924	0.039465352	0.207727765	0.057066587	0.06586891	0.039768282	NO	NO	1
681	K01046	lip, TGL2	triacylglycerol lipase [EC:3.1.1.3]	66304.09609	191.3446276	48.82709005	-0.934498953	-17.30485588	-3678.654524	-8734.329206	0.038786147	0.041366851	0.119970685	0.69417631	0.102179053	0.273477882	0.044086547	NO	NO	1
761	K01176	AMY, amyA, malS	alpha-amylase [EC:3.2.1.1]	91885.22173	217.2792203	78.7502517	-2.733063754	-25.3026969	-5946.858259	-12087.55286	0.023572429	0.049209389	0.053227536	0.356069422	0.058896861	0.158207583	0.027241448	NO	NO	1
766	K01182	IMA, malL	oligo-1,6-glucosidase [EC:3.2.1.10]	84516.71808	218.5591487	62.5828265	-1.692292111	-19.20188658	-5904.209807	-11208.0571	0.025089791	0.039060634	0.085445159	0.53116822	0.105180513	0.138964889	0.028154914	NO	NO	1
774	K01191	MAN2C1	alpha-mannosidase [EC:3.2.1.24]	101577.1412	173.9985576	93.93779311	-1.943950669	-28.3928279	-8579.705342	-13160.47073	0.022193925	0.115384665	0.039638115	0.535493111	0.053495804	0.07905682	0.02709897	NO	NO	1
787	K01209	abfA	alpha-N-arabinofuranosidase [EC:3.2.1.55]	161301.4386	313.6360286	143.5658134	-6.378322791	-44.27250464	-12864.17086	-21122.51623	0.019394896	0.0750638	0.039818456	0.213282477	0.050493498	0.083637764	0.022882559	NO	NO	1
792	K01216	E3.2.1.73	licheninase [EC:3.2.1.73]	2107.512716	6.224079101	1.313217352	-0.128058075	-0.420762642	-140.8725698	-277.8243167	0.039753812	0.039314305	0.176557627	0.134659293	0.189693877	0.201371356	0.045054742	NO	NO	1
879	K01421	yhgE	putative membrane protein	124781.7907	301.3700302	99.36865703	-2.855436902	-28.40896898	-7767.108777	-16523.89649	0.020648675	0.040927453	0.059531608	0.454175143	0.090947555	0.159024578	0.023372063	NO	NO	1
923	K01478	arcA	arginine deiminase [EC:3.5.3.6]	161000.7349	285.3771491	159.905199	-8.147294171	-46.34917042	-12858.57071	-21100.7431	0.034779036	0.143899706	0.047661749	0.182759135	0.071761606	0.126876345	0.040308825	NO	NO	1
1103	K01734	mgsA	methylglyoxal synthase [EC:4.2.3.3]	79315.17577	217.2290571	64.15392057	-2.306152052	-20.0210179	-5249.068695	-10444.79034	0.037711101	0.047591136	0.092685337	0.425577742	0.108796457	0.199077431	0.042941829	NO	NO	1
1170	K01820	rhaA	L-rhamnose isomerase / sugar isomerase [EC:5.3.1.14 5.3.1.-]	136734.776	221.3875843	133.2793412	-6.645149215	-38.02022305	-12164.38834	-17817.91708	0.031440463	0.164139286	0.046031447	0.186656277	0.07277965	0.089837538	0.037244062	NO	NO	1
1381	K02106	atoE	short-chain fatty acids transporter	38481.3127	97.92019581	32.0997946	-1.084322452	-10.17228418	-2118.48868	-5104.024176	0.019960863	0.033372389	0.050224316	0.359704753	0.058027121	0.199844221	0.022475702	NO	NO	1
1518	K02352	drp35	lactonase [EC:3.1.1.-]	4330.862999	12.08667392	3.263393887	0.199488506	-1.182494704	-271.8403208	-590.4277358	0.036855445	0.043849353	0.109200363	0.225218581	0.087182587	0.216783537	0.037486266	NO	NO	1
1619	K02475	K02475	two-component system, CitB family, response regulator	23133.11744	73.24734086	16.60434525	0.174768174	-6.016666581	-1044.373923	-3093.797008	0.027754429	0.021389106	0.100047471	0.815080059	0.079329686	0.319698957	0.030196733	NO	NO	1
1620	K02476	K02476	two-component system, CitB family, sensor kinase [EC:2.7.13.3]	74748.70365	180.9324389	51.07745839	-1.407255834	-16.30213888	-5515.241211	-9871.940418	0.014214937	0.029055647	0.069625575	0.494106194	0.077961572	0.082547281	0.016354857	NO	NO	1
1679	K02554	mhpD	2-keto-4-pentenoate hydratase [EC:4.2.1.80]	150672.616	291.1325678	137.8981567	-6.083182361	-41.6314727	-12875.78177	-19770.51878	0.021601768	0.082882234	0.040022352	0.216661889	0.054174323	0.074946508	0.025239944	NO	NO	1
1716	K02610	paaB	ring-1,2-phenylacetyl-CoA epoxidase subunit PaaB	153548.9524	263.8788956	158.5476099	-8.160478907	-46.73780167	-14085.08424	-20025.49803	0.035754014	0.156787052	0.043232492	0.168234827	0.062521328	0.091617655	0.042071491	NO	NO	1
1718	K02612	paaD	ring-1,2-phenylacetyl-CoA epoxidase subunit PaaD	154613.5005	265.9149453	159.3287008	-8.21743431	-46.97992898	-14126.66033	-20161.88761	0.036485823	0.158574849	0.044366983	0.170345419	0.063978153	0.094073377	0.042921995	NO	NO	1
1719	K02613	paaE	ring-1,2-phenylacetyl-CoA epoxidase subunit PaaE	164688.92	272.9683168	169.2280697	-8.748724819	-49.6529536	-15148.35769	-21473.73224	0.04073131	0.183310088	0.049758522	0.182455523	0.072075329	0.100824009	0.047760492	NO	NO	1
1826	K02770	PTS-Fru-EIIC, fruA	PTS system, fructose-specific IIC component	71819.37205	199.598612	65.30163269	-1.327234383	-19.84330333	-4689.759503	-9557.082406	0.029744274	0.036140885	0.054373296	0.580148495	0.070781869	0.178143823	0.032884649	NO	NO	1
2035	K03151	thiI	tRNA uracil 4-sulfurtransferase [EC:2.8.1.4]	37430.47897	129.3684716	27.18441142	-0.097304589	-9.263160013	-1592.808918	-4940.901918	0.040965717	0.023640836	0.128995063	0.94267871	0.121455122	0.396178355	0.046196212	NO	NO	1
2090	K03227	yscS, sctS, hrcS, ssaS	type III secretion protein S	15078.50333	11.10353584	23.62952682	-1.282040095	-6.816400101	-2562.495589	-1863.31876	0.111522617	0.649626893	0.039642309	0.141716222	0.061597132	0.047525403	0.14229184	NO	NO	1
2158	K03328	TC.PST	polysaccharide transporter, PST family	107941.3305	235.5458864	98.40367483	-3.422666431	-28.92906812	-8151.921801	-14183.78976	0.024855056	0.065626399	0.04596629	0.33452634	0.066666635	0.11493702	0.0288016	NO	NO	1
2294	K03534	rhaM	L-rhamnose mutarotase [EC:5.1.3.32]	181591.1622	283.0501635	180.3527022	-7.865331222	-53.32279892	-16579.02993	-23638.31152	0.028721121	0.168221698	0.03981388	0.220537428	0.057448008	0.077943738	0.03423653	NO	NO	1
2405	K03649	mug	double-stranded uracil-DNA glycosylase [EC:3.2.2.28]	182114.1024	361.8388182	164.9581988	-7.06539302	-49.43268077	-14960.83348	-23880.52941	0.020556741	0.073853653	0.039597724	0.227026353	0.054868337	0.080536823	0.02410233	NO	NO	1
2547	K03810	mviM	virulence factor	15241.41125	40.90316173	11.86406461	-0.861741365	-3.336329395	-989.2442954	-1983.132632	0.031570919	0.042905601	0.089193197	0.135644978	0.134859607	0.186641279	0.037580104	NO	NO	1
2593	K03891	qcrB	ubiquinol-cytochrome c reductase cytochrome b subunit	161872.1323	289.8614481	143.833583	-6.773679413	-42.30806534	-12247.271	-21253.34612	0.022857237	0.105463935	0.046292668	0.208812871	0.066992033	0.107978591	0.026613108	NO	NO	1
2776	K04739	PRKAR	cAMP-dependent protein kinase regulator	2212.484675	4.4877853	2.038652733	-0.210982033	-0.577449533	-189.9185913	-285.7912233	0.02838475	0.089437501	0.050052807	0.027107654	0.079980922	0.091310716	0.034739423	NO	NO	1
2899	K05551	actI1, oxyA, tcmK, snoa1, aknB, mtmP	minimal PKS ketosynthase (KS/KS alpha) [EC:2.3.1.- 2.3.1.260 2.3.1.235]	18015.13534	40.50913908	11.66180652	-1.221773745	-3.317280126	-1137.887435	-2341.971794	0.016414625	0.042228364	0.089811233	0.050825593	0.13212753	0.134250075	0.019967523	NO	NO	1
2900	K05552	actI2, oxyB, tcmL, snoa2, aknC, mtmK	minimal PKS chain-length factor (CLF/KS beta) [EC:2.3.1.- 2.3.1.260 2.3.1.235]	18007.57712	40.33957154	11.36291434	-1.204882705	-3.327029226	-1123.783632	-2341.650451	0.017298744	0.044707825	0.099604552	0.055309112	0.135396564	0.142420574	0.020992931	NO	NO	1
2978	K05782	benE	benzoate membrane transport protein	97487.56917	169.9220024	97.10913903	-3.482883282	-28.84671221	-7480.804025	-12743.44399	0.03608495	0.152980523	0.048886678	0.329640281	0.068451631	0.142641658	0.042133333	NO	NO	1
3060	K05913	E1.13.11.41	2,4'-dihydroxyacetophenone dioxygenase [EC:1.13.11.41]	3104.63083	5.683984027	2.982731448	-0.3435675	-0.792087626	-316.3955271	-402.8135585	0.034987882	0.134270712	0.053152706	0.019783096	0.100030296	0.067203092	0.041894135	NO	NO	1
3062	K05917	CYP51	sterol 14-demethylase [EC:1.14.13.70]	13860.19426	25.67344027	14.71917396	-0.596456972	-4.425331417	-996.2723003	-1823.760209	0.038288647	0.139078175	0.042202826	0.257578434	0.057649494	0.170595417	0.043693834	NO	NO	1
3400	K06726	rbsD	D-ribose pyranase [EC:5.4.99.62]	31399.96736	89.24513793	27.50735677	-0.880976434	-9.58549867	-1807.802789	-4185.265098	0.03465365	0.038923785	0.069363914	0.430040402	0.060290234	0.243994823	0.038002329	NO	NO	1
3510	K06976	K06976	uncharacterized protein	149816.964	310.1853247	132.5288779	-6.19196248	-39.70320618	-11484.9396	-19729.03836	0.02271576	0.071036202	0.046696644	0.212947106	0.064013987	0.104013796	0.026176771	NO	NO	1
3559	K07029	dagK	diacylglycerol kinase (ATP) [EC:2.7.1.107]	166405.7821	346.3052524	147.2833958	-5.432960983	-43.83946688	-12852.6269	-21854.25099	0.021948771	0.068109848	0.045229297	0.306707135	0.063341209	0.09959192	0.025555857	NO	NO	1
3664	K07148	K07148	uncharacterized protein	82602.71533	249.4501337	64.46764319	-1.377192948	-22.81810437	-5165.22921	-10903.01493	0.042289211	0.038890178	0.111067931	0.651458299	0.094484422	0.234967889	0.047660817	NO	NO	1
3666	K07150	K07150	uncharacterized protein	39213.2637	111.0211763	30.99700682	-0.778179669	-8.976258467	-3033.309075	-5127.297237	0.032972194	0.037554391	0.088569348	0.564882125	0.12517975	0.131756021	0.038567115	NO	NO	1
3764	K07283	ydiY	putative salt-induced outer membrane protein	22122.63975	49.00332123	24.41864721	-0.903980321	-7.322698398	-1402.937904	-2955.959536	0.04062897	0.093879389	0.039473358	0.287055157	0.054588846	0.224405768	0.044080719	NO	NO	1
3795	K07325	flaB-A, flaB	archaeal flagellin FlaB	2360.024653	9.160714966	0.602142655	0.039686368	-0.324394888	84.08765565	-315.6822539	0.044067702	0.016771933	0.560060621	0.652798794	0.358064395	0.481895057	0.047582807	NO	NO	1
3798	K07330	flaG-A, flaG	archaeal flagellar protein FlaG	2276.098068	9.308739921	0.616240252	0.010181413	-0.318245944	70.08301327	-303.5701608	0.042421435	0.013135441	0.532605135	0.902633224	0.345375281	0.536070573	0.046259791	NO	NO	1
3799	K07331	flaH-A, flaH	archaeal flagellar protein FlaH	2276.098068	9.308739921	0.616240252	0.010181413	-0.318245944	70.08301327	-303.5701608	0.042421435	0.013135441	0.532605135	0.902633224	0.345375281	0.536070573	0.046259791	NO	NO	1
3800	K07332	flaI-A, flaI	archaeal flagellar protein FlaI	4468.26955	18.7655048	1.2465781	-0.009142128	-0.630342942	126.1613842	-595.0282286	0.043689505	0.012277572	0.524371956	0.955754299	0.345480745	0.572595278	0.047849146	NO	NO	1
3801	K07333	flaJ-A, flaJ	archaeal flagellar protein FlaJ	4468.26955	18.7655048	1.2465781	-0.009142128	-0.630342942	126.1613842	-595.0282286	0.043689505	0.012277572	0.524371956	0.955754299	0.345480745	0.572595278	0.047849146	NO	NO	1
3891	K07494	K07494	putative transposase	9034.321344	14.79773558	9.213706377	-0.469169791	-2.933787048	51.32450322	-1171.727518	0.034882594	0.170783132	0.043934065	0.173773989	0.05022933	0.901627862	0.041823264	NO	NO	1
3915	K07540	E4.1.99.11	benzylsuccinate synthase [EC:4.1.99.11]	-547.8414391	-1.904466199	-0.279595637	0.015175796	0.107591837	-14.47555285	77.53630096	0.020528622	0.010892895	0.179853084	0.370564495	0.13084502	0.513285432	0.018221746	NO	NO	1
3920	K07547	bbsC	2-[hydroxy(phenyl)methyl]-succinyl-CoA dehydrogenase BbsC subunit [EC:1.1.1.35]	-182.613813	-0.634822066	-0.093198546	0.005058599	0.035863946	-4.825184285	25.84543365	0.020528622	0.010892895	0.179853084	0.370564495	0.13084502	0.513285432	0.018221746	NO	NO	1
3922	K07549	bbsA	benzoylsuccinyl-CoA thiolase BbsA subunit [EC:2.3.1.-]	-182.613813	-0.634822066	-0.093198546	0.005058599	0.035863946	-4.825184285	25.84543365	0.020528622	0.010892895	0.179853084	0.370564495	0.13084502	0.513285432	0.018221746	NO	NO	1
3970	K07654	mtrB	two-component system, OmpR family, sensor histidine kinase MtrB [EC:2.7.13.3]	177174.2104	331.7519824	150.8874037	-8.04774813	-45.93909201	-14009.07714	-23212.96586	0.01949822	0.083656491	0.046120083	0.162906611	0.060321359	0.085947381	0.022959202	NO	NO	1
4009	K07693	desR	two-component system, NarL family, response regulator DesR	397370.6715	770.7222652	342.2202984	-17.69500582	-101.058326	-31432.05162	-51998.96907	0.01820276	0.072019368	0.041921233	0.163343861	0.060462062	0.081622515	0.021563018	NO	NO	1
4043	K07729	K07729	putative transcriptional regulator	157066.6052	419.3624058	121.4738511	-2.784810659	-38.71378762	-9674.577757	-20769.94756	0.022397261	0.031553905	0.069268167	0.565747909	0.077889173	0.170372001	0.02544024	NO	NO	1
4072	K07778	desK	two-component system, NarL family, sensor histidine kinase DesK [EC:2.7.13.3]	292443.4255	581.1504748	254.980746	-13.19685398	-75.73261172	-22275.0201	-38351.38592	0.01662289	0.062557622	0.037180137	0.150695281	0.053178983	0.084684266	0.01957563	NO	NO	1
4101	K07816	E2.7.6.5X	putative GTP pyrophosphokinase [EC:2.7.6.5]	45453.08666	144.5477986	33.52456918	0.429724959	-10.1057651	-2159.081688	-6045.797656	0.035626594	0.027331114	0.112284458	0.785786622	0.141184503	0.329369653	0.039318224	NO	NO	1
4107	K07979	ytrA	GntR family transcriptional regulator	194030.7798	445.6893449	143.1791335	-4.158914973	-46.02392321	-12994.19899	-25438.88634	0.016824039	0.040252308	0.063347665	0.458483552	0.069706174	0.11876941	0.01982616	NO	NO	1
4470	K09699	DBT, bkdB	2-oxoisovalerate dehydrogenase E2 component (dihydrolipoyl transacylase) [EC:2.3.1.168]	77540.03505	224.3350217	52.56804307	-2.297802083	-16.13460774	-5009.170578	-10188.63523	0.039097007	0.041354233	0.146062305	0.422088866	0.172881597	0.212526584	0.044791869	NO	NO	1
4549	K09809	tagF	CDP-glycerol glycerophosphotransferase [EC:2.7.8.12]	117652.3315	233.5370326	104.5598847	-5.631947726	-33.95390152	-8310.430826	-15424.50531	0.023288567	0.081504538	0.047034919	0.161659787	0.050506838	0.129122959	0.027244915	NO	NO	1
4637	K09936	TC.BAT2	bacterial/archaeal transporter family-2 protein	169386.4413	425.357776	127.9377264	-3.459934715	-41.68052123	-10965.47377	-22366.50914	0.025691336	0.043911201	0.082444793	0.525934855	0.086915273	0.166404778	0.029250532	NO	NO	1
4651	K09950	K09950	uncharacterized protein	17912.59261	36.23895192	20.10767832	-1.067306785	-5.326146358	-1629.051773	-2307.036794	0.035556079	0.106825125	0.032606543	0.13033266	0.066637654	0.093311986	0.043572419	NO	NO	1
4753	K10187	cyc2	germacradienol/geosmin synthase [EC:4.2.3.22 4.2.3.75 4.1.99.16]	36406.66028	81.41435462	23.74614673	-1.82696124	-7.906933303	-1966.587822	-4710.662194	0.014834216	0.039412927	0.081867628	0.109608827	0.081335738	0.177614299	0.018410073	NO	NO	1
4782	K10231	kojP	kojibiose phosphorylase [EC:2.4.1.230]	905.9346907	2.6651804	0.531187934	-0.021551125	-0.102459639	-30.32186844	-123.1131576	0.026681908	0.026725668	0.156920545	0.467988001	0.378213141	0.445351798	0.027470652	NO	NO	1
4834	K10560	rhaP	rhamnose transport system permease protein	97544.15028	171.1069761	89.40597257	-3.106549678	-27.69080162	-7676.618403	-12841.80708	0.023552658	0.113351122	0.043052637	0.326023501	0.053663791	0.099800091	0.02714621	NO	NO	1
4938	K10947	padR	PadR family transcriptional regulator, regulatory protein PadR	195007.7508	412.0213948	172.5682888	-5.246480278	-52.60929599	-15759.79237	-25437.91039	0.018686673	0.057199242	0.03926125	0.37217442	0.051630347	0.078441867	0.022376454	NO	NO	1
4948	K11004	hlyB, cyaB	ATP-binding cassette, subfamily B, bacterial HlyB/CyaB	17732.98316	46.64497761	13.90472632	-0.923417831	-4.544544757	-1495.803876	-2316.97752	0.032344999	0.046794062	0.089144627	0.164997063	0.093069675	0.105388922	0.037945464	NO	NO	1
4990	K11103	dctA	aerobic C4-dicarboxylate transport protein	286243.3687	535.2715758	273.1760654	-13.10893134	-83.11534753	-25704.76984	-37251.34235	0.026166576	0.104031373	0.041574749	0.189068317	0.054825822	0.075783779	0.031306528	NO	NO	1
5617	K13237	DECR2	peroxisomal 2,4-dienoyl-CoA reductase [EC:1.3.1.34]	7872.737071	12.68171799	8.908181477	-0.473700201	-2.019376971	-503.4721953	-1030.769512	0.040114117	0.192092686	0.035893444	0.138576982	0.109545662	0.219542873	0.046449359	NO	NO	1
5722	K13586	hfaB	holdfast attachment protein HfaB	2890.572476	7.686495376	2.197799195	-0.142564601	-0.81821021	-210.7080931	-384.9869123	0.03063737	0.042964278	0.092750582	0.178558445	0.067672689	0.143612038	0.033755073	NO	NO	1
5764	K13653	K13653	AraC family transcriptional regulator	102380.387	292.9463255	85.48984816	-1.749751215	-29.00206995	-7579.621944	-13538.0762	0.036134542	0.039669473	0.082191264	0.627709452	0.077553121	0.154490617	0.040640234	NO	NO	1
5891	K14048	ureAB	urease subunit gamma/beta [EC:3.5.1.5]	65114.27283	174.5471224	40.87662567	-2.961953084	-12.64680275	-2808.052599	-8588.155653	0.034457457	0.046761363	0.158961684	0.222211573	0.183994006	0.367408715	0.039124678	NO	NO	1
5947	K14257	ctcP, cts4, prnC	tetracycline 7-halogenase / FADH2 O2-dependent halogenase [EC:1.14.19.49 1.14.19.-]	6407.802686	16.8878873	3.245164723	-0.160136372	-1.164779008	-198.6267559	-857.4822818	0.033021071	0.047411486	0.234448068	0.473196225	0.204027509	0.50320673	0.035765382	NO	NO	1
5954	K14275	xad	D-xylonate dehydratase [EC:4.2.1.82]	1472.249983	5.63226577	1.158091624	-0.011128538	-0.415226084	-82.68895516	-196.5877022	0.031844454	0.012175699	0.087311504	0.822040969	0.070641305	0.243917973	0.034761462	NO	NO	1
6046	K14658	nodA	nodulation protein A [EC:2.3.1.-]	12121.16074	18.81789433	13.39427912	-0.987984798	-4.124558894	-1701.394352	-1524.833267	0.047024764	0.225341868	0.045562739	0.072414848	0.057637208	0.032593321	0.061130753	NO	NO	1
6047	K14659	nodB	chitooligosaccharide deacetylase [EC:3.5.1.-]	11687.95029	31.68686369	7.28290913	-0.837289639	-2.630680971	-1054.79773	-1515.516194	0.036879676	0.048112004	0.168516229	0.084185256	0.140584776	0.09797081	0.044167105	NO	NO	1
6064	K14698	irtA	ATP-binding cassette, subfamily B, bacterial IrtA [EC:3.6.3.-]	4838.164255	16.20299495	2.954034416	-0.27857425	-0.666878174	-271.5288088	-641.0431415	0.028307961	0.017763029	0.149087299	0.120689314	0.299135123	0.230409516	0.031789705	NO	NO	1
6076	K14743	mycP	membrane-anchored mycosin MYCP [EC:3.4.21.-]	74008.8713	148.4763691	68.71265161	-4.083921246	-18.76477225	-6419.387319	-9685.349191	0.02805898	0.091285139	0.04837545	0.132610334	0.085785145	0.088029989	0.032872923	NO	NO	1
6230	K15570	bnsF	naphthyl-2-methylsuccinate CoA transferase subunit [EC:2.8.3.-]	-182.613813	-0.634822066	-0.093198546	0.005058599	0.035863946	-4.825184285	25.84543365	0.020528622	0.010892895	0.179853084	0.370564495	0.13084502	0.513285432	0.018221746	NO	NO	1
6231	K15571	bnsG	naphthyl-2-methylsuccinyl-CoA dehydrogenase [EC:1.3.99.-]	-182.613813	-0.634822066	-0.093198546	0.005058599	0.035863946	-4.825184285	25.84543365	0.020528622	0.010892895	0.179853084	0.370564495	0.13084502	0.513285432	0.018221746	NO	NO	1
6232	K15572	bnsH	naphthyl-2-hydroxymethylsuccinyl-CoA hydratase [EC:4.2.1.-]	-182.613813	-0.634822066	-0.093198546	0.005058599	0.035863946	-4.825184285	25.84543365	0.020528622	0.010892895	0.179853084	0.370564495	0.13084502	0.513285432	0.018221746	NO	NO	1
6233	K15575	bnsB	naphthyl-2-oxomethyl-succinyl-CoA thiolase subunit [EC:2.3.1.-]	-182.613813	-0.634822066	-0.093198546	0.005058599	0.035863946	-4.825184285	25.84543365	0.020528622	0.010892895	0.179853084	0.370564495	0.13084502	0.513285432	0.018221746	NO	NO	1
6309	K15770	cycB, ganO	arabinogalactan oligomer / maltooligosaccharide transport system substrate-binding protein	78192.58322	172.6555589	59.67171477	-1.928062568	-19.15312918	-4539.035994	-10270.6282	0.014803544	0.041006823	0.051678165	0.38325834	0.057399817	0.152564597	0.017371498	NO	NO	1
6375	K15934	lndGT1	D-olivosyltransferase	93.5626023	1.447167523	-0.031048232	0.015378519	0.001703335	55.31335476	-13.71523778	0.59846915	0.031789473	0.871366241	0.371523282	0.978636231	0.04564355	0.57401547	NO	NO	1
6393	K15953	dnrP, dauP	10-carbomethoxy-13-deoxycarminomycin esterase	-239.0616562	-0.561015291	-0.243445094	0.026807229	0.07299034	74.42511049	32.11445627	0.054538958	0.10289236	0.067527947	0.030874402	0.089801117	0.00159542	0.057926954	NO	NO	1
6395	K15957	rdmC	aclacinomycin methylesterase [EC:3.1.1.95]	-239.0616562	-0.561015291	-0.243445094	0.026807229	0.07299034	74.42511049	32.11445627	0.054538958	0.10289236	0.067527947	0.030874402	0.089801117	0.00159542	0.057926954	NO	NO	1
6438	K16013	cydD	ATP-binding cassette, subfamily C, bacterial CydD	102538.5772	209.3432903	91.36519528	-3.17584602	-27.48415676	-8225.50144	-13409.9365	0.018599201	0.063128296	0.038223637	0.309978168	0.052469687	0.079791256	0.022069319	NO	NO	1
6676	K16648	aftD	arabinofuranan 3-O-arabinosyltransferase [EC:2.4.2.-]	61721.37726	104.0652412	57.73346475	-2.619186133	-16.98936649	-4449.712269	-8086.694073	0.028416078	0.141007378	0.047796108	0.227437548	0.06889363	0.140200616	0.033149384	NO	NO	1
6748	K16918	ytrF	acetoin utilization transport system permease protein	1835.761505	12.26613562	1.044053902	-0.055875529	-0.410678326	-162.3013037	-244.7380088	0.028164731	0.000952319	0.172786148	0.368068095	0.118523014	0.083845991	0.030971043	NO	NO	1
6750	K16920	ytrE	acetoin utilization transport system ATP-binding protein	1835.761505	12.26613562	1.044053902	-0.055875529	-0.410678326	-162.3013037	-244.7380088	0.028164731	0.000952319	0.172786148	0.368068095	0.118523014	0.083845991	0.030971043	NO	NO	1
6754	K16924	mtsT	energy-coupling factor transport system substrate-specific component	3705.746572	7.151845362	3.483444242	-0.04037052	-1.328006111	167.8400473	-487.9977894	0.040178843	0.130912383	0.064343324	0.76287399	0.042060649	0.366218488	0.045677174	NO	NO	1
6855	K17363	urdA	urocanate reductase [EC:1.3.99.33]	-673.3452879	-2.468973432	-0.678247016	0.15769561	0.125690778	146.8001139	89.52410333	0.178138545	0.108552386	0.208958128	0.011445489	0.457754895	0.041792628	0.18913618	NO	NO	1
7131	K18459	gpuA	guanidinopropionase [EC:3.5.3.17]	16725.5515	47.17418178	10.50912432	-0.619883777	-3.449018128	-829.6974068	-2227.144682	0.035620508	0.040998975	0.162028975	0.311957562	0.166199252	0.310458364	0.03916991	NO	NO	1
7140	K18481	mas	Mce-associated membrane protein	204435.3844	371.7445952	195.5773392	-10.99082981	-56.66989248	-18064.43791	-26568.75899	0.030667201	0.12460216	0.047727916	0.149013059	0.071920216	0.089721114	0.036681099	NO	NO	1
7199	K18675	chbP	N,N'-diacetylchitobiose phosphorylase [EC:2.4.1.280]	1808.917216	5.764064208	0.989581597	-0.014763335	-0.343716015	-142.4540864	-239.8129455	0.023011306	0.01719091	0.166409589	0.790138623	0.151305727	0.097978923	0.025891003	NO	NO	1
7464	K19267	qorB	NAD(P)H dehydrogenase (quinone) [EC:1.6.5.2]	200255.7028	375.8472272	180.1252634	-7.292184755	-54.12899234	-15878.96633	-26240.43882	0.01876438	0.08079272	0.037343156	0.24258588	0.051502373	0.082916964	0.022104194	NO	NO	1
7543	K19510	gfrF	fructoselysine-6-phosphate deglycase	14671.08163	38.90065225	8.120985473	-0.378881542	-2.498948958	-82.1995709	-1974.923591	0.010510612	0.015754614	0.100058287	0.32436596	0.121006946	0.865915255	0.011275539	NO	NO	1
7564	K19577	ydhP	MFS transporter, DHA1 family, inner membrane transport protein	313724.9332	613.6144377	287.7544912	-11.92689187	-87.68175168	-23920.9679	-41265.14796	0.02716653	0.095248657	0.048820168	0.267244232	0.063476997	0.119376303	0.031307265	NO	NO	1
68	K00094	E1.1.1.251, gatD	galactitol-1-phosphate 5-dehydrogenase [EC:1.1.1.251]	111.5185811	0.699603634	0.07775093	-0.003364846	-0.025938785	-4.163463333	-14.75166311	0.14228923	0.013864249	0.317901608	0.600933711	0.316037731	0.626825976	0.153794662	NO	NO	1
150	K00213	DHCR7	7-dehydrocholesterol reductase [EC:1.3.1.21]	-622.7816499	-1.889311796	-0.845600689	0.092258467	0.235095038	26.89344316	85.21044156	0.103989325	0.096210309	0.057039628	0.026144843	0.094297883	0.525172568	0.104388678	NO	NO	1
180	K00255	ACADL	long-chain-acyl-CoA dehydrogenase [EC:1.3.8.8]	24596.21767	37.89619621	27.41816495	-0.625542341	-7.524863774	-2162.302834	-3260.271384	0.049070822	0.233795977	0.046262321	0.515810696	0.081434137	0.129895176	0.054386896	NO	NO	1
230	K00326	E1.6.2.2	cytochrome-b5 reductase [EC:1.6.2.2]	262.1643744	1.484038356	0.160726686	-0.021761983	-0.033251105	-11.3475041	-35.14846596	0.107851507	0.013134142	0.323039561	0.14509412	0.525214299	0.529970771	0.113849067	NO	NO	1
334	K00493	E1.14.14.1	unspecific monooxygenase [EC:1.14.14.1]	15809.16567	23.86968756	18.10379965	-0.536767281	-5.548208972	-1763.261108	-2064.865767	0.049060955	0.241970335	0.042432338	0.393630384	0.054669321	0.069960766	0.056871283	NO	NO	1
541	K00844	HK	hexokinase [EC:2.7.1.1]	1337.959832	2.28483897	1.720472061	-0.0369643	-0.544604162	-57.87482383	-176.4670296	0.074339264	0.248698449	0.04577408	0.538255147	0.05322931	0.473335404	0.082662109	NO	NO	1
565	K00870	E2.7.1.37	protein kinase [EC:2.7.1.37]	72.77008992	-0.056492176	0.14337939	-0.006705485	-0.030835317	-5.556157543	-9.556892947	0.186413944	0.703106004	0.040000335	0.194231837	0.134399609	0.394590978	0.202295054	NO	NO	1
573	K00880	lyxK	L-xylulokinase [EC:2.7.1.53]	6393.245087	-19.77374091	18.32232114	0.279874294	-5.394321871	-408.1600766	-848.4910377	0.365768083	0.343991965	0.048001087	0.663177245	0.069068989	0.634610896	0.379811439	NO	NO	1
716	K01101	E3.1.3.41	4-nitrophenyl phosphatase [EC:3.1.3.41]	34112.28294	121.7989614	21.88700444	0.108453374	-6.901136053	-1131.089244	-4500.610848	0.083122936	0.047037559	0.260940861	0.944643827	0.282939981	0.592892412	0.092028365	NO	NO	1
725	K01121	CNP	2',3'-cyclic-nucleotide 3'-phosphodiesterase [EC:3.1.4.37]	72.77008992	-0.056492176	0.14337939	-0.006705485	-0.030835317	-5.556157543	-9.556892947	0.186413944	0.703106004	0.040000335	0.194231837	0.134399609	0.394590978	0.202295054	NO	NO	1
944	K01502	E3.5.5.7	aliphatic nitrilase [EC:3.5.5.7]	10053.06337	-18.37134542	26.53186497	-1.331223899	-7.253178511	-2448.77561	-1192.905801	0.286715411	0.49247868	0.034767279	0.154323377	0.064232912	0.068636477	0.349258816	NO	NO	1
972	K01567	pdaA	peptidoglycan-N-acetylmuramic acid deacetylase [EC:3.5.1.-]	22197.95609	102.1707415	14.64703476	0.292531161	-5.325652366	-816.1591654	-2966.136841	0.127357566	0.035568054	0.320863025	0.80833483	0.281893173	0.615617817	0.13502496	NO	NO	1
980	K01577	oxc	oxalyl-CoA decarboxylase [EC:4.1.1.8]	8863.357281	-6.201879094	19.5741363	-0.913262935	-5.50049013	-1759.831805	-1065.639164	0.208386679	0.745371524	0.033228915	0.174768165	0.056851005	0.07120827	0.261020821	NO	NO	1
1047	K01663	HIS7	glutamine amidotransferase / cyclase [EC:2.4.2.- 4.1.3.-]	6543.336153	21.12252376	3.640574213	-0.187642313	-1.008222519	-57.09950519	-874.0710296	0.056353499	0.04218479	0.264151104	0.485145098	0.342524967	0.870271972	0.060838186	NO	NO	1
1100	K01730	ogl	oligogalacturonide lyase [EC:4.2.2.6]	5388.375169	2.904896814	9.671262934	-0.523347655	-2.924931701	-905.3809489	-675.3215888	0.17534325	0.784125912	0.048891934	0.164291163	0.064978185	0.08834457	0.208483259	NO	NO	1
1379	K02101	araL	arabinose operon protein AraL	878.8462319	7.05565078	0.64183549	-0.001007186	-0.271820171	-74.29448911	-116.4067035	0.279622219	0.021329436	0.455225483	0.988794412	0.349594118	0.451473366	0.294134461	NO	NO	1
1590	K02443	glpP	glycerol uptake operon antiterminator	35080.52566	139.9178394	22.47922524	-0.036132846	-7.828006651	-2062.130397	-4662.922618	0.09237677	0.037328134	0.278030405	0.982741101	0.258205489	0.375355855	0.100003011	NO	NO	1
1649	K02506	hofD, hopD	leader peptidase HopD [EC:3.4.23.43]	-0.603498891	-0.025234083	-0.002936067	0.003615042	-0.000744246	-0.143911758	0.015947589	0.96531312	0.5447721	0.84695589	0.033430264	0.882815905	0.934179787	0.993308173	NO	NO	1
1723	K02617	paaY	phenylacetic acid degradation protein	14182.07965	14.54257367	24.09610764	-1.194209324	-6.98612825	-1774.242532	-1814.794204	0.139929482	0.568009917	0.041638697	0.177501284	0.063450386	0.141009123	0.162496535	NO	NO	1
1742	K02647	cdaR	carbohydrate diacid regulator	35823.7039	150.4552102	23.25411445	0.879577904	-8.276669237	-1413.684515	-4813.232819	0.129966508	0.049213458	0.331792999	0.656555315	0.301779167	0.593841071	0.136007785	NO	NO	1
1864	K02828	qoxC	cytochrome aa3-600 menaquinol oxidase subunit III [EC:1.10.3.12]	17549.36427	85.82330016	12.08592603	0.022535123	-4.164210868	-902.3189105	-2359.224016	0.17408435	0.046443873	0.364559067	0.983594657	0.348509464	0.545135816	0.180939781	NO	NO	1
1880	K02850	waaY, rfaY	heptose II phosphotransferase [EC:2.7.1.-]	165.3739592	-0.116168075	0.308010791	-0.014316811	-0.063633933	-12.97182991	-21.6379901	0.142305405	0.695123685	0.031430139	0.170318643	0.124758527	0.326482611	0.157473319	NO	NO	1
1884	K02854	rhaR	AraC family transcriptional regulator, L-rhamnose operon transcriptional activator RhaR	6136.027832	8.454610868	8.086773282	-0.306528347	-2.317907533	-361.4222874	-818.6462104	0.067928727	0.326730164	0.038155309	0.272632996	0.060647556	0.325724324	0.073327539	NO	NO	1
1931	K02922	RP-L37e, RPL37	large subunit ribosomal protein L37e	2192.171483	9.456764875	0.630337848	-0.019323542	-0.312096999	56.07837088	-291.4580678	0.046591704	0.011962416	0.520372209	0.815288632	0.350308708	0.615104028	0.051217976	NO	NO	1
1934	K02927	RP-L40e, RPL40	large subunit ribosomal protein L40e	2192.171483	9.456764875	0.630337848	-0.019323542	-0.312096999	56.07837088	-291.4580678	0.046591704	0.011962416	0.520372209	0.815288632	0.350308708	0.615104028	0.051217976	NO	NO	1
2060	K03194	virB1	type IV secretion system protein VirB1	-3382.646752	-25.53951674	3.895920878	0.38754794	-1.067429198	-221.0355481	472.1585792	0.257438265	0.022009012	0.236377829	0.180543406	0.317733102	0.535414571	0.249800895	NO	NO	1
2064	K03198	virB3, lvhB3	type IV secretion system protein VirB3	36838.8102	-3.870879505	69.05258487	-1.480500235	-20.79817544	-7015.473053	-4524.725035	0.182022441	0.958036285	0.045200276	0.53752379	0.061127058	0.065545087	0.223635455	NO	NO	1
2066	K03200	virB5, lvhB5	type IV secretion system protein VirB5	19178.02203	-67.60822079	66.13307261	-0.447951836	-19.52766999	-6661.7846	-2158.823801	0.449831448	0.371446674	0.049274135	0.846864126	0.070149476	0.072671713	0.530715717	NO	NO	1
2070	K03204	virB9, lvhB9	type IV secretion system protein VirB9	39209.98372	-24.43762162	82.30566197	-1.237941422	-24.43627301	-8127.946584	-4793.703355	0.226434786	0.782032237	0.045676648	0.66310682	0.064399599	0.071814636	0.273339678	NO	NO	1
2082	K03219	yscC, sctC, ssaC	type III secretion protein C	14941.73456	25.45420204	17.7985432	-1.2197068	-5.429164652	-1905.728045	-1893.740244	0.054532724	0.207644615	0.041715319	0.082361034	0.054572578	0.051930002	0.068759914	NO	NO	1
2087	K03224	yscN, sctN, hrcN, ssaN	ATP synthase in type III secretion protein N [EC:3.6.3.14]	24919.75433	37.62943766	31.56094627	-1.774539716	-9.285196762	-2925.07558	-3158.543108	0.066032548	0.282939585	0.042092731	0.136284463	0.061368909	0.079895734	0.082314947	NO	NO	1
2147	K03315	nhaC	Na+:H+ antiporter, NhaC family	43435.36906	170.6559947	38.99949351	-0.068463185	-13.98387699	-2397.121199	-5835.028647	0.098778223	0.042644479	0.157487472	0.974261029	0.132861667	0.414171505	0.103922282	NO	NO	1
2227	K03444	MFS.SP	MFS transporter, SP family, sugar porter, other	-396.2453053	-1.049705686	-0.171379428	0.046530517	0.036151225	8.595039032	54.39672789	0.076482395	0.101400184	0.419019586	0.038977327	0.600295433	0.716236828	0.07609144	NO	NO	1
2258	K03485	treR	LacI family transcriptional regulator, trehalose operon repressor	-88.14578568	-0.43800758	-0.077747358	0.014812556	0.035621309	5.155409729	11.99081572	0.207299822	0.058328716	0.295729704	0.049109216	0.168319754	0.529851423	0.210111155	NO	NO	1
2276	K03516	flhE	flagellar protein FlhE	478.1373714	1.713809648	0.496400275	-0.032567149	-0.146289516	-31.39223072	-63.55054932	0.086892524	0.048925356	0.099755759	0.184578422	0.133576306	0.316843106	0.09422998	NO	NO	1
2439	K03693	pbp1b	penicillin-binding protein 1B	8493.031648	40.04874966	6.281966351	-0.20330902	-1.297707332	-219.9528862	-1116.655381	0.118784521	0.029655192	0.259521757	0.6525837	0.464988114	0.713997872	0.13100835	NO	NO	1
2452	K03706	codY	transcriptional pleiotropic repressor	21173.89546	92.46660392	14.77685096	0.31196619	-5.150680659	-944.3400748	-2835.00651	0.143582833	0.049931891	0.319238164	0.796967581	0.298385348	0.56497137	0.151120133	NO	NO	1
2461	K03716	splB	spore photoproduct lyase [EC:4.1.99.14]	28055.63449	97.1674161	19.77303732	-0.457539582	-6.319169967	-1231.500692	-3708.609386	0.064401807	0.038802955	0.188244778	0.698980314	0.202741483	0.446024633	0.071465025	NO	NO	1
2588	K03886	MQCRA, qcrA, bfcA, petC	menaquinol-cytochrome c reductase iron-sulfur subunit [EC:1.10.2.-]	31960.21716	114.7351203	24.63629079	-0.415794022	-8.328231754	-1344.565394	-4223.366784	0.058452019	0.030817979	0.145858854	0.749315989	0.140262106	0.450218645	0.065096331	NO	NO	1
2634	K04015	nrfD	protein NrfD	-219.1932018	0.011192017	-0.264066465	0.072959727	0.078772252	35.54429533	27.52706006	0.158425332	0.978179905	0.127664012	0.002050711	0.162259331	0.085268739	0.189332466	NO	NO	1
2671	K04054	yscK, sctK	type III secretion protein K	296.4424315	1.564313018	0.206726157	-0.017715769	-0.054468868	-18.69764308	-39.84285976	0.163280444	0.032679445	0.345484457	0.347128617	0.446485891	0.449118801	0.170001907	NO	NO	1
2800	K04769	spoVT	AbrB family transcriptional regulator, stage V sporulation protein T	22317.28054	98.21104479	15.01589867	0.396434986	-5.283008968	-954.6974027	-2987.090258	0.140891246	0.047469651	0.331507741	0.754828371	0.306500088	0.577333887	0.148460662	NO	NO	1
2834	K05020	opuD, betL	glycine betaine transporter	20201.32058	106.5122211	13.84611874	0.087957058	-5.143766688	-801.5852764	-2697.462054	0.198189577	0.045069542	0.395514118	0.947960292	0.34643241	0.658968379	0.208053052	NO	NO	1
2946	K05599	antA	anthranilate 1,2-dioxygenase (deaminating, decarboxylating) large subunit [EC:1.14.12.1]	-730.1239492	-2.2552581	-0.843387578	0.103252284	0.240627172	32.0809694	99.45387519	0.085904133	0.075198684	0.073935258	0.023793924	0.110686792	0.488594391	0.087295331	NO	NO	1
2992	K05796	hydN	electron transport protein HydN	293.4489861	1.731122346	0.172849014	-0.000681475	-0.059311705	-13.37422782	-39.08026068	0.202995521	0.032448486	0.466216034	0.972574685	0.452480675	0.617743509	0.213988621	NO	NO	1
3065	K05922	hydB	quinone-reactive Ni/Fe-hydrogenase large subunit [EC:1.12.5.1]	-17.94816617	-0.132906494	-0.056236275	0.018092493	0.013469599	-2.443189979	2.292984022	0.734054671	0.40747138	0.350689152	0.012021021	0.491509108	0.712869527	0.751241645	NO	NO	1
3066	K05927	hydA	quinone-reactive Ni/Fe-hydrogenase small subunit [EC:1.12.5.1]	-17.94816617	-0.132906494	-0.056236275	0.018092493	0.013469599	-2.443189979	2.292984022	0.734054671	0.40747138	0.350689152	0.012021021	0.491509108	0.712869527	0.751241645	NO	NO	1
3106	K06012	gpr	spore protease [EC:3.4.24.78]	22072.25564	97.73764393	14.69162643	0.419292864	-5.187735458	-955.9943177	-2952.826797	0.144696736	0.048328481	0.341446179	0.741552256	0.31476839	0.577151169	0.152542144	NO	NO	1
3110	K06019	ppaX	pyrophosphatase PpaX [EC:3.6.1.1]	29710.94396	110.3582173	19.41487539	0.045162385	-5.780828469	-1607.702139	-3929.613111	0.064872316	0.030928148	0.217984119	0.971087293	0.262409344	0.355963805	0.071858365	NO	NO	1
3124	K06047	TTL	tubulin---tyrosine ligase [EC:6.3.2.25]	-708.9579314	-2.079809633	-0.791333613	0.093104131	0.215264782	43.61839725	96.51610509	0.065847116	0.066481218	0.062087889	0.022092543	0.107239319	0.302142728	0.067109226	NO	NO	1
3134	K06079	cutF, nlpE	copper homeostasis protein (lipoprotein)	4528.213105	11.76213648	5.523742406	-0.341335349	-1.618036561	-374.0478757	-591.8660701	0.05904533	0.084395013	0.042052473	0.10866843	0.062109977	0.170047027	0.067862713	NO	NO	1
3230	K06283	spoIIID	putative DeoR family transcriptional regulator, stage III sporulation protein D	22400.33656	98.28626771	15.07167387	0.352649334	-5.328278143	-995.3356387	-2998.39755	0.130307786	0.042980265	0.316634204	0.774420394	0.289739324	0.550234383	0.137531402	NO	NO	1
3253	K06306	yaaH	spore germination protein	21235.58026	105.9318666	15.06463636	0.31117895	-4.615756842	-1070.615088	-2865.941375	0.187368106	0.048985462	0.367677921	0.821538404	0.403097812	0.566593872	0.193004378	NO	NO	1
3263	K06317	bofA	inhibitor of the pro-sigma K processing machinery	21307.8863	96.18077524	14.20872793	0.311308537	-5.00997413	-843.815993	-2854.274505	0.146296337	0.046203282	0.342817513	0.800261387	0.316756879	0.610954512	0.153755622	NO	NO	1
3274	K06329	cotF	spore coat protein F	869.4367137	7.278720663	0.604835889	0.016868114	-0.238406719	-53.82794204	-116.8318814	0.179129282	0.006753173	0.366325758	0.760527928	0.291726086	0.475983623	0.186233918	NO	NO	1
3284	K06341	cotW	spore coat protein W	427.0239075	3.227997815	0.163747032	0.00373728	-0.076044332	-36.03405026	-57.39953407	0.333129185	0.040280712	0.722787986	0.924535257	0.622176907	0.503807029	0.341558917	NO	NO	1
3296	K06360	rapB	response regulator aspartate phosphatase B [EC:3.1.-.-]	1176.00352	6.729158271	0.713051703	-0.038005543	-0.342763549	-107.7323601	-156.5657612	0.1466595	0.020604201	0.385066379	0.581121461	0.227019377	0.265647702	0.156184132	NO	NO	1
3297	K06361	rapC	response regulator aspartate phosphatase C [EC:3.1.-.-]	3616.814669	37.56396415	2.350416648	-0.066139815	-1.07941818	-257.5673239	-485.3223353	0.191213056	0.003111005	0.410621209	0.780876601	0.269765253	0.430535364	0.199070364	NO	NO	1
3300	K06368	rapJ	response regulator aspartate phosphatase J [EC:3.1.-.-]	785.2037313	4.511959163	0.4123037	-0.03309143	-0.214463771	-77.95543272	-103.2369625	0.236654753	0.046856191	0.547280574	0.573471722	0.358773855	0.336368406	0.253578144	NO	NO	1
3311	K06379	spoIIAB	stage II sporulation protein AB (anti-sigma F factor) [EC:2.7.11.1]	24829.95955	101.9644133	17.95432085	0.098143663	-6.118132108	-1252.548582	-3308.00546	0.097073917	0.036080183	0.23576064	0.935099697	0.225548209	0.449987744	0.104341905	NO	NO	1
3314	K06382	spoIIE	stage II sporulation protein E [EC:3.1.3.16]	22014.37039	97.95239205	14.62255079	0.407451858	-5.132613309	-944.4335003	-2947.998066	0.140004296	0.045433244	0.33591885	0.744326799	0.31188205	0.575247813	0.147387032	NO	NO	1
3324	K06392	spoIIIAC	stage III sporulation protein AC	22262.52931	98.27254219	15.00260685	0.417300618	-5.293723689	-972.8465716	-2981.831956	0.139571531	0.04639301	0.328997926	0.740880452	0.302758663	0.56788971	0.146875976	NO	NO	1
3326	K06394	spoIIIAE	stage III sporulation protein AE	22372.63556	98.73233419	15.02992056	0.395692451	-5.289355295	-955.260417	-2997.671494	0.140729844	0.04697357	0.331960547	0.755729327	0.306832573	0.577841373	0.147948942	NO	NO	1
3328	K06396	spoIIIAG	stage III sporulation protein AG	22303.3972	98.48747211	15.02884759	0.406125913	-5.310120267	-976.7272164	-2986.85027	0.137713315	0.045479122	0.326454108	0.746519379	0.299665244	0.564871546	0.145012604	NO	NO	1
3329	K06397	spoIIIAH	stage III sporulation protein AH	22503.9374	98.79489833	15.22539327	0.410705488	-5.352879567	-977.8262306	-3015.622397	0.136954504	0.045974968	0.323630936	0.745382471	0.299020748	0.566896369	0.144026954	NO	NO	1
3330	K06398	spoIVA	stage IV sporulation protein A	22268.25623	98.85917031	14.81046838	0.412958607	-5.244862716	-973.949711	-2978.921091	0.143876846	0.047555895	0.340672431	0.746802371	0.312743676	0.572598692	0.15171211	NO	NO	1
3331	K06399	spoIVB	stage IV sporulation protein B [EC:3.4.21.116]	22352.1329	99.02403577	14.9427323	0.410988291	-5.272979176	-962.2696393	-2990.990102	0.14504032	0.048418223	0.340007782	0.749726321	0.313624586	0.579768923	0.152815752	NO	NO	1
3334	K06402	spoIVFB	stage IV sporulation protein FB [EC:3.4.24.-]	30600.0361	126.5333072	20.12392068	-0.433954067	-7.032661985	-1195.122178	-4098.156381	0.074933128	0.02534433	0.235436922	0.74909927	0.215290602	0.516381017	0.079875104	NO	NO	1
3338	K06406	spoVAD	stage V sporulation protein AD	24915.15972	111.1439575	17.32027977	0.362677392	-6.024329124	-1125.801043	-3325.505549	0.145313921	0.047502963	0.323278635	0.800384318	0.303308042	0.562082383	0.153941697	NO	NO	1
3341	K06409	spoVB	stage V sporulation protein B	30024.18482	125.5814249	19.93404878	0.678148926	-7.006470481	-1134.668154	-4008.839633	0.12628822	0.047971199	0.316608596	0.678370158	0.292203092	0.604829511	0.134152942	NO	NO	1
3343	K06411	spoVFB	dipicolinate synthase subunit B	20600.88382	94.45311358	14.24260257	0.245845372	-4.992807498	-838.0877916	-2760.85403	0.157050133	0.04873718	0.341243825	0.841240971	0.317724978	0.612894387	0.164633388	NO	NO	1
3348	K06416	spoVS	stage V sporulation protein S	30386.56277	120.2500623	17.08111701	0.463147081	-5.481970836	-316.2971144	-4072.384631	0.073951205	0.029084322	0.299234886	0.730066107	0.314149571	0.859114952	0.078696327	NO	NO	1
3367	K06438	yqfD	similar to stage IV sporulation protein	22214.69866	98.27811091	14.90913018	0.418294397	-5.258026763	-957.9692414	-2975.854659	0.143554785	0.047929579	0.336268402	0.742845901	0.310175158	0.577451756	0.150925729	NO	NO	1
3391	K06607	iolS	myo-inositol catabolism protein IolS [EC:1.1.1.-]	196.0005866	1.121526378	0.11884195	-0.006334257	-0.057127258	-17.95539335	-26.09429354	0.1466595	0.020604201	0.385066379	0.581121461	0.227019377	0.265647702	0.156184132	NO	NO	1
3414	K06870	K06870	uncharacterized protein	2192.171483	9.456764875	0.630337848	-0.019323542	-0.312096999	56.07837088	-291.4580678	0.046591704	0.011962416	0.520372209	0.815288632	0.350308708	0.615104028	0.051217976	NO	NO	1
3609	K07086	K07086	uncharacterized protein	14701.43783	46.98819073	9.880029116	-0.631350063	-2.580659026	-1043.826208	-1932.734221	0.061644224	0.047908388	0.200480164	0.323429549	0.298788772	0.232741228	0.069576019	NO	NO	1
3619	K07097	K07097	uncharacterized protein	216.0503423	0.852813108	0.259422274	0.058419582	-0.062034628	1.606379014	-31.49374336	0.2025052	0.106424183	0.168504853	0.00838754	0.299047115	0.934168104	0.179575306	NO	NO	1
3626	K07105	K07105	uncharacterized protein	18610.27034	87.14494427	11.83271032	0.322030017	-4.350720367	-1147.044218	-2493.769651	0.143660551	0.039981326	0.360138672	0.76289901	0.315692304	0.433712942	0.150933948	NO	NO	1
3655	K07138	K07138	uncharacterized protein	-2853.659177	-4.270394495	-4.712026598	1.188723964	1.904252351	46.64080582	431.2461114	0.490353214	0.720763174	0.312513973	0.021641279	0.230176551	0.926595865	0.449274095	NO	NO	1
3733	K07248	aldA	lactaldehyde dehydrogenase / glycolaldehyde dehydrogenase [EC:1.2.1.22 1.2.1.21]	14602.08453	44.91223207	13.95606092	-0.89203377	-4.443808898	-1017.693857	-1928.915628	0.054554844	0.047583858	0.080799779	0.165695907	0.090605884	0.223960329	0.060931295	NO	NO	1
3797	K07329	flaF-A, flaF	archaeal flagellar protein FlaF	2192.171483	9.456764875	0.630337848	-0.019323542	-0.312096999	56.07837088	-291.4580678	0.046591704	0.011962416	0.520372209	0.815288632	0.350308708	0.615104028	0.051217976	NO	NO	1
3898	K07502	yprB	uncharacterized protein	48175.97082	164.7580279	27.99039847	-0.363008786	-9.165400364	-1413.001637	-6410.132172	0.072436787	0.046107469	0.28195324	0.86291793	0.288086146	0.618547922	0.078675784	NO	NO	1
3902	K07506	K07506	AraC family transcriptional regulator	50441.05293	-4.179745093	97.08761846	-2.065471115	-30.13891351	-8660.554363	-6236.850402	0.185467222	0.967210575	0.042796047	0.533894465	0.052984507	0.089870208	0.224741091	NO	NO	1
3929	K07565	NIP7	60S ribosome subunit biogenesis protein NIP7	2192.171483	9.456764875	0.630337848	-0.019323542	-0.312096999	56.07837088	-291.4580678	0.046591704	0.011962416	0.520372209	0.815288632	0.350308708	0.615104028	0.051217976	NO	NO	1
3996	K07680	comP	two-component system, NarL family, sensor histidine kinase ComP [EC:2.7.13.3]	2991.376535	14.86535677	2.188415303	-0.017288678	-0.755348774	-168.0385839	-401.6417767	0.107387891	0.021286947	0.247121135	0.908914244	0.231571392	0.420739334	0.11296219	NO	NO	1
3998	K07682	devS	two-component system, NarL family, sensor histidine kinase DevS [EC:2.7.13.3]	92.84320382	3.043393197	0.05848259	-0.011892709	-0.02909164	-13.19088934	-11.43393434	0.531885136	0.000676852	0.715098099	0.402890817	0.587930756	0.481754532	0.572706309	NO	NO	1
4008	K07692	degU	two-component system, NarL family, response regulator DegU	20425.38301	91.26790039	15.41178254	-0.065154747	-5.368206273	-844.6258143	-2732.100089	0.14553226	0.047354008	0.288130617	0.955696367	0.268015847	0.59489391	0.153451867	NO	NO	1
4015	K07699	spo0A	two-component system, response regulator, stage 0 sporulation protein A	23223.30776	100.9512297	15.07960923	0.480221536	-5.346137682	-1065.87449	-3103.86257	0.123011619	0.040923365	0.321463102	0.700687128	0.293285309	0.528085614	0.130454624	NO	NO	1
4044	K07731	K07731	putative transcriptional regulator	2192.171483	9.456764875	0.630337848	-0.019323542	-0.312096999	56.07837088	-291.4580678	0.046591704	0.011962416	0.520372209	0.815288632	0.350308708	0.615104028	0.051217976	NO	NO	1
4071	K07777	degS	two-component system, NarL family, sensor histidine kinase DegS [EC:2.7.13.3]	41325.3462	155.333203	20.0516144	0.630465098	-5.867125182	-533.8668813	-5550.7685	0.048579531	0.021165999	0.301946224	0.691537574	0.357346016	0.80013914	0.051701852	NO	NO	1
4108	K07991	flaK-A, flaK	archaeal preflagellin peptidase FlaK [EC:3.4.23.52]	4384.342965	18.91352975	1.260675696	-0.038647083	-0.624193998	112.1567418	-582.9161355	0.046591704	0.011962416	0.520372209	0.815288632	0.350308708	0.615104028	0.051217976	NO	NO	1
4129	K08152	lmrP	MFS transporter, DHA1 family, multidrug resistance protein B	1709.797024	14.37579737	1.258760015	0.030382509	-0.39514977	-175.614865	-225.0357375	0.353562499	0.033009269	0.52215203	0.854546251	0.544358287	0.441063218	0.371271454	NO	NO	1
4149	K08178	JEN	MFS transporter, SHS family, lactate transporter	6410.607333	-12.14698133	19.68168245	-0.261250824	-6.570428163	-1500.870575	-772.0640491	0.402361366	0.581594036	0.050250571	0.708411246	0.049480821	0.148770037	0.457991023	NO	NO	1
4151	K08194	dgoT	MFS transporter, ACS family, D-galactonate transporter	17065.36894	48.39765227	18.02701502	-0.159254144	-6.710804756	-1291.68471	-2286.244606	0.057588182	0.06431587	0.063934506	0.81734789	0.045090309	0.198894029	0.061613898	NO	NO	1
4184	K08299	caiD	crotonobetainyl-CoA hydratase [EC:4.2.1.149]	23758.23905	8.229032896	35.74900493	-1.517418303	-10.10675627	-3494.605176	-2982.00609	0.108182514	0.827286685	0.043471721	0.242259158	0.070955864	0.070737085	0.133575706	NO	NO	1
4278	K08715	IRPC	inward rectifier potassium channel	14921.79038	25.14362656	18.05075123	-1.194307076	-4.958712386	-1416.205038	-1929.55987	0.049802697	0.200607029	0.036000747	0.080204333	0.065284659	0.109233859	0.05946304	NO	NO	1
4313	K08967	mtnD, mtnZ, ADI1	1,2-dihydroxy-3-keto-5-methylthiopentene dioxygenase [EC:1.13.11.53 1.13.11.54]	45239.38022	139.4064674	31.31377618	-0.93751949	-10.61388967	-2385.385274	-5955.486874	0.047317881	0.040839833	0.158806116	0.589521722	0.15205327	0.321895984	0.053610338	NO	NO	1
4333	K08989	K08989	putative membrane protein	76776.34076	231.1604742	60.35903464	-2.795220052	-19.54864084	-6151.453623	-9951.949561	0.047105258	0.043820558	0.118490914	0.357325808	0.125888759	0.15535459	0.055960511	NO	NO	1
4383	K09133	K09133	uncharacterized protein	-601.2708845	0.246668281	-0.614513908	0.003762355	0.358182377	59.60731435	91.3213601	0.08413139	0.776376361	0.100725175	0.891858621	0.016815607	0.1501178	0.062837323	NO	NO	1
4397	K09149	K09149	uncharacterized protein	2192.171483	9.456764875	0.630337848	-0.019323542	-0.312096999	56.07837088	-291.4580678	0.046591704	0.011962416	0.520372209	0.815288632	0.350308708	0.615104028	0.051217976	NO	NO	1
4415	K09190	K09190	uncharacterized protein	20287.17541	81.83194393	15.18905234	-0.185452012	-5.328734653	-1217.404657	-2716.454759	0.078504882	0.02930979	0.191537279	0.838801654	0.171760002	0.33991373	0.083654943	NO	NO	1
4416	K09251	patA	putrescine aminotransferase [EC:2.6.1.82]	13487.72437	38.41551662	14.88425667	-0.096670507	-5.411891341	-1329.70557	-1770.151908	0.059655065	0.065734269	0.058134605	0.860664751	0.043892366	0.11505361	0.067733681	NO	NO	1
4428	K09469	aepZ	2-aminoethylphosphonate-pyruvate transaminase	-242.8670748	-0.671054292	-0.220019334	0.026131682	0.060026015	5.738986076	33.22982214	0.052204287	0.06317545	0.089854437	0.033855844	0.145315784	0.653342129	0.052447693	NO	NO	1
4453	K09680	coaW	type II pantothenate kinase [EC:2.7.1.33]	5167.290114	17.58185956	5.163335769	-0.115584457	-1.586335101	-413.341409	-671.9143095	0.071427062	0.046132065	0.091657227	0.610958332	0.111928748	0.205779605	0.08268891	NO	NO	1
4496	K09741	pcc1	KEOPS complex subunit Pcc1	2192.171483	9.456764875	0.630337848	-0.019323542	-0.312096999	56.07837088	-291.4580678	0.046591704	0.011962416	0.520372209	0.815288632	0.350308708	0.615104028	0.051217976	NO	NO	1
4518	K09775	K09775	uncharacterized protein	32100.97531	136.1436848	21.69669126	0.08387624	-7.675387139	-2099.018804	-4259.857677	0.126428258	0.04598001	0.309062127	0.961402306	0.282016831	0.383751575	0.136204429	NO	NO	1
4520	K09777	K09777	uncharacterized protein	22044.29724	101.7428663	13.56964044	0.508125178	-4.587556886	-739.8791956	-2932.245754	0.158017465	0.048165173	0.393468521	0.701313045	0.385772816	0.675897864	0.168229423	NO	NO	1
4522	K09779	K09779	uncharacterized protein	27379.99897	107.3256433	16.24167442	0.3015984	-5.695656236	-1224.49112	-3645.971778	0.058893102	0.022817648	0.243685138	0.78692601	0.221905567	0.425036272	0.064117967	NO	NO	1
4602	K09900	K09900	uncharacterized protein	-88.14578568	-0.43800758	-0.077747358	0.014812556	0.035621309	5.155409729	11.99081572	0.207299822	0.058328716	0.295729704	0.049109216	0.168319754	0.529851423	0.210111155	NO	NO	1
4777	K10220	ligJ	4-oxalmesaconate hydratase [EC:4.2.1.83]	19074.82603	32.5854127	23.4082182	-0.955162922	-7.404509161	-1456.054302	-2512.104817	0.065564456	0.230783408	0.046208843	0.266499337	0.053833976	0.212391722	0.073489029	NO	NO	1
4882	K10780	fabL	enoyl-[acyl-carrier protein] reductase III [EC:1.3.1.104]	16416.32345	75.43526864	10.76883917	0.19994874	-3.836080742	-617.6168448	-2206.985235	0.139153608	0.040598119	0.340209898	0.82906937	0.309734304	0.620887008	0.145242755	NO	NO	1
4899	K10819	E2.7.13.3	histidine kinase [EC:2.7.13.3]	16063.29964	58.29338883	11.78303278	-0.229097224	-4.310313611	-989.6332628	-2144.441855	0.088256658	0.047924935	0.215710176	0.761727087	0.179452263	0.34719992	0.094575277	NO	NO	1
4979	K11077	attC	mannopine transport system substrate-binding protein	-1916.590239	-16.54937863	4.17284422	0.213560974	-1.359938478	-145.7606874	261.7471767	0.398011095	0.042276202	0.125432918	0.323956384	0.131174366	0.599868298	0.399481389	NO	NO	1
5015	K11184	chr, crh	catabolite repression HPr-like protein	31599.0158	140.616487	22.10344467	0.318083406	-8.534984846	-1570.707407	-4241.911669	0.148594261	0.049410927	0.324975959	0.862325028	0.260515986	0.529157203	0.155396065	NO	NO	1
5073	K11442	K11442	putative uridylyltransferase [EC:2.7.7.-]	387.0857294	2.063249139	0.27420426	-0.009935639	-0.133360869	-39.21015815	-50.76752791	0.115590951	0.018352561	0.272939914	0.626099974	0.131276112	0.185456706	0.128363269	NO	NO	1
5125	K11623	ydfH	two-component system, NarL family, sensor histidine kinase YdfH [EC:2.7.13.3]	945.6416572	7.23298555	0.656234443	-0.03027826	-0.260377512	-62.07841928	-126.9094415	0.100139618	0.003371389	0.257555741	0.523691818	0.187586331	0.340461449	0.10559425	NO	NO	1
5126	K11624	ydfI	two-component system, NarL family, response regulator YdfI	1766.872422	11.98208088	1.144699716	-0.058286545	-0.480118631	-133.7906264	-235.3105756	0.112870278	0.006861628	0.307008971	0.530706038	0.210536856	0.299017712	0.120964935	NO	NO	1
5127	K11625	ydfJ	membrane protein YdfJ	797.7971574	6.78676684	0.501931046	-0.023488019	-0.210391466	-57.15279541	-106.4596627	0.100948094	0.002143052	0.300478751	0.557533482	0.20496436	0.303767308	0.107963674	NO	NO	1
5135	K11635	yxdL	putative ABC transport system ATP-binding protein	5631.691263	32.1226685	2.371638531	-0.048916111	-0.256090295	8.939980643	-732.6547897	0.188260339	0.031831646	0.58319779	0.893703839	0.856371562	0.985379159	0.207832913	NO	NO	1
5173	K11737	cycA	D-serine/D-alanine/glycine transporter	22358.6383	86.59121379	17.40348751	0.131785688	-5.515546503	-1140.485606	-3017.738773	0.054015733	0.021500153	0.134554024	0.881371501	0.14954497	0.355052212	0.056567294	NO	NO	1
5204	K11815	ebrB	multidrug resistance protein EbrB	2127.644597	13.58093509	1.61604422	-0.103983913	-0.454081479	-166.5711627	-283.9916216	0.091084368	0.006230573	0.20679389	0.327635908	0.27466667	0.249524266	0.097579544	NO	NO	1
5248	K11934	ompX	outer membrane protein X	-771.2859192	-2.112286893	-0.336656502	0.087176271	0.067171651	13.62375566	106.7452686	0.083786663	0.101350241	0.429355037	0.048996281	0.627703582	0.773993361	0.081538855	NO	NO	1
5304	K12137	hyfB	hydrogenase-4 component B [EC:1.-.-.-]	-2195.775025	-8.143602779	-2.403469756	0.335368929	0.661847527	-47.41877284	319.068457	0.142383661	0.079868274	0.142237665	0.03695617	0.208641721	0.776753195	0.124357412	NO	NO	1
5329	K12212	icmJ, dotN	intracellular multiplication protein IcmJ	-687.0478211	-2.128874456	-0.881004758	0.115791558	0.253833445	67.71013575	93.17160402	0.209344788	0.189897772	0.152208731	0.049479924	0.203050119	0.309476767	0.213375985	NO	NO	1
5332	K12215	icmM, dotJ	intracellular multiplication protein IcmM	-708.9579314	-2.079809633	-0.791333613	0.093104131	0.215264782	43.61839725	96.51610509	0.065847116	0.066481218	0.062087889	0.022092543	0.107239319	0.302142728	0.067109226	NO	NO	1
5337	K12221	icmS	intracellular multiplication protein IcmS	-687.0478211	-2.128874456	-0.881004758	0.115791558	0.253833445	67.71013575	93.17160402	0.209344788	0.189897772	0.152208731	0.049479924	0.203050119	0.309476767	0.213375985	NO	NO	1
5339	K12223	icmV	intracellular multiplication protein IcmV	-687.0478211	-2.128874456	-0.881004758	0.115791558	0.253833445	67.71013575	93.17160402	0.209344788	0.189897772	0.152208731	0.049479924	0.203050119	0.309476767	0.213375985	NO	NO	1
5340	K12224	icmW	intracellular multiplication protein IcmW	-687.0478211	-2.128874456	-0.881004758	0.115791558	0.253833445	67.71013575	93.17160402	0.209344788	0.189897772	0.152208731	0.049479924	0.203050119	0.309476767	0.213375985	NO	NO	1
5366	K12267	msrAB	peptide methionine sulfoxide reductase msrA/msrB [EC:1.8.4.11 1.8.4.12]	43913.10919	153.8741054	35.31084077	-0.200047373	-10.96912478	-2243.98115	-5808.172287	0.051336982	0.028932418	0.119903488	0.906613155	0.140193845	0.347018303	0.057211496	NO	NO	1
5404	K12422	fadD10	long chain fatty acid CoA ligase FadD10 [EC:6.2.1.-]	10.18285714	0.426771324	-0.000427197	-0.001177071	-0.002299309	1.801846834	-1.176254158	0.837277218	0.027455067	0.993702223	0.80106861	0.898325091	0.772695155	0.862459879	NO	NO	1
5411	K12430	pks1_15	4-hydroxyphenylalkanoate synthase [EC:2.3.1.261]	48.24454989	1.741642907	-0.056786026	0.003030846	0.077427425	9.12075279	-7.317147136	0.738581113	0.007513933	0.719819566	0.823129021	0.179931135	0.617884036	0.712211118	NO	NO	1
5441	K12516	bigA	putative surface-exposed virulence protein	145.5401798	-0.112984351	0.286758779	-0.013410971	-0.061670635	-11.11231509	-19.11378589	0.186413944	0.703106004	0.040000335	0.194231837	0.134399609	0.394590978	0.202295054	NO	NO	1
5464	K12540	prsE	membrane fusion protein	-2576.838569	-18.66860153	3.707516175	0.273079368	-1.230921277	-123.802116	352.5902104	0.333535521	0.046324914	0.218416971	0.282169878	0.218630762	0.699117857	0.334171156	NO	NO	1
5527	K12943	ygeR	lipoprotein YgeR	-8.336714772	-0.052014385	-0.00599318	0.003959038	0.001920059	0.595397817	1.021665433	0.427325832	0.126688673	0.594976892	0.007308597	0.60776275	0.644032095	0.474854994	NO	NO	1
5553	K12983	waaV	UDP-glucose:(glucosyl)LPS beta-1,3-glucosyltransferase [EC:2.4.1.-]	196.0005866	1.121526378	0.11884195	-0.006334257	-0.057127258	-17.95539335	-26.09429354	0.1466595	0.020604201	0.385066379	0.581121461	0.227019377	0.265647702	0.156184132	NO	NO	1
5574	K13007	wbpL	Fuc2NAc and GlcNAc transferase [EC:2.4.1.-]	1350.884742	5.807314687	0.572571469	0.083799769	-0.273040497	-54.6010137	-178.8137897	0.132540597	0.046966152	0.517713262	0.289834734	0.363891562	0.588266304	0.143390528	NO	NO	1
5578	K13012	wbqP	O-antigen biosynthesis protein WbqP	3788.840528	-8.815788173	10.31384813	0.063942774	-3.229147938	-848.7969928	-469.1085179	0.345407734	0.447833664	0.048775156	0.859199847	0.058504319	0.12220987	0.389933028	NO	NO	1
5594	K13040	ttrS	two-component system, LuxR family, sensor histidine kinase TtrS [EC:2.7.13.3]	-1180.021631	-3.900338985	-1.23673456	0.198534368	0.360705423	112.4567105	160.654279	0.097018281	0.070687917	0.108250746	0.014828694	0.147054991	0.182347517	0.098658851	NO	NO	1
5659	K13370	HSD17B8	17beta-estradiol 17-dehydrogenase / 3alpha(17beta)-hydroxysteroid dehydrogenase (NAD+) [EC:1.1.1.62 1.1.1.239]	2.00E-14	0.405405405	1.58E-17	-1.03E-18	-3.80E-18	-3.03E-16	-2.82E-15	0.235418504	2.75E-79	0.375641517	0.493461782	0.511979247	0.877126059	0.223475521	NO	NO	1
5684	K13501	TRP1	anthranilate synthase / indole-3-glycerol phosphate synthase / phosphoribosylanthranilate isomerase [EC:4.1.3.27 4.1.1.48 5.3.1.24]	2024.115881	11.43667176	2.103047215	-0.166336799	-0.457169966	-212.7868074	-265.8175737	0.171210293	0.027933666	0.189873694	0.222022969	0.366612794	0.238765831	0.186502487	NO	NO	1
5789	K13714	atl	bifunctional autolysin [EC:3.5.1.28 3.2.1.96]	1542.240233	12.511882	1.716773192	-0.026303562	-0.656612041	-58.06174114	-208.0423051	0.130353107	0.004159892	0.125169812	0.756404957	0.087688837	0.61088042	0.135164681	NO	NO	1
5794	K13735	yeeJ	adhesin/invasin	15106.32079	41.50229614	17.78518604	-1.037733461	-5.287478802	-1101.139215	-1992.753956	0.060083529	0.073413787	0.047980503	0.137518291	0.067123512	0.218863592	0.067201103	NO	NO	1
5856	K13921	pduQ	1-propanol dehydrogenase	91.68480172	0.702787358	0.056498917	-0.002459005	-0.023975486	-2.303948507	-12.2274589	0.157313399	0.007502783	0.392080993	0.655632176	0.28526815	0.752794342	0.166593316	NO	NO	1
5861	K13928	mdcR	LysR family transcriptional regulator, malonate utilization transcriptional regulator	1365.61046	-5.031729913	5.043979063	-0.176652578	-1.462966541	-362.2764452	-164.9746965	0.478505224	0.381892933	0.049166786	0.340854386	0.073669915	0.166623403	0.529673543	NO	NO	1
5903	K14063	feaR	AraC family transcriptional regulator, positive regulator of tynA and feaB	-6.701270924	-0.007542918	-0.003814224	0.004165167	0.001026023	0.57532561	0.783385256	0.560277671	0.820993932	0.758783272	0.009191949	0.803281207	0.687524201	0.61754865	NO	NO	1
5921	K14152	HIS4	phosphoribosyl-ATP pyrophosphohydrolase / phosphoribosyl-AMP cyclohydrolase / histidinol dehydrogenase [EC:3.6.1.31 3.5.4.19 1.1.1.23]	18766.27499	55.69822477	10.47833161	-0.396796848	-3.443059774	-362.363934	-2529.687333	0.050884658	0.049575981	0.248875564	0.590640996	0.253368849	0.710386955	0.053529815	NO	NO	1
5974	K14370	eryK, CYP113A	erythromycin 12 hydroxylase [EC:1.14.13.154]	175.1047973	0.839921032	0.058437563	0.005419161	-0.028179418	-11.75370781	-23.96212502	0.15663439	0.042037531	0.632988664	0.607395204	0.493897684	0.413877719	0.157088979	NO	NO	1
6065	K14699	irtB	ATP-binding cassette, subfamily B, bacterial IrtB [EC:3.6.3.-]	4222.046025	13.66192615	2.762419713	-0.303371892	-0.67557544	-285.4671376	-555.4477978	0.046162722	0.033840884	0.175676179	0.100252868	0.298119331	0.214804035	0.052441866	NO	NO	1
6086	K14940	cofF	gamma-F420-2:alpha-L-glutamate ligase [EC:6.3.2.32]	3106.916764	20.1581247	2.676889671	-0.188992686	-0.613924183	-208.1609638	-417.0493135	0.193930491	0.021325953	0.290655968	0.376839471	0.451883278	0.459734644	0.20170177	NO	NO	1
6119	K15057	nbzA	nitrobenzene nitroreductase [EC:1.7.1.16]	286.7962333	1.504782198	0.221561001	-0.025122673	-0.043399539	-20.19192849	-38.29827872	0.05136097	0.006151395	0.131844533	0.06378787	0.337185985	0.212292995	0.055598542	NO	NO	1
6190	K15492	K15492, lepB	effector protein B	-708.9579314	-2.079809633	-0.791333613	0.093104131	0.215264782	43.61839725	96.51610509	0.065847116	0.066481218	0.062087889	0.022092543	0.107239319	0.302142728	0.067109226	NO	NO	1
6226	K15553	ssuA	sulfonate transport system substrate-binding protein	162534.7729	250.3289185	179.1309368	-7.830051358	-53.41253203	-16046.81656	-20711.06965	0.050325347	0.237210339	0.04919042	0.246176062	0.06809848	0.099685449	0.062740083	NO	NO	1
6270	K15662	ituB, mycB, bmyB	iturin family lipopeptide synthetase B	78.95398058	0.513167875	0.083437165	-0.008731815	-0.021255928	-2.964665999	-10.44019026	0.145038102	0.012496401	0.156466405	0.098406832	0.257321701	0.627773975	0.156786065	NO	NO	1
6365	K15922	yihQ	sulfoquinovosidase [EC:3.2.1.199]	35375.65654	115.0071387	22.25399774	-1.683116648	-7.963723776	-2046.986966	-4706.060166	0.048610052	0.035197804	0.196055697	0.24673527	0.169041824	0.28544286	0.053294234	NO	NO	1
6404	K15973	mhqR	MarR family transcriptional regulator, 2-MHQ and catechol-resistance regulon repressor	28507.09541	116.3016328	29.38661489	-0.257901506	-9.878050152	-1571.382792	-3807.342711	0.063512621	0.021645997	0.075378257	0.82841009	0.072902251	0.344669048	0.068446207	NO	NO	1
6407	K15976	K15976	putative NAD(P)H nitroreductase [EC:1.-.-.-]	3485.680033	18.79914593	2.641252041	3.63E-05	-1.016985508	-77.3375523	-466.0991743	0.148474113	0.026003402	0.290192548	0.99985655	0.228837561	0.774984613	0.156584358	NO	NO	1
6448	K16023	rif20	acetyltransferase	715.888609	4.281613174	0.354269324	-0.000728429	-0.154519603	60.36043549	-97.41084449	0.128934706	0.014118556	0.448605971	0.985087818	0.329871606	0.276759003	0.131063393	NO	NO	1
6457	K16043	iolX	scyllo-inositol 2-dehydrogenase (NAD+) [EC:1.1.1.370]	-304.9623089	-0.512605925	-0.410828978	0.06674853	0.239050872	-4.019342841	40.6625346	0.295772337	0.534572334	0.210183969	0.04205132	0.053347597	0.907241957	0.307566078	NO	NO	1
6458	K16044	iolW	scyllo-inositol 2-dehydrogenase (NADP+) [EC:1.1.1.371]	16301.1766	57.05605689	11.53776874	-0.19498084	-4.390997808	-760.7116893	-2174.175711	0.068411715	0.040123588	0.194369814	0.780336764	0.14674974	0.428641191	0.073902025	NO	NO	1
6527	K16192	K16192, arfB	uncharacterized membrane protein ArfB	46.20567802	2.932731027	0.014435037	-0.006048527	-0.010497489	-5.202840665	-5.572569552	0.675363799	0.000209689	0.903979814	0.563595365	0.792311877	0.70665425	0.711844718	NO	NO	1
6528	K16193	arfC	uncharacterized membrane protein ArfC	10.18285714	2.832176729	-0.000427197	-0.001177071	-0.002299309	1.801846834	-1.176254158	0.837277218	5.18E-06	0.993702223	0.80106861	0.898325091	0.772695155	0.862459879	NO	NO	1
6565	K16257	mxaC	mxaC protein	6935.355255	4.598899877	11.8009968	-0.387923168	-3.225621722	-635.4675703	-905.4679192	0.147492572	0.715510213	0.044708786	0.355480766	0.079954232	0.266638663	0.163698644	NO	NO	1
6646	K16517	galP	porin-like protein GalP	3.270887695	0.088942934	0.004357911	0.000412258	-0.001788071	-0.040144415	-0.476560353	0.638814522	0.005776495	0.569791593	0.533391492	0.486539643	0.962961776	0.618283547	NO	NO	1
6817	K17234	araN	arabinosaccharide transport system substrate-binding protein	3521.483656	15.07687138	1.955335431	0.028211225	-0.735291947	-123.047191	-473.8264884	0.062922652	0.017915847	0.280552627	0.847241632	0.229259719	0.536468195	0.066377123	NO	NO	1
6818	K17235	araP	arabinosaccharide transport system permease protein	3323.518409	14.52452319	2.63997349	0.024878621	-0.927802462	-57.23487766	-448.5837029	0.077592374	0.021732684	0.168681092	0.867052017	0.149580946	0.773445582	0.080910932	NO	NO	1
6819	K17236	araQ	arabinosaccharide transport system permease protein	3331.259031	14.26355284	1.862666348	0.014729916	-0.647269595	-100.7728712	-447.3282903	0.10836055	0.036246596	0.364223929	0.930479566	0.344438888	0.657840912	0.113934174	NO	NO	1
6907	K17763	rsbR	rsbT co-antagonist protein RsbR	248732.2587	785.0979115	169.1545472	-4.945425864	-62.82378138	-15395.43299	-32927.49086	0.046852063	0.037356024	0.163767502	0.603168463	0.127783931	0.25221667	0.05219068	NO	NO	1
6929	K17898	oraE	D-ornithine 4,5-aminomutase subunit beta [EC:5.4.3.5]	-147.1391565	-0.736094433	-0.092891549	0.033133244	0.038296139	25.5091607	19.5445893	0.316973113	0.117511403	0.549571122	0.044927519	0.462196064	0.185404667	0.330549454	NO	NO	1
6930	K17899	oraS	D-ornithine 4,5-aminomutase subunit alpha [EC:5.4.3.5]	-147.1391565	-0.736094433	-0.092891549	0.033133244	0.038296139	25.5091607	19.5445893	0.316973113	0.117511403	0.549571122	0.044927519	0.462196064	0.185404667	0.330549454	NO	NO	1
6952	K18028	nicX	2,5-dihydroxypyridine 5,6-dioxygenase [EC:1.13.11.9]	10407.94556	8.248923225	17.03488752	-1.012458959	-4.882046911	-1532.688367	-1296.734761	0.105369835	0.617776041	0.031767922	0.096806346	0.051401507	0.068408823	0.132624464	NO	NO	1
7007	K18198	yesX	rhamnogalacturonan exolyase [EC:4.2.2.24]	602.8024449	6.260660692	0.391736108	-0.011023302	-0.17990303	-42.92788732	-80.88705588	0.191213056	0.003111005	0.410621209	0.780876601	0.269765253	0.430535364	0.199070364	NO	NO	1
7038	K18277	tmm	trimethylamine monooxygenase [EC:1.14.13.148]	1152.860108	-10.84433383	6.589096229	0.371782344	-2.248113445	-438.9054337	-158.4967036	0.650986483	0.185026442	0.053732651	0.160394979	0.04946281	0.204629524	0.649935855	NO	NO	1
7039	K18282	cynD	cyanide dihydratase [EC:3.5.5.-]	537.0472057	3.52578013	0.261235384	-0.02831745	-0.126409171	-41.41868264	-70.17710635	0.238401583	0.030610993	0.577718127	0.487100491	0.425689497	0.448345637	0.257916888	NO	NO	1
7159	K18572	cmmT, thnT	putative pantetheine hydrolase [EC:3.5.1.-]	3978.407584	4.830634491	3.371813891	-0.573016297	-0.572868602	-464.0816394	-489.1287096	0.043423627	0.318007052	0.091836792	0.00923521	0.335656936	0.0546609	0.060761366	NO	NO	1
7191	K18654	ntdB	kanosamine-6-phosphate phosphatase [EC:3.1.3.92]	1684.59516	11.21175231	0.862950599	-0.097336953	-0.376045111	-186.3562067	-217.7390614	0.215185841	0.023778432	0.535920621	0.4235678	0.423397946	0.266528487	0.238449152	NO	NO	1
7213	K18749	LSM14, RAP55, SCD6	protein LSM14	196.0005866	1.121526378	0.11884195	-0.006334257	-0.057127258	-17.95539335	-26.09429354	0.1466595	0.020604201	0.385066379	0.581121461	0.227019377	0.265647702	0.156184132	NO	NO	1
7234	K18821	lipL	lipoyl amidotransferase [EC:2.3.1.200]	602.8024449	6.260660692	0.391736108	-0.011023302	-0.17990303	-42.92788732	-80.88705588	0.191213056	0.003111005	0.410621209	0.780876601	0.269765253	0.430535364	0.199070364	NO	NO	1
7311	K18956	whiB5	WhiB family transcriptional regulator, redox-sensing transcriptional regulator	4270.911293	13.83373609	2.869820673	-0.324715175	-0.719949879	-296.6283108	-560.7153366	0.052724835	0.038860578	0.181373637	0.096691018	0.293979529	0.220939567	0.060038225	NO	NO	1
7314	K18967	dge1	diguanylate cyclase [EC:2.7.7.65]	2320.59855	10.6578498	1.296696827	0.010026865	-0.378359444	-153.0811034	-310.608106	0.108686641	0.0286653	0.365044015	0.932142491	0.42173982	0.352519139	0.1151792	NO	NO	1
7322	K18986	ihk	two-component system, OmpR family, sensor kinase Ihk [EC:2.7.13.3]	-392.3816483	-0.993308981	-0.370702043	0.040289042	0.102089978	9.61675665	53.70836393	0.051922696	0.080681041	0.079804038	0.039332599	0.128739842	0.641044721	0.052100606	NO	NO	1
7341	K19050	hepA	heparin lyase [EC:4.2.2.7]	-1385.079068	-6.346746439	-0.610145793	0.149746645	0.252410887	-28.5416524	195.5194526	0.132852623	0.038340251	0.502554885	0.094381911	0.409698151	0.780267206	0.123922137	NO	NO	1
7353	K19064	lysDH	lysine 6-dehydrogenase [EC:1.4.1.18]	6659.451159	12.33862976	7.99759193	-0.339947486	-1.893360614	-401.610353	-875.9999211	0.062230517	0.192466791	0.046777894	0.251103436	0.120223284	0.302473258	0.070099505	NO	NO	1
7358	K19075	cst2, cas7	CRISPR-associated protein Cst2	5890.9933	20.58248329	2.008711015	-0.171874131	-0.650103125	16.21981033	-779.2024866	0.07328637	0.043630185	0.512534608	0.514663445	0.52296587	0.962372994	0.080888962	NO	NO	1
7445	K19223	lytF, cwlE	peptidoglycan DL-endopeptidase LytF [EC:3.4.-.-]	-210.0281515	3.300109153	-0.131893631	-0.007936612	0.275512698	61.90457682	28.73900695	0.645221064	0.047493473	0.790004996	0.851928158	0.137532767	0.302430843	0.645681489	NO	NO	1
7446	K19224	lytE, cwlF	peptidoglycan DL-endopeptidase LytE [EC:3.4.-.-]	16380.01603	77.91906515	12.67640461	0.075213307	-4.049540731	-795.5327789	-2211.669291	0.168544168	0.048227778	0.306668976	0.940474433	0.3236588	0.560908464	0.173738889	NO	NO	1
7463	K19266	E1.2.1.22	lactaldehyde dehydrogenase [EC:1.2.1.22]	3322.217188	5.678319289	3.476982666	-0.162624054	-1.350498051	-357.0573196	-435.834008	0.069584834	0.238858169	0.078874789	0.284807857	0.049737028	0.105785388	0.078695161	NO	NO	1
7522	K19422	epsD	glycosyltransferase EpsD [EC:2.4.-.-]	589.572155	3.853716671	0.307535841	0.034961996	-0.118956072	-34.00303423	-80.02844647	0.271347768	0.040552097	0.581281425	0.471314739	0.523115375	0.594669422	0.275342583	NO	NO	1
7524	K19424	epsF	glycosyltransferase EpsF [EC:2.4.-.-]	522.8515059	3.570512389	0.227174206	-0.004719225	-0.095146354	-42.57911753	-70.18009478	0.196754431	0.018161485	0.580114917	0.892047052	0.489587856	0.378536033	0.204593772	NO	NO	1
7539	K19506	PTS-Gfr-EIIA, gfrA	PTS system, fructoselysine/glucoselysine-specific IIA component [EC:2.7.1.-]	-649.4031192	-1.565082662	-0.588854813	0.119273814	0.330820837	19.66743002	89.05030604	0.237355244	0.321949641	0.316683801	0.047169651	0.118751272	0.75924386	0.237068823	NO	NO	1
7540	K19507	PTS-Gfr-EIIB, gfrB	PTS system, fructoselysine/glucoselysine-specific IIB component [EC:2.7.1.-]	4696.115736	12.28196503	5.818040391	-0.284301604	-1.712806174	-346.7879252	-619.4734125	0.062865923	0.08770242	0.042816629	0.185742447	0.062213135	0.219751261	0.070226601	NO	NO	1
7541	K19508	PTS-Gfr-EIIC, gfrC	PTS system, fructoselysine/glucoselysine-specific IIC component	-378.8899809	-1.739010599	-0.404387198	0.160441713	0.296612088	20.62953386	48.20759954	0.45013481	0.257728814	0.460662535	0.014230092	0.138058236	0.736965261	0.481372534	NO	NO	1
7556	K19551	pelC	pectate lyase C [EC:4.2.2.2 4.2.2.10]	947.451479	4.440269597	0.395141806	-0.022859171	-0.171561854	-42.53590961	-126.7138612	0.129673898	0.034353584	0.520405631	0.661724955	0.407931142	0.545453601	0.137141571	NO	NO	1
7563	K19576	norA	MFS transporter, DHA1 family, quinolone resistance protein	2207.803226	9.460093853	0.622608611	-0.021544043	-0.31704632	43.99237975	-292.0056836	0.051882341	0.014028415	0.541554716	0.802765048	0.361607596	0.703459049	0.057809556	NO	NO	1
7584	K19624	phcA	LysR family transcriptional regulator, virulence genes transcriptional regulator	150.1272511	1.086244585	0.176911077	-0.016679295	-0.023456094	-5.769115763	-20.28251525	0.297498512	0.035499006	0.265915978	0.228317023	0.638463558	0.73646203	0.303608991	NO	NO	1
7597	K19667	xpsR	transcriptional activator of eps genes	338.8515888	2.583515354	0.233936083	-0.037395967	-0.013578729	-19.00185802	-45.59760665	0.197890794	0.012067675	0.392003738	0.142272375	0.876423126	0.53667123	0.204782236	NO	NO	1
7602	K19687	vapB	antitoxin VapB	12594.8233	-54.38647633	45.56242734	-0.786108729	-12.84777915	-3986.202609	-1458.292197	0.46907172	0.302625609	0.048898749	0.625719361	0.079326625	0.105365846	0.537489782	NO	NO	1
7613	K19711	E1.1.1.387	L-serine 3-dehydrogenase (NAD+) [EC:1.1.1.387]	1.635443847	0.044471467	0.002178956	0.000206129	-0.000894036	-0.020072207	-0.238280177	0.638814522	0.005776495	0.569791593	0.533391492	0.486539643	0.962961776	0.618283547	NO	NO	1
7623	K19732	traR	LuxR family transcriptional regulator, activator of conjugal transfer of Ti plasmids	-3906.911274	-34.63473934	7.840073835	0.353812123	-2.380342228	-399.7130467	549.7623378	0.399242507	0.039160007	0.151918176	0.416002956	0.183200763	0.486618717	0.387625518	NO	NO	1
7627	K19743	lhpI	1-piperideine-2-carboxylate/1-pyrroline-2-carboxylate reductase [NAD(P)H] [EC:1.5.1.1]	3441.396754	-1.524853914	8.223534427	-0.293107155	-2.519241784	-548.4489999	-442.2531869	0.259830489	0.855848093	0.039143348	0.302252215	0.050713519	0.167687205	0.286940744	NO	NO	1
423	K00638	catB	chloramphenicol O-acetyltransferase type B [EC:2.3.1.28]	413.2389745	-1.120962441	0.146338812	0.052811161	-0.17252633	-221.0289264	-42.71591877	0.849237671	0.860886525	0.950853197	0.79663216	0.827251894	0.432675514	0.885881984	K00638	NO	0
439	K00662	aacC	aminoglycoside 3-N-acetyltransferase [EC:2.3.1.81]	58936.39667	138.0002107	49.17191536	-1.369154362	-16.28714692	-3459.254217	-7805.12421	0.045439896	0.08884753	0.09929041	0.541945415	0.10003216	0.270352528	0.050592929	K00662	NO	0
440	K00663	aacA	aminoglycoside 6'-N-acetyltransferase [EC:2.3.1.82]	130077.0766	203.2901881	116.8957979	-5.036162602	-20.32365289	-14501.96791	-16354.58239	0.171684829	0.435796099	0.247218431	0.540803099	0.523501868	0.21588743	0.203303172	K00663	NO	0
584	K00897	aphA	kanamycin kinase [EC:2.7.1.95]	22412.7209	35.37422609	21.92211035	-1.226460629	-6.657270518	-1184.439978	-2944.610925	0.045801748	0.215565332	0.064512511	0.18492837	0.083168507	0.316441372	0.052261028	K00897	NO	0
644	K00984	aadA	streptomycin 3"-adenylyltransferase [EC:2.7.7.47]	1887.752028	7.032737133	0.547483526	-0.046017345	0.346457794	-100.9453743	-253.9007375	0.100352129	0.051449929	0.616596038	0.624464847	0.356175813	0.430496526	0.105230754	K00984	NO	0
2174	K03367	dltA	D-alanine--poly(phosphoribitol) ligase subunit 1 [EC:6.1.1.13]	4711.919188	14.00800963	5.879015314	-0.42321352	-2.016893053	-624.97182	-598.3856897	0.274124794	0.269901668	0.220316494	0.294036328	0.207765376	0.251120823	0.306697269	K03367	NO	0
2189	K03395	aac3-I	aminoglycoside 3-N-acetyltransferase I [EC:2.3.1.60]	761.3611041	1.599920656	0.809735219	-0.062128435	-0.244533962	-80.21952041	-100.2525499	0.085978482	0.18812981	0.092729702	0.123509348	0.118000316	0.133282678	0.095578884	K03395	NO	0
2341	K03585	acrA, mexA, adeI, smeD, mtrC, cmeA	membrane fusion protein, multidrug efflux system	327558.7547	600.5807663	267.0145126	-8.355860597	-72.10270474	-30913.03197	-41264.95414	0.280931925	0.485511262	0.409220861	0.75653293	0.497102219	0.405301155	0.317154014	K03585	NO	0
2480	K03739	dltB	membrane protein involved in D-alanine export	2555.437593	9.003857229	3.801657267	-0.134893289	-1.137839719	-226.5066181	-330.1817282	0.486523417	0.409896817	0.354070493	0.691115624	0.399804115	0.618657749	0.510548895	K03739	NO	0
2481	K03740	dltD	D-alanine transfer protein	2695.973703	9.55843047	3.845391892	-0.11213624	-1.14445919	-235.3445349	-348.7881163	0.491638222	0.412576763	0.378005562	0.756353172	0.425948274	0.628015274	0.515020201	K03740	NO	0
2738	K04343	strB	streptomycin 6-kinase [EC:2.7.1.72]	181494.1008	372.2213133	157.2281357	-7.786239661	-49.23828072	-14569.03048	-23855.50674	0.027161295	0.083919488	0.058178138	0.21801049	0.069208229	0.105127652	0.031377515	K04343	NO	0
3423	K06880	ereA_B	erythromycin esterase [EC:3.1.1.-]	30627.60261	88.85293195	25.48373763	-0.704523702	-9.195594541	-2035.490415	-4045.897199	0.066668169	0.06951071	0.135732655	0.592645771	0.111462882	0.271011342	0.074047969	K06880	NO	0
3513	K06979	mph	macrolide phosphotransferase	3615.276882	9.447865264	2.658926608	-0.20163306	-0.895954055	-270.7501768	-473.5415905	0.04738605	0.067902245	0.139113107	0.18190983	0.134659756	0.179497223	0.05451883	K06979	NO	0
3742	K07260	vanY	zinc D-Ala-D-Ala carboxypeptidase [EC:3.4.17.14]	101249.1258	291.3761031	70.290987	-0.630789847	-21.85878719	-6617.303879	-13426.92216	0.050250389	0.053868913	0.16434446	0.871751654	0.187888293	0.239065926	0.055585362	K07260	NO	0
3953	K07637	phoQ	two-component system, OmpR family, sensor histidine kinase PhoQ [EC:2.7.13.3]	3496.876465	3.844515542	2.652260644	0.247242369	-0.918941834	-346.453536	-447.4022174	0.60279086	0.84393882	0.716233062	0.693993348	0.704765417	0.679627273	0.626410044	K07637	NO	0
3960	K07644	cusS, copS, silS	two-component system, OmpR family, heavy metal sensor histidine kinase CusS [EC:2.7.13.3]	18535.4486	2.481322338	31.02132602	-0.917138789	-8.929322478	-2442.993237	-2345.434897	0.209756988	0.950361793	0.079014002	0.48349258	0.114824146	0.19128753	0.241396783	K07644	K07644	0
3976	K07660	phoP	two-component system, OmpR family, response regulator PhoP	4606.632901	2.255736611	6.111227154	0.139360128	-2.110099314	-566.2231397	-589.5359431	0.44773775	0.896380023	0.363899819	0.801810294	0.346919453	0.456702997	0.476609682	K07660	NO	0
4006	K07690	evgA, bvgA	two-component system, NarL family, response regulator EvgA	37541.52042	68.49030737	27.90652271	-1.353429269	-7.923451914	-3465.152318	-4911.316975	0.057865103	0.189167151	0.156739338	0.390883588	0.213924529	0.131386351	0.066380161	K07690	NO	0
4128	K08151	tetA	MFS transporter, DHA1 family, tetracycline resistance protein	54138.79037	77.45308257	64.12158692	-2.504578073	-19.79963538	-5497.339002	-7014.168942	0.064304669	0.302221624	0.05059575	0.297372402	0.063133852	0.11387449	0.07553526	K08151	NO	0
4134	K08160	mdfA, cmr	MFS transporter, DHA1 family, multidrug/chloramphenicol efflux transport protein	472.9701531	0.709608435	-0.458595185	-0.046689344	0.209931362	-59.63579376	-48.88217933	0.829892869	0.912634553	0.848919281	0.821752601	0.793280372	0.829154406	0.871138611	K08160	NO	0
4141	K08168	tetB	MFS transporter, DHA2 family, metal-tetracycline-proton antiporter	10041.1551	29.53062203	4.449811789	0.229415756	-0.706044796	-529.8168526	-1314.33081	0.461380196	0.461714226	0.759770918	0.854115738	0.883425537	0.75109548	0.480593367	K08168	NO	0
4143	K08170	norB, norC	MFS transporter, DHA2 family, multidrug resistance protein	1417.749924	6.293321265	1.805198183	0.034079043	-0.407331628	-107.3073637	-193.5624104	0.529962495	0.355752979	0.468062928	0.869991463	0.616771122	0.701095131	0.531407005	K08170	NO	0
4250	K08641	vanX	zinc D-Ala-D-Ala dipeptidase [EC:3.4.13.22]	139796.3698	163.1036871	109.7346887	-6.904094845	-15.78043266	-18872.22322	-16743.68356	0.301363477	0.66703956	0.446104261	0.571832647	0.735075372	0.270332455	0.360142791	K08641	NO	0
4435	K09476	ompF	outer membrane pore protein F	49.92076417	-0.116516526	-0.042693613	0.008654142	0.006836684	-9.363941291	-5.024596174	0.871816568	0.898133923	0.899577888	0.767061401	0.951460029	0.809800894	0.905597336	K09476	NO	0
4848	K10673	strA	streptomycin 3"-kinase [EC:2.7.1.87]	877.2747375	3.280240334	0.411051981	-0.042699926	-0.085145667	-63.13923858	-110.5145843	0.246666787	0.156557336	0.598575096	0.527690265	0.740425757	0.485946033	0.281859191	K10673	NO	0
5391	K12340	tolC	outer membrane protein	135189.5629	220.2842465	124.942659	-3.30620733	-34.29139554	-16648.19705	-16743.16913	0.2819244	0.534070926	0.35522463	0.766716765	0.438510879	0.290115074	0.325595281	K12340	NO	0
5482	K12570	aphD, strA	streptomycin 6-kinase [EC:2.7.1.72]	2967.891189	5.152908576	3.049159409	-0.083840958	-1.216392936	-226.5291868	-394.4370147	0.165465621	0.382272468	0.18794932	0.646694769	0.126684077	0.368977835	0.176223804	K12570	NO	0
5749	K13632	marA	AraC family transcriptional regulator, mar-sox-rob regulon activator	91.56334514	0.169094859	0.060503747	-0.005215825	-0.02637857	-7.416576719	-11.48559475	0.575163581	0.722373407	0.732230269	0.73167427	0.654839698	0.714941242	0.60693896	K13632	NO	0
5932	K14188	dltC	D-alanine--poly(phosphoribitol) ligase subunit 2 [EC:6.1.1.13]	2917.172513	9.628301817	4.256644792	-0.130578069	-1.302740103	-189.5658784	-378.8012302	0.420406216	0.37033001	0.294650573	0.693752381	0.330216231	0.668713584	0.44358795	K14188	NO	0
5938	K14205	mprF, fmtC	phosphatidylglycerol lysyltransferase [EC:2.3.2.3]	59633.05711	135.1585918	57.25178227	-2.559382788	-17.59930085	-4322.86929	-7768.672591	0.04897549	0.102900705	0.072376746	0.291048337	0.089609953	0.195327127	0.057221474	K14205	NO	0
5964	K14336	rlmA2	23S rRNA (guanine748-N1)-methyltransferase [EC:2.1.1.188]	19.9769305	0.059235138	-0.168627382	0.00795434	0.043029393	-4.052617216	-0.660514748	0.962891849	0.962616088	0.721450946	0.844255558	0.783595148	0.940077659	0.991042128	K14336	NO	0
6297	K15739	vanB, vanA, vanD	D-alanine---(R)-lactate ligase [EC:6.1.2.1]	61349.97593	109.2265976	47.91697555	-3.140428763	-11.45696031	-5640.997124	-7976.560618	0.10993456	0.293232701	0.224489652	0.339413857	0.364393586	0.214376436	0.124883277	K15739	NO	0
6914	K17836	penP	beta-lactamase class A [EC:3.5.2.6]	298153.3234	425.7762081	226.529038	-1.040280539	-55.3819081	-19777.81819	-38456.93728	0.079329587	0.335059691	0.187503909	0.938225292	0.312378625	0.297944453	0.093405312	K17836	NO	0
6917	K17840	aac2-I	aminoglycoside 2'-N-acetyltransferase I [EC:2.3.1.59]	53090.56191	100.4744597	39.76051889	-1.771540425	-11.77281617	-4501.241687	-6971.101435	0.07209164	0.203576768	0.18032327	0.45673665	0.223991112	0.185195034	0.081229415	K17840	NO	0
6923	K17880	hyg	hygromycin-B 7''-O-kinase [EC:2.7.1.119]	6738.996983	-3.686573289	11.77515183	-0.528554993	-3.76636319	-1720.262822	-792.9376338	0.435016239	0.880894686	0.233508814	0.511186946	0.24890613	0.145138046	0.499053905	K17880	NO	0
6924	K17882	aadD, knt	kanamycin nucleotidyltransferase [EC:2.7.7.-]	151.2749606	0.642785527	0.119960068	0.008259971	-0.021562368	-3.852329376	-21.39679809	0.44891197	0.28908196	0.577629687	0.653855518	0.760439665	0.874222248	0.435330812	K17882	NO	0
6931	K17910	aphD	aminoglycoside 2''-phosphotransferase [EC:2.7.1.190]	599.826024	2.165051882	0.390279136	0.019584448	-0.124570407	-47.11762163	-80.46171779	0.280447206	0.198040064	0.504085211	0.692130291	0.520172539	0.483172468	0.289535971	K17910	NO	0
6964	K18072	parS	two-component system, OmpR family, sensor kinase ParS [EC:2.7.13.3]	-37.25147997	-0.601646713	0.213101529	0.018863949	-0.061346167	6.156659244	4.666498856	0.841768339	0.300753684	0.321707878	0.30923954	0.384495432	0.792998828	0.855139191	K18072	NO	0
6965	K18073	parR	two-component system, OmpR family, response regulator ParR	27.73565341	0.0749479	-0.019679499	0.012832129	0.013568915	13.96008235	-4.075747612	0.762874205	0.781617546	0.844435294	0.178014104	0.685829453	0.257481623	0.746457874	K18073	NO	0
6969	K18093	oprD	imipenem/basic amino acid-specific outer membrane pore [EC:3.4.21.-]	56.47673924	0.273544799	-0.23848554	0.047185038	0.13580189	10.80961832	-7.143690395	0.901321834	0.83854683	0.636102982	0.299254101	0.427662254	0.850215432	0.908866535	K18093	NO	0
6970	K18094	mexX, amrA	membrane fusion protein, multidrug efflux system	-455.7490991	-0.451735152	-0.367208562	0.003524688	0.126864222	27.75998336	64.91558809	0.194471172	0.635429899	0.32027268	0.906839099	0.303241322	0.499976537	0.180240811	K18094	NO	0
6971	K18095	mexY, amrB	multidrug efflux pump	-286.3233047	0.840022525	-0.250240521	-0.015173295	0.120074857	18.25905435	42.11678476	0.412549898	0.413949543	0.507329318	0.636270931	0.349836369	0.668938078	0.381564889	K18095	NO	0
6976	K18104	abcA, bmrA	ATP-binding cassette, subfamily B, bacterial AbcA/BmrA [EC:3.6.3.44]	19666.43031	94.04433474	14.58612707	0.2410392	-5.169387177	-654.071766	-2637.257492	0.21450792	0.068988133	0.379577449	0.860433629	0.351142881	0.721967849	0.222999957	K18104	NO	0
6987	K18129	mexZ	TetR/AcrR family transcriptional regulator, mexXY operon repressor	-17.02600862	-0.067285806	-0.013934048	0.002206641	0.006163942	0.620610775	2.259289045	0.154796183	0.074374676	0.265646522	0.069198272	0.156099903	0.647281279	0.165733429	K18129	NO	0
6992	K18138	acrB, mexB, adeJ, smeE, mtrD, cmeB	multidrug efflux pump	208157.2918	339.3854625	178.2756969	-4.778134946	-49.53488264	-23325.06794	-25978.07004	0.33462413	0.580071857	0.441519706	0.804991661	0.515811081	0.384473041	0.375658926	K18138	NO	0
6993	K18139	oprM, emhC, ttgC, cusC, adeK, smeF, mtrE, cmeC, gesC	outer membrane protein, multidrug efflux system	42025.81049	51.61461416	52.09971347	-0.248290141	-15.65782866	-4374.106909	-5252.133076	0.164914895	0.527627572	0.12479097	0.922672505	0.156453884	0.235502942	0.198235247	K18139	NO	0
6994	K18140	envR, acrS	TetR/AcrR family transcriptional regulator, acrEF/envCD operon repressor	8.689293852	0.015271421	0.007940868	0.001752397	-0.004243883	-0.025212958	-1.237623612	0.525412157	0.700589771	0.593428733	0.203606285	0.401308648	0.988028278	0.509937806	K18140	NO	0
6995	K18141	acrE	membrane fusion protein, multidrug efflux system	28.52307319	0.012087697	0.02919288	0.000846557	-0.006207182	-1.884727784	-3.761827823	0.339251208	0.885082296	0.368540207	0.752599065	0.554928926	0.602225854	0.356036437	K18141	NO	0
6996	K18142	acrF	multidrug efflux pump	28.52307319	0.012087697	0.02919288	0.000846557	-0.006207182	-1.884727784	-3.761827823	0.339251208	0.885082296	0.368540207	0.752599065	0.554928926	0.602225854	0.356036437	K18142	NO	0
6997	K18143	adeS	two-component system, OmpR family, sensor histidine kinase AdeS [EC:2.7.13.3]	5228.885196	9.10368044	5.273580792	-0.203140741	-1.530732634	-225.9358374	-699.3025885	0.077478657	0.246817282	0.096485877	0.402193554	0.134282036	0.479945944	0.082855157	K18143	NO	0
6998	K18144	adeR	two-component system, OmpR family, response regulator AdeR	5405.534725	9.976877615	5.210431772	-0.207527426	-1.567166785	-239.153657	-721.7680656	0.076558616	0.221583767	0.107144245	0.405502241	0.135962687	0.468269611	0.082251536	K18144	NO	0
6999	K18145	adeA	membrane fusion protein, multidrug efflux system	2800.666084	-9.53007627	8.618143385	-0.231907881	-2.169113789	-682.1973304	-322.7812471	0.560556721	0.503575766	0.140088406	0.60712779	0.241644551	0.280706891	0.62264046	K18145	NO	0
7000	K18146	adeB	multidrug efflux pump	3285.403577	-7.728466283	8.762483235	-0.230720761	-2.24330931	-709.6086287	-387.6509964	0.526687317	0.610127882	0.158268351	0.63342997	0.257493325	0.294708887	0.58360441	K18146	NO	0
7010	K18214	tetP_A, tet40	MFS transporter, DHA3 family, tetracycline resistance protein	3590.269789	7.47262625	3.897263579	-0.187245663	-1.0349733	-166.3361889	-481.3092481	0.140482389	0.270783789	0.142989552	0.376635227	0.223742609	0.546783513	0.147521787	K18214	NO	0
7011	K18215	tetV	MFS transporter, DHA3 family, tetracycline resistance protein	35958.43892	62.16646979	26.23732947	-0.911520989	-7.583166816	-3344.329271	-4696.675634	0.089295572	0.271397178	0.219505932	0.595393157	0.276565254	0.179770804	0.101223071	K18215	NO	0
7012	K18218	tet35	tetracycline resistance efflux pump	1617.233896	8.785921485	0.720095709	-0.108373438	-0.350228564	-179.232668	-210.3632972	0.298956762	0.085482397	0.657137077	0.4469566	0.520708557	0.353291818	0.32153913	K18218	NO	0
7014	K18221	tetX	tetracycline 11a-monooxygenase, tetracycline resistance protein [EC:1.14.13.231]	-64.15865046	-1.088366917	0.222173527	-0.0145654	0.009484789	-10.64497762	9.657535847	0.816476735	0.217650879	0.473798598	0.58079938	0.924608345	0.759545336	0.798889936	K18221	NO	0
7019	K18230	tylC, oleB, carA, srmB	macrolide transport system ATP-binding/permease protein	81070.484	162.4148777	64.16519376	-3.423825196	-20.58529638	-5014.677847	-10750.48466	0.037519276	0.113931866	0.097704817	0.262852098	0.10678678	0.224678215	0.04177804	K18230	NO	0
7020	K18231	msrA, vmlR	macrolide transport system ATP-binding/permease protein	11002.12673	60.72763237	7.644835539	0.025068187	-2.28560324	-621.9223023	-1466.967957	0.282807294	0.07370874	0.479318166	0.977890543	0.522259426	0.611255221	0.294502931	K18231	NO	0
7021	K18232	oleC4	oleandomycin transport system ATP-binding protein	122043.2726	226.1812322	96.05597363	-5.946097996	-28.99546409	-10215.36334	-15989.37001	0.050431163	0.167413861	0.124483546	0.241840815	0.154631712	0.148088007	0.057867085	K18232	NO	0
7022	K18233	oleC5	oleandomycin transport system permease protein	189525.1332	344.2062904	146.9048643	-8.545812725	-40.46882511	-16529.81457	-24646.88586	0.056157539	0.187185849	0.139849773	0.288902813	0.2056053	0.146089222	0.065622978	K18233	NO	0
7023	K18234	vat	virginiamycin A acetyltransferase [EC:2.3.1.-]	8522.28073	13.92521771	5.581684676	0.646792974	-1.740497392	-377.230204	-1112.788832	0.199438073	0.449232758	0.416769019	0.286759814	0.444051242	0.624487642	0.218038556	K18234	NO	0
7024	K18235	vgb	virginiamycin B lyase [EC:4.2.99.-]	164061.9381	397.9254264	91.29136397	-6.996986456	-21.39546852	-13083.32133	-21124.49761	0.178767967	0.254071687	0.462646406	0.510349794	0.599062764	0.366279488	0.201809616	K18235	NO	0
7025	K18236	lnuB_F, lin	lincosamide nucleotidyltransferase B/F	74.21556053	-1.055584513	-1.475355774	-0.162411734	0.619782201	-260.9945981	26.12252456	0.973656642	0.87337835	0.555990704	0.456305861	0.461348096	0.37556174	0.932423983	K18236	NO	0
7049	K18294	nfxB	TetR/AcrR family transcriptional regulator, mexCD-oprJ operon repressor	-57.69915588	-0.172482326	-0.019965757	0.015174827	0.059838036	1.070544996	9.770466399	0.785135415	0.781884579	0.931036876	0.457939455	0.449067676	0.96773019	0.736721018	K18294	NO	0
7050	K18295	mexC	membrane fusion protein, multidrug efflux system	-34.66598007	0.342052956	-0.200435064	0.016983467	0.11163966	17.11694632	5.944634205	0.890620582	0.648178024	0.479051997	0.485306922	0.256089235	0.593927753	0.863440454	K18295	NO	0
7051	K18296	mexD	multidrug efflux pump	-34.66598007	0.342052956	-0.200435064	0.016983467	0.11163966	17.11694632	5.944634205	0.890620582	0.648178024	0.479051997	0.485306922	0.256089235	0.593927753	0.863440454	K18296	NO	0
7052	K18297	mexT	LysR family transcriptional regulator, mexEF-oprN operon transcriptional activator	3544.602902	7.448509489	1.746563794	-0.101677913	-0.556799975	-155.1821734	-461.3217898	0.311267082	0.45792687	0.633627684	0.74539141	0.647058057	0.710711025	0.333731658	K18297	NO	0
7053	K18298	mexE	membrane fusion protein, multidrug efflux system	12637.63018	21.20165904	7.344812887	-0.372222648	-1.980746512	-360.2820141	-1634.372239	0.056965982	0.219189479	0.24753953	0.475510234	0.336614945	0.599939547	0.067611019	K18298	NO	0
7054	K18299	mexF	multidrug efflux pump	38729.71624	62.22019572	16.22558236	0.248030869	-4.055762857	58.98633085	-5015.482225	0.195292996	0.451761629	0.591923104	0.922951726	0.684691226	0.986235263	0.216961643	K18299	NO	0
7055	K18300	oprN	outer membrane protein, multidrug efflux system	2289.448067	0.72875024	3.776028179	-0.243825259	-0.99188674	-329.2427535	-290.5879913	0.206368925	0.881411129	0.08029782	0.161412155	0.14415704	0.157247896	0.236586336	K18300	NO	0
7056	K18301	mexL	TetR/AcrR family transcriptional regulator, mexJK operon transcriptional repressor	11097.24311	15.72550759	10.96320529	-0.421186183	-3.377859921	-938.2326205	-1440.995231	0.162856898	0.466684664	0.199749651	0.538672387	0.229058338	0.32082976	0.181856137	K18301	NO	0
7057	K18302	mexJ	membrane fusion protein, multidrug efflux system	2656.969326	4.04488215	1.387986809	-0.106745019	-0.323157559	-143.7314867	-343.8185597	0.442083887	0.684022201	0.706777694	0.736229196	0.791247959	0.733854296	0.466416365	K18302	NO	0
7058	K18303	mexK	multidrug efflux pump	3933.52787	4.301253657	2.418679781	-0.215063113	-0.486354435	-533.059164	-470.2010307	0.596099782	0.841858392	0.763426149	0.755781779	0.854985071	0.568153838	0.642634179	K18303	NO	0
7059	K18304	lasR	LuxR family transcriptional regulator, quorum-sensing system regulator LasR	4159.865047	1.946870033	7.221170922	-0.471160009	-2.397845708	-747.5563457	-520.1597031	0.306077327	0.863317918	0.130380315	0.228555311	0.130499135	0.16372461	0.346021517	K18304	NO	0
7083	K18344	vanRB, vanR, vanRD	two-component system, OmpR family, response regulator VanR	2431.457603	7.763876935	1.793335712	0.035945144	-0.380502798	-115.1525771	-325.2157776	0.331062922	0.295694313	0.500725474	0.872398995	0.66259831	0.701559917	0.341659845	K18344	NO	0
7084	K18345	vanSB, vanS, vanSD	two-component system, OmpR family, sensor histidine kinase VanS [EC:2.7.13.3]	703.7406361	2.444902058	0.90122151	-0.007992046	-0.123289294	4.458325035	-95.65739673	0.601925671	0.54036593	0.54362804	0.949072448	0.799259911	0.978685246	0.604767428	K18345	NO	0
7085	K18346	vanW	vancomycin resistance protein VanW	2862.139363	6.343713722	2.124528071	0.142391887	-0.341449733	-260.1765332	-383.5254345	0.197616624	0.314214089	0.359866578	0.467928069	0.646512338	0.331279823	0.206116847	K18346	NO	0
7086	K18347	vanH	D-specific alpha-keto acid dehydrogenase [EC:1.1.1.-]	61312.26653	109.1987501	48.04677791	-3.164879593	-11.51381324	-5644.592922	-7969.973564	0.110298441	0.293649254	0.223700392	0.336329306	0.362532907	0.214406767	0.125339597	K18347	NO	0
7087	K18348	vanT	serine/alanine racemase [EC:5.1.1.18 5.1.1.1]	-514.1746829	-1.690787983	-0.488463604	0.097174073	0.222442744	11.083905	73.51329223	0.319198863	0.271583023	0.381108997	0.077088567	0.245226325	0.856875332	0.300786336	K18348	NO	0
7088	K18349	vanRC, vanRE, vanRG	two-component system, OmpR family, response regulator VanR	1124.853792	6.563013983	-0.335601071	0.25977617	0.469662904	-125.1789103	-143.3497363	0.55064874	0.260739435	0.868403899	0.177381297	0.495532931	0.595275868	0.577912584	K18349	NO	0
7089	K18350	vanSC, vanSE, vanSG	two-component system, OmpR family, sensor histidine kinase VanS [EC:2.7.13.3]	1077.130726	6.083563664	-0.403744734	0.263023263	0.500284806	-134.467831	-137.1828531	0.530592904	0.252818314	0.82670011	0.141048263	0.42883759	0.532770044	0.55888281	K18350	NO	0
7090	K18351	vanSAc	two-component system, OmpR family, sensor histidine kinase VanS [EC:2.7.13.3]	120092.9793	213.5283662	83.40180448	-4.939541187	-9.830327745	-13057.18745	-15081.83441	0.223974213	0.440171991	0.418811	0.570749257	0.767289036	0.283299074	0.259473681	K18351	NO	0
7091	K18352	vanRAc	two-component system, OmpR family, response regulator VanR	89604.59942	159.7461633	62.42701248	-4.267788252	-4.214326973	-10345.1318	-11080.22058	0.272404805	0.4887895	0.467942868	0.560005252	0.879479592	0.308241844	0.316487926	K18352	NO	0
7092	K18353	vanJ	vancomycin resistance protein VanJ	42799.57143	80.47891197	32.59901736	-1.647601805	-11.24076443	-2663.117048	-5615.881124	0.017115495	0.075035016	0.058439064	0.210647809	0.052155383	0.142451392	0.020102452	K18353	NO	0
7093	K18354	vanK	vancomycin resistance protein VanK	4275.800325	-3.612267955	10.94763132	-0.038087892	-3.049621554	-572.8129455	-560.752165	0.46987148	0.831387802	0.126950313	0.943901752	0.185695649	0.442278371	0.488153624	K18354	NO	0
7153	K18552	cmlA, cmlB, floR	MFS transporter, DHA1 family, florfenicol/chloramphenicol resistance protein	24032.99841	58.31156189	18.85936418	-1.362892918	-6.019959535	-1640.972351	-3161.693868	0.123283664	0.187427514	0.241539164	0.315254923	0.257954388	0.360077316	0.135593615	K18552	NO	0
7154	K18553	cmlR, cmx	MFS transporter, DHA1 family, chloramphenicol resistance protein	33116.74049	70.93896461	24.83731602	-1.670001726	-8.25906243	-2037.142597	-4343.67452	0.034925258	0.090901263	0.106122449	0.184486178	0.105850412	0.218382767	0.040370318	K18553	NO	0
7155	K18554	cpt	chloramphenicol 3-O phosphotransferase [EC:2.7.1.-]	48690.41484	93.51853892	36.94832312	-1.367946947	-10.77018546	-3953.184003	-6369.826541	0.047263811	0.148375254	0.129210216	0.470002422	0.17208366	0.151302983	0.054586875	K18554	NO	0
7156	K18555	qnr, mcbG	fluoroquinolone resistance protein	566.2680907	-2.132941959	1.098790819	-0.054323249	-0.254233657	-204.5739095	-55.70064449	0.792726553	0.737257699	0.643812347	0.788841643	0.745960268	0.461214066	0.850117478	K18555	NO	0
7167	K18590	dfrA12, dhfr	dihydrofolate reductase (trimethoprim resistance protein) [EC:1.5.1.3]	582.1163157	1.297641	0.535836316	-0.027500807	-0.203256137	-50.55397758	-76.79017347	0.198921282	0.313223647	0.268211199	0.490900922	0.214302566	0.352815819	0.213509834	K18590	NO	0
7168	K18591	dfrD, dhfr	dihydrofolate reductase (trimethoprim resistance protein) [EC:1.5.1.3]	220.7484812	1.185546028	0.125287591	0.02879774	-0.0138654	-16.76172944	-29.43199856	0.54875269	0.293759722	0.752374949	0.413826983	0.915885342	0.713479104	0.559203081	K18591	NO	0
7206	K18698	blaTEM	beta-lactamase class A TEM [EC:3.5.2.6]	116.8439651	0.378868932	0.012359507	-0.021054784	-0.01642278	-25.38106547	-13.63886325	0.789468266	0.768830274	0.979326576	0.612786317	0.917489417	0.646565873	0.819892821	K18698	NO	0
7220	K18781	blaVIM	metallo-beta-lactamase class B VIM [EC:3.5.2.6]	102.3026657	0.324307973	-0.001971595	-0.015100256	-0.008353997	-16.17533691	-12.24293051	0.773330621	0.756565992	0.995933725	0.653560228	0.948181224	0.717479464	0.801189073	K18781	NO	0
7221	K18782	blaIMP	metallo-beta-lactamase class B IMP [EC:3.5.2.6]	659.6915125	1.490648754	0.394336451	-0.040985219	-0.112776777	-38.93421127	-87.70047723	0.148302521	0.246707965	0.393517726	0.310649528	0.458171714	0.458372278	0.158372096	K18782	NO	0
7225	K18790	blaOXA-1	beta-lactamase class D OXA-1 [EC:3.5.2.6]	83.13653596	0.184868081	0.052775695	-0.006337975	-0.016272239	-8.472990749	-10.92690746	0.273689066	0.395688866	0.507620411	0.36510722	0.537277014	0.364118691	0.291445478	K18790	NO	0
7230	K18815	aac6-I	aminoglycoside 6'-N-acetyltransferase I [EC:2.3.1.82]	268.9046309	0.997945573	0.193941119	-0.008723308	-0.080176275	-20.5594902	-34.9676294	0.474452038	0.374480736	0.632036894	0.800526795	0.553850685	0.657597957	0.496143154	K18815	NO	0
7231	K18816	aac6-I, aacA7	aminoglycoside 6'-N-acetyltransferase I [EC:2.3.1.82]	27369.97903	62.74012231	22.55102316	-1.375830155	-6.672873851	-1745.810891	-3615.19154	0.109656084	0.190640273	0.203282688	0.346928512	0.249238403	0.368851443	0.119972707	K18816	NO	0
7232	K18817	hph	hygromycin-B 4-O-kinase [EC:2.7.1.163]	203.5034575	0.923111005	0.170818799	0.074003586	-0.070746341	4.97000451	-27.87702133	0.82935577	0.740624362	0.868530513	0.420408209	0.836633207	0.966472526	0.829409341	K18817	NO	0
7241	K18833	cmr	MFS transporter, DHA3 family, multidrug efflux protein	8961.897642	19.82753304	6.940248505	-0.038915202	-2.194213283	-430.3938855	-1202.689785	0.110371696	0.204988785	0.228517724	0.932224918	0.24857176	0.491796959	0.116181799	K18833	NO	0
7248	K18844	aph, spcN	spectinomycin phosphotransferase	21743.25668	30.41659642	20.42258517	-0.594104252	-7.20623437	-2052.159422	-2843.723102	0.041872881	0.252898963	0.066927468	0.465789944	0.055938285	0.096429743	0.048588959	K18844	NO	0
7249	K18845	rmt, armA	16S rRNA (guanine(1405)-N(7))-methyltransferase [EC:2.1.1.179]	8789.861999	16.26178857	9.629498062	-0.532537317	-2.837107164	-526.011366	-1182.373646	0.11704594	0.287711861	0.11667356	0.277541927	0.153722533	0.408409618	0.122382607	K18845	NO	0
7250	K18846	npmA	16S rRNA (adenine(1408)-N(1))-methyltransferase [EC:2.1.1.180]	3119.286599	5.99707301	2.234562318	-0.31700816	-0.730430802	-320.5966807	-398.6147703	0.432705785	0.601497416	0.600656969	0.399343297	0.606323785	0.51615908	0.462498085	K18846	NO	0
7255	K18856	vanC, vanE, vanG	D-alanine---D-serine ligase [EC:6.3.2.35]	610.1424874	2.418666393	-0.231155729	0.107139701	0.069381913	-64.94152556	-79.06699448	0.286987946	0.169506785	0.697045688	0.076854522	0.72461806	0.358797737	0.311046997	K18856	NO	0
7257	K18866	vanXY	zinc D-Ala-D-Ala dipeptidase/carboxypeptidase [EC:3.4.13.22 3.4.17.14]	339.8077277	1.504433957	0.223832425	0.014225452	-0.027173306	-22.36320819	-46.14242163	0.443227341	0.266024365	0.637632108	0.726417135	0.861912699	0.680830448	0.447113117	K18866	NO	0
7271	K18898	mdtE	membrane fusion protein, multidrug efflux system	19.83377934	-0.003183724	0.021252012	-0.000905841	-0.001963298	-1.859514826	-2.52420421	0.43091212	0.964556752	0.439883076	0.694944632	0.824821576	0.550588556	0.46247065	K18898	NO	0
7272	K18899	mdtF	multidrug efflux pump	19.83377934	-0.003183724	0.021252012	-0.000905841	-0.001963298	-1.859514826	-2.52420421	0.43091212	0.964556752	0.439883076	0.694944632	0.824821576	0.550588556	0.46247065	K18899	NO	0
7273	K18900	bpeT	LysR family transcriptional regulator, regulator for bpeEF and oprC	16364.97753	22.17596553	24.81127461	-1.319173706	-8.352753363	-2180.005314	-2111.666369	0.156863685	0.478037275	0.069184533	0.213246051	0.066563882	0.137566287	0.177771435	K18900	NO	0
7274	K18901	bpeE	membrane fusion protein, multidrug efflux system	12023.02745	-41.18630688	29.63077705	-0.457696995	-8.634139574	-4118.023422	-1255.852965	0.568119713	0.509024511	0.227393972	0.814722569	0.281555276	0.156561304	0.66115599	K18901	NO	0
7275	K18902	bpeF	multidrug efflux pump	8617.805611	-47.29402724	26.55933639	-0.395468079	-7.521270231	-3759.522667	-806.6031502	0.656189272	0.418249846	0.240290095	0.826761268	0.307580046	0.161194049	0.759743494	K18902	NO	0
7276	K18903	oprC, opcM	outer membrane protein, multidrug efflux system	12787.87453	11.6066912	18.78480048	-0.808206147	-5.882362833	-1764.402164	-1625.889805	0.142197234	0.614409079	0.06660708	0.295082616	0.078768768	0.11389449	0.167186381	K18903	NO	0
7279	K18906	mgrA	MarR family transcriptional regulator, multiple gene regulator MgrA	-92.23822148	-0.532469573	-0.057068551	0.020640848	0.005252451	6.60935395	13.05867877	0.427723608	0.151414434	0.646282033	0.095477102	0.897749383	0.643259092	0.413577618	K18906	NO	0
7280	K18907	norG	GntR family transcriptional regulator, regulator for abcA and norABC	21010.6543	86.34625154	16.03675585	0.0927979	-6.637689885	-1319.835976	-2828.051983	0.212694895	0.102766047	0.364929332	0.94917098	0.269602613	0.506871324	0.219688323	K18907	NO	0
7281	K18908	mepA	multidrug efflux pump	3.984114808	0.884235116	-0.067817	0.075194626	0.171017079	-16.67853849	-1.140596524	0.993737237	0.56118414	0.90288214	0.158968421	0.374667429	0.794249631	0.986916241	K18908	NO	0
7316	K18973	blaOXA-50	beta-lactamase class D OXA-50 [EC:3.5.2.6]	-17.02600862	-0.067285806	-0.013934048	0.002206641	0.006163942	0.620610775	2.259289045	0.154796183	0.074374676	0.265646522	0.069198272	0.156099903	0.647281279	0.165733429	K18973	NO	0
7317	K18974	sul1	dihydropteroate synthase type 1 [EC:2.5.1.15]	9.351143051	-0.467560743	0.302644575	-0.001005121	-0.094249547	-9.570612027	-1.436941738	0.944254839	0.267057558	0.08169387	0.936353556	0.097065493	0.575100343	0.93750472	K18974	NO	0
7352	K19063	sat2	streptothricin acetyltransferase [EC:2.3.-.-]	932.2001756	2.106448296	0.99253957	-0.124767926	-0.398197498	-169.2873801	-112.8925765	0.694133856	0.761930364	0.701818683	0.57915941	0.644983534	0.57286206	0.727705326	K19063	NO	0
7360	K19077	graS	two-component system, OmpR family, sensor histidine kinase GraS [EC:2.7.13.3]	-4.915443835	-0.179803618	0.036520359	0.002732875	-0.019106353	-3.29937145	1.421059169	0.9506702	0.455694218	0.677220204	0.716646242	0.517739125	0.742211044	0.896227703	K19077	NO	0
7361	K19078	graR	two-component system, OmpR family, response regulator protein GraR	-4.915443835	-0.179803618	0.036520359	0.002732875	-0.019106353	-3.29937145	1.421059169	0.9506702	0.455694218	0.677220204	0.716646242	0.517739125	0.742211044	0.896227703	K19078	NO	0
7362	K19079	vraF	cationic antimicrobial peptide transport system ATP-binding protein	-4.915443835	-0.179803618	0.036520359	0.002732875	-0.019106353	-3.29937145	1.421059169	0.9506702	0.455694218	0.677220204	0.716646242	0.517739125	0.742211044	0.896227703	K19079	NO	0
7363	K19080	vraG	cationic antimicrobial peptide transport system permease protein	-4.915443835	-0.179803618	0.036520359	0.002732875	-0.019106353	-3.29937145	1.421059169	0.9506702	0.455694218	0.677220204	0.716646242	0.517739125	0.742211044	0.896227703	K19080	NO	0
7373	K19097	blaVEB	beta-lactamase class A VEB [EC:3.5.2.6]	-446.9005101	-1.201188669	0.082258901	-0.004909764	-0.008179265	6.569397765	64.19962878	0.349613428	0.389475807	0.869042601	0.908848522	0.96058622	0.908565153	0.328922467	K19097	NO	0
7441	K19209	blaOXA-42	beta-lactamase class D OXA-42 [EC:3.5.2.6]	43.03692996	0.02834727	0.095790194	-0.00534285	-0.023954105	-12.52027365	-5.252809831	0.678679329	0.925480227	0.41228379	0.587261352	0.530796698	0.355197508	0.711610086	K19209	NO	0
7467	K19271	catA	chloramphenicol O-acetyltransferase type A [EC:2.3.1.28]	3353.400092	6.119552025	3.861312581	0.025078403	-1.029946675	-661.5262218	-407.6951316	0.359222668	0.558972655	0.336793402	0.939196979	0.432717249	0.173634953	0.411633772	K19271	NO	0
7468	K19272	aph3-I	aminoglycoside 3'-phosphotransferase I [EC:2.7.1.95]	-314.7148448	-1.398553179	0.039338245	0.025353062	0.016289282	-10.89537156	45.6014782	0.422641876	0.244667519	0.924435238	0.488565268	0.905909473	0.819318057	0.3983417	K19272	NO	0
7470	K19275	aac3-II	aminoglycoside 3-N-acetyltransferase II [EC:2.3.1.81]	258.7537693	0.385158421	0.203162814	0.005356629	-0.052929547	-15.10781166	-35.91063503	0.366415926	0.636946115	0.508052468	0.835771497	0.600432982	0.663659108	0.360828947	K19275	NO	0
7482	K19299	aph3-III	aminoglycoside 3'-phosphotransferase III [EC:2.7.1.95]	0.09926559	-0.089838291	-0.04236247	0.006979667	0.01607567	-4.938851175	0.059619376	0.998305699	0.523098865	0.42385298	0.156325944	0.365684114	0.416922017	0.992573954	K19299	NO	0
7483	K19300	aph3-II	aminoglycoside 3'-phosphotransferase II [EC:2.7.1.95]	1132.937841	-9.444797115	7.010808659	0.245848035	-2.385642181	-453.4794716	-145.1719132	0.779351173	0.440484326	0.155297783	0.525659512	0.147351056	0.389052171	0.793225706	K19300	NO	0
7484	K19301	aac6-II	aminoglycoside 6'-N-acetyltransferase II [EC:2.3.1.82]	-62.65538627	-0.217740287	-0.045960773	0.005138574	0.015559536	0.487957836	8.624369286	0.086030282	0.053240568	0.212005496	0.122102003	0.204708034	0.899863102	0.084988647	K19301	NO	0
7492	K19314	sat3	streptothricin acetyltransferase [EC:2.3.-.-]	415.9103507	0.61815779	0.124745168	0.0212468	0.018106612	-6.920039431	-57.39523323	0.330665119	0.609894303	0.779665592	0.584184384	0.902377315	0.892060059	0.327583184	K19314	NO	0
7508	K19349	vga	pleuromutilin/lincosamide/streptogramin A transport system ATP-binding/permease protein	231.3479792	1.620411856	0.019035649	-0.039218949	0.01875659	-36.1082692	-26.28825353	0.526377473	0.166251365	0.961162025	0.27481929	0.885266284	0.436071022	0.596887909	K19349	NO	0
7509	K19350	lsa	lincosamide and streptogramin A transport system ATP-binding/permease protein	5271.295725	12.63696644	6.201075259	0.120881439	-2.043347821	-96.22775467	-702.3673148	0.225910663	0.311846291	0.197796695	0.750211695	0.200851233	0.84878332	0.237153961	K19350	NO	0
7549	K19541	lmrA	MFS transporter, DHA2 family, lincomycin resistance protein	-14.00994239	-0.077733425	-0.100951338	0.017969266	0.039465011	4.534347958	0.950425534	0.933194185	0.874559057	0.586801426	0.283505236	0.524922298	0.829249785	0.966887587	K19541	NO	0
7550	K19545	lnuA_C_D_E, lin	lincosamide nucleotidyltransferase A/C/D/E	-469.3677857	-3.134050025	1.853677561	0.100224306	-0.417988355	25.09354971	58.62009802	0.784071704	0.540823635	0.34441765	0.540774166	0.51029055	0.906788577	0.802651999	K19545	NO	0
7570	K19591	cueR	MerR family transcriptional regulator, copper efflux regulator	5028.800596	3.914594862	6.977702129	-0.607421773	-1.584791984	-823.7274035	-613.7624462	0.237620108	0.73731319	0.14974986	0.145857499	0.297397851	0.140559623	0.285893694	K19591	NO	0
7572	K19593	opmE	outer membrane protein, multidrug efflux system	-17.02600862	-0.067285806	-0.013934048	0.002206641	0.006163942	0.620610775	2.259289045	0.154796183	0.074374676	0.265646522	0.069198272	0.156099903	0.647281279	0.165733429	K19593	NO	0
7573	K19594	gesB, mexQ	gold/copper resistance efflux pump	621.2849473	1.473873178	0.18232293	0.005589259	-0.019942843	-14.48262115	-84.24350807	0.297246782	0.391529644	0.767637402	0.915791352	0.922168687	0.837525049	0.301781622	K19594	K19594	0
7574	K19595	gesA, mexP	membrane fusion protein, gold/copper resistance efflux system	621.2849473	1.473873178	0.18232293	0.005589259	-0.019942843	-14.48262115	-84.24350807	0.297246782	0.391529644	0.767637402	0.915791352	0.922168687	0.837525049	0.301781622	K19595	K19595	0
7588	K19645	dfrB, dfr2	dihydrofolate reductase (trimethoprim resistance protein) [EC:1.5.1.3]	258.7537693	0.385158421	0.203162814	0.005356629	-0.052929547	-15.10781166	-35.91063503	0.366415926	0.636946115	0.508052468	0.835771497	0.600432982	0.663659108	0.360828947	K19645	NO	0
7589	K19646	fexA_B	MFS transporter, DHA2 family, florfenicol/chloramphenicol resistance protein	4488.169877	8.084906695	-1.339002234	-0.058545337	1.070521462	-592.3428861	-563.9876571	0.684685036	0.802647392	0.911098579	0.954719223	0.788809566	0.669716264	0.709212945	K19646	NO	0
10	K00010	iolG	myo-inositol 2-dehydrogenase / D-chiro-inositol 1-dehydrogenase [EC:1.1.1.18 1.1.1.369]	295222.456	585.8358582	247.1996784	-12.29599859	-71.71455375	-23673.3456	-38690.81698	0.03260484	0.105123826	0.074934905	0.251246131	0.107447272	0.120085698	0.037859797	NO	NO	0
52	K00064	E1.1.1.122	D-threo-aldose 1-dehydrogenase [EC:1.1.1.122]	208613.6768	388.8240187	181.623305	-7.947633258	-57.19711798	-19633.01653	-27134.24868	0.029788172	0.115049685	0.062045235	0.277527496	0.072439432	0.07372939	0.035563953	NO	NO	0
53	K00065	kduD	2-dehydro-3-deoxy-D-gluconate 5-dehydrogenase [EC:1.1.1.127]	135477.1805	278.7890718	117.2015808	-6.041662305	-32.69940939	-12853.73666	-17373.82264	0.033846951	0.098541178	0.070480167	0.227981697	0.112212605	0.080020243	0.04214089	NO	NO	0
54	K00066	algD	GDP-mannose 6-dehydrogenase [EC:1.1.1.132]	37390.78759	102.5411338	24.09492308	-2.376046988	-7.462993565	-2108.519386	-4939.32365	0.041753462	0.052225223	0.169988562	0.125648409	0.195403544	0.276143836	0.046952024	NO	NO	0
114	K00153	E1.1.1.306	S-(hydroxymethyl)mycothiol dehydrogenase [EC:1.1.1.306]	127463.5343	229.6677057	116.6445042	-5.661602034	-33.5777515	-10269.98679	-16746.46288	0.041035538	0.154921613	0.070860234	0.253225424	0.104260567	0.139539569	0.046968029	NO	NO	0
154	K00217	E1.3.1.32	maleylacetate reductase [EC:1.3.1.32]	6774.118297	0.702432616	12.91478027	-0.593833964	-3.793074202	-1583.872547	-815.1299141	0.209895238	0.961551331	0.054083529	0.238023191	0.077540241	0.043884879	0.262304902	NO	NO	0
161	K00227	SC5DL, ERG3	Delta7-sterol 5-desaturase [EC:1.14.19.20]	2156.22625	4.16330668	1.423839653	-0.051584429	-0.362110427	-69.93740776	-287.6237164	0.026009202	0.095380154	0.117653909	0.462555153	0.207950386	0.455649901	0.028580464	NO	NO	0
211	K00299	ssuE	FMN reductase [EC:1.5.1.38]	397436.0893	810.5836622	343.4182781	-15.81722373	-98.2527873	-32755.39362	-51946.42634	0.034413127	0.10211013	0.071718532	0.276955355	0.107019977	0.116804995	0.040252971	NO	NO	0
257	K00362	nirB	nitrite reductase (NADH) large subunit [EC:1.7.1.15]	260034.3348	487.5492014	241.8328253	-6.711858293	-71.73602733	-23573.66221	-33759.90507	0.036565692	0.131014866	0.061035096	0.472374619	0.084241096	0.096181588	0.043627085	NO	NO	0
260	K00365	uaZ	urate oxidase [EC:1.7.3.3]	126417.3848	246.6646567	102.8915503	-5.197420827	-29.41906318	-10192.53316	-16602.73083	0.041231092	0.129994708	0.097908659	0.286369749	0.140763157	0.139789287	0.047242051	NO	NO	0
299	K00435	hemQ	Fe-coproporphyrin III decarboxylase [EC:1.11.1.-]	7992.4438	19.82457378	5.02015645	-0.032785178	-1.181153045	-398.9696532	-1075.733131	0.038923598	0.066181092	0.171437357	0.908289864	0.309667033	0.319357624	0.041273996	NO	NO	0
309	K00453	TDO2, kynA	tryptophan 2,3-dioxygenase [EC:1.13.11.11]	267359.7979	508.5458226	229.5821373	-10.98592696	-64.85957508	-20852.86378	-34861.42839	0.038528273	0.131442825	0.080267655	0.277786046	0.121804398	0.143755672	0.045257372	NO	NO	0
326	K00479	gbcA	glycine betaine catabolism A	90772.1022	155.8700506	86.67415476	-2.010199571	-27.36366715	-7250.399401	-11988.9699	0.036245628	0.158437735	0.055937044	0.533555986	0.065103126	0.130561897	0.040918763	NO	NO	0
333	K00491	nos	nitric-oxide synthase, bacterial [EC:1.14.14.47]	100022.6258	238.3101813	72.86877689	-2.744685533	-23.62841525	-7245.045219	-13184.46021	0.031318848	0.06157835	0.105295445	0.426748214	0.11184425	0.147736704	0.035712156	NO	NO	0
344	K00510	HMOX1	heme oxygenase 1 [EC:1.14.14.18]	72500.64541	133.739741	63.32188705	-3.65325916	-20.48507799	-5640.216114	-9481.639112	0.031800011	0.12349602	0.065008664	0.174779747	0.070190709	0.126827533	0.037210313	NO	NO	0
347	K00517	CYP81F	indol-3-yl-methylglucosinolate hydroxylase [EC:1.14.-.-]	534289.2846	943.3928446	491.1969613	-29.39837045	-138.6107758	-51340.63666	-69086.05844	0.034083573	0.143212131	0.059336365	0.151590384	0.09386159	0.077691702	0.041303453	NO	NO	0
359	K00533	E1.12.7.2L	ferredoxin hydrogenase large subunit [EC:1.12.7.2]	401.0117266	1.157704442	0.26924098	-0.003969388	-0.092770144	-77.35165598	-50.49286658	0.094456165	0.099320721	0.261941306	0.83704669	0.246799	0.024951997	0.116951108	NO	NO	0
375	K00563	rlmA1	23S rRNA (guanine745-N1)-methyltransferase [EC:2.1.1.187]	114228.3781	221.2011709	87.9193058	-3.941361869	-26.51383473	-8554.587944	-14994.53486	0.035728809	0.119397456	0.101091863	0.343584127	0.12814552	0.149564792	0.041165422	NO	NO	0
389	K00588	E2.1.1.104	caffeoyl-CoA O-methyltransferase [EC:2.1.1.104]	106322.0049	229.7982886	74.21854954	-3.780082516	-22.70437854	-7644.77244	-13878.43994	0.035320047	0.089557795	0.127408365	0.328964385	0.153466163	0.162065673	0.041458508	NO	NO	0
391	K00594	xyoA, aldO	alditol oxidase [EC:1.1.3.41]	96736.82878	168.9786841	83.51872415	-3.200716409	-25.99155612	-7945.870719	-12717.28133	0.023101097	0.113021051	0.051138514	0.307075111	0.062321554	0.087934053	0.026771619	NO	NO	0
445	K00675	nhoA	N-hydroxyarylamine O-acetyltransferase [EC:2.3.1.118]	115963.2002	254.4368754	88.29925438	-4.321305097	-26.14934247	-8502.678341	-15198.04779	0.024266943	0.063323047	0.077122011	0.262256099	0.10468756	0.1214676	0.028393603	NO	NO	0
536	K00836	ectB, dat	diaminobutyrate-2-oxoglutarate transaminase [EC:2.6.1.76]	179125.4561	365.542848	130.6771512	-6.762943044	-38.63950232	-16059.04229	-23469.88606	0.037140625	0.108015081	0.118897399	0.30935939	0.155124864	0.100201342	0.043003029	NO	NO	0
548	K00851	E2.7.1.12, gntK, idnK	gluconokinase [EC:2.7.1.12]	234471.3241	437.4098086	215.134839	-6.973266519	-60.51445485	-19914.34013	-30379.72021	0.038811392	0.138139544	0.066957611	0.419565599	0.105175716	0.118534488	0.046506961	NO	NO	0
553	K00856	E2.7.1.20, ADK	adenosine kinase [EC:2.7.1.20]	144906.5538	258.6037193	129.1147651	-5.471193716	-38.35727857	-11800.87166	-18881.35805	0.036394719	0.146082541	0.068902651	0.306700188	0.093726485	0.125119278	0.042925996	NO	NO	0
591	K00918	pfkC	ADP-dependent phosphofructokinase/glucokinase [EC:2.7.1.146 2.7.1.147]	4091.170873	8.336534892	3.873738661	-0.295205946	-1.141487739	-285.6297732	-542.4659221	0.035590154	0.104983799	0.056440237	0.080155749	0.079873744	0.173112798	0.039685793	NO	NO	0
671	K01028	E2.8.3.5A, scoA	3-oxoacid CoA-transferase subunit A [EC:2.8.3.5]	226355.2512	483.0873027	203.3207568	-8.979746991	-60.34517386	-18289.79939	-29598.6447	0.036417778	0.094867334	0.067351954	0.285510012	0.092030198	0.127512465	0.0424648	NO	NO	0
722	K01118	acpD, azoR	FMN-dependent NADH-azoreductase [EC:1.7.1.17]	268644.2175	546.0623852	252.2218374	-7.245904325	-79.10777606	-25051.04895	-34879.34583	0.032594938	0.098842363	0.05348859	0.439208093	0.063575575	0.081393423	0.039035412	NO	NO	0
723	K01119	cpdB	2',3'-cyclic-nucleotide 2'-phosphodiesterase / 3'-nucleotidase [EC:3.1.4.16 3.1.3.6]	80425.33049	196.0532904	61.53644745	-2.438282921	-19.02230869	-4994.854348	-10581.49222	0.033017792	0.060241096	0.096622952	0.390085719	0.115831986	0.208186405	0.037835087	NO	NO	0
767	K01183	E3.2.1.14	chitinase [EC:3.2.1.14]	246305.0556	471.0345045	193.5377786	-10.99994332	-61.9099596	-17672.57094	-32132.14956	0.028593241	0.104796339	0.080424843	0.208107332	0.089098275	0.142283065	0.033839397	NO	NO	0
826	K01266	dmpA, dap	D-aminopeptidase [EC:3.4.11.19]	83666.45863	201.8206628	56.81343081	-2.866039129	-13.48939535	-4029.62598	-10935.27388	0.040699365	0.074541045	0.1495349	0.364086986	0.278134009	0.3409628	0.047366784	NO	NO	0
922	K01477	alc, ALLC	allantoicase [EC:3.5.3.4]	75114.79523	143.8785279	64.19525968	-4.06402937	-19.43488864	-5390.549686	-9855.8694	0.043014001	0.139763098	0.089122597	0.181917617	0.113081468	0.183954856	0.049368838	NO	NO	0
933	K01488	add, ADA	adenosine deaminase [EC:3.5.4.4]	340616.3793	562.2635215	316.2412854	-13.11486453	-89.65091709	-29459.2813	-44166.75854	0.038709356	0.179160358	0.064537628	0.306283339	0.099841251	0.113183187	0.046275457	NO	NO	0
966	K01555	FAH, fahA	fumarylacetoacetase [EC:3.7.1.2]	184081.831	315.0558996	172.5364067	-8.302861957	-50.35284708	-15564.56358	-24037.59193	0.035873759	0.158509015	0.058616691	0.230370241	0.084878222	0.113098273	0.042037322	NO	NO	0
1025	K01631	dgoA	2-dehydro-3-deoxyphosphogalactonate aldolase [EC:4.1.2.21]	66260.74881	137.9937825	59.04238887	-2.519135419	-18.67309892	-6260.086061	-8519.328429	0.040632938	0.109919302	0.075761982	0.318211051	0.08671786	0.093878557	0.04979375	NO	NO	0
1064	K01684	dgoD	galactonate dehydratase [EC:4.2.1.6]	222323.2991	452.9987099	171.1968328	-7.441403825	-53.72656104	-17867.78179	-29125.04989	0.024452848	0.078736737	0.075184286	0.308953192	0.087893614	0.09712741	0.028648319	NO	NO	0
1069	K01690	edd	phosphogluconate dehydratase [EC:4.2.1.12]	121330.3914	214.2593566	110.4926563	-3.403941786	-33.74163148	-10036.38549	-15845.94241	0.036721558	0.150399938	0.065180321	0.43752577	0.082703547	0.121326281	0.042978051	NO	NO	0
1074	K01697	CBS	cystathionine beta-synthase [EC:4.2.1.22]	287119.0763	559.0389998	233.2833266	-13.7229874	-66.81811221	-21927.54568	-37575.49652	0.037970097	0.123132591	0.092092399	0.214219002	0.132911181	0.149147561	0.044101488	NO	NO	0
1116	K01752	E4.3.1.17, sdaA, sdaB, tdcG	L-serine dehydratase [EC:4.3.1.17]	242699.8658	548.8457346	207.9293773	-5.959082353	-61.1248647	-18399.49288	-31646.25366	0.039076636	0.086070618	0.081735581	0.501341437	0.112375999	0.15446154	0.04587925	NO	NO	0
1135	K01777	prdF	proline racemase [EC:5.1.1.4]	61183.2763	93.19611341	53.7338539	-1.246003954	-16.55965388	-4133.782188	-8055.115846	0.034548069	0.196159897	0.068682125	0.56033771	0.084727798	0.181688351	0.039458345	NO	NO	0
1165	K01815	kduI	4-deoxy-L-threo-5-hexosulose-uronate ketol-isomerase [EC:5.3.1.17]	49565.31202	109.3624963	45.54111727	-2.02956608	-14.12889892	-3885.729901	-6519.913329	0.038445454	0.090725324	0.066131403	0.278989735	0.08027355	0.141908243	0.04391166	NO	NO	0
1214	K01884	cysS1	cysteinyl-tRNA synthetase, unknown class [EC:6.1.1.16]	6726.712242	12.15410454	5.840769927	-0.31156078	-2.061305219	-466.5695261	-884.2241165	0.034156615	0.136139094	0.070281714	0.214106353	0.058846439	0.171100887	0.039223469	NO	NO	0
1347	K02057	ABC.SS.P	simple sugar transport system permease protein	1285729.284	2493.824942	1071.592217	-39.42305165	-307.1041996	-107538.8688	-167107.1267	0.04134291	0.132058816	0.092216347	0.414706225	0.132893776	0.128719954	0.048945591	NO	NO	0
1356	K02069	ABC.X2.P	putative ABC transport system permease protein	101781.4171	233.4016995	82.32119845	-3.345602805	-24.4894216	-7983.402133	-13365.00663	0.02707884	0.060900429	0.07098412	0.329395819	0.095961135	0.11115047	0.031389631	NO	NO	0
1516	K02348	elaA	ElaA protein	135558.9655	279.885208	123.8910159	-5.827236569	-37.12522871	-10620.51202	-17858.42609	0.035380545	0.101072241	0.062420615	0.248208445	0.083651832	0.13426529	0.040301275	NO	NO	0
1525	K02363	entE, dhbE, vibE, mxcE	2,3-dihydroxybenzoate-AMP ligase [EC:6.3.2.14 2.7.7.58]	66333.65336	137.3115314	54.7955712	-3.363080028	-16.84580702	-5109.710119	-8698.627828	0.022856305	0.071425105	0.058005637	0.140992863	0.072756484	0.103195143	0.026728328	NO	NO	0
1526	K02364	entF	enterobactin synthetase component F [EC:6.3.2.14]	7555.081841	19.11665568	6.929371046	-0.295998876	-1.766623032	-448.4123553	-1013.296228	0.042711493	0.067852275	0.072928712	0.311828234	0.142703948	0.257605906	0.04575063	NO	NO	0
1622	K02478	K02478	two-component system, LytTR family, sensor kinase [EC:2.7.13.3]	190272.4005	299.7457882	149.9803814	-4.51452505	-40.49835983	-14362.39129	-24915.02257	0.037267437	0.192063503	0.098227837	0.509413277	0.159987329	0.151135866	0.043231498	NO	NO	0
1665	K02529	lacI, galR	LacI family transcriptional regulator	1688463.816	2973.914509	1495.900769	-51.38791916	-433.4312697	-145157.5442	-219074.9615	0.029540008	0.130906814	0.058471608	0.374135886	0.086354006	0.093746439	0.035570161	NO	NO	0
1678	K02553	rraA, menG	regulator of ribonuclease activity A	51659.81746	115.2183686	39.08088362	-2.373325184	-10.97799384	-3538.094052	-6764.811249	0.040232945	0.091468616	0.115477584	0.236942111	0.168556988	0.193594103	0.046560048	NO	NO	0
1706	K02592	nifN	nitrogenase molybdenum-iron protein NifN	16241.64603	28.60820737	16.06862532	-0.941458116	-4.836048891	-1734.833402	-2080.6718	0.039381074	0.158316334	0.054190183	0.148740993	0.072521402	0.065018069	0.04887678	NO	NO	0
1717	K02611	paaC	ring-1,2-phenylacetyl-CoA epoxidase subunit PaaC [EC:1.14.13.149]	201613.8967	343.1150815	195.2928503	-10.30380171	-55.16635171	-18622.48862	-26265.64201	0.041818626	0.176703148	0.061062193	0.199817174	0.095992141	0.101841709	0.049125641	NO	NO	0
1846	K02800	PTS-Mtl-EIIC, mtlA, cmtA	PTS system, mannitol-specific IIC component	54515.94803	138.2407565	50.66445754	-0.93600492	-17.01895038	-3758.629	-7241.367815	0.03102834	0.050530071	0.052796026	0.610776455	0.051005019	0.163359439	0.034488604	NO	NO	0
2130	K03297	emrE, qac, mmr, smr	small multidrug resistance pump	256676.9937	570.7072308	216.9010593	-8.93044814	-65.71216319	-21735.81748	-33541.01101	0.031812249	0.076163234	0.071537174	0.324901963	0.092132581	0.103070488	0.037324506	NO	NO	0
2131	K03298	TC.DME	drug/metabolite transporter, DME family	135810.3492	287.3495058	101.2068913	-4.941542014	-31.59597731	-9830.158183	-17842.16218	0.025643632	0.073554973	0.085397344	0.27885246	0.10058363	0.129908916	0.029714759	NO	NO	0
2164	K03335	iolE	inosose dehydratase [EC:4.2.1.44]	291377.9471	580.4561013	240.43992	-11.77977918	-69.14718493	-23641.32932	-38140.15888	0.037035246	0.114415123	0.086604869	0.279614756	0.124757732	0.127787673	0.043020934	NO	NO	0
2166	K03337	iolB	5-deoxy-glucuronate isomerase [EC:5.3.1.30]	241612.5467	485.8079399	185.5231916	-9.374977183	-53.48941614	-18902.08519	-31672.96186	0.041165909	0.120944014	0.113275568	0.31108787	0.156924878	0.149331613	0.047445889	NO	NO	0
2167	K03338	iolC	5-dehydro-2-deoxygluconokinase [EC:2.7.1.92]	235294.9216	471.5876849	184.416021	-9.730606522	-52.99038471	-19034.64358	-30806.63618	0.040792447	0.121063735	0.106899773	0.282466902	0.150293745	0.137700007	0.047212379	NO	NO	0
2222	K03436	fruR2, fruR	DeoR family transcriptional regulator, fructose operon transcriptional repressor	166785.6508	335.560185	132.6501577	-4.057517597	-36.8845537	-14099.43544	-21783.50455	0.027415648	0.089009066	0.075193379	0.461803316	0.119613659	0.092611303	0.032357275	NO	NO	0
2230	K03449	MFS.CP	MFS transporter, CP family, cyanate transporter	289668.3659	612.3750376	242.2993385	-12.17776742	-69.79216301	-22446.85514	-38136.01908	0.03850727	0.101553381	0.086184358	0.268063973	0.123759519	0.145791158	0.043860225	NO	NO	0
2236	K03458	TC.NCS2	nucleobase:cation symporter-2, NCS2 family	37598.12631	77.17661411	32.1558499	-0.125942517	-9.13524083	-2813.526286	-4976.396473	0.03940333	0.11131124	0.082696704	0.925314657	0.123346989	0.159699384	0.044095415	NO	NO	0
2303	K03547	sbcD, mre11	DNA repair protein SbcD/Mre11	203733.0315	421.8144429	166.0415293	-6.187898154	-47.62794567	-13913.74649	-26808.66669	0.031873089	0.092603294	0.079320396	0.384742804	0.116200461	0.169379805	0.036538779	NO	NO	0
2453	K03707	tenA	thiaminase (transcriptional activator TenA) [EC:3.5.99.2]	192869.1612	478.3976065	131.3073701	-6.172212644	-38.95826564	-13913.48684	-25194.2888	0.039628538	0.067240349	0.146030151	0.390371385	0.185046372	0.17301514	0.046239612	NO	NO	0
2500	K03761	kgtP	MFS transporter, MHS family, alpha-ketoglutarate permease	125237.3092	266.0463263	108.4029491	-6.439340664	-33.47412571	-9699.391374	-16387.91218	0.02697474	0.075728824	0.057979713	0.151532105	0.071816518	0.114368521	0.031646278	NO	NO	0
2519	K03781	katE, CAT, catB, srpA	catalase [EC:1.11.1.6]	499442.5035	1127.127733	409.9714392	-18.80030228	-122.3872592	-38516.89941	-65111.02876	0.038462472	0.085431408	0.090559446	0.315249166	0.118743885	0.14723664	0.045209132	NO	NO	0
2528	K03790	rimJ	[ribosomal protein S5]-alanine N-acetyltransferase [EC:2.3.1.267]	524100.0242	1193.165978	423.3930835	-14.95676772	-125.4705524	-44817.59852	-68088.73382	0.040921659	0.087805657	0.099220833	0.444318919	0.13123308	0.121236334	0.048529011	NO	NO	0
2548	K03811	pnuC	nicotinamide mononucleotide transporter	141285.9494	240.1626607	128.1940181	-6.298501152	-38.34196243	-12574.82894	-18394.69431	0.040848028	0.174546855	0.072316349	0.251137251	0.096245663	0.109808968	0.048118853	NO	NO	0
2561	K03824	yhbS	putative acetyltransferase [EC:2.3.1.-]	138999.8059	301.9627328	109.4099173	-3.777380712	-32.00348296	-10256.1798	-18302.69329	0.041394577	0.100228333	0.106961518	0.466588672	0.14456616	0.169774656	0.047036501	NO	NO	0
2591	K03889	qcrC	ubiquinol-cytochrome c reductase cytochrome c subunit	141909.0674	243.0737162	130.7771403	-6.102499555	-37.82964203	-11786.86613	-18608.9514	0.0287213	0.137002081	0.050562734	0.223381075	0.076124152	0.100384426	0.033397942	NO	NO	0
2592	K03890	qcrA	ubiquinol-cytochrome c reductase iron-sulfur subunit	139507.9483	242.1653681	126.4150982	-5.888451028	-36.38244328	-11439.2036	-18302.94537	0.029859833	0.13634843	0.055131971	0.235325963	0.083432862	0.106722276	0.034630299	NO	NO	0
2595	K03893	arsB	arsenical pump membrane protein	226791.866	475.0480538	191.6088165	-7.320314609	-54.69293592	-18901.98644	-29734.95944	0.040613726	0.108309609	0.087649441	0.389905931	0.128318502	0.128139349	0.046803939	NO	K03893	0
2599	K03897	iucD	lysine N6-hydroxylase [EC:1.14.13.59]	103422.4282	225.7460564	86.74515212	-2.75020235	-28.67160817	-8875.628333	-13627.29108	0.039875151	0.096107032	0.088038894	0.470890665	0.089227492	0.117922222	0.045256915	NO	NO	0
2614	K03933	cpbD	chitin-binding protein	217523.0856	415.9703455	164.4129012	-8.555863864	-55.45425648	-15360.00507	-28448.77327	0.020732973	0.082676414	0.069607342	0.222499917	0.066609261	0.119749138	0.024533181	NO	NO	0
2715	K04101	ligB	protocatechuate 4,5-dioxygenase, beta chain [EC:1.13.11.8]	48251.15001	90.81305773	43.5734042	-1.98943101	-14.17114265	-3104.74504	-6372.249755	0.04415206	0.148013032	0.078413743	0.294231351	0.083123877	0.228857292	0.04962293	NO	NO	0
2756	K04565	SOD1	superoxide dismutase, Cu-Zn family [EC:1.15.1.1]	174556.1928	374.366939	148.8768213	-5.297656946	-44.98231857	-13048.58275	-22834.99772	0.035357674	0.091496271	0.076125879	0.398513791	0.09827516	0.149143368	0.041207977	NO	NO	0
2876	K05375	mbtH, nocI	MbtH protein	200141.7259	383.3822536	156.4038087	-10.80305577	-47.4575123	-14712.14386	-26054.69787	0.039356161	0.131265776	0.104759293	0.172967591	0.130516919	0.16569426	0.046435047	NO	NO	0
2903	K05555	actIV	cyclase [EC:4.-.-.-]	35655.06521	77.0796884	25.56318703	-2.110307638	-7.997075524	-2547.25657	-4661.408242	0.024589249	0.066850827	0.091752897	0.102104761	0.107107102	0.130286191	0.029008738	NO	NO	0
2949	K05602	hisN	histidinol-phosphatase [EC:3.1.3.15]	139526.3938	224.3815784	124.7646194	-4.858416787	-34.67088896	-11754.04421	-18178.17087	0.030817628	0.164463217	0.05900475	0.320502185	0.097224999	0.102004541	0.036552083	NO	NO	0
2953	K05607	AUH	methylglutaconyl-CoA hydratase [EC:4.2.1.18]	2075.866957	3.763599436	1.945494353	-0.132773525	-0.595651539	-139.9437981	-273.2152623	0.032015169	0.129238016	0.052918049	0.10161434	0.06752333	0.174412722	0.036671869	NO	NO	0
2982	K05786	rarD	chloramphenicol-sensitive protein RarD	230396.4523	453.1423979	204.0578609	-7.076449153	-60.45118633	-19004.16023	-30176.46536	0.03508987	0.113470014	0.067932517	0.392292729	0.093209713	0.118222168	0.040743647	NO	NO	0
2995	K05799	pdhR	GntR family transcriptional regulator, transcriptional repressor for pyruvate dehydrogenase complex	375416.7054	755.2218472	300.2716373	-12.11924381	-85.71940447	-32323.04238	-49197.29703	0.039983922	0.118227661	0.099955128	0.387748973	0.143824213	0.117231225	0.046170723	NO	NO	0
3087	K05977	dszB	2'-hydroxybiphenyl-2-sulfinate desulfinase [EC:3.13.1.3]	1007.548943	1.561590392	0.797786443	0.045949794	-0.408415132	343.0541106	-138.2336798	0.377348338	0.631815409	0.514688124	0.658642755	0.329456649	0.046732002	0.3768086	NO	NO	0
3089	K05982	E3.1.21.7, nfi	deoxyribonuclease V [EC:3.1.21.7]	131948.7431	305.1147548	83.79655279	-4.978968364	-25.92501753	-7286.195921	-17275.21442	0.037985008	0.079098442	0.165008495	0.312549181	0.190498552	0.272800952	0.044061165	NO	NO	0
3161	K06148	ABCC-BAC	ATP-binding cassette, subfamily C, bacterial	430338.8835	865.2352153	354.934962	-20.79182473	-108.8409273	-35930.94942	-55831.46555	0.036806023	0.111329152	0.086282852	0.206403692	0.106293585	0.11883247	0.044001955	NO	NO	0
3309	K06377	spo0M	sporulation-control protein	174045.5982	383.1895876	136.5410151	-6.206418356	-44.97004867	-12650.25112	-22878.49447	0.022034832	0.05786066	0.065597113	0.269461669	0.067254063	0.116276465	0.025570926	NO	NO	0
3437	K06895	lysE, argO	L-lysine exporter family protein LysE/ArgO	156490.2634	340.9667841	142.119828	-5.488597848	-43.7052628	-12081.70885	-20603.12121	0.043831696	0.104075083	0.076702149	0.363794934	0.094523	0.16024499	0.049749239	NO	NO	0
3463	K06921	K06921	uncharacterized protein	24531.16548	35.65547132	22.29124582	-0.785516745	-6.990246171	-1428.157133	-3172.651393	0.028101006	0.191151048	0.051799191	0.345502092	0.061682629	0.215073368	0.034261567	NO	NO	0
3473	K06936	K06936	uncharacterized protein	2059.845882	4.745651998	1.49173457	-0.14309086	-0.42797861	-132.856932	-271.3746723	0.029928695	0.065384895	0.103377954	0.077318251	0.146465058	0.183252826	0.034224019	NO	NO	0
3480	K06945	K06945	uncharacterized protein	254625.5207	482.7404016	206.0908647	-11.81386443	-66.72994208	-18712.64466	-33298.2683	0.024549782	0.095875582	0.065381155	0.177775696	0.070408871	0.121744686	0.028934761	NO	NO	0
3519	K06986	K06986	uncharacterized protein	46060.4988	85.81303459	35.6730428	-2.556968101	-9.184325068	-3956.337634	-6029.047831	0.040508822	0.142696526	0.10954484	0.166224599	0.19229793	0.119053498	0.046932138	NO	NO	0
3575	K07046	K07046	L-fuconolactonase [EC:3.1.1.-]	154313.9311	298.1399124	128.4174575	-6.660516619	-39.73322786	-12982.88102	-20128.78013	0.022510803	0.085509975	0.056003822	0.195423097	0.069104023	0.08079221	0.026830183	NO	NO	0
3582	K07054	K07054	uncharacterized protein	334794.3435	577.36667	296.6256852	-11.94034626	-88.49273802	-27066.27546	-43327.75676	0.033053174	0.147900476	0.064447373	0.31901085	0.087187771	0.118896848	0.03998645	NO	NO	0
3622	K07100	K07100	putative phosphoribosyl transferase	111267.5461	277.1658344	73.06931505	-4.427055001	-21.98425041	-7088.521049	-14737.6621	0.044859261	0.074126052	0.171183143	0.311768661	0.207725764	0.234856174	0.049938538	NO	NO	0
3636	K07116	pvdQ, quiP	acyl-homoserine-lactone acylase [EC:3.5.1.97]	47252.98625	92.90459259	43.76827494	-2.017415016	-14.19006723	-3217.423028	-6183.224459	0.02936397	0.0995738	0.050766894	0.228788937	0.054716827	0.162156242	0.034371666	NO	NO	0
3646	K07127	uraH, pucM, hiuH	5-hydroxyisourate hydrolase [EC:3.5.2.17]	213313.3705	428.9519778	179.5670775	-8.906194646	-52.61426024	-16816.3213	-27878.82652	0.030856398	0.097500367	0.070507244	0.243620468	0.099203671	0.120345059	0.036216181	NO	NO	0
3650	K07131	K07131	uncharacterized protein	355161.905	675.5059019	279.0110062	-15.79141752	-87.18555796	-26202.40052	-46531.47874	0.03824768	0.130789793	0.101105875	0.24398029	0.117752524	0.161457716	0.04425805	NO	NO	0
3653	K07136	K07136	uncharacterized protein	17522.82021	30.84812559	16.97050975	-0.636003316	-5.055395064	-1167.491869	-2312.303717	0.038873452	0.157166238	0.057130856	0.332552645	0.078372335	0.200011685	0.0439387	NO	NO	0
3689	K07177	K07177	Lon-like protease	161637.1304	327.1025519	135.7137756	-5.183819839	-36.18361296	-13619.79274	-20953.62775	0.033329381	0.101673474	0.075729081	0.366628558	0.13286695	0.108043368	0.040087921	NO	NO	0
3708	K07222	K07222	putative flavoprotein involved in K+ transport	250941.4936	502.1056187	214.6217217	-9.272368915	-64.69166939	-19630.01259	-33068.02148	0.02306771	0.079148683	0.052585145	0.259886475	0.070218219	0.099861989	0.026510968	NO	NO	0
3710	K07224	efeO	iron uptake system component EfeO	164474.2386	278.4870843	141.419887	-6.064854592	-39.89161571	-13864.63562	-21504.91868	0.0371433	0.165769167	0.077558182	0.319632032	0.118667294	0.116886818	0.043298435	NO	K07224	0
3835	K07399	resB, ccs1	cytochrome c biogenesis protein	159755.6196	293.332666	139.8883295	-5.004910816	-34.32782932	-12785.30885	-20662.36062	0.032054889	0.1255562	0.064966084	0.371873112	0.142086248	0.119213234	0.038898476	NO	NO	0
3843	K07407	E3.2.1.22B, galA, rafA	alpha-galactosidase [EC:3.2.1.22]	195331.6768	300.1104044	175.7044764	-4.040874821	-53.46939855	-17193.92186	-25262.08203	0.035502026	0.195971695	0.065601352	0.55746681	0.083994923	0.101439316	0.04293195	NO	NO	0
3850	K07448	mrr	restriction system protein	108397.9889	258.6338284	84.12605743	-4.796031606	-25.63427159	-6342.856742	-14290.89305	0.039129207	0.074313088	0.10612908	0.248832295	0.130798525	0.252349807	0.044352195	NO	NO	0
3866	K07465	K07465	putative RecB family exonuclease	137525.4958	247.5953319	122.5245748	-6.214213432	-34.07008463	-11885.42223	-17881.71019	0.035286574	0.140307267	0.06710461	0.227674459	0.108466949	0.1057901	0.041947065	NO	NO	0
3893	K07496	K07496	putative transposase	129463.6075	266.7127321	111.4303515	-4.614708683	-31.95774451	-7148.321075	-16789.04776	0.024469825	0.076398004	0.054248456	0.28198926	0.083027078	0.220456052	0.029692874	NO	NO	0
3926	K07559	kptA	putative RNA 2'-phosphotransferase [EC:2.7.1.-]	70472.05186	142.303109	51.32544251	-3.383967791	-15.99912519	-4879.027258	-9081.000352	0.020945657	0.071573784	0.077922162	0.150778369	0.092581897	0.12635187	0.026115719	NO	NO	0
4011	K07695	devR	two-component system, NarL family, response regulator DevR	12443.5885	29.77967745	8.943762813	-0.633456454	-2.31763897	-919.4278329	-1644.727064	0.039708836	0.074620868	0.12925573	0.195312621	0.216006647	0.164856432	0.044626515	NO	NO	0
4031	K07715	glrR, qseF	two-component system, NtrC family, response regulator GlrR	23396.4795	64.22345967	17.41621296	-1.078878963	-5.130546535	-1376.598958	-3068.688217	0.042130121	0.052520865	0.124217496	0.241181532	0.162586606	0.259464493	0.048442232	NO	NO	0
4086	K07795	tctC	putative tricarboxylic transport membrane protein	179677.9597	396.9335099	146.505835	-8.397351318	-43.20557501	-12783.42992	-23563.61094	0.028062814	0.069976457	0.071412109	0.188937491	0.098692006	0.143268661	0.032642737	NO	NO	0
4127	K08139	HXT	MFS transporter, SP family, sugar:H+ symporter	17699.81109	37.44255137	12.73239143	-0.344849053	-4.237077497	-786.4422341	-2373.557277	0.024288611	0.070462654	0.090116031	0.538309135	0.089689941	0.310211407	0.026223472	NO	NO	0
4160	K08224	ynfM	MFS transporter, YNFM family, putative membrane transport protein	105250.4666	245.2487049	91.80038479	-5.308857715	-26.38871107	-8739.994075	-13789.25598	0.036717247	0.07524499	0.073785431	0.189899694	0.108446085	0.120195426	0.042538492	NO	NO	0
4176	K08281	pncA	nicotinamidase/pyrazinamidase [EC:3.5.1.19 3.5.1.-]	220113.5367	368.8828897	191.9572685	-8.928685041	-54.05226769	-20674.15579	-28358.34173	0.041066937	0.180221702	0.081162394	0.291601045	0.123945375	0.096144501	0.049984359	NO	NO	0
4303	K08927	pufB	light-harvesting complex 1 beta chain	6626.151186	12.87266117	5.922222444	-0.366011918	-1.719992059	-317.4717862	-876.9763781	0.044737479	0.139167002	0.081606805	0.178851134	0.115602295	0.356119586	0.04992564	NO	NO	0
4325	K08981	K08981	putative membrane protein	215209.6308	435.0821509	181.4535487	-8.391294094	-52.49774554	-17611.43738	-28228.69266	0.035985129	0.10798237	0.079757232	0.291371852	0.114341033	0.122692164	0.041555025	NO	NO	0
4362	K09021	rutC	aminoacrylate peracid reductase	7315.439216	14.42370044	6.142753758	-0.385427077	-1.691157709	-320.9014956	-977.0008634	0.029730083	0.099767461	0.068846501	0.152702168	0.113646343	0.340923814	0.032467721	NO	NO	0
4394	K09145	K09145	uncharacterized protein	11338.10713	31.97025536	8.220633929	-0.532111883	-2.525845095	-379.8064389	-1505.186357	0.04392222	0.050301695	0.136115579	0.23928468	0.161609472	0.506798346	0.048570793	NO	NO	0
4412	K09167	K09167	uncharacterized protein	213582.3113	427.2021085	180.8784064	-8.241144359	-52.33737249	-17390.83959	-28013.21377	0.03661068	0.112321985	0.079923843	0.298092133	0.114520482	0.125694501	0.042266994	NO	NO	0
4446	K09607	ina	immune inhibitor A [EC:3.4.24.-]	129600.8411	258.3936198	110.3240294	-3.778369814	-35.08700653	-9780.878696	-17033.65368	0.023174284	0.080216557	0.053561162	0.362793023	0.061092732	0.10970455	0.026876775	NO	NO	0
4473	K09702	K09702	uncharacterized protein	91178.59774	160.5688567	85.16517398	-2.288933298	-27.52759839	-8351.706867	-11918.22441	0.037533583	0.153496694	0.061678391	0.487221848	0.066834446	0.095566467	0.04377882	NO	NO	0
4505	K09762	K09762	uncharacterized protein	142664.8341	271.734796	121.700143	-4.074179919	-31.97794166	-13495.49342	-18389.67029	0.032669727	0.116537442	0.071205127	0.414820845	0.130671783	0.078380181	0.040058232	NO	NO	0
4628	K09927	K09927	uncharacterized protein	283439.7703	501.3550052	257.1106452	-11.58890105	-74.2594543	-23637.12543	-37065.67811	0.03895966	0.155798189	0.069436895	0.281335491	0.101535539	0.124186698	0.045326226	NO	NO	0
4636	K09935	K09935	uncharacterized protein	101113.5891	191.747824	76.19849256	-3.851201922	-23.83080466	-7663.353366	-13241.72426	0.032826478	0.118189376	0.100053228	0.289723845	0.116351354	0.137672087	0.038203902	NO	NO	0
4662	K09962	K09962	uncharacterized protein	55370.19133	133.1519776	48.25758319	-3.122808293	-14.37826729	-4798.81592	-7205.920186	0.030143284	0.057932209	0.062482706	0.132257405	0.085042096	0.093199112	0.035908738	NO	NO	0
4681	K09981	K09981	uncharacterized protein	144914.3031	283.726011	115.4600933	-5.655210289	-35.55230687	-10678.30511	-19016.32724	0.026279467	0.09266876	0.072311156	0.252412456	0.089133306	0.126620798	0.030554263	NO	NO	0
4703	K10005	gluB	glutamate transport system substrate-binding protein	232866.5481	406.7533137	196.5566287	-9.997880212	-58.15683955	-18204.53961	-30524.98449	0.035187589	0.149791474	0.07805147	0.248042644	0.106070623	0.134432959	0.040744994	NO	NO	0
4704	K10006	gluC	glutamate transport system permease protein	171197.9317	307.5605984	145.4630763	-7.079850302	-42.42125983	-13317.36139	-22492.75717	0.038664672	0.149873882	0.082873227	0.275523204	0.116027056	0.14495271	0.044325018	NO	NO	0
4705	K10007	gluD	glutamate transport system permease protein	171197.9317	307.5605984	145.4630763	-7.079850302	-42.42125983	-13317.36139	-22492.75717	0.038664672	0.149873882	0.082873227	0.275523204	0.116027056	0.14495271	0.044325018	NO	NO	0
4706	K10008	gluA	glutamate transport system ATP-binding protein [EC:3.6.3.-]	168539.7449	302.6089936	142.9205917	-7.058507809	-41.33092259	-13158.83423	-22142.53103	0.041789269	0.157993188	0.088850937	0.280255694	0.125938592	0.151518251	0.047810569	NO	NO	0
4707	K10009	ABC.CYST.P	cystine transport system permease protein	76399.27811	170.0449824	73.8156705	-1.424214471	-22.73126818	-6558.865084	-10057.3961	0.037260389	0.08641611	0.055346191	0.600967912	0.069272983	0.112034712	0.042488147	NO	NO	0
4725	K10027	crtI	phytoene desaturase [EC:1.3.99.26 1.3.99.28 1.3.99.29 1.3.99.31]	241826.9249	560.0450496	175.1653141	-10.30764778	-52.3187846	-15079.8096	-31787.76065	0.034075321	0.071881575	0.113628603	0.247094476	0.145683972	0.210219095	0.039133784	NO	NO	0
4806	K10440	rbsC	ribose transport system permease protein	1180561.706	2087.864679	1008.722372	-41.98966868	-287.3097449	-95785.5798	-153973.9585	0.035487272	0.146567026	0.075970522	0.329404166	0.113830312	0.123984244	0.04176053	NO	NO	0
4809	K10531	pvdA, SIDA	L-ornithine N5-monooxygenase [EC:1.14.13.195 1.14.13.196]	54392.73074	93.82034631	46.1532969	-3.210609615	-13.83681129	-4612.009876	-7068.83671	0.031171938	0.142292889	0.069506241	0.121577907	0.092234535	0.101184501	0.03726763	NO	NO	0
4822	K10546	ABC.GGU.S, chvE	putative multiple sugar transport system substrate-binding protein	123801.4879	237.991546	111.502154	-5.301484959	-34.04711049	-9680.646045	-16276.24104	0.038979897	0.129302165	0.070905417	0.261893547	0.089489058	0.144072871	0.044583094	NO	NO	0
4823	K10547	ABC.GGU.P, gguB	putative multiple sugar transport system permease protein	106529.661	208.2931796	94.70131185	-4.606785443	-28.84869227	-8641.080198	-13972.85649	0.034783937	0.11438499	0.066700826	0.243684641	0.085068119	0.122310465	0.040209947	NO	NO	0
4824	K10548	ABC.GGU.A, gguA	putative multiple sugar transport system ATP-binding protein [EC:3.6.3.17]	110118.8156	216.3111898	96.45962345	-4.595821187	-29.21239422	-8788.395025	-14463.3926	0.035669253	0.115189283	0.071114671	0.261455706	0.091718981	0.129359937	0.041021874	NO	NO	0
4828	K10554	frcA	fructose transport system ATP-binding protein	74631.45	128.6795932	63.32430974	-1.986809415	-18.83868177	-5937.786633	-9836.086826	0.039926518	0.167082365	0.085431174	0.470587723	0.113573108	0.140876445	0.045278577	NO	NO	0
4833	K10559	rhaS	rhamnose transport system substrate-binding protein	108457.8836	204.2933267	95.70448042	-3.631622719	-29.64303285	-8186.55282	-14301.55149	0.025198084	0.099372717	0.05153567	0.31244524	0.063665937	0.116176049	0.028838042	NO	NO	0
4906	K10843	ERCC3, XPB	DNA excision repair protein ERCC-3 [EC:3.6.4.12]	146365.5272	272.3281853	127.0599954	-5.873236671	-36.95705385	-10304.19959	-19230.6565	0.023073692	0.096241818	0.050223489	0.226277783	0.074502729	0.129350603	0.026794114	NO	NO	0
5070	K11434	PRMT1	type I protein arginine methyltransferase [EC:2.1.1.319]	8010.385272	20.20895936	5.50991845	-0.558046602	-1.078772796	-308.9790948	-1044.360547	0.038037283	0.061682179	0.138771144	0.093008263	0.347190782	0.429055991	0.044716238	NO	NO	0
5171	K11735	gabP	GABA permease	124436.5744	299.5712882	93.83260664	-3.033927909	-29.75379282	-10063.37093	-16450.76698	0.037442866	0.069741591	0.110306194	0.498927185	0.123507085	0.129766594	0.042109643	NO	NO	0
5177	K11741	sugE	quaternary ammonium compound-resistance protein SugE	303187.9643	592.8371968	257.0093015	-12.28078198	-74.78751548	-25805.94059	-39066.71342	0.031078012	0.105308359	0.069525831	0.256963988	0.099719429	0.099971772	0.038224957	NO	NO	0
5197	K11783	mqnB	futalosine hydrolase [EC:3.2.2.26]	54466.58989	113.5567246	48.64280798	-2.649885459	-15.04584567	-3997.619437	-7126.009347	0.038533031	0.105257485	0.071912753	0.209064119	0.087604586	0.164004063	0.044777328	NO	NO	0
5256	K11942	icmF	isobutyryl-CoA mutase [EC:5.4.99.13]	105637.0924	220.4997171	93.82892645	-5.169296714	-27.29669651	-8209.162947	-13841.00144	0.027873768	0.081607397	0.055159068	0.171640145	0.081042249	0.116050604	0.032529177	NO	NO	0
5399	K12373	HEXA_B	hexosaminidase [EC:3.2.1.52]	198426.4216	315.7896251	186.2273785	-7.157916302	-55.75394107	-17003.66708	-25743.88504	0.030376407	0.16662402	0.050242522	0.30334164	0.068636192	0.096564503	0.036551319	NO	NO	0
5435	K12503	E2.5.1.68	short-chain Z-isoprenyl diphosphate synthase [EC:2.5.1.68]	144819.5343	256.8360736	130.2892044	-6.989784432	-37.70805614	-11826.9528	-18971.71539	0.031465343	0.134422317	0.059000574	0.189276396	0.087320069	0.111971629	0.036622262	NO	NO	0
5460	K12536	hasD, prtD, aprD	ATP-binding cassette, subfamily C, bacterial exporter for protease/lipase	5496.473413	10.6610617	5.1583063	-0.344460695	-1.409214453	-490.5937895	-719.9191955	0.040950418	0.131163913	0.065764526	0.128012073	0.111405388	0.109243317	0.047331869	NO	NO	0
5606	K13063	phzE	2-amino-4-deoxychorismate synthase [EC:2.6.1.86]	50481.3887	81.04735904	48.59770657	-2.183090133	-14.12110504	-4464.75594	-6588.735313	0.034565022	0.176919039	0.052235716	0.242905649	0.077412513	0.098172	0.040613343	NO	NO	0
5637	K13289	CTSA, CPY	cathepsin A (carboxypeptidase C) [EC:3.4.16.5]	-3.586649243	-0.02573731	0.000577706	0.000779393	-0.000389863	19.72225549	0.292458722	0.521852883	0.154136589	0.923218497	0.172832685	0.845008041	7.53E-07	0.699044183	NO	NO	0
5665	K13419	pknK	serine/threonine-protein kinase PknK [EC:2.7.11.1]	7734.113595	15.44981636	4.745390324	0.085505754	-1.44798089	-590.5462248	-1027.021474	0.039639675	0.119483913	0.181800823	0.758543384	0.21377569	0.153530136	0.043891357	NO	NO	0
5680	K13490	wspE	two-component system, chemotaxis family, sensor histidine kinase and response regulator WspE	16897.73022	29.11650718	13.11254131	-0.519903187	-4.113834076	-740.3443243	-2183.653871	0.024791428	0.122548462	0.074374086	0.347415939	0.087061592	0.318807857	0.030436383	NO	NO	0
5698	K13540	cobIJ	precorrin-2 C20-methyltransferase / precorrin-3B C17-methyltransferase [EC:2.1.1.130 2.1.1.131]	85126.45898	149.4682416	79.99470172	-4.919953558	-22.24169318	-6879.537129	-11127.02564	0.036212925	0.150905647	0.058656326	0.141506953	0.09659297	0.126953693	0.042285522	NO	NO	0
5713	K13572	pafB	proteasome accessory factor B	127203.2423	210.3163968	107.1352752	-4.623682632	-29.06194039	-10689.63873	-16468.11867	0.03179526	0.158106341	0.072183929	0.30581162	0.122602945	0.105048884	0.038471152	NO	NO	0
5721	K13585	hfaA	holdfast attachment protein HfaA	2789.745083	7.385465151	2.171729879	-0.143118128	-0.796310365	-202.405293	-371.5467222	0.038075427	0.053379852	0.103122314	0.187696035	0.079328951	0.166745792	0.0417932	NO	NO	0
5750	K13633	ftrA	AraC family transcriptional regulator, transcriptional activator FtrA	89525.95379	149.0693609	74.9502807	-3.378009181	-24.07651332	-6945.101057	-11679.2978	0.031692526	0.155413001	0.073228681	0.289321644	0.080423748	0.127373801	0.037393496	NO	NO	0
5784	K13693	gpgS	glucosyl-3-phosphoglycerate synthase [EC:2.4.1.266]	137498.2592	272.9426344	110.6693914	-4.646047553	-29.55246419	-10869.59081	-17908.36606	0.039861013	0.12180269	0.098109134	0.367300616	0.16363814	0.142760529	0.04693854	NO	NO	0
5788	K13713	purCD	fusion protein PurCD [EC:6.3.2.6 6.3.4.13]	-3.586649243	-0.02573731	0.000577706	0.000779393	-0.000389863	19.72225549	0.292458722	0.521852883	0.154136589	0.923218497	0.172832685	0.845008041	7.53E-07	0.699044183	NO	NO	0
5811	K13787	idsA	geranylgeranyl diphosphate synthase, type I [EC:2.5.1.1 2.5.1.10 2.5.1.29]	352016.7885	715.1827264	255.9791722	-13.83356679	-69.75380247	-26311.69936	-45636.44198	0.039164512	0.113649199	0.124516026	0.298994635	0.190789423	0.159460739	0.046827649	NO	NO	0
5845	K13890	gsiC	glutathione transport system permease protein	15846.8887	31.43117967	15.09993731	-0.470870082	-4.548528955	-575.0996825	-2114.497697	0.042043363	0.126874967	0.064412162	0.430552414	0.084898978	0.468108901	0.04578947	NO	NO	0
5923	K14155	patB, malY	cystathione beta-lyase [EC:4.4.1.8]	168126.9565	347.2965653	141.1915282	-3.686483382	-38.87598419	-13309.77544	-22016.00015	0.032238589	0.093987898	0.073624928	0.523747064	0.120290041	0.122854778	0.037548304	NO	NO	0
5951	K14266	prnA, rebH, ktzQ	tryptophan 7-halogenase [EC:1.14.19.9]	51929.07461	91.07871682	48.53503175	-2.216560177	-16.55853137	-4363.021233	-6773.88043	0.033308431	0.143177614	0.055301699	0.243757461	0.050944874	0.108774438	0.039253194	NO	NO	0
5952	K14267	dapC	N-succinyldiaminopimelate aminotransferase [EC:2.6.1.17]	184652.9376	319.2503523	157.9948204	-6.75385562	-45.69784852	-16196.81833	-23974.17286	0.039738663	0.165633366	0.083181818	0.332122181	0.118761018	0.11149517	0.047268889	NO	NO	0
5963	K14335	pimC	alpha-1,6-mannosyltransferase [EC:2.4.1.-]	114627.0806	198.9033685	101.7502345	-4.073932897	-29.52943074	-9512.20823	-14987.26745	0.039750803	0.164408282	0.075148121	0.344742281	0.107620015	0.127470656	0.046243836	NO	NO	0
5967	K14339	mptB	alpha-1,6-mannosyltransferase [EC:2.4.1.-]	70177.55219	117.2516229	65.46190873	-2.531627891	-17.83905334	-5484.328505	-9272.594662	0.034273103	0.162073462	0.057078991	0.318704284	0.099394257	0.132128673	0.038691208	NO	NO	0
5968	K14340	K14340	mannosyltransferase [EC:2.4.1.-]	51277.20502	89.89767091	43.19311731	-1.72683375	-14.27781075	-3207.97314	-6714.476323	0.028562366	0.12936989	0.065973105	0.3254842	0.066924158	0.189490748	0.033379904	NO	NO	0
6031	K14628	actVI2	enoyl reductase	9127.091246	19.4352443	6.968600569	-0.390344124	-2.525814591	-229.2198126	-1215.362753	0.02701398	0.075311694	0.083223279	0.218622286	0.065037739	0.562939829	0.029846459	NO	NO	0
6052	K14666	nodC	N-acetylglucosaminyltransferase [EC:2.4.1.-]	11726.10341	18.35366617	12.81073307	-0.971421381	-3.907792781	-1660.619728	-1471.96164	0.056288795	0.245473578	0.056537723	0.081388969	0.072616225	0.038424732	0.072812518	NO	NO	0
6058	K14672	whiEVIII	putative polyketide hydroxylase	10938.52335	27.37754631	6.582685715	-0.736350022	-1.824839355	-548.2784525	-1421.60818	0.031742706	0.053705511	0.165145242	0.088299233	0.233156382	0.291274676	0.037923742	NO	NO	0
6059	K14673	whiEII	putative monooxygenase	23251.42852	44.42093502	17.27453816	-0.906777521	-5.494168665	-1367.509098	-3039.945721	0.036086961	0.124208273	0.111338001	0.291652143	0.123726466	0.240237231	0.04211093	NO	NO	0
6088	K14949	pknG	serine/threonine-protein kinase PknG [EC:2.7.11.1]	78492.65529	146.078279	64.8797659	-4.951344254	-19.67575398	-7467.803501	-10200.73822	0.032962047	0.123998303	0.078395269	0.10754994	0.100020953	0.077704095	0.039337804	NO	NO	0
6142	K15269	pecM	probable blue pigment (indigoidine) exporter	103380.181	158.2434403	102.4002639	-4.979486198	-28.82392668	-9965.332517	-13413.40281	0.040057305	0.211316664	0.054859062	0.217557853	0.088203878	0.08797475	0.047733283	NO	NO	0
6168	K15408	coxAC	cytochrome c oxidase subunit I+III [EC:1.9.3.1]	49822.55792	127.0983537	36.49871844	-3.112621778	-11.1472583	-3104.234928	-6581.044307	0.041660691	0.064792325	0.127950066	0.130551944	0.154611218	0.234558262	0.046861883	NO	NO	0
6204	K15520	mshD	mycothiol synthase [EC:2.3.1.189]	149682.9859	269.7661006	132.1016699	-6.251179269	-36.43382854	-12149.65326	-19518.23352	0.038845427	0.149294182	0.074887498	0.271972467	0.121554378	0.132036769	0.045611458	NO	NO	0
6207	K15525	mshB	N-acetyl-1-D-myo-inositol-2-amino-2-deoxy-alpha-D-glucopyranoside deacetylase [EC:3.5.1.103]	124542.2094	209.5549025	109.580875	-4.992483814	-29.86831034	-10770.92885	-16208.71067	0.030577958	0.148495623	0.061500744	0.259321666	0.105848647	0.094748803	0.036405228	NO	NO	0
6208	K15526	mshC	L-cysteine:1D-myo-inositol 2-amino-2-deoxy-alpha-D-glucopyranoside ligase [EC:6.3.1.13]	147289.7684	265.1337556	125.7808266	-5.669707207	-34.19342953	-11779.82038	-19199.34167	0.040267934	0.15331378	0.084549388	0.31161117	0.139235308	0.140050528	0.047279392	NO	NO	0
6228	K15555	ssuB	sulfonate transport system ATP-binding protein [EC:3.6.3.-]	191434.2647	370.6952286	184.5301655	-8.986877213	-55.78253159	-17327.76565	-24695.36805	0.036894449	0.122200265	0.055237688	0.217847916	0.072902925	0.097248506	0.04491477	NO	NO	0
6291	K15733	E1.11.1.19	dye decolorizing peroxidase [EC:1.11.1.19]	49413.11087	97.58722518	39.65934851	-2.302237448	-12.52906935	-3659.316461	-6459.100243	0.029635029	0.09910864	0.07803656	0.195930066	0.089479023	0.135579456	0.034802774	NO	NO	0
6310	K15771	ganP	arabinogalactan oligomer / maltooligosaccharide transport system permease protein	75548.12532	157.5947176	55.92640167	-2.143147471	-18.10208943	-4664.044441	-9898.517615	0.025028415	0.075092732	0.085349287	0.384249822	0.091492403	0.180609087	0.029290366	NO	NO	0
6311	K15772	ganQ	arabinogalactan oligomer / maltooligosaccharide transport system permease protein	75539.37847	155.6928206	57.21836585	-2.156068924	-18.52623472	-4713.821956	-9896.124676	0.027162269	0.08279304	0.08540157	0.391722931	0.091469171	0.18513545	0.031734954	NO	NO	0
6318	K15783	doeA	ectoine hydrolase [EC:3.5.4.44]	38922.26753	84.85458266	34.0894915	-1.950797417	-11.07548531	-2821.18001	-5117.605059	0.03014797	0.077024442	0.061588616	0.171169525	0.065746144	0.143931741	0.034700776	NO	NO	0
6426	K15999	megY	mycarose O-acyltransferase	840.3960745	0.980653908	0.715958156	0.043834333	-0.358810813	362.2392145	-116.0181099	0.422103272	0.743067409	0.526383184	0.648579003	0.351627729	0.030063482	0.418881336	NO	NO	0
6437	K16012	cydC	ATP-binding cassette, subfamily C, bacterial CydC	170232.2997	332.2648403	139.9609005	-4.969758285	-41.03723508	-14059.3008	-22295.11949	0.036543732	0.119071153	0.086518778	0.419718105	0.11901159	0.121361306	0.042390205	NO	NO	0
6504	K16146	pep2	maltokinase [EC:2.7.1.175]	124840.2403	238.4060681	117.2675648	-6.574117701	-34.71888112	-9416.491845	-16418.73931	0.031150123	0.111898363	0.051260278	0.157407637	0.072185895	0.134378278	0.035793039	NO	NO	0
6506	K16148	glgM	alpha-maltose-1-phosphate synthase [EC:2.4.1.342]	161395.4385	282.1130954	145.0112445	-6.794918038	-42.0150648	-13097.99344	-21210.76044	0.033842148	0.145783484	0.063129085	0.251337365	0.092501316	0.119800837	0.038899499	NO	NO	0
6519	K16167	bpsA, srsA, pks11, pks10	alkylresorcinol/alkylpyrone synthase	65891.8221	122.2685836	67.47530911	-1.937747341	-19.99515347	-5194.212093	-8544.472641	0.041064817	0.145329073	0.050689116	0.431883039	0.071264074	0.146608259	0.048977439	NO	NO	0
6520	K16168	bpsB, srsB	methyltransferase	57901.70427	120.6010949	53.34359811	-1.335484098	-15.5506633	-4056.340624	-7558.038232	0.040520341	0.109651267	0.068739313	0.530857781	0.098247649	0.186030265	0.047357624	NO	NO	0
6589	K16329	psuG	pseudouridylate synthase [EC:4.2.1.70]	208889.475	405.9942296	174.8576262	-8.059775371	-50.56633905	-14784.56417	-27465.5652	0.034443253	0.115245237	0.07847631	0.29027335	0.112837719	0.164915777	0.039510481	NO	NO	0
6615	K16422	hmo, nocN	4-hydroxymandelate oxidase [EC:1.1.3.46]	115768.2563	228.9757213	94.81932209	-4.712915158	-28.55710335	-9155.681626	-15174.07277	0.038864255	0.120613803	0.091857499	0.282862429	0.117753617	0.140169923	0.044887039	NO	NO	0
6711	K16839	hpxO	FAD-dependent urate hydroxylase [EC:1.14.13.113]	12503.30395	25.46695367	8.892269634	-0.479923402	-2.715282922	-605.8933029	-1648.421839	0.023586841	0.076634123	0.090887966	0.246711318	0.112746126	0.269577743	0.027049251	NO	NO	0
6712	K16840	hpxQ	2-oxo-4-hydroxy-4-carboxy-5-ureidoimidazoline decarboxylase [EC:4.1.1.97]	81833.27699	164.0839625	71.19351508	-4.604898022	-21.41551109	-6370.78169	-10732.15313	0.028912631	0.093519565	0.060608902	0.129279164	0.080560855	0.11853115	0.033602829	NO	NO	0
6755	K16925	ykoE	energy-coupling factor transport system substrate-specific component	86769.52817	210.05675	66.27075683	-3.101556586	-20.5697544	-5491.742773	-11500.72954	0.036325088	0.066845121	0.104411591	0.330285622	0.123352377	0.211852038	0.040538776	NO	NO	0
6851	K17329	dasA	N,N'-diacetylchitobiose transport system substrate-binding protein	131910.6948	259.3647878	102.9430571	-5.960868613	-31.92610859	-10023.84706	-17285.38526	0.026658493	0.092625458	0.077539133	0.196011788	0.093397631	0.118807801	0.031135082	NO	NO	0
6852	K17330	dasB	N,N'-diacetylchitobiose transport system permease protein	127674.8278	245.7714326	103.1279396	-5.622762063	-32.10477202	-9749.091939	-16724.95031	0.023149744	0.088182321	0.062678863	0.190814836	0.075568039	0.106456784	0.027163345	NO	NO	0
6853	K17331	dasC	N,N'-diacetylchitobiose transport system permease protein	131133.3048	250.5580963	103.9150641	-5.953436386	-32.17469135	-10185.65	-17168.96517	0.021608478	0.085463405	0.062689277	0.172876973	0.076738022	0.097061028	0.025444718	NO	NO	0
6869	K17476	penM, pntM, CYP161C	pentalenolactone synthase [EC:1.14.19.8]	13354.22985	25.3600404	11.7750728	-0.676733686	-3.696449721	-603.2120961	-1744.12786	0.030291662	0.111198652	0.060616874	0.167792943	0.071484872	0.330475218	0.035653505	NO	NO	0
6901	K17752	rsbT	serine/threonine-protein kinase RsbT [EC:2.7.11.1]	128875.2032	316.8641658	95.08367494	-4.207457841	-31.17450037	-8918.608271	-16947.60398	0.030600204	0.054886262	0.100214666	0.3477999	0.103625256	0.160695055	0.035189218	NO	NO	0
6906	K17762	rsbS	rsbT antagonist protein RsbS	115059.0466	267.0056236	86.5605944	-4.187889259	-27.4493231	-8121.348652	-15118.47206	0.031357489	0.066605045	0.097065678	0.303475778	0.109243447	0.156419907	0.036135724	NO	NO	0
6910	K17829	ccrA	crotonyl-CoA reductase [EC:1.3.1.86]	113131.6819	212.1816907	98.29994689	-5.852573691	-26.65697758	-10242.69417	-14641.76872	0.028292237	0.109209728	0.059712473	0.15402919	0.104574161	0.078824269	0.034405331	NO	NO	0
6933	K17947	wbiB	dTDP-L-rhamnose 4-epimerase [EC:5.1.3.25]	138557.1889	234.267921	116.2054681	-5.76305043	-33.12797204	-13629.18169	-17914.02578	0.029291459	0.142901884	0.068235822	0.239021297	0.103360264	0.064004604	0.035700914	NO	NO	0
7069	K18321	smeA	membrane fusion protein, multidrug efflux system	3.735989506	0.13928362	-0.001290859	0.003861348	0.000170551	15.25812407	-0.85325365	0.849239494	0.052185332	0.952046277	0.079270145	0.980914371	0.001275745	0.752207728	NO	NO	0
7070	K18322	smeB	multidrug efflux pump	3.735989506	0.13928362	-0.001290859	0.003861348	0.000170551	15.25812407	-0.85325365	0.849239494	0.052185332	0.952046277	0.079270145	0.980914371	0.001275745	0.752207728	NO	NO	0
7071	K18323	smeC	outer membrane protein, multidrug efflux system	3.735989506	0.13928362	-0.001290859	0.003861348	0.000170551	15.25812407	-0.85325365	0.849239494	0.052185332	0.952046277	0.079270145	0.980914371	0.001275745	0.752207728	NO	NO	0
7128	K18455	mca	mycothiol S-conjugate amidase [EC:3.5.1.115]	146709.2749	264.1167967	127.0637166	-5.758665213	-34.87371399	-11857.27486	-19125.65568	0.039254853	0.150703144	0.079629628	0.299799938	0.129530288	0.134335889	0.046113365	NO	NO	0
7149	K18545	sprB	streptogrisin B [EC:3.4.21.81]	13270.15463	28.582805	8.896609029	-0.965647787	-2.608091534	-1334.732002	-1700.173658	0.032251169	0.084072558	0.131481541	0.072135016	0.172719485	0.065091446	0.040358785	NO	NO	0
7288	K18917	mrx1	mycoredoxin [EC:1.20.4.3]	142739.6895	266.4942645	128.3652046	-6.404905099	-38.68003449	-10850.58989	-18789.93536	0.0379494	0.135765052	0.069572624	0.239287718	0.091082659	0.150620696	0.043258395	NO	NO	0
7310	K18955	whiB1_2_3_4	WhiB family transcriptional regulator, redox-sensing transcriptional regulator	656463.4199	1181.35465	554.1014882	-29.60420068	-151.1050588	-57662.41584	-85179.36847	0.03235863	0.132454767	0.072797053	0.218306714	0.1219275	0.095000437	0.038840246	NO	NO	0
7313	K18958	whiB7	WhiB family transcriptional regulator, redox-sensing transcriptional regulator	140525.8924	257.6097208	124.7894343	-6.552661418	-36.10974871	-11896.8285	-18362.92917	0.032540756	0.127351894	0.063156114	0.205972683	0.092850117	0.104892393	0.038155159	NO	NO	0
7319	K18981	udh	uronate dehydrogenase [EC:1.1.1.203]	105023.7524	199.0312677	92.17660119	-4.971837511	-26.90325022	-9536.680811	-13663.28051	0.039251049	0.134307304	0.076736139	0.22192865	0.108101782	0.101227024	0.046410325	NO	NO	0
7405	K19147	mcrC	5-methylcytosine-specific restriction enzyme subunit McrC	14368.28401	34.02407888	10.56669177	-0.537659692	-3.380006395	-799.8557489	-1916.674472	0.037218154	0.072729846	0.116781608	0.313505281	0.127808424	0.266802716	0.040656844	NO	NO	0
7408	K19157	yafQ	mRNA interferase YafQ [EC:3.1.-.-]	2404.728085	1.662717668	2.445510977	-0.31225657	-0.327645907	-450.0321611	-284.6129873	0.13907405	0.696721191	0.163164435	0.059698998	0.53898865	0.04704566	0.189358488	NO	NO	0
7416	K19166	higB	mRNA interferase HigB [EC:3.1.-.-]	12669.19707	22.78033307	12.72335484	-0.729623474	-3.782251288	-891.3600389	-1653.214335	0.041418199	0.1565764	0.054269002	0.156014085	0.075197968	0.186928583	0.048420961	NO	NO	0
7462	K19265	gpr	L-glyceraldehyde 3-phosphate reductase [EC:1.1.1.-]	229844.5871	420.7910617	207.5021922	-9.953900414	-60.45524032	-18677.96924	-30098.50909	0.042271357	0.152662056	0.075569289	0.267593205	0.107106831	0.139729104	0.048843274	NO	NO	0
7479	K19294	algI	alginate O-acetyltransferase complex protein AlgI	18013.5831	35.76677373	11.39059405	-0.343417793	-3.562028782	-1625.557405	-2333.459944	0.022736251	0.079957927	0.119269944	0.539602037	0.137409959	0.066780226	0.027757576	NO	NO	0
7558	K19567	elmMI	8-demethyl-8-alpha-L-rhamnosyltetracenomycin-C 2'-O-methyltransferase [EC:2.1.1.305]	3422.095791	8.414432482	1.941444918	-0.142960296	-0.653542682	-184.3049645	-459.021106	0.044333362	0.076089755	0.22476631	0.289148809	0.21951935	0.30379864	0.0474474	NO	NO	0
7566	K19580	rppA	1,3,6,8-tetrahydroxynaphthalene synthase [EC:2.3.1.233]	3131.957673	7.849199782	1.274248759	-0.242052038	-0.468445383	-516.9659815	-376.3201131	0.046922329	0.075828392	0.374141597	0.083811196	0.329664869	0.018255175	0.069766133	NO	NO	0
1	K00001	E1.1.1.1, adh	alcohol dehydrogenase [EC:1.1.1.1]	390989.2938	572.6565313	332.87455	-9.570353582	-91.62458952	-36451.25264	-50302.77613	0.101457173	0.36449926	0.179694087	0.624518573	0.252862735	0.196890743	0.118684314	NO	NO	0
3	K00003	E1.1.1.3	homoserine dehydrogenase [EC:1.1.1.3]	406868.6526	662.5444042	224.1426086	-0.088766131	-17.67569596	-35696.78708	-50266.64834	0.372726873	0.611466198	0.643070675	0.998277689	0.911434784	0.524413698	0.418011863	NO	NO	0
4	K00004	BDH, butB	(R,R)-butanediol dehydrogenase / meso-butanediol dehydrogenase / diacetyl reductase [EC:1.1.1.4 1.1.1.- 1.1.1.303]	149289.8578	308.2017568	101.5685651	-3.454665284	-28.95363083	-13436.97166	-19604.20853	0.071775881	0.171076809	0.215904976	0.599661302	0.278518012	0.163428089	0.080867794	NO	NO	0
5	K00005	gldA	glycerol dehydrogenase [EC:1.1.1.6]	2042.175964	12.58210752	0.903415327	0.024416749	-0.162675997	-204.3412468	-252.9366876	0.365267406	0.091648799	0.703979242	0.904302093	0.835931353	0.46352355	0.409535575	NO	NO	0
6	K00006	GPD1	glycerol-3-phosphate dehydrogenase (NAD+) [EC:1.1.1.8]	4634.209198	12.85976399	5.678151385	-0.343842324	-1.698276315	-347.926029	-610.967403	0.080847853	0.09470056	0.058344897	0.145924434	0.079019446	0.248605849	0.089762784	NO	NO	0
8	K00008	SORD, gutB	L-iditol 2-dehydrogenase [EC:1.1.1.14]	492307.6063	850.4908399	276.1764098	-2.448655086	-48.02831873	-33250.38889	-63425.51471	0.23277663	0.461821645	0.517519105	0.945600228	0.730534009	0.498031057	0.258018719	NO	NO	0
9	K00009	mtlD	mannitol-1-phosphate 5-dehydrogenase [EC:1.1.1.17]	21920.64774	86.44587785	16.17587532	0.249441346	-5.76785795	-944.9461477	-2936.670728	0.125580021	0.05710606	0.270260169	0.83298253	0.240902594	0.55579489	0.132391268	NO	NO	0
11	K00011	AKR1B	aldehyde reductase [EC:1.1.1.21]	-1242.013468	-4.337518221	1.502329301	-0.018197997	-0.439703262	-268.4269663	193.2317718	0.651485766	0.593618099	0.61835565	0.943326585	0.659763548	0.446202741	0.609181353	NO	NO	0
12	K00012	UGDH, ugd	UDPglucose 6-dehydrogenase [EC:1.1.1.22]	404893.8221	573.2931622	255.60823	2.20475741	-30.42097899	-36853.56551	-49918.52657	0.35925057	0.647895334	0.58566981	0.955703967	0.84299098	0.497214335	0.405572468	NO	NO	0
13	K00013	hisD	histidinol dehydrogenase [EC:1.1.1.23]	421390.5174	690.3317613	231.2514562	0.136101369	-18.34267887	-37169.29368	-52104.03349	0.382938536	0.617407979	0.651781699	0.997508894	0.91329088	0.531494436	0.427725024	NO	NO	0
14	K00014	aroE	shikimate dehydrogenase [EC:1.1.1.25]	471790.2574	867.0034518	344.8229455	-9.508671353	-65.17438982	-48183.20897	-58907.37231	0.251595745	0.455202473	0.426226497	0.792484106	0.643179319	0.339994808	0.290776841	NO	NO	0
15	K00015	gyaR, GOR1	glyoxylate reductase [EC:1.1.1.26]	261724.3097	507.6330686	124.1857784	1.535347492	-19.15458488	-18033.63904	-33315.6729	0.355141714	0.531843159	0.677133259	0.95183673	0.845578576	0.600224768	0.387503239	NO	NO	0
16	K00016	LDH, ldh	L-lactate dehydrogenase [EC:1.1.1.27]	57943.33166	153.9176439	42.26254841	-0.153772663	-13.45812764	-2245.470318	-7631.876712	0.153797731	0.189911873	0.313626106	0.964049764	0.33205594	0.626150604	0.167277805	NO	NO	0
17	K00018	hprA	glycerate dehydrogenase [EC:1.1.1.29]	21125.96482	33.77915745	16.90222761	1.417238467	-4.134339274	-2576.974019	-2626.68316	0.611681952	0.780615445	0.708667559	0.715589721	0.782485427	0.621522289	0.644251533	NO	NO	0
18	K00019	E1.1.1.30, bdh	3-hydroxybutyrate dehydrogenase [EC:1.1.1.30]	327291.5376	618.2665141	266.9480185	-12.06389476	-65.33307892	-34707.0717	-41514.17239	0.115012191	0.275777069	0.214647412	0.489010089	0.343170392	0.168337409	0.137999927	NO	NO	0
19	K00020	mmsB, HIBADH	3-hydroxyisobutyrate dehydrogenase [EC:1.1.1.31]	654610.2542	1220.211101	492.4512316	-20.1781592	-100.7553109	-67714.59209	-82287.16863	0.197860476	0.390370784	0.35427542	0.647420782	0.55721674	0.275792411	0.231468108	NO	NO	0
21	K00023	phbB	acetoacetyl-CoA reductase [EC:1.1.1.36]	111679.2484	227.7860597	91.57708161	-2.077387444	-26.66773491	-12226.46142	-14108.77573	0.197148674	0.350013477	0.31573432	0.780627021	0.373423213	0.251283727	0.228712543	NO	NO	0
22	K00024	mdh	malate dehydrogenase [EC:1.1.1.37]	448007.5904	743.5382909	259.4947167	-2.80710642	-28.8251759	-39783.50365	-55634.98104	0.347938726	0.584673443	0.607163611	0.947713614	0.861765085	0.496775153	0.391152544	NO	NO	0
23	K00027	ME2, sfcA, maeA	malate dehydrogenase (oxaloacetate-decarboxylating) [EC:1.1.1.38]	486695.1016	1020.067704	345.0023238	-13.71917202	-69.9369498	-43020.69663	-62053.93791	0.118261427	0.23742496	0.276626335	0.596916925	0.489836231	0.241982867	0.139975103	NO	NO	0
24	K00029	E1.1.1.40, maeB	malate dehydrogenase (oxaloacetate-decarboxylating)(NADP+) [EC:1.1.1.40]	177334.258	297.2180881	159.7117143	-4.985938034	-47.27007621	-19133.49762	-22292.56336	0.239270033	0.481254184	0.321698477	0.706369536	0.372309354	0.302949651	0.275061911	NO	NO	0
25	K00030	IDH3	isocitrate dehydrogenase (NAD+) [EC:1.1.1.41]	83689.27402	60.31381081	14.09120438	5.191369449	8.477395838	-1693.187221	-10521.14647	0.532068866	0.875962799	0.921787967	0.676846073	0.859036351	0.918108229	0.565192958	NO	NO	0
26	K00031	IDH1, IDH2, icd	isocitrate dehydrogenase [EC:1.1.1.42]	428422.6744	713.2520789	267.0227245	-2.273543571	-47.8091782	-34440.53084	-54030.62165	0.296331002	0.538830557	0.53605635	0.950140818	0.735024699	0.488972057	0.332381557	NO	NO	0
27	K00032	E1.1.1.43	phosphogluconate 2-dehydrogenase [EC:1.1.1.43]	525.129052	0.064720474	0.669950469	0.066372578	-0.233560023	-16.02587553	-75.4941053	0.56042823	0.980187973	0.499945579	0.440716972	0.480034872	0.885485796	0.542049459	NO	NO	0
28	K00033	PGD, gnd, gntZ	6-phosphogluconate dehydrogenase [EC:1.1.1.44 1.1.1.343]	539339.151	882.4343777	377.6334205	-5.865026353	-73.57139646	-46842.23029	-68221.20639	0.210429547	0.460872375	0.400196751	0.874695853	0.612976469	0.366006514	0.242258374	NO	NO	0
29	K00034	gdh	glucose 1-dehydrogenase [EC:1.1.1.47]	153730.5966	363.2580221	125.4678962	-3.720335899	-39.6352517	-13479.88733	-20118.81104	0.055220539	0.102156239	0.122472844	0.550304723	0.13769786	0.142587961	0.063380839	NO	NO	0
30	K00035	gal	D-galactose 1-dehydrogenase [EC:1.1.1.48]	40915.74918	69.67670332	41.78131576	-2.094041153	-12.95723477	-4117.285086	-5262.727777	0.046933215	0.189577133	0.058075081	0.213098048	0.071053995	0.089461664	0.057087981	NO	NO	0
31	K00036	G6PD, zwf	glucose-6-phosphate 1-dehydrogenase [EC:1.1.1.49 1.1.1.363]	691726.9653	1280.214263	544.2843166	-17.03345795	-130.1911864	-60632.10301	-88672.21627	0.102666691	0.265239383	0.210930222	0.624060471	0.349027103	0.222488613	0.12106922	NO	NO	0
32	K00038	E1.1.1.53	3alpha(or 20beta)-hydroxysteroid dehydrogenase [EC:1.1.1.53]	152931.0406	269.0779192	134.4439743	-5.649016637	-36.88260208	-13174.61442	-20015.34576	0.05458083	0.195486861	0.100943165	0.371778371	0.158208453	0.147059785	0.062660292	NO	NO	0
34	K00040	uxuB	fructuronate reductase [EC:1.1.1.57]	94949.48214	174.8301666	86.07333067	-3.904572018	-25.4539839	-6991.702505	-12512.30756	0.052161679	0.173516945	0.089634931	0.318286581	0.120349476	0.197048921	0.058754552	NO	NO	0
35	K00041	uxaB	tagaturonate reductase [EC:1.1.1.58]	15201.73388	22.67203231	17.54386948	-0.543273697	-5.074289748	-1854.870888	-1948.224002	0.153880717	0.433594246	0.136660369	0.551672157	0.183583184	0.163496855	0.177025516	NO	NO	0
36	K00042	garR, glxR	2-hydroxy-3-oxopropionate reductase [EC:1.1.1.60]	226820.0798	390.1176161	171.6659306	-8.520978172	-33.55674096	-26740.91006	-28336.26242	0.179957859	0.404331484	0.330358357	0.561241648	0.553811727	0.203262732	0.21471545	NO	NO	0
37	K00043	gbd	4-hydroxybutyrate dehydrogenase [EC:1.1.1.61]	506.9984795	2.95600828	0.489069753	-0.006286035	-0.142601112	5.46789619	-67.36803483	0.553561255	0.264216547	0.599922031	0.936611198	0.644121035	0.958629056	0.565214413	NO	NO	0
38	K00045	E1.1.1.67, mtlK	mannitol 2-dehydrogenase [EC:1.1.1.67]	130511.6067	268.8430312	97.14580195	-4.380224197	-27.28708514	-9578.92555	-17194.59614	0.059737015	0.150401734	0.159873943	0.426657674	0.221782779	0.215413247	0.067071716	NO	NO	0
39	K00046	idnO	gluconate 5-dehydrogenase [EC:1.1.1.69]	157825.1339	264.690121	133.9979556	-3.041555593	-37.08792044	-14316.59734	-20136.41185	0.11344002	0.324624128	0.197113272	0.710900685	0.270281976	0.224697018	0.134428487	NO	NO	0
40	K00048	fucO	lactaldehyde reductase [EC:1.1.1.77]	-1391.00842	-4.175550897	-0.113307774	0.381007998	0.072633142	-204.2975807	208.426063	0.612350741	0.605495092	0.969484591	0.176816711	0.941165961	0.55525702	0.580528086	NO	NO	0
41	K00050	ttuD	hydroxypyruvate reductase [EC:1.1.1.81]	164393.0722	256.4206131	60.04568801	3.883343541	2.809818132	-12011.56711	-20229.94205	0.522184571	0.730395493	0.82748784	0.869707358	0.975447959	0.70544476	0.563838489	NO	NO	0
42	K00051	E1.1.1.82	malate dehydrogenase (NADP+) [EC:1.1.1.82]	384.6560495	0.787547877	0.328236286	0.032878234	-0.135880821	-7.828481549	-54.62252177	0.478605433	0.617247338	0.57654882	0.517952956	0.490393058	0.906081926	0.46365007	NO	NO	0
43	K00052	leuB, IMDH	3-isopropylmalate dehydrogenase [EC:1.1.1.85]	445425.4073	749.4907508	253.813291	-0.930733851	-25.75714036	-39937.37731	-55260.44059	0.356874779	0.587067351	0.619830406	0.982899995	0.878082608	0.501151574	0.400479696	NO	NO	0
44	K00053	ilvC	ketol-acid reductoisomerase [EC:1.1.1.86]	415276.3602	670.7321828	233.1524949	-0.064412452	-20.17764491	-36902.09213	-51337.35477	0.376706438	0.617402938	0.63984882	0.998786568	0.901900249	0.522946844	0.421671406	NO	NO	0
45	K00054	mvaA	hydroxymethylglutaryl-CoA reductase [EC:1.1.1.88]	58732.63199	182.0382897	21.55680121	-2.626098586	-2.69701977	-2441.284063	-7535.803812	0.325746131	0.303282758	0.729760852	0.626884243	0.895910076	0.733087184	0.354565622	NO	NO	0
46	K00055	E1.1.1.90	aryl-alcohol dehydrogenase [EC:1.1.1.90]	49555.49335	87.15111939	44.5989515	-1.571550785	-11.51970036	-4201.618926	-6525.071634	0.192459037	0.409491366	0.270446669	0.633443922	0.379714106	0.355786951	0.207557758	NO	NO	0
47	K00057	gpsA	glycerol-3-phosphate dehydrogenase (NAD(P)+) [EC:1.1.1.94]	406847.1647	635.7756922	250.3597943	-1.175568392	-31.23514348	-37154.92294	-50446.08845	0.33728133	0.597583941	0.576706797	0.975276678	0.831549951	0.475119857	0.381171385	NO	NO	0
48	K00058	serA, PHGDH	D-3-phosphoglycerate dehydrogenase / 2-oxoglutarate reductase [EC:1.1.1.95 1.1.1.399]	917240.5128	1585.121579	619.9076764	-17.756077	-124.6545724	-83475.97853	-115441.1628	0.218889804	0.44683981	0.425015677	0.784122315	0.621686112	0.354999393	0.253228831	NO	NO	0
49	K00059	fabG	3-oxoacyl-[acyl-carrier protein] reductase [EC:1.1.1.100]	2990716.348	5256.012003	2128.473084	-58.44552949	-452.9980196	-260376.3093	-379241.2793	0.168881106	0.381248586	0.343642341	0.752093886	0.532614801	0.315636179	0.19705026	NO	NO	0
50	K00060	tdh	threonine 3-dehydrogenase [EC:1.1.1.103]	55882.53822	97.15479973	52.01599092	-0.524909477	-15.10300875	-4470.229494	-7268.184974	0.091426106	0.272775263	0.136203806	0.843329034	0.181647812	0.241285257	0.104656336	NO	NO	0
51	K00061	RDH5	11-cis-retinol dehydrogenase [EC:1.1.1.315]	101.4941861	0.493233986	0.052327072	-0.000541624	-0.032013315	-9.469186977	-13.57959936	0.492183342	0.275839773	0.741284473	0.968124769	0.54865969	0.605673787	0.501958219	NO	NO	0
55	K00067	rfbD, rmlD	dTDP-4-dehydrorhamnose reductase [EC:1.1.1.133]	456593.8573	726.53004	280.6743687	-2.809138369	-41.77142376	-37482.66804	-57128.48577	0.302731008	0.561877644	0.547188666	0.943062792	0.784114032	0.486444567	0.342358777	NO	NO	0
56	K00068	srlD	sorbitol-6-phosphate 2-dehydrogenase [EC:1.1.1.140]	2483.315485	2.616436161	2.499834423	-0.054302053	-0.69856021	-121.4076042	-322.1566529	0.176884371	0.598042816	0.20785015	0.729957245	0.278160154	0.567289899	0.196988348	NO	NO	0
57	K00073	allD	ureidoglycolate dehydrogenase (NAD+) [EC:1.1.1.350]	-66.96917036	1.240361098	0.333214839	0.040593944	0.067815804	-35.73394335	13.48722102	0.968755036	0.805914496	0.858845514	0.801471885	0.913142626	0.867952024	0.954096778	NO	NO	0
58	K00074	paaH, hbd, fadB, mmgB	3-hydroxybutyryl-CoA dehydrogenase [EC:1.1.1.157]	775758.5009	1318.277242	572.9332632	-21.70993753	-75.64614802	-80693.49508	-96533.79817	0.237537671	0.473710869	0.406770611	0.706475464	0.7336521	0.316962711	0.277558353	NO	NO	0
59	K00075	murB	UDP-N-acetylmuramate dehydrogenase [EC:1.3.1.98]	403280.7961	630.383261	242.5628906	2.380500722	-28.0728614	-34343.17896	-50192.81398	0.340407137	0.600012959	0.587650763	0.949885164	0.848065477	0.506839548	0.382646355	NO	NO	0
60	K00076	hdhA	7-alpha-hydroxysteroid dehydrogenase [EC:1.1.1.159]	39722.51809	72.55045294	37.7064433	-0.800278457	-10.54846604	-3173.429567	-5212.784787	0.118424497	0.295296451	0.163252116	0.703539446	0.227311903	0.284479609	0.131203137	NO	NO	0
61	K00077	panE, apbA	2-dehydropantoate 2-reductase [EC:1.1.1.169]	443786.2206	768.5846721	364.4502538	-11.308859	-86.38245519	-43799.13068	-56112.19955	0.160078323	0.376481541	0.270778775	0.673924534	0.417607355	0.251444653	0.188622481	NO	NO	0
62	K00082	ribD2	5-amino-6-(5-phosphoribosylamino)uracil reductase [EC:1.1.1.193]	115611.7067	207.4514316	87.26740548	-4.810113352	-25.25269838	-10255.45353	-15087.72059	0.066539379	0.213359477	0.16764575	0.348686602	0.218953537	0.159406461	0.076479197	NO	NO	0
63	K00086	dhaT	1,3-propanediol dehydrogenase [EC:1.1.1.202]	841.2252304	3.852071624	2.251732884	-0.121422311	-0.186753563	-92.07676433	-103.0581008	0.494284836	0.303490071	0.131273386	0.309677848	0.671466825	0.548827308	0.539137763	NO	NO	0
64	K00087	ygeS, xdhA	xanthine dehydrogenase molybdenum-binding subunit [EC:1.17.1.4]	4435.664228	11.73734345	2.025378614	0.154224898	-0.625325542	-104.5186596	-601.6859374	0.166543617	0.205473461	0.529420407	0.575993123	0.557756244	0.773553088	0.170082997	NO	NO	0
65	K00088	IMPDH, guaB	IMP dehydrogenase [EC:1.1.1.205]	695594.0621	1179.46645	479.7609859	-11.74006323	-91.1679836	-59358.23554	-88059.23231	0.204147176	0.438686457	0.399636316	0.803910554	0.621076187	0.366566943	0.235291156	NO	NO	0
66	K00090	ghrB	glyoxylate/hydroxypyruvate/2-ketogluconate reductase [EC:1.1.1.79 1.1.1.81 1.1.1.215]	11087.34199	19.68976114	16.09563669	-0.267693549	-4.622941324	-1131.925255	-1449.367028	0.216277598	0.432290005	0.119298187	0.731473953	0.165493724	0.301928528	0.235005779	NO	NO	0
67	K00091	E1.1.1.219	dihydroflavonol-4-reductase [EC:1.1.1.219]	45749.15209	27.12005387	49.30667965	-2.19263183	-9.033678242	-6620.951917	-5339.494585	0.230973665	0.794627767	0.237030771	0.518449106	0.492184795	0.176826109	0.297999875	NO	NO	0
69	K00096	araM, egsA	glycerol-1-phosphate dehydrogenase [NAD(P)+] [EC:1.1.1.261]	122266.4209	307.1883346	70.80576512	-5.640845728	-18.6204062	-8906.054634	-15844.63389	0.06562195	0.101243756	0.268815527	0.301539596	0.370122745	0.231001115	0.076961849	NO	NO	0
70	K00097	pdxA	4-hydroxythreonine-4-phosphate dehydrogenase [EC:1.1.1.262]	256521.923	354.4372853	138.5511339	3.34479938	-19.90617961	-20106.4992	-31946.33024	0.403915239	0.686582928	0.671619708	0.904443159	0.853378339	0.593941945	0.445250977	NO	NO	0
71	K00098	idnD	L-idonate 5-dehydrogenase [EC:1.1.1.264]	9331.460894	-18.04137089	20.76395907	-0.380354786	-6.355857215	-2666.105086	-1091.430955	0.371157393	0.547281239	0.102282006	0.688267483	0.12506457	0.075664793	0.44010034	NO	NO	0
72	K00099	dxr	1-deoxy-D-xylulose-5-phosphate reductoisomerase [EC:1.1.1.267]	360073.6561	494.7263926	215.2598706	1.781013036	-17.54658398	-33754.43603	-44302.06583	0.369395912	0.664630859	0.613151246	0.960676255	0.8999753	0.494597396	0.416512137	NO	NO	0
73	K00100	bdhAB	butanol dehydrogenase [EC:1.1.1.-]	354979.3639	626.6379456	291.1447261	-11.6343343	-77.74860356	-43018.67843	-44588.61863	0.173887868	0.385529815	0.288198234	0.604790656	0.383437405	0.186606435	0.206052725	NO	NO	0
74	K00101	lldD	L-lactate dehydrogenase (cytochrome) [EC:1.1.2.3]	320469.3607	568.0647371	280.0877476	-12.71389633	-77.25513399	-30409.08695	-41663.11991	0.077200574	0.238959413	0.136452524	0.392464473	0.20099514	0.154281449	0.089127274	NO	NO	0
75	K00102	LDHD, dld	D-lactate dehydrogenase (cytochrome) [EC:1.1.2.4]	109009.1927	173.8620111	97.34551155	-3.725230648	-22.63547001	-14180.11949	-13515.65201	0.185096141	0.443095599	0.265331997	0.601026435	0.420290286	0.172294096	0.223250004	NO	NO	0
76	K00103	GULO	L-gulonolactone oxidase [EC:1.1.3.8]	113490.4205	217.9969133	79.69566506	-5.699754304	-7.507696134	-12252.21725	-14174.47511	0.271921562	0.457083548	0.464130798	0.53920732	0.831128224	0.33700386	0.311658299	NO	NO	0
77	K00104	glcD	glycolate oxidase [EC:1.1.3.15]	574390.3072	809.8354708	383.067551	-5.507190603	-60.46715447	-51581.36035	-72011.4223	0.258154212	0.567888003	0.472010001	0.901670375	0.726907308	0.403353017	0.295819951	NO	NO	0
78	K00105	E1.1.3.21	alpha-glycerophosphate oxidase [EC:1.1.3.21]	207.4493229	0.470909779	0.104559533	-0.01519781	-0.031847713	-10.26417763	-26.51123927	0.531688259	0.626638613	0.769543067	0.623508332	0.788060223	0.801835401	0.558639847	NO	NO	0
80	K00107	ALO	D-arabinono-1,4-lactone oxidase [EC:1.1.3.37]	32188.48493	58.83487966	21.61319671	-0.85881946	-5.976522096	-2890.760664	-4218.341987	0.093924204	0.256088774	0.261009526	0.583813883	0.33989284	0.199766173	0.105357616	NO	NO	0
81	K00108	betA, CHDH	choline dehydrogenase [EC:1.1.99.1]	384615.3302	544.363841	399.3812997	-18.85165519	-110.3877412	-42897.57583	-49374.1183	0.063728061	0.305541991	0.074086716	0.271424428	0.119824931	0.088819293	0.076844056	NO	NO	0
82	K00109	L2HGDH	2-hydroxyglutarate dehydrogenase [EC:1.1.99.2]	35451.22274	69.81906387	19.75713213	-2.670820533	9.483616738	-5183.63593	-3921.196945	0.577013902	0.706415181	0.773599456	0.653311421	0.679104278	0.518347184	0.650672503	NO	NO	0
83	K00111	glpA, glpD	glycerol-3-phosphate dehydrogenase [EC:1.1.5.3]	562586.0342	980.6066366	456.33223	-14.80639175	-95.56667346	-54622.32693	-70943.0148	0.15482389	0.366819607	0.269427251	0.65923315	0.469182407	0.251772158	0.183890949	NO	NO	0
84	K00112	glpB	glycerol-3-phosphate dehydrogenase subunit B [EC:1.1.5.3]	2986.055059	6.31901243	0.806448082	-0.018355822	-0.201764412	-253.7330539	-365.8801303	0.386511368	0.525642137	0.824198033	0.953008452	0.866971848	0.54919119	0.435154046	NO	NO	0
85	K00113	glpC	glycerol-3-phosphate dehydrogenase subunit C [EC:1.1.5.3]	6472.995401	11.29569315	2.841649798	-0.229644576	-0.818940386	-735.5599398	-792.2004259	0.356347519	0.573283344	0.700451981	0.717523686	0.738065385	0.4000216	0.405894658	NO	NO	0
86	K00114	exaA	alcohol dehydrogenase (cytochrome c) [EC:1.1.2.8]	128162.1439	-104.1001938	75.68429079	11.98551027	-1.205138375	-6968.694155	-16328.31004	0.65846347	0.901956496	0.810032559	0.660439917	0.990777629	0.846862762	0.680656394	NO	NO	0
88	K00117	gcd	quinoprotein glucose dehydrogenase [EC:1.1.5.2]	171085.1738	-3.99319263	68.11213148	14.89075066	0.932476675	-5168.360071	-22087.9269	0.630279582	0.996915834	0.859453545	0.655634588	0.994167589	0.906688847	0.649736506	NO	NO	0
89	K00118	gfo	glucose-fructose oxidoreductase [EC:1.1.99.28]	6864.356505	11.61066495	5.15161338	-0.165909982	-1.692374245	-525.3799856	-900.9753423	0.200028945	0.435094624	0.357845438	0.720243704	0.362732028	0.409474299	0.216614427	NO	NO	0
90	K00121	frmA, ADH5, adhC	S-(hydroxymethyl)glutathione dehydrogenase / alcohol dehydrogenase [EC:1.1.1.284 1.1.1.1]	524470.7014	972.3492594	425.9827462	-19.19915046	-104.4944107	-52183.72224	-66863.90067	0.125548506	0.299375554	0.230727597	0.50674366	0.360014089	0.205050357	0.148038906	NO	NO	0
91	K00122	FDH	formate dehydrogenase [EC:1.17.1.9]	93374.83995	209.8447749	59.47976805	-3.594154911	-11.71613352	-9827.882374	-11739.12838	0.304090552	0.422023803	0.534568226	0.659307131	0.708955976	0.381183264	0.341634853	NO	NO	0
92	K00123	fdoG, fdhF, fdwA	formate dehydrogenase major subunit [EC:1.17.1.9]	617404.5819	1017.310845	429.067742	-5.987239116	-101.5452815	-48791.39665	-79445.86548	0.148767078	0.38346843	0.328052827	0.86737544	0.475044056	0.331962242	0.170101509	NO	NO	0
93	K00124	fdoH, fdsB	formate dehydrogenase iron-sulfur subunit	260255.5267	358.3537507	178.0888005	-2.502481271	-40.55975779	-21067.86079	-33265.67807	0.205008	0.525876781	0.404070195	0.887510438	0.559628448	0.390698586	0.232323764	NO	NO	0
94	K00126	fdsD	formate dehydrogenase subunit delta [EC:1.17.1.9]	38508.4112	50.81876404	42.027009	-1.106176109	-11.56837854	-6218.672676	-4678.295285	0.297772643	0.624676739	0.298843247	0.737354351	0.381018652	0.195271038	0.350237711	NO	NO	0
95	K00127	fdoI, fdsG	formate dehydrogenase subunit gamma	97178.58607	144.26381	100.1886935	-4.364555848	-27.01857683	-12683.20206	-12045.6093	0.206373974	0.496988553	0.229677807	0.51937348	0.317384324	0.191668516	0.246238674	NO	NO	0
96	K00128	ALDH	aldehyde dehydrogenase (NAD+) [EC:1.2.1.3]	1355195.254	2540.319364	1039.292017	-35.03764116	-256.4465082	-112472.1817	-174374.7209	0.092796379	0.243812671	0.205801511	0.593523133	0.329570219	0.228702823	0.109052142	NO	NO	0
97	K00129	E1.2.1.5	aldehyde dehydrogenase (NAD(P)+) [EC:1.2.1.5]	2018.459941	5.244935629	-0.188063249	0.209277757	0.143956424	56.95285733	-272.3487809	0.44021759	0.492635088	0.945872437	0.3982375	0.875816517	0.85799472	0.446829505	NO	NO	0
98	K00130	betB, gbsA	betaine-aldehyde dehydrogenase [EC:1.2.1.8]	644142.0834	1078.925216	546.2052615	-21.8785339	-129.7975321	-61855.55761	-82917.27256	0.089329551	0.284886803	0.163931624	0.481945206	0.296064157	0.168467133	0.105082212	NO	NO	0
99	K00131	gapN	glyceraldehyde-3-phosphate dehydrogenase (NADP+) [EC:1.2.1.9]	42263.83888	123.4387564	27.42953265	-0.318408991	-9.563350074	-2496.385583	-5600.702772	0.065637236	0.067127107	0.222255821	0.858233723	0.203460347	0.31935391	0.072283946	NO	NO	0
100	K00132	E1.2.1.10	acetaldehyde dehydrogenase (acetylating) [EC:1.2.1.10]	15108.88031	-23.38234803	-0.954475583	3.067577925	3.932435885	522.27652	-1987.081793	0.775784024	0.880579096	0.986821261	0.545205211	0.838038121	0.937231744	0.784503402	NO	NO	0
101	K00133	asd	aspartate-semialdehyde dehydrogenase [EC:1.2.1.11]	469071.6086	758.6851926	278.8954249	-1.883820912	-33.11984476	-41819.24666	-58224.69723	0.338354123	0.58609887	0.590128413	0.965727778	0.845215892	0.486146137	0.381769016	NO	NO	0
102	K00134	GAPDH, gapA	glyceraldehyde 3-phosphate dehydrogenase [EC:1.2.1.12]	569822.5865	957.9749388	362.9517898	-1.967398215	-59.44403993	-47651.52946	-71896.87742	0.258894744	0.499654925	0.491842906	0.964550104	0.729704491	0.435023365	0.293837391	NO	NO	0
103	K00135	gabD	succinate-semialdehyde dehydrogenase / glutarate-semialdehyde dehydrogenase [EC:1.2.1.16 1.2.1.79 1.2.1.20]	1014056.15	1799.239118	835.6583572	-32.08653394	-210.7296396	-97930.85434	-130332.6249	0.096840129	0.273439051	0.1849655	0.52324668	0.29599624	0.177306571	0.113855577	NO	NO	0
104	K00137	prr	aminobutyraldehyde dehydrogenase [EC:1.2.1.19]	85372.13172	135.1097637	67.59389585	-2.559656356	-17.36794853	-8353.801468	-11126.50693	0.101529247	0.330638794	0.206848714	0.551440862	0.313115327	0.179170667	0.115090496	NO	NO	0
105	K00138	aldB	aldehyde dehydrogenase [EC:1.2.1.-]	100483.5581	145.2227938	105.8666841	-3.729349092	-28.46605385	-11799.92459	-12718.53404	0.084838223	0.340549125	0.093829703	0.43631655	0.155481094	0.101151677	0.104468831	NO	NO	0
106	K00140	mmsA, iolA, ALDH6A1	malonate-semialdehyde dehydrogenase (acetylating) / methylmalonate-semialdehyde dehydrogenase [EC:1.2.1.18 1.2.1.27]	475556.8723	938.8490038	377.4201394	-12.97240043	-103.6730198	-43492.61857	-61429.28437	0.066698992	0.177903125	0.150921057	0.528377971	0.220041189	0.149490205	0.078873658	NO	NO	0
107	K00141	xylC	benzaldehyde dehydrogenase (NAD) [EC:1.2.1.28]	76171.41595	132.4922637	74.26895417	-4.705192366	-22.3089467	-7057.70763	-9910.237875	0.055362959	0.20157833	0.07748127	0.163528728	0.101400808	0.125844559	0.06464405	NO	NO	0
108	K00145	argC	N-acetyl-gamma-glutamyl-phosphate reductase [EC:1.2.1.38]	395666.3807	565.1809649	240.9564797	1.515119943	-25.6741463	-36394.54778	-48803.4567	0.36691625	0.65066169	0.604743154	0.969377535	0.866424092	0.500046412	0.412969728	NO	NO	0
109	K00146	feaB	phenylacetaldehyde dehydrogenase [EC:1.2.1.39]	102367.083	213.3994373	74.93685482	-4.674160945	-7.814762608	-11116.339	-12764.53736	0.229385848	0.376866178	0.401795355	0.536046915	0.785270959	0.289626227	0.268139399	NO	NO	0
110	K00147	proA	glutamate-5-semialdehyde dehydrogenase [EC:1.2.1.41]	357993.3821	667.6841066	248.3727505	-5.644068122	-44.46374332	-35489.36001	-44559.5554	0.267314708	0.464914437	0.464610685	0.842655471	0.687506999	0.369633376	0.308392412	NO	NO	0
111	K00148	fdhA	glutathione-independent formaldehyde dehydrogenase [EC:1.2.1.46]	85233.05985	148.9824792	75.71244823	-4.694249815	-19.76348456	-7334.421438	-11148.69779	0.135214517	0.33887019	0.208048501	0.345312667	0.307621732	0.27682726	0.150069018	NO	NO	0
112	K00150	gap2	glyceraldehyde-3-phosphate dehydrogenase (NAD(P)) [EC:1.2.1.59]	33500.63072	110.0731304	10.78700464	-2.274760332	0.588800082	-2378.714801	-4199.010489	0.464310176	0.417153273	0.824954478	0.592476887	0.970933723	0.672944992	0.501308744	NO	NO	0
113	K00151	hpaE, hpcC	5-carboxymethyl-2-hydroxymuconic-semialdehyde dehydrogenase [EC:1.2.1.60]	92788.32237	160.5874272	71.24418035	-2.849739699	-20.29171973	-8428.081829	-12112.11517	0.062208251	0.218520761	0.15400984	0.470302825	0.20954841	0.144001254	0.071632644	NO	NO	0
115	K00154	E1.2.1.68	coniferyl-aldehyde dehydrogenase [EC:1.2.1.68]	52879.13952	106.2565177	49.10207146	-3.371704573	-14.70390564	-4790.398577	-6848.806829	0.057294904	0.154022753	0.09124152	0.156580847	0.118663048	0.136136748	0.067693018	NO	NO	0
116	K00156	poxB	pyruvate dehydrogenase (quinone) [EC:1.2.5.1]	315880.8941	591.4101663	258.8911221	-15.15634072	-58.50829165	-31300.47364	-40198.18771	0.107568035	0.268136942	0.202365611	0.363994968	0.364165662	0.182879485	0.128684655	NO	NO	0
117	K00158	E1.2.3.3, poxL	pyruvate oxidase [EC:1.2.3.3]	62548.79631	229.7199181	32.33926671	-1.818009133	-10.74193122	-4390.511867	-8125.43103	0.289658698	0.199638237	0.599972858	0.729593504	0.599998471	0.537253763	0.312693718	NO	NO	0
118	K00161	PDHA, pdhA	pyruvate dehydrogenase E1 component alpha subunit [EC:1.2.4.1]	654975.5123	1165.289771	460.0840478	-18.38364391	-82.74548123	-61904.40069	-82452.15205	0.171812206	0.379527076	0.353046196	0.654545463	0.60338565	0.283834374	0.202968381	NO	NO	0
119	K00162	PDHB, pdhB	pyruvate dehydrogenase E1 component beta subunit [EC:1.2.4.1]	559407.1716	965.1839565	394.2256522	-15.22125057	-64.46903568	-55810.73211	-69832.82035	0.191108336	0.416221766	0.375034927	0.680375116	0.652004308	0.283491385	0.227027457	NO	NO	0
120	K00163	aceE	pyruvate dehydrogenase E1 component [EC:1.2.4.1]	377464.8035	643.9923067	307.0538547	-13.96794646	-71.86025473	-37474.00153	-48048.65996	0.106191737	0.305637199	0.203268431	0.474013772	0.349859422	0.180332126	0.12706271	NO	NO	0
121	K00164	OGDH, sucA	2-oxoglutarate dehydrogenase E1 component [EC:1.2.4.2]	345213.1173	515.9724756	227.3934107	-2.602262049	-33.32676234	-31853.64865	-42793.35057	0.33786178	0.6136423	0.55162716	0.935665225	0.789662244	0.471348791	0.381861003	NO	NO	0
122	K00166	BCKDHA, bkdA1	2-oxoisovalerate dehydrogenase E1 component alpha subunit [EC:1.2.4.4]	85752.77672	196.843185	40.2895367	-1.776001231	-5.905694414	-5079.925592	-10765.12937	0.184573556	0.283970713	0.538072627	0.748709004	0.782371064	0.500405173	0.217788231	NO	NO	0
123	K00167	BCKDHB, bkdA2	2-oxoisovalerate dehydrogenase E1 component beta subunit [EC:1.2.4.4]	146133.6247	313.7982086	78.97674399	-4.459400095	-3.131470571	-12750.31564	-18035.6569	0.284214417	0.421696827	0.579411902	0.713424645	0.946377837	0.442581671	0.329464689	NO	NO	0
124	K00169	porA	pyruvate ferredoxin oxidoreductase alpha subunit [EC:1.2.7.1]	49504.55025	121.6948106	24.63475879	0.444751877	-3.179334434	-3616.817487	-6451.358617	0.237727123	0.313726275	0.568666599	0.903154516	0.822135719	0.470548266	0.258351904	NO	NO	0
125	K00170	porB	pyruvate ferredoxin oxidoreductase beta subunit [EC:1.2.7.1]	51379.57848	119.3054296	23.65884331	0.361989562	-3.374021673	-3252.037906	-6664.637766	0.20776833	0.305587221	0.569345945	0.917997959	0.804283839	0.49860746	0.229308772	NO	NO	0
126	K00171	porD	pyruvate ferredoxin oxidoreductase delta subunit [EC:1.2.7.1]	4046.404678	20.00699825	-1.161983807	0.738149512	1.961314952	146.825237	-531.36324	0.66360698	0.472943017	0.908242352	0.411714726	0.564909233	0.899011565	0.676566423	NO	NO	0
127	K00172	porG	pyruvate ferredoxin oxidoreductase gamma subunit [EC:1.2.7.1]	47750.94796	109.5846719	23.45544363	0.623702023	-3.110572043	-2911.797671	-6190.303738	0.213838513	0.31749005	0.55084166	0.851150051	0.808755868	0.52000281	0.235848901	NO	NO	0
128	K00174	korA, oorA, oforA	2-oxoglutarate/2-oxoacid ferredoxin oxidoreductase subunit alpha [EC:1.2.7.3 1.2.7.11]	316153.0712	500.2150627	175.474786	0.078344155	-6.945769107	-25115.92481	-39066.61622	0.355966358	0.608210987	0.628020861	0.997967659	0.953377967	0.54832025	0.401317272	NO	NO	0
129	K00175	korB, oorB, oforB	2-oxoglutarate/2-oxoacid ferredoxin oxidoreductase subunit beta [EC:1.2.7.3 1.2.7.11]	302592.5236	468.0615043	162.7538636	1.058371595	-2.75919273	-24562.72611	-37266.62136	0.377745535	0.632770887	0.654401363	0.972708798	0.981573797	0.559016749	0.424325699	NO	NO	0
130	K00176	korD, oorD	2-oxoglutarate ferredoxin oxidoreductase subunit delta [EC:1.2.7.3]	5803.468674	15.77970565	1.698574004	1.039629997	0.382963229	396.5736116	-729.0556722	0.500364175	0.532131334	0.853644543	0.225526826	0.900264086	0.708976066	0.535131527	NO	NO	0
131	K00177	korC, oorC	2-oxoglutarate ferredoxin oxidoreductase subunit gamma [EC:1.2.7.3]	5421.547892	12.62070724	2.015928048	0.923778389	0.771835672	434.4282151	-675.3673599	0.530238389	0.616840883	0.827905611	0.27679779	0.802320516	0.684962697	0.566882426	NO	NO	0
132	K00179	iorA	indolepyruvate ferredoxin oxidoreductase, alpha subunit [EC:1.2.7.8]	-2647.482164	-29.86551686	4.035610163	1.010770342	-0.382547733	-447.3315255	468.1286463	0.79584322	0.343494283	0.719403779	0.318657249	0.917820802	0.728414495	0.739086437	NO	NO	0
133	K00180	iorB	indolepyruvate ferredoxin oxidoreductase, beta subunit [EC:1.2.7.8]	-2749.216955	-27.90483657	3.759203522	1.044297156	-0.347412883	-409.0728454	480.2433768	0.790144116	0.377409451	0.739975369	0.308531406	0.926027953	0.752794118	0.735027412	NO	NO	0
134	K00184	K00184	prokaryotic molybdopterin-containing oxidoreductase family, iron-sulfur binding subunit	131593.6051	56.91429216	16.7380395	12.30932225	20.04823125	-1535.40614	-16245.49478	0.631459591	0.943115828	0.95497671	0.633481623	0.839017302	0.963994793	0.664906563	NO	NO	0
135	K00185	K00185	prokaryotic molybdopterin-containing oxidoreductase family, membrane subunit	117386.0071	92.14950599	18.32749482	7.994804783	14.60327026	-2296.087114	-14429.19328	0.578562468	0.880383295	0.935771285	0.685345231	0.846979663	0.929887733	0.617148452	NO	NO	0
136	K00186	vorA	2-oxoisovalerate ferredoxin oxidoreductase, alpha subunit [EC:1.2.7.7]	532.5000099	0.881378813	0.299424568	0.008203752	-0.065025109	13.52467763	-72.25705566	0.145747357	0.377415522	0.416757026	0.789360508	0.588027907	0.741771089	0.148934004	NO	NO	0
137	K00187	vorB	2-oxoisovalerate ferredoxin oxidoreductase, beta subunit [EC:1.2.7.7]	532.5000099	0.881378813	0.299424568	0.008203752	-0.065025109	13.52467763	-72.25705566	0.145747357	0.377415522	0.416757026	0.789360508	0.588027907	0.741771089	0.148934004	NO	NO	0
138	K00194	cdhD, acsD	acetyl-CoA decarbonylase/synthase complex subunit delta [EC:2.1.1.245]	440.0686531	3.955621555	-0.848046222	0.080003246	0.592519402	149.0240338	-40.10204404	0.789612779	0.429259746	0.641054497	0.609965781	0.344805347	0.481885005	0.8588666	NO	NO	0
139	K00196	cooF	anaerobic carbon-monoxide dehydrogenase iron sulfur subunit	-1053.700893	-3.093412	-1.185127913	0.140936595	0.36686884	-27.80389121	151.3028065	0.147746884	0.148582409	0.138897843	0.059244733	0.162095251	0.733781727	0.132942173	NO	NO	0
140	K00197	cdhE, acsC	acetyl-CoA decarbonylase/synthase complex subunit gamma [EC:2.1.1.245]	227.5812647	4.357860173	-0.762959454	0.097619207	0.777267249	192.1742855	0.532203569	0.929201543	0.569899412	0.786175445	0.687982919	0.420204999	0.557337768	0.998789658	NO	NO	0
141	K00198	cooS, acsA	anaerobic carbon-monoxide dehydrogenase catalytic subunit [EC:1.2.7.4]	-719.5486757	3.280141755	-2.616526222	0.312155876	1.458995085	250.8601853	136.7387654	0.828329913	0.737876041	0.481885682	0.340473092	0.258456075	0.553630489	0.764161818	NO	NO	0
142	K00200	fwdA, fmdA	formylmethanofuran dehydrogenase subunit A [EC:1.2.7.12]	22462.23416	39.99589577	16.23970798	0.386484377	-4.057028489	-1407.951597	-2867.940382	0.406357902	0.607101326	0.575368555	0.874896518	0.671302815	0.669859043	0.43697084	NO	NO	0
143	K00201	fwdB, fmdB	formylmethanofuran dehydrogenase subunit B [EC:1.2.7.12]	20259.32813	34.99466909	14.58186366	0.532864377	-3.585690907	-1282.869114	-2576.543252	0.449090541	0.650345299	0.612371568	0.827642675	0.705858844	0.695995122	0.480535818	NO	NO	0
144	K00202	fwdC, fmdC	formylmethanofuran dehydrogenase subunit C [EC:1.2.7.12]	20480.4356	35.52465285	14.74941358	0.523650893	-3.635179529	-1286.994341	-2606.128294	0.446111535	0.646770313	0.60975441	0.831205106	0.703133262	0.696184395	0.477394349	NO	NO	0
145	K00207	DPYD	dihydropyrimidine dehydrogenase (NADP+) [EC:1.3.1.2]	293.8506361	0.751644438	0.207933178	0.001564796	-0.075263441	-14.04571058	-40.01866347	0.17429841	0.227367164	0.352909466	0.932110806	0.315361167	0.572990509	0.176495849	NO	NO	0
146	K00208	fabI	enoyl-[acyl-carrier protein] reductase I [EC:1.3.1.9 1.3.1.10]	460839.4991	755.4640493	318.8787047	-4.349868062	-56.66639521	-44809.31665	-57509.12399	0.307875544	0.555089131	0.505030384	0.913805281	0.716786451	0.419597715	0.348723726	NO	NO	0
147	K00209	fabV, ter	enoyl-[acyl-carrier protein] reductase / trans-2-enoyl-CoA reductase (NAD+) [EC:1.3.1.9 1.3.1.44]	6743.44456	16.39269031	4.188960507	0.01877861	-1.333009717	-254.2276181	-886.5450178	0.205562376	0.283434009	0.446508577	0.967337365	0.464744732	0.680464962	0.221686768	NO	NO	0
148	K00210	E1.3.1.12	prephenate dehydrogenase [EC:1.3.1.12]	12070.23168	24.95728738	9.190872514	-0.531189888	-2.80713396	-680.8178762	-1577.691609	0.127264092	0.255596859	0.25948298	0.431946071	0.295071585	0.449055338	0.141850815	NO	NO	0
149	K00211	TYR1	prephenate dehydrogenase (NADP+) [EC:1.3.1.13]	6.713038294	-0.084218761	0.031986572	0.000208988	-0.012208424	-6.746368347	-0.592106965	0.923497921	0.684839539	0.678486389	0.974647586	0.634866969	0.455620543	0.950698729	NO	NO	0
151	K00214	BLVRA, bvdR	biliverdin reductase [EC:1.3.1.24]	-1567.106725	-5.415823433	-1.406711403	0.007064899	0.687059503	31.18550194	221.1169204	0.09059439	0.057429794	0.146642328	0.924045686	0.052890448	0.753539366	0.083735664	NO	NO	0
152	K00215	dapB	4-hydroxy-tetrahydrodipicolinate reductase [EC:1.17.1.8]	482842.7755	757.3133214	317.6166299	-2.566546599	-46.76751261	-41768.98169	-60299.944	0.30065656	0.565486992	0.51869447	0.950557108	0.77082483	0.462531004	0.34107111	NO	NO	0
153	K00216	entA	2,3-dihydro-2,3-dihydroxybenzoate dehydrogenase [EC:1.3.1.28]	37121.23386	83.77640027	29.380286	-2.529322467	-8.592977124	-2895.737886	-4846.342133	0.065650922	0.131577199	0.150032216	0.149762683	0.194888592	0.204209809	0.075413541	NO	NO	0
155	K00218	por	protochlorophyllide reductase [EC:1.3.1.33]	6976.216216	13.02858645	3.834532336	-0.584765429	-0.655692016	-635.9824718	-892.6034323	0.171269947	0.357543413	0.458928143	0.214309321	0.696813484	0.298644697	0.196234616	NO	NO	0
156	K00219	fadH	2,4-dienoyl-CoA reductase (NADPH2) [EC:1.3.1.34]	79812.29011	152.4142307	68.80638343	-3.497987236	-19.15768295	-6967.341148	-10474.66532	0.062571479	0.182034343	0.118668754	0.31676031	0.175644633	0.157728981	0.070935125	NO	NO	0
157	K00220	tyrC	cyclohexadieny/prephenate dehydrogenase [EC:1.3.1.43 1.3.1.12]	54021.71768	98.54409716	39.95704157	-0.59931684	-9.128057166	-7713.284101	-6583.693332	0.381785328	0.578296974	0.545530038	0.91442675	0.674472071	0.325305415	0.432834075	NO	NO	0
158	K00221	E4.99.1.2	alkylmercury lyase [EC:4.99.1.2]	4568.902786	5.635167857	5.045876728	-0.364536573	-1.643532506	-597.6968998	-574.6311913	0.225232943	0.58734933	0.221518654	0.293812942	0.229335677	0.20907404	0.2601804	NO	NO	0
159	K00222	TM7SF2, ERG24	Delta14-sterol reductase [EC:1.3.1.70]	697.0150046	1.650214754	0.314147147	0.027801076	-0.130453214	8.333333992	-95.625931	0.102913427	0.169883499	0.449097092	0.436934512	0.351901777	0.856950786	0.102600188	NO	NO	0
160	K00226	pyrD	dihydroorotate dehydrogenase (fumarate) [EC:1.3.98.1]	74186.73987	49.45158095	15.45787866	5.628618861	4.786771115	-2470.151557	-9443.662287	0.575192983	0.897360189	0.913596401	0.649494682	0.919427169	0.879954027	0.601806385	NO	NO	0
162	K00228	CPOX, hemF	coproporphyrinogen III oxidase [EC:1.3.3.3]	121012.5678	223.410229	98.08231445	-1.737835859	-27.86957977	-12305.0295	-15200.29354	0.293128182	0.494439197	0.424095815	0.864815427	0.490248531	0.385150586	0.330880572	NO	NO	0
163	K00230	hemG	menaquinone-dependent protoporphyrinogen oxidase [EC:1.3.5.3]	89108.20892	170.9396354	61.5651745	-4.195171048	-3.446225132	-10010.08964	-11044.21589	0.275073726	0.460794913	0.474093127	0.566750142	0.901354646	0.322886534	0.31823481	NO	NO	0
164	K00231	PPOX, hemY	protoporphyrinogen/coproporphyrinogen III oxidase [EC:1.3.3.4 1.3.3.15]	277722.6535	487.7308494	177.1288806	-0.85765602	-37.55826005	-17079.76932	-35951.36489	0.16269425	0.373725223	0.383943058	0.959257627	0.56920267	0.459134263	0.182807237	NO	NO	0
165	K00232	E1.3.3.6, ACOX1, ACOX3	acyl-CoA oxidase [EC:1.3.3.6]	139942.2316	264.9923027	115.6779279	-5.333969475	-33.19276533	-11217.71274	-18381.35526	0.058969465	0.177899886	0.125117032	0.369215462	0.172807549	0.18059499	0.066820613	NO	NO	0
166	K00239	sdhA, frdA	succinate dehydrogenase / fumarate reductase, flavoprotein subunit [EC:1.3.5.1 1.3.5.4]	658075.4692	1203.891804	406.7228795	-10.05380711	-66.54814177	-56038.65283	-83013.82086	0.247970931	0.453379504	0.493373243	0.840305733	0.730905142	0.415761967	0.282632865	NO	NO	0
167	K00240	sdhB, frdB	succinate dehydrogenase / fumarate reductase, iron-sulfur subunit [EC:1.3.5.1 1.3.5.4]	592617.2378	991.6063754	372.773355	-7.867730194	-56.87048923	-52416.75616	-74300.57016	0.255641981	0.498384233	0.493773405	0.863449519	0.748489031	0.40733259	0.293197205	NO	NO	0
168	K00241	sdhC, frdC	succinate dehydrogenase / fumarate reductase, cytochrome b subunit	503045.5643	864.823568	300.2479606	-4.297319713	-40.29839547	-41735.4497	-63051.14734	0.30328487	0.532570488	0.558941836	0.921125648	0.810472785	0.482587931	0.342150511	NO	NO	0
169	K00242	sdhD, frdD	succinate dehydrogenase / fumarate reductase, membrane anchor subunit	162572.8586	338.1323292	100.9633412	-3.104638543	-21.6390881	-16092.92411	-20350.15836	0.324719782	0.475264411	0.562583046	0.833433903	0.705779376	0.428616643	0.364387157	NO	NO	0
170	K00243	K00243	uncharacterized protein	23452.63107	80.03466409	21.89453134	0.284409362	-6.977263957	-1367.385695	-3077.553067	0.267207857	0.207469956	0.335539286	0.87851261	0.353753735	0.587221327	0.285544464	NO	NO	0
171	K00244	frdA	fumarate reductase flavoprotein subunit [EC:1.3.5.4]	69792.3982	91.41386178	44.19164549	0.634368227	-9.49200179	-3565.422785	-9198.167788	0.265963459	0.601455521	0.501204058	0.908468303	0.65914842	0.632092034	0.282435112	NO	NO	0
172	K00245	frdB	fumarate reductase iron-sulfur subunit [EC:1.3.5.4]	21893.34075	-59.23387187	-13.07535086	5.85251584	11.93505372	683.2523274	-2694.158732	0.831185886	0.844580641	0.907200473	0.551577238	0.749889197	0.95763524	0.848105063	NO	NO	0
173	K00246	frdC	fumarate reductase subunit C	21050.73602	-65.27513865	-13.95909309	5.861302022	12.03714544	689.7671741	-2581.984811	0.835829719	0.827219689	0.899901587	0.546849487	0.745230746	0.956767885	0.852775463	NO	NO	0
174	K00247	frdD	fumarate reductase subunit D	17778.04595	-21.24093148	2.693145734	2.975730776	2.659450963	231.6729781	-2336.064661	0.731916217	0.888813406	0.961930819	0.547696813	0.887276427	0.971451464	0.742401332	NO	NO	0
175	K00248	ACADS, bcd	butyryl-CoA dehydrogenase [EC:1.3.8.1]	205485.6998	198.33878	143.6647456	1.020350095	-21.5543667	-14849.15887	-25982.74417	0.3321385	0.739179084	0.523260799	0.957029193	0.769208311	0.563683727	0.367411542	NO	NO	0
176	K00249	ACADM, acd	acyl-CoA dehydrogenase [EC:1.3.8.7]	1212429.485	2038.122196	1061.042359	-53.85561778	-229.4578658	-131680.4598	-152820.5187	0.134926804	0.355592686	0.213467685	0.438773628	0.396140771	0.183861387	0.162195006	NO	NO	0
177	K00252	GCDH, gcdH	glutaryl-CoA dehydrogenase [EC:1.3.8.6]	405012.0203	712.5116679	320.1338437	-13.87065367	-85.26335318	-37559.45825	-52356.76892	0.075492084	0.23878693	0.166977169	0.452613751	0.251635375	0.159313402	0.08857403	NO	NO	0
178	K00253	IVD, ivd	isovaleryl-CoA dehydrogenase [EC:1.3.8.4]	77970.45507	134.0713212	68.57245731	-2.616873529	-20.189962	-9114.648501	-9711.354945	0.226549284	0.457210112	0.318275426	0.643830281	0.371147665	0.255531424	0.26563396	NO	NO	0
179	K00254	DHODH, pyrD	dihydroorotate dehydrogenase [EC:1.3.5.2]	239184.8572	346.3735043	195.3293262	-6.717760125	-46.79697898	-24033.88809	-30101.89237	0.13255328	0.417501566	0.237896795	0.615073954	0.378194332	0.210198415	0.160086712	NO	NO	0
181	K00256	E1.3.99.16	isoquinoline 1-oxidoreductase [EC:1.3.99.16]	4849.366167	11.51333071	4.442651154	-0.241514697	-1.296158724	-275.5932884	-635.529933	0.084075915	0.143159162	0.131482188	0.306463385	0.174420258	0.374758345	0.094701662	NO	NO	0
182	K00257	mbtN, fadE14	acyl-ACP dehydrogenase [EC:1.3.99.-]	1203512.585	1886.034745	1027.066582	-40.66428356	-236.7661208	-115885.3982	-152972.0756	0.129072258	0.37800117	0.21581046	0.543192644	0.370755365	0.222392433	0.152907936	NO	NO	0
183	K00259	ald	alanine dehydrogenase [EC:1.4.1.1]	372059.3269	674.3404604	265.5485486	-6.013006334	-47.31120261	-36414.83981	-46458.85813	0.223283777	0.43117454	0.406161276	0.820835178	0.647338176	0.328000271	0.26112826	NO	NO	0
184	K00260	gudB, rocG	glutamate dehydrogenase [EC:1.4.1.2]	64868.28839	264.9483145	29.42743655	-1.500594705	-8.480618362	-4268.491033	-8451.167638	0.299969384	0.169624161	0.651982367	0.787715089	0.694815371	0.571040696	0.321873337	NO	NO	0
185	K00261	GLUD1_2, gdhA	glutamate dehydrogenase (NAD(P)+) [EC:1.4.1.3]	148168.4523	234.6045284	42.63578358	2.365084132	8.720174722	-6792.820113	-18156.00556	0.47439307	0.694725235	0.846888103	0.900786647	0.905247986	0.788988459	0.520124395	NO	NO	0
186	K00262	E1.4.1.4, gdhA	glutamate dehydrogenase (NADP+) [EC:1.4.1.4]	79522.97134	164.187143	65.45311607	-0.796373453	-18.02596556	-7030.315602	-10158.07628	0.086365617	0.195304027	0.169915559	0.829641519	0.241360159	0.193826865	0.103792915	NO	NO	0
187	K00263	E1.4.1.9	leucine dehydrogenase [EC:1.4.1.9]	190534.9804	406.0272393	129.6525169	-5.785141932	-23.67036111	-17315.47001	-24319.27552	0.167673622	0.295538189	0.361825735	0.625014238	0.60513497	0.295579588	0.193308442	NO	NO	0
188	K00265	gltB	glutamate synthase (NADPH/NADH) large chain [EC:1.4.1.13 1.4.1.14]	365884.5178	663.7235832	276.7696051	-12.16074068	-54.26148687	-37690.77214	-45720.30099	0.198708805	0.403243784	0.352842109	0.623310415	0.572018868	0.278511203	0.234766994	NO	NO	0
189	K00266	gltD	glutamate synthase (NADPH/NADH) small chain [EC:1.4.1.13 1.4.1.14]	443963.2918	729.9035831	274.6226349	1.632758207	-38.82280893	-39560.753	-55448.12215	0.320271675	0.564789547	0.560233069	0.967288452	0.801309053	0.469100289	0.360896972	NO	NO	0
190	K00270	pdh	phenylalanine dehydrogenase [EC:1.4.1.20]	2870.110396	13.15084983	0.691263198	-0.157564239	-0.121838406	-160.4756272	-366.0899118	0.227899893	0.085461717	0.77450744	0.459288419	0.878799414	0.56735902	0.257111017	NO	NO	0
192	K00273	DAO, aao	D-amino-acid oxidase [EC:1.4.3.3]	80787.47174	155.4490786	70.9218294	-3.773536439	-21.10497933	-5918.469769	-10597.43153	0.054603717	0.163341861	0.101342391	0.270009854	0.132478119	0.204640489	0.062264981	NO	NO	0
193	K00274	MAO, aofH	monoamine oxidase [EC:1.4.3.4]	251558.8021	435.57024	214.2607789	-12.25519062	-36.46537206	-27750.77828	-31150.49585	0.18189593	0.403750742	0.281610601	0.458842559	0.563572151	0.231384474	0.220277934	NO	NO	0
194	K00275	pdxH, PNPO	pyridoxamine 5'-phosphate oxidase [EC:1.4.3.5]	345735.3659	515.6044263	253.1971341	-6.962154695	-59.94664816	-31129.19266	-43927.90821	0.18029754	0.46601831	0.34518208	0.752597316	0.491113476	0.314984038	0.208530662	NO	NO	0
195	K00276	AOC3, AOC2, tynA	primary-amine oxidase [EC:1.4.3.21]	208624.6029	364.1340575	166.8097508	-8.569538642	-44.9746525	-18026.30156	-27324.23434	0.081301124	0.252951262	0.172301004	0.385419685	0.25285336	0.194086678	0.091840304	NO	NO	0
196	K00278	nadB	L-aspartate oxidase [EC:1.4.3.16]	348907.9395	484.2130388	199.1452703	4.344678165	-12.18586957	-32138.14995	-42886.4048	0.397847252	0.681210319	0.650111501	0.907448697	0.932686641	0.527836982	0.444910295	NO	NO	0
197	K00281	GLDC, gcvP	glycine dehydrogenase [EC:1.4.4.2]	209244.6423	265.6534712	172.5324992	-3.42932989	-41.2255262	-18316.93725	-26711.0561	0.217155181	0.569190342	0.336050389	0.815588309	0.478675643	0.3701326	0.245572796	NO	NO	0
198	K00282	gcvPA	glycine dehydrogenase subunit 1 [EC:1.4.4.2]	213253.3488	426.4767069	103.1026013	-0.340056795	-0.845597283	-19194.38438	-26092.98567	0.341972124	0.507644322	0.662278267	0.986499113	0.991306419	0.485615611	0.391685014	NO	NO	0
199	K00283	gcvPB	glycine dehydrogenase subunit 2 [EC:1.4.4.2]	213358.1698	426.6435082	103.1850069	-0.335102109	-0.895414568	-19213.87246	-26106.59305	0.341936563	0.507652126	0.662157648	0.986701256	0.990798053	0.485365271	0.39163639	NO	NO	0
200	K00284	E1.4.7.1	glutamate synthase (ferredoxin) [EC:1.4.7.1]	103707.1641	156.6805349	59.20019383	-4.689717603	6.92238798	-12277.78724	-12181.34347	0.412230701	0.66553253	0.660476771	0.685357228	0.875997265	0.437566002	0.478035146	NO	NO	0
201	K00285	dadA	D-amino-acid dehydrogenase [EC:1.4.5.1]	301524.6208	528.0550218	279.5033175	-10.07519737	-83.41278808	-31078.69884	-38427.33743	0.116126532	0.309955692	0.168686489	0.530230186	0.208116158	0.179829531	0.137754458	NO	NO	0
202	K00286	proC	pyrroline-5-carboxylate reductase [EC:1.5.1.2]	441811.4444	696.3406501	275.2160483	1.96747062	-36.73922386	-39913.37729	-54955.77491	0.335166562	0.59280739	0.570394521	0.961723704	0.816997816	0.477625951	0.377657418	NO	NO	0
203	K00287	DHFR, folA	dihydrofolate reductase [EC:1.5.1.3]	209051.1436	363.2154701	171.7406699	-3.094047477	-45.61830213	-19854.085	-26524.81649	0.22136697	0.447232094	0.342354107	0.834841879	0.439967428	0.339047501	0.252475977	NO	NO	0
204	K00288	MTHFD	methylenetetrahydrofolate dehydrogenase (NADP+) / methenyltetrahydrofolate cyclohydrolase / formyltetrahydrofolate synthetase [EC:1.5.1.5 3.5.4.9 6.3.4.3]	1790.502942	3.701237684	1.160766971	0.064122586	-0.383812736	-29.1246816	-245.8102783	0.186979562	0.332155808	0.406679558	0.586090389	0.408695665	0.850817917	0.186293835	NO	NO	0
205	K00290	LYS1	saccharopine dehydrogenase (NAD+, L-lysine forming) [EC:1.5.1.7]	279.9176372	-54.31438821	9.546025083	-0.38127903	0.738797148	-2637.700151	313.8917112	0.985273091	0.257074542	0.571784908	0.790134816	0.893466936	0.205110868	0.880078015	NO	NO	0
206	K00293	LYS9	saccharopine dehydrogenase (NADP+, L-glutamate forming) [EC:1.5.1.10]	2318.257722	2.804508783	1.541702652	-0.042726335	-0.535295933	-342.0354567	-294.9951071	0.581696741	0.818438741	0.735109678	0.912714722	0.723761185	0.519852796	0.608144133	NO	NO	0
207	K00294	E1.2.1.88	1-pyrroline-5-carboxylate dehydrogenase [EC:1.2.1.88]	267744.7527	538.7548705	165.5599464	-3.490413605	-31.37696455	-17808.4135	-34393.03539	0.194750359	0.353156963	0.43623761	0.843946688	0.649785355	0.463741636	0.219573686	NO	NO	0
208	K00296	E1.5.1.19	D-nopaline dehydrogenase [EC:1.5.1.19]	39.31389307	0.120254851	0.025134194	0.000333704	-0.01487479	-5.675485422	-5.109721115	0.729910938	0.719883388	0.839448128	0.974999113	0.719429414	0.691943128	0.743157575	NO	NO	0
209	K00297	metF, MTHFR	methylenetetrahydrofolate reductase (NADPH) [EC:1.5.1.20]	434649.0677	708.6374654	312.5374101	-11.45870638	-59.01538923	-44398.72076	-54513.07857	0.204567683	0.455912919	0.38187314	0.699813376	0.609305909	0.288674774	0.239519323	NO	NO	0
210	K00298	ceo	N5-(carboxyethyl)ornithine synthase [EC:1.5.1.24]	134.0237528	0.164449243	0.191350864	-0.008661856	-0.058376091	-5.987072961	-17.70296513	0.311916032	0.658982992	0.202223921	0.474925417	0.235657017	0.705589732	0.327913218	NO	NO	0
212	K00301	E1.5.3.1	sarcosine oxidase [EC:1.5.3.1]	169676.7219	339.9419919	115.3815137	-3.737920162	-33.0204767	-11557.01378	-22301.66228	0.070402243	0.179347068	0.213459747	0.614486383	0.274200169	0.268621435	0.079171854	NO	NO	0
213	K00302	soxA	sarcosine oxidase, subunit alpha [EC:1.5.3.1]	91669.43633	173.2620285	78.92629234	0.89591541	-24.0553349	-6439.591113	-11991.74916	0.153795604	0.329937183	0.243400225	0.86834613	0.279311153	0.390317556	0.169664348	NO	NO	0
214	K00303	soxB	sarcosine oxidase, subunit beta [EC:1.5.3.1]	260108.4486	515.2151078	193.5327018	-4.317403917	-55.20896732	-21408.21322	-33815.94388	0.0970834	0.228504097	0.224337169	0.733913815	0.287333568	0.239009123	0.110947452	NO	NO	0
215	K00304	soxD	sarcosine oxidase, subunit delta [EC:1.5.3.1]	72173.62364	132.9065934	68.99981997	0.380671309	-21.00046014	-6088.248271	-9482.660884	0.150926492	0.337546553	0.198755928	0.928026484	0.232919717	0.306413073	0.165131862	NO	NO	0
216	K00305	soxG	sarcosine oxidase, subunit gamma [EC:1.5.3.1]	60690.85472	104.2656528	61.1167657	0.466385478	-18.12019318	-5693.414896	-7933.392343	0.166099025	0.387704671	0.196074579	0.899904709	0.240637701	0.280064225	0.182853011	NO	NO	0
217	K00306	PIPOX	sarcosine oxidase / L-pipecolate oxidase [EC:1.5.3.1 1.5.3.7]	1628.240781	4.380158108	0.987602029	-0.097993003	-0.390207895	-68.13953991	-210.1278221	0.236358907	0.273595587	0.489378975	0.428979285	0.415707326	0.672602618	0.261012061	NO	NO	0
218	K00311	ETFDH	electron-transferring-flavoprotein dehydrogenase [EC:1.5.5.1]	151181.2807	252.6760543	120.3152627	-4.194783752	-19.5675091	-19348.41404	-18404.93308	0.353925462	0.587074961	0.490925522	0.775436214	0.730928177	0.345440291	0.405792978	NO	NO	0
219	K00313	fixC	electron transfer flavoprotein-quinone oxidoreductase [EC:1.5.5.-]	48112.96244	146.934974	22.68903267	-2.844050043	-2.538800106	-3527.575966	-6082.249539	0.346745508	0.330572544	0.673237096	0.54311599	0.886075881	0.570732673	0.38214932	NO	NO	0
220	K00314	SARDH	sarcosine dehydrogenase [EC:1.5.8.3]	147.9385096	0.396172684	0.086892571	-0.005714815	-0.044224522	-13.33030684	-19.60169639	0.255568258	0.295527968	0.521448392	0.62082694	0.339407329	0.399152314	0.269619024	NO	NO	0
221	K00315	DMGDH	dimethylglycine dehydrogenase [EC:1.5.8.4]	13522.2446	2.370576027	17.7299297	0.79830398	-5.717914855	-1456.405525	-1766.766454	0.480093077	0.965527378	0.4026644	0.652550856	0.415553585	0.541796318	0.499731179	NO	NO	0
222	K00316	spdH	spermidine dehydrogenase [EC:1.5.99.6]	3012.483654	5.232830455	2.709657433	0.01369969	-1.069088416	169.5570212	-402.7141337	0.292440019	0.518485254	0.3779431	0.956875157	0.302698404	0.620471162	0.303091066	NO	NO	0
223	K00317	dmd-tmd	dimethylamine/trimethylamine dehydrogenase [EC:1.5.8.1 1.5.8.2]	-802.9114357	-6.194543156	1.100924239	-0.527596239	0.835428174	-630.0549292	183.777386	0.859272711	0.645367367	0.824324726	0.24928377	0.615990546	0.295920894	0.767795518	NO	NO	0
224	K00318	PRODH	proline dehydrogenase [EC:1.5.-.-]	252053.3115	464.6012467	165.1332524	-2.038614237	-35.52635588	-16011.68837	-32571.12061	0.100733755	0.263822452	0.282754927	0.869673651	0.471092296	0.355892889	0.116631176	NO	NO	0
225	K00320	mer	5,10-methylenetetrahydromethanopterin reductase [EC:1.5.98.2]	123703.8952	222.1271068	88.467752	-3.734027006	-24.39989716	-10118.07109	-16233.76581	0.094631247	0.264689	0.23627044	0.538325846	0.31473909	0.237563796	0.105754528	NO	NO	0
226	K00322	sthA, udhA	NAD(P) transhydrogenase [EC:1.6.1.1]	128985.5489	264.9007962	89.99952489	-2.019557687	-26.0526581	-8271.04021	-16936.59474	0.064855907	0.160719605	0.192848932	0.710923185	0.246888839	0.282167473	0.073335039	NO	NO	0
227	K00323	NNT	NAD(P) transhydrogenase [EC:1.6.1.2]	83.13653596	0.184868081	0.052775695	-0.006337975	-0.016272239	-8.472990749	-10.92690746	0.273689066	0.395688866	0.507620411	0.36510722	0.537277014	0.364118691	0.291445478	NO	NO	0
228	K00324	pntA	NAD(P) transhydrogenase subunit alpha [EC:1.6.1.2]	518167.8008	702.4906985	342.4378184	-5.893744226	-40.36475805	-52703.39179	-64311.84821	0.340933145	0.648444335	0.553056786	0.903776076	0.830520181	0.432899635	0.384398072	NO	NO	0
229	K00325	pntB	NAD(P) transhydrogenase subunit beta [EC:1.6.1.2]	283934.1372	496.0191617	227.3879225	-10.10986594	-42.13657089	-30139.00686	-35560.15509	0.18604993	0.404841087	0.313021852	0.587265536	0.559005397	0.251703577	0.220302373	NO	NO	0
231	K00329	E1.6.5.3	NADH dehydrogenase [EC:1.6.5.3]	44.33205885	0.08818377	0.010738986	-0.001982811	0.003340551	-2.24048235	-6.019304081	0.362867857	0.528823679	0.833403068	0.654394928	0.843808775	0.703659183	0.366899648	NO	NO	0
232	K00330	nuoA	NADH-quinone oxidoreductase subunit A [EC:1.6.5.3]	522267.9704	733.0540823	282.4900076	2.181545729	-24.66221093	-41631.93106	-64866.32113	0.390174777	0.672578476	0.661528919	0.968321427	0.907509164	0.57639902	0.432919802	NO	NO	0
233	K00331	nuoB	NADH-quinone oxidoreductase subunit B [EC:1.6.5.3]	490878.4855	777.7668394	292.7681435	-3.596176385	-36.43178646	-43006.36975	-61001.06089	0.328889193	0.585726391	0.581149245	0.936178982	0.833957525	0.484415482	0.371773804	NO	NO	0
234	K00332	nuoC	NADH-quinone oxidoreductase subunit C [EC:1.6.5.3]	465749.8558	714.8127887	276.3626879	-2.956291536	-31.54405128	-40981.24816	-57727.54023	0.343599974	0.609001582	0.595143937	0.946508484	0.853170171	0.496483399	0.38766002	NO	NO	0
235	K00333	nuoD	NADH-quinone oxidoreductase subunit D [EC:1.6.5.3]	477613.2372	743.5167666	281.7775229	-3.454381309	-32.91554066	-41780.81155	-59257.09483	0.332670729	0.595191864	0.588246346	0.937531526	0.846919529	0.488620485	0.376278471	NO	NO	0
236	K00334	nuoE	NADH-quinone oxidoreductase subunit E [EC:1.6.5.3]	384776.8681	526.3719988	243.4046571	1.446713785	-29.20864171	-34112.84805	-47697.12007	0.358990325	0.658622043	0.584713047	0.969385248	0.84130251	0.507688265	0.402940563	NO	NO	0
237	K00335	nuoF	NADH-quinone oxidoreductase subunit F [EC:1.6.5.3]	430102.0757	637.7337678	263.9049345	0.854668629	-31.83652596	-36927.42676	-53627.73754	0.333761716	0.613169392	0.574808408	0.982858246	0.836189311	0.497335617	0.375195514	NO	NO	0
238	K00336	nuoG	NADH-quinone oxidoreductase subunit G [EC:1.6.5.3]	355528.3119	451.3867769	227.11983	-1.308122395	-24.54790291	-34221.50457	-43714.75925	0.369368854	0.688257079	0.589714462	0.970739336	0.85876119	0.483657737	0.416764075	NO	NO	0
239	K00337	nuoH	NADH-quinone oxidoreductase subunit H [EC:1.6.5.3]	493486.8963	766.2635501	296.5999761	-3.784108998	-37.64729274	-42288.65117	-61284.7207	0.32918133	0.59325344	0.578569855	0.933252245	0.829529155	0.493824152	0.372357428	NO	NO	0
240	K00338	nuoI	NADH-quinone oxidoreductase subunit I [EC:1.6.5.3]	523461.1188	752.7182017	282.61811	1.234747429	-25.22415515	-41988.99676	-65060.91639	0.389389145	0.664640235	0.661539838	0.982074547	0.90546057	0.573422982	0.431839601	NO	NO	0
241	K00339	nuoJ	NADH-quinone oxidoreductase subunit J [EC:1.6.5.3]	474909.694	731.1062112	278.224731	-2.53091115	-30.70715531	-42302.46076	-58869.06932	0.346295367	0.610073274	0.601854465	0.955350249	0.860576696	0.493976546	0.390305622	NO	NO	0
242	K00340	nuoK	NADH-quinone oxidoreductase subunit K [EC:1.6.5.3]	503179.4935	689.9995443	262.8013948	3.507787847	-18.28798198	-40068.00474	-62386.7909	0.399959925	0.686149474	0.678983592	0.948329853	0.930297326	0.584974502	0.443273311	NO	NO	0
243	K00341	nuoL	NADH-quinone oxidoreductase subunit L [EC:1.6.5.3]	501940.3251	813.6566623	297.5175834	-3.503361239	-37.50430319	-43025.62733	-62462.26471	0.333716638	0.581430801	0.587419643	0.939854263	0.834657699	0.497955304	0.376011966	NO	NO	0
244	K00342	nuoM	NADH-quinone oxidoreductase subunit M [EC:1.6.5.3]	541010.4545	893.4742136	323.9491104	-4.651429355	-46.142992	-43928.48402	-67521.60405	0.311917356	0.555821821	0.565243477	0.922179231	0.802417206	0.499670768	0.3527653	NO	NO	0
245	K00343	nuoN	NADH-quinone oxidoreductase subunit N [EC:1.6.5.3]	493410.8584	785.8261438	291.9766174	-3.960613649	-36.41370388	-42333.68637	-61321.77482	0.327829226	0.582964854	0.583131486	0.929922718	0.834480505	0.492050917	0.370665225	NO	NO	0
246	K00344	qor, CRYZ	NADPH2:quinone reductase [EC:1.6.5.5]	1054448.21	1762.437802	866.6130182	-37.70038932	-211.9242957	-104017.4128	-134493.1251	0.097303124	0.299733876	0.186622463	0.474095154	0.311226041	0.170422592	0.116521787	NO	NO	0
247	K00346	nqrA	Na+-transporting NADH:ubiquinone oxidoreductase subunit A [EC:1.6.5.8]	4597.130986	8.567356762	0.934973796	0.833166694	-0.264268726	-104.7781157	-589.0327693	0.650840992	0.772979752	0.932227028	0.396825221	0.942308673	0.933799896	0.671722179	NO	NO	0
248	K00347	nqrB	Na+-transporting NADH:ubiquinone oxidoreductase subunit B [EC:1.6.5.8]	4412.131969	10.08576764	0.768188144	0.799163995	-0.041866155	-52.38289259	-555.85907	0.66642231	0.736780908	0.944769689	0.418771689	0.990929374	0.967152969	0.69141972	NO	NO	0
249	K00348	nqrC	Na+-transporting NADH:ubiquinone oxidoreductase subunit C [EC:1.6.5.8]	4268.020733	9.672622261	0.667030795	0.805991204	-0.003587679	-42.26531887	-536.7241397	0.675084041	0.745929307	0.951804276	0.413033642	0.999219015	0.973368884	0.700041965	NO	NO	0
250	K00349	nqrD	Na+-transporting NADH:ubiquinone oxidoreductase subunit D [EC:1.6.5.8]	4412.131969	10.08576764	0.768188144	0.799163995	-0.041866155	-52.38289259	-555.85907	0.66642231	0.736780908	0.944769689	0.418771689	0.990929374	0.967152969	0.69141972	NO	NO	0
251	K00350	nqrE	Na+-transporting NADH:ubiquinone oxidoreductase subunit E [EC:1.6.5.8]	4412.131969	10.08576764	0.768188144	0.799163995	-0.041866155	-52.38289259	-555.85907	0.66642231	0.736780908	0.944769689	0.418771689	0.990929374	0.967152969	0.69141972	NO	NO	0
252	K00351	nqrF	Na+-transporting NADH:ubiquinone oxidoreductase subunit F [EC:1.6.5.8]	1414.878708	3.098870942	0.937985661	0.372482361	0.045555167	-51.90932787	-161.1767793	0.771801385	0.82879111	0.860105651	0.430844456	0.979409375	0.932168855	0.809215474	NO	NO	0
253	K00354	E1.6.99.1	NADPH2 dehydrogenase [EC:1.6.99.1]	15245.13332	70.61399785	14.49108367	0.126138625	-5.366081839	-790.7921192	-2051.721673	0.218738427	0.07785403	0.276352685	0.906442486	0.231459606	0.586470611	0.225863143	NO	NO	0
254	K00355	NQO1	NAD(P)H dehydrogenase (quinone) [EC:1.6.5.2]	39126.28762	93.84807209	31.09830025	-1.207806598	-9.358850711	-3460.819901	-5052.051762	0.073100556	0.12450695	0.161137577	0.49134056	0.196611957	0.171734257	0.08616825	NO	NO	0
255	K00356	E1.6.99.3	NADH dehydrogenase [EC:1.6.99.3]	155388.8779	292.5591255	115.535687	-5.180822425	-18.84113837	-18725.79836	-19086.52551	0.304336876	0.497059979	0.471979344	0.701973624	0.718343879	0.322069797	0.352089271	NO	NO	0
258	K00363	nirD	nitrite reductase (NADH) small subunit [EC:1.7.1.15]	349544.3904	644.0714372	234.1356517	-4.007439732	-55.0528418	-23409.1644	-45331.03011	0.165254508	0.355886342	0.365685249	0.85094379	0.51293567	0.425824628	0.184853651	NO	NO	0
259	K00364	E1.7.1.7, guaC	GMP reductase [EC:1.7.1.7]	10826.11069	35.37179339	10.90209367	-0.051630335	-2.994748544	-472.8102457	-1438.892728	0.280636622	0.237217268	0.316344135	0.953513499	0.399617518	0.69145124	0.293684995	NO	NO	0
261	K00366	nirA	ferredoxin-nitrite reductase [EC:1.7.7.1]	34919.32476	18.4443302	27.08592101	-1.631476359	-5.257806808	-6481.793892	-4135.798603	0.295220214	0.842157956	0.445097397	0.586956451	0.648730191	0.14454605	0.358795729	NO	NO	0
262	K00367	narB	ferredoxin-nitrate reductase [EC:1.7.7.2]	74906.50784	131.0089224	54.33878682	-2.573343054	-14.74175687	-6897.216075	-9779.490136	0.088437431	0.265013454	0.220375992	0.475639376	0.30462984	0.182090895	0.10040431	NO	NO	0
263	K00368	nirK	nitrite reductase (NO-forming) [EC:1.7.2.1]	94706.91712	286.9656192	42.30935313	-5.802385449	-4.104170314	-6842.330519	-11962.2541	0.382031369	0.369277321	0.711765809	0.560172399	0.913496442	0.605097061	0.417611869	NO	NO	0
264	K00370	narG, narZ, nxrA	nitrate reductase / nitrite oxidoreductase, alpha subunit [EC:1.7.5.1 1.7.99.-]	149087.7097	308.3505031	117.6521131	-5.147879677	-29.97411391	-11887.50498	-19590.48642	0.064565294	0.157808029	0.149125624	0.425722918	0.248156398	0.193781303	0.072865576	NO	NO	0
265	K00371	narH, narY, nxrB	nitrate reductase / nitrite oxidoreductase, beta subunit [EC:1.7.5.1 1.7.99.-]	120712.5701	232.760725	93.33052274	-2.871123938	-22.34811349	-9982.599416	-15785.04636	0.070290333	0.193180035	0.165908564	0.587205327	0.295250226	0.191112997	0.08017628	NO	NO	0
266	K00372	nasA	assimilatory nitrate reductase catalytic subunit [EC:1.7.99.-]	173538.9102	310.8051819	154.2167563	-4.314543075	-40.87486807	-16100.78415	-22220.53497	0.056683575	0.193493859	0.101364281	0.543220406	0.170647051	0.127763123	0.069255047	NO	NO	0
267	K00373	narJ, narW	nitrate reductase molybdenum cofactor assembly chaperone NarJ/NarW	106706.9998	174.9126251	93.63116636	-4.022473231	-24.81791368	-9118.088087	-13935.54386	0.073426398	0.263876829	0.129759262	0.406997529	0.207880688	0.184699629	0.083912695	NO	NO	0
268	K00374	narI, narV	nitrate reductase gamma subunit [EC:1.7.5.1 1.7.99.-]	113547.6686	194.1564672	97.07144509	-4.293130261	-25.97483511	-9234.170122	-14840.99851	0.068903055	0.237301414	0.130908655	0.395973136	0.205695213	0.194767653	0.078756519	NO	NO	0
269	K00375	K00375	GntR family transcriptional regulator / MocR family aminotransferase	591742.8802	1027.611192	519.6238627	-23.18841908	-126.7487526	-61426.22784	-75304.51781	0.097347747	0.283412342	0.163141592	0.435238064	0.283892131	0.153053225	0.117217342	NO	NO	0
270	K00376	nosZ	nitrous-oxide reductase [EC:1.7.2.4]	18919.35217	39.2382676	20.01895453	-1.294277628	-5.119259427	-1839.714853	-2421.822743	0.077976987	0.179927078	0.085468211	0.168877056	0.160617281	0.147400072	0.093749538	NO	NO	0
271	K00380	cysJ	sulfite reductase (NADPH) flavoprotein alpha-component [EC:1.8.1.2]	74764.61884	111.2809785	73.48122734	-5.013912263	-18.4011253	-9601.460561	-9086.375575	0.210579846	0.500378545	0.253593265	0.35321517	0.375593178	0.201845468	0.258894142	NO	NO	0
272	K00381	cysI	sulfite reductase (NADPH) hemoprotein beta-component [EC:1.8.1.2]	113974.7791	189.0143902	90.62705715	-3.055103342	-8.839231752	-16313.94754	-13282.7424	0.503456072	0.701539682	0.622878795	0.84548741	0.883814754	0.448692636	0.566797029	NO	NO	0
273	K00382	DLD, lpd, pdhD	dihydrolipoamide dehydrogenase [EC:1.8.1.4]	1110975.681	1971.957062	817.7034405	-24.90514526	-172.0095822	-101239.0263	-140763.0169	0.172183954	0.381015796	0.333032343	0.720042225	0.527671467	0.299942305	0.200911059	NO	NO	0
274	K00383	GSR, gor	glutathione reductase (NADPH) [EC:1.8.1.7]	118748.1536	280.6821785	74.90130931	-2.850685109	-18.62286191	-12762.21662	-14829.70438	0.367637005	0.462645114	0.592865731	0.810685685	0.687016238	0.435358799	0.408287338	NO	NO	0
275	K00384	trxB, TRR	thioredoxin reductase (NADPH) [EC:1.8.1.9]	1125137.062	2155.92395	765.7725559	-20.21391321	-152.7680167	-94201.80674	-142814.1108	0.216214119	0.399209059	0.419016922	0.79785935	0.619675968	0.388624001	0.246919645	NO	NO	0
276	K00385	asrC	anaerobic sulfite reductase subunit C	243.0967801	0.855320993	-0.029702384	0.047392271	0.033780475	35.80904962	-32.87384167	0.73952601	0.691777537	0.970205142	0.499164598	0.898328099	0.697071827	0.742787143	NO	NO	0
277	K00387	SUOX	sulfite oxidase [EC:1.8.3.1]	41273.3607	79.67719763	26.89889314	-1.33103027	-7.46038891	-3466.763592	-5426.273221	0.077527969	0.205853939	0.244047749	0.481907186	0.320636716	0.19826188	0.086841407	NO	NO	0
278	K00389	yidH	putative membrane protein	291768.9313	576.7366059	222.3914931	-11.3840433	-62.08921179	-23084.10307	-38266.76113	0.05102873	0.146982742	0.135340216	0.338148333	0.195075407	0.168405573	0.058342519	NO	NO	0
279	K00390	cysH	phosphoadenosine phosphosulfate reductase [EC:1.8.4.8 1.8.4.10]	331321.6564	610.2647468	233.4678383	-7.973126664	-38.93707096	-35135.56722	-40950.39654	0.301843431	0.503654987	0.491889308	0.780374869	0.725048217	0.375598362	0.346825256	NO	NO	0
280	K00392	sir	sulfite reductase (ferredoxin) [EC:1.8.7.1]	201564.8593	420.9637947	149.2191081	-8.198788275	-37.62223315	-15941.02916	-26059.83052	0.093527346	0.202266195	0.220684173	0.412467843	0.336884727	0.249478596	0.108563897	NO	NO	0
281	K00394	aprA	adenylylsulfate reductase, subunit A [EC:1.8.99.2]	637.6698446	5.161529357	-0.594425729	0.102116741	0.472752102	135.5433028	-65.67330031	0.739032228	0.377209311	0.77617769	0.575067964	0.504623021	0.576875892	0.801787832	NO	NO	0
282	K00395	aprB	adenylylsulfate reductase, subunit B [EC:1.8.99.2]	637.6698446	5.161529357	-0.594425729	0.102116741	0.472752102	135.5433028	-65.67330031	0.739032228	0.377209311	0.77617769	0.575067964	0.504623021	0.576875892	0.801787832	NO	NO	0
283	K00404	ccoN	cytochrome c oxidase cbb3-type subunit I [EC:1.9.3.1]	64843.65691	73.92516084	41.7906664	-0.763616433	-7.170312747	-10366.55447	-7496.084454	0.568985592	0.822808464	0.734343552	0.94218916	0.860229797	0.472898624	0.629172472	NO	NO	0
284	K00405	ccoO	cytochrome c oxidase cbb3-type subunit II	74768.52771	135.1372603	52.8641078	-0.899570473	-13.1829736	-10312.59767	-9085.291091	0.443347869	0.631187316	0.613889862	0.91943474	0.703188364	0.402598019	0.493822127	NO	NO	0
285	K00406	ccoP	cytochrome c oxidase cbb3-type subunit III	147198.8042	312.0901945	113.5313321	-4.439204441	-32.44907624	-15205.32102	-18573.68153	0.241703843	0.38283421	0.392304077	0.688223493	0.457256188	0.324462977	0.276009954	NO	NO	0
286	K00407	ccoQ	cytochrome c oxidase cbb3-type subunit IV	63091.47662	113.583002	49.39132921	-1.161952153	-12.74734396	-8724.284395	-7716.068583	0.391045163	0.590771457	0.531631378	0.861489059	0.624113094	0.348584164	0.44040562	NO	NO	0
287	K00410	fbcH	ubiquinol-cytochrome c reductase cytochrome b/c1 subunit	-13099.60431	-67.32253439	-4.825144241	0.077824032	2.459585213	-2281.16108	2119.080235	0.468195901	0.228987545	0.802199231	0.962413747	0.701979362	0.326053061	0.396809901	NO	NO	0
288	K00411	UQCRFS1, RIP1, petA	ubiquinol-cytochrome c reductase iron-sulfur subunit [EC:1.10.2.2]	128336.1313	293.0865607	84.39922796	-2.100851567	-22.57939747	-13767.78779	-16030.78279	0.375560601	0.484593192	0.584304605	0.872330148	0.657688265	0.443874036	0.416034919	NO	NO	0
289	K00412	CYTB, petB	ubiquinol-cytochrome c reductase cytochrome b subunit	266569.7632	567.5312557	160.284472	-11.01215418	-7.847948914	-31825.58731	-32375.14702	0.365824129	0.504292658	0.608326193	0.680777176	0.938943204	0.38784463	0.418611805	NO	NO	0
290	K00413	CYC1, CYT1, petC	ubiquinol-cytochrome c reductase cytochrome c1 subunit	98831.43157	182.9180038	75.45980997	0.959263854	-22.70777513	-9408.896272	-12686.30446	0.282434227	0.483080456	0.439062231	0.906007712	0.480866147	0.403032439	0.310536173	NO	NO	0
291	K00423	E1.10.3.3	L-ascorbate oxidase [EC:1.10.3.3]	301.4785667	-0.251973576	0.484634177	-0.023979635	-0.09153658	-29.04925152	-39.59281601	0.565803126	0.868332597	0.408023145	0.62570779	0.629600137	0.657050293	0.581538493	NO	NO	0
292	K00425	cydA	cytochrome bd ubiquinol oxidase subunit I [EC:1.10.3.14]	527599.7204	1017.548326	423.489063	-16.13912559	-116.7934369	-46149.0687	-68176.59213	0.072452694	0.197077285	0.156741824	0.493794499	0.22537333	0.174579802	0.085264288	NO	NO	0
293	K00426	cydB	cytochrome bd ubiquinol oxidase subunit II [EC:1.10.3.14]	500939.2123	968.7680644	416.3138305	-15.39451844	-115.470932	-43861.70935	-64803.1223	0.068330523	0.188443539	0.138760625	0.483444173	0.201679653	0.167029606	0.080386932	NO	NO	0
294	K00427	lldP, lctP	L-lactate permease	34.1394808	0.398734137	-0.17220467	0.039960986	0.065827619	14.78726607	-2.887787187	0.932315143	0.73754178	0.697630066	0.317276845	0.65565268	0.770425411	0.958177112	NO	NO	0
295	K00428	E1.11.1.5	cytochrome c peroxidase [EC:1.11.1.5]	246685.6889	451.3632704	164.6133303	-2.084560311	-44.22707057	-14738.85692	-31632.0286	0.274027161	0.479610417	0.487521514	0.916477045	0.571050685	0.584218329	0.302415843	NO	NO	0
296	K00430	E1.11.1.7	peroxidase [EC:1.11.1.7]	34.46823417	0.113568048	0.02436735	-0.001508741	-0.003212333	-1.478191201	-4.75303356	0.142124035	0.108782415	0.311640395	0.454828503	0.673914105	0.577838736	0.140121365	NO	NO	0
297	K00432	gpx	glutathione peroxidase [EC:1.11.1.9]	293690.364	491.2956294	259.6559434	-5.161125219	-70.40331269	-27700.16423	-37450.99778	0.152796278	0.382196514	0.231451269	0.765738005	0.316954261	0.261278148	0.177649147	NO	NO	0
298	K00433	cpo	non-heme chloroperoxidase [EC:1.11.1.10]	165100.2002	265.4462763	162.8572564	-7.563131433	-49.63489151	-15777.48169	-21346.5146	0.051369242	0.222651801	0.069985775	0.269850854	0.088851509	0.110074705	0.061279264	NO	NO	0
300	K00436	hoxH	NAD-reducing hydrogenase large subunit [EC:1.12.1.2]	3219.364914	8.139682112	1.700122962	-0.029363559	-0.651224013	-123.6177182	-425.6267264	0.069637266	0.104968026	0.317152218	0.832317497	0.25639319	0.512852816	0.07707221	NO	NO	0
302	K00441	frhB	coenzyme F420 hydrogenase subunit beta [EC:1.12.98.1]	13425.78019	20.68157482	2.791512299	-0.114359628	1.820692572	-2115.066314	-1552.350384	0.607772639	0.786068998	0.92122018	0.962417885	0.846267263	0.522810614	0.663675216	NO	NO	0
303	K00446	dmpB, xylE	catechol 2,3-dioxygenase [EC:1.13.11.2]	85761.72821	122.3803395	89.71554072	-3.823973086	-23.24659905	-9558.216659	-11062.00061	0.065449374	0.305933827	0.074441697	0.315932639	0.139858231	0.091176026	0.077778161	NO	NO	0
304	K00448	pcaG	protocatechuate 3,4-dioxygenase, alpha subunit [EC:1.13.11.3]	200384.4111	364.384937	166.5213903	-10.4627023	-35.72017858	-20779.31784	-25469.59829	0.131090051	0.315741253	0.228950219	0.362853919	0.41678608	0.196365025	0.155130211	NO	NO	0
305	K00449	pcaH	protocatechuate 3,4-dioxygenase, beta subunit [EC:1.13.11.3]	224874.8726	406.5408374	177.7528522	-10.31036704	-38.53447568	-21842.24955	-28602.38723	0.123062906	0.306615147	0.238279658	0.408029856	0.422252156	0.211077146	0.146054783	NO	NO	0
306	K00450	E1.13.11.4	gentisate 1,2-dioxygenase [EC:1.13.11.4]	41333.44469	34.98046341	56.137802	-2.37155761	-15.20033289	-5940.454133	-5229.752886	0.10934808	0.60008313	0.060516003	0.288948855	0.106169327	0.076454398	0.132430028	NO	NO	0
307	K00451	HGD, hmgA	homogentisate 1,2-dioxygenase [EC:1.13.11.5]	288914.2074	420.0089191	221.7435903	-6.240931309	-50.23245694	-22772.67261	-37171.94094	0.127777689	0.408970375	0.256900697	0.692866755	0.42284936	0.303970487	0.147490983	NO	NO	0
308	K00452	HAAO	3-hydroxyanthranilate 3,4-dioxygenase [EC:1.13.11.6]	34969.65785	86.65012607	22.32756989	-0.34432266	-8.264971038	-1725.50487	-4624.013737	0.085507866	0.131737145	0.267347356	0.83183593	0.223094156	0.438970122	0.094033318	NO	NO	0
310	K00455	hpaD, hpcB	3,4-dihydroxyphenylacetate 2,3-dioxygenase [EC:1.13.11.15]	5798.490535	10.62438564	6.046289066	-0.361907582	-2.020543513	-211.2412487	-753.4917313	0.186614221	0.384654483	0.204636204	0.356866316	0.202356022	0.675621794	0.206552524	NO	NO	0
311	K00456	CDO1	cysteine dioxygenase [EC:1.13.11.20]	7638.824594	16.59454183	7.030792784	-0.110822763	-1.765689734	-275.0741087	-1012.492369	0.113377065	0.216263151	0.16774936	0.779488756	0.277162615	0.606058055	0.122885806	NO	NO	0
312	K00457	HPD, hppD	4-hydroxyphenylpyruvate dioxygenase [EC:1.13.11.27]	347848.8888	533.4618747	269.2182922	-8.485899681	-65.6006847	-27243.23957	-44821.03368	0.10921314	0.357099752	0.227064974	0.635374978	0.358919184	0.278893566	0.126772295	NO	NO	0
313	K00459	ncd2, npd	nitronate monooxygenase [EC:1.13.12.16]	403235.3674	627.2898271	392.9025121	-16.4296831	-109.1746874	-47884.01402	-51129.81504	0.0833916	0.305699887	0.11265015	0.393035049	0.168824191	0.09668839	0.102338972	NO	NO	0
314	K00461	ALOX5	arachidonate 5-lipoxygenase [EC:1.13.11.34]	4403.283533	12.24506311	2.148522946	-0.167094654	-0.646423688	-5.774071299	-587.2924573	0.135594996	0.153865947	0.463827133	0.505572124	0.504858968	0.985902366	0.144133851	NO	NO	0
315	K00462	bphC	biphenyl-2,3-diol 1,2-dioxygenase [EC:1.13.11.39]	117.3704389	0.213024521	0.10459296	-0.00642469	-0.036610174	-10.69099948	-15.4994754	0.299434914	0.507367676	0.389161008	0.530726511	0.366205001	0.439347181	0.315444572	NO	NO	0
317	K00464	diox1	all-trans-8'-apo-beta-carotenal 15,15'-oxygenase [EC:1.13.11.75]	3607.764699	4.702421504	-0.612728338	0.44661164	0.643006732	-177.3827869	-450.6007671	0.622079408	0.825401001	0.938219679	0.520645726	0.807119739	0.845218456	0.652526984	NO	NO	0
318	K00466	iaaM	tryptophan 2-monooxygenase [EC:1.13.12.3]	11999.67008	26.81582815	7.312915041	-0.424936434	-1.926809215	-1170.454683	-1579.008074	0.120669398	0.215237996	0.345696451	0.513418227	0.446696955	0.20628683	0.13275353	NO	NO	0
319	K00467	E1.13.12.4	lactate 2-monooxygenase [EC:1.13.12.4]	19189.35751	29.24348269	20.85075737	-0.673080389	-6.419201403	-1656.926802	-2514.294864	0.053486848	0.249573669	0.054627348	0.391576676	0.068475722	0.144178757	0.061241031	NO	NO	0
320	K00469	MIOX	inositol oxygenase [EC:1.13.99.1]	7807.006815	7.518663023	9.989954367	-0.604379461	-3.193370508	-924.8639325	-982.3529056	0.163566651	0.616176512	0.1145375	0.237123613	0.125636763	0.184109215	0.194204604	NO	NO	0
322	K00472	P4HA	prolyl 4-hydroxylase [EC:1.14.11.2]	25890.8932	53.28466906	28.06198107	-0.093822847	-9.170120584	-2062.29577	-3392.811535	0.068275079	0.166071836	0.070146422	0.932362085	0.073503232	0.201398761	0.077502857	NO	NO	0
323	K00474	TMLHE	trimethyllysine dioxygenase [EC:1.14.11.8]	234.873766	0.797209781	0.005731666	-0.002402026	0.016264525	7.485691966	-31.67987251	0.301149983	0.241175296	0.980482984	0.90519832	0.834847144	0.781541094	0.307985109	NO	NO	0
324	K00476	ASPH	aspartate beta-hydroxylase [EC:1.14.11.16]	42.24593737	0.080137388	-0.006261462	0.039764527	0.01095757	-96.61731692	0.652632603	0.961633994	0.975265995	0.994800003	0.634582981	0.972612712	0.399246182	0.995672513	NO	NO	0
325	K00477	PHYH	phytanoyl-CoA hydroxylase [EC:1.14.11.18]	12385.28977	19.67537572	13.89079312	-0.621980689	-4.45033801	-1168.576361	-1603.924532	0.069607683	0.269170916	0.064776327	0.273986204	0.071913819	0.14416394	0.081579817	NO	NO	0
327	K00480	E1.14.13.1	salicylate hydroxylase [EC:1.14.13.1]	134561.8238	260.3183993	114.5345801	-4.772126932	-33.08239531	-13554.61142	-17305.16387	0.06026935	0.172867039	0.118709665	0.403999442	0.162842484	0.110034008	0.072504096	NO	NO	0
328	K00481	pobA	p-hydroxybenzoate 3-monooxygenase [EC:1.14.13.2]	193316.1239	355.831065	164.4026498	-9.675533425	-47.72159587	-17776.52716	-25182.84258	0.067394419	0.205225979	0.130171272	0.270682595	0.174696481	0.148876344	0.077815318	NO	NO	0
329	K00483	hpaB	4-hydroxyphenylacetate 3-monooxygenase [EC:1.14.14.9]	108228.8033	209.8557913	92.32622429	-4.46824495	-25.14015298	-9854.409507	-14124.9889	0.063974762	0.179242686	0.12391736	0.346180739	0.190310236	0.146283164	0.07362928	NO	NO	0
330	K00484	hpaC	flavin reductase (NADH) [EC:1.5.1.36]	3916.469239	-12.42091062	12.66266432	-0.676144221	-3.56611008	-1328.78978	-433.0280371	0.470917354	0.439215661	0.069448735	0.212095637	0.108244456	0.088961576	0.556955108	NO	NO	0
331	K00485	FMO	dimethylaniline monooxygenase (N-oxide forming) [EC:1.14.13.8]	1101.505476	3.080474745	0.714653827	-0.052589199	-0.260513209	-62.10976758	-147.9386266	0.079383022	0.091176226	0.249386589	0.315712676	0.212181005	0.369013397	0.083880091	NO	NO	0
332	K00486	KMO	kynurenine 3-monooxygenase [EC:1.14.13.9]	26390.39277	41.41918406	21.00284961	-1.114193238	-6.940727599	-1770.38292	-3406.329856	0.088619079	0.311616326	0.185408816	0.387317442	0.187315186	0.310672369	0.103575795	NO	NO	0
335	K00494	luxA	alkanal monooxygenase alpha chain [EC:1.14.14.3]	93.93642946	0.313452694	0.046200336	-0.001411779	-0.028698764	-9.427938375	-12.47968388	0.459203921	0.40517189	0.733333657	0.903137912	0.530340452	0.549838929	0.472245542	NO	NO	0
336	K00496	alkB1_2, alkM	alkane 1-monooxygenase [EC:1.14.15.3]	39725.93248	64.84763721	46.56525931	-1.011417465	-12.92309978	-3258.829668	-5252.809347	0.116663002	0.341466854	0.098130729	0.630095516	0.15068366	0.270633901	0.127056801	NO	NO	0
338	K00500	phhA, PAH	phenylalanine-4-hydroxylase [EC:1.14.16.1]	77073.43378	97.98280786	73.56262703	-1.903689084	-21.02414894	-6292.894047	-9987.598348	0.064168681	0.353443228	0.093817315	0.561631518	0.135760989	0.184252062	0.075339161	NO	NO	0
339	K00501	TH	tyrosine 3-monooxygenase [EC:1.14.16.2]	789.7499437	-5.632540033	1.396001263	0.093461298	0.083960516	39.00369501	-99.78236227	0.730353927	0.417477032	0.581470835	0.665888071	0.919222398	0.891555165	0.750416207	NO	NO	0
340	K00504	PAM, PHM	peptidylglycine monooxygenase [EC:1.14.17.3]	1479.159135	3.385758336	1.466933858	-0.080428501	-0.472101318	-74.68628036	-196.2298656	0.047769946	0.098307609	0.064409814	0.192177283	0.070602642	0.342164047	0.052841354	NO	NO	0
342	K00507	SCD, desC	stearoyl-CoA desaturase (Delta-9 desaturase) [EC:1.14.19.1]	493407.3991	777.993016	315.0952396	-14.78383845	-57.29476875	-42325.33575	-62566.26038	0.1941772	0.458433321	0.421659636	0.653340779	0.652218211	0.352682621	0.224075784	NO	NO	0
343	K00508	E1.14.19.3	linoleoyl-CoA desaturase [EC:1.14.19.3]	188963.2472	332.5644685	167.2916842	-6.98197328	-45.74711946	-15931.5032	-24795.83089	0.061674141	0.210848017	0.109864585	0.389453292	0.170887742	0.168003327	0.069982918	NO	NO	0
345	K00511	SQLE, ERG1	squalene monooxygenase [EC:1.14.14.17]	5726.182145	13.68366793	2.681940505	-0.004840671	-0.801389431	53.48812907	-765.7137163	0.083830629	0.140746558	0.398807629	0.985312311	0.444652646	0.878938655	0.089536504	NO	NO	0
346	K00514	ZDS, crtQ	zeta-carotene desaturase [EC:1.3.5.6]	1018.442337	-3.951370782	5.177888722	-0.210946827	-1.611902928	-649.7429672	-84.28885127	0.769590029	0.700380564	0.210180841	0.526324717	0.235867654	0.176808914	0.859167281	NO	NO	0
350	K00523	ascD, ddhD, rfbI	CDP-4-dehydro-6-deoxyglucose reductase, E3 [EC:1.17.1.1]	34660.9456	59.93324206	32.807334	-0.644385718	-9.903182809	-3214.972055	-4429.043011	0.276877143	0.505628553	0.339539204	0.819129584	0.381575637	0.40868179	0.306834293	NO	NO	0
351	K00524	nrdJ	ribonucleotide reductase, class II [EC:1.17.4.1]	-4.477344087	-0.024842307	-0.032262365	0.005742678	0.01261236	1.449102035	0.30374016	0.933194185	0.874559057	0.586801426	0.283505236	0.524922298	0.829249785	0.966887587	NO	NO	0
352	K00525	E1.17.4.1A, nrdA, nrdE	ribonucleoside-diphosphate reductase alpha chain [EC:1.17.4.1]	621644.6413	1135.78271	395.1767549	-5.451476868	-65.63568046	-52435.89664	-78110.00401	0.26301358	0.469261517	0.496709813	0.911051239	0.729148037	0.435556333	0.299876005	NO	NO	0
353	K00526	E1.17.4.1B, nrdB, nrdF	ribonucleoside-diphosphate reductase beta chain [EC:1.17.4.1]	344648.3066	622.7188416	262.7269148	-14.02740068	-41.56723559	-35352.10892	-43036.02718	0.18864631	0.393200382	0.337629129	0.539646417	0.635108574	0.268921488	0.224267977	NO	NO	0
354	K00527	rtpR	ribonucleoside-triphosphate reductase (thioredoxin) [EC:1.17.4.2]	39281.35705	114.1793447	17.56222878	-1.360928527	-0.634840183	-3676.894453	-4851.029345	0.504080504	0.509149504	0.780576122	0.801695805	0.97571635	0.614638883	0.545333882	NO	NO	0
355	K00528	fpr	ferredoxin/flavodoxin---NADP+ reductase [EC:1.18.1.2 1.19.1.1]	374271.3652	671.3065621	252.1906074	-6.354541898	-40.58832254	-36406.23907	-46864.2251	0.205572747	0.416022497	0.411429667	0.803486198	0.682385286	0.310893107	0.241249242	NO	NO	0
356	K00529	hcaD	3-phenylpropionate/trans-cinnamate dioxygenase ferredoxin reductase component [EC:1.18.1.3]	199219.392	262.1751638	187.0499174	-7.316906252	-35.24423276	-25979.29137	-24553.50883	0.201467723	0.540004114	0.26272401	0.590978633	0.506234854	0.187227732	0.243314689	NO	NO	0
357	K00531	anfG	nitrogenase delta subunit [EC:1.18.6.1]	433.2783526	0.953396849	0.382743024	-0.032037006	-0.107948039	-34.52301022	-57.40338099	0.054655905	0.120852739	0.09981598	0.106982592	0.147563655	0.173766031	0.060511107	NO	NO	0
358	K00532	E1.12.7.2	ferredoxin hydrogenase [EC:1.12.7.2]	683.6830059	2.096948007	0.454105833	-0.030066671	-0.110900742	-9.336704568	-92.08840288	0.219474426	0.203499362	0.433152755	0.540953135	0.558583352	0.884632086	0.226275452	NO	NO	0
360	K00534	E1.12.7.2S	ferredoxin hydrogenase small subunit [EC:1.12.7.2]	2318.293231	1.585758328	3.275591192	-0.11441795	-0.821256583	-357.2102441	-293.7121775	0.415894298	0.844881478	0.304048578	0.661509383	0.426993343	0.326133237	0.449666875	NO	NO	0
361	K00537	ARSC1, arsC	arsenate reductase [EC:1.20.4.1]	290095.9345	519.6709328	224.4989147	-6.715257009	-42.39313991	-32521.03236	-35975.17796	0.262362498	0.476869281	0.41267929	0.768636959	0.633235619	0.310637656	0.304874685	NO	NO	0
362	K00543	ASMT	acetylserotonin O-methyltransferase [EC:2.1.1.4]	67.20589382	0.026695241	-0.007079009	0.016858844	0.005500199	-2.044699333	-10.05622265	0.645507656	0.949935876	0.964270181	0.249182253	0.916594624	0.910265058	0.616204944	NO	NO	0
363	K00545	COMT	catechol O-methyltransferase [EC:2.1.1.6]	4291.185559	6.550665865	2.777324231	0.092090952	-0.626622984	-284.3104182	-567.4454788	0.208208884	0.487468357	0.431850618	0.75520936	0.58683137	0.4802229	0.222108845	NO	NO	0
364	K00547	mmuM, BHMT2	homocysteine S-methyltransferase [EC:2.1.1.10]	174372.3714	294.8298528	95.14018732	1.418925807	-14.62734097	-10415.00779	-22531.63809	0.238111235	0.476407381	0.533768705	0.912313303	0.769686639	0.551981631	0.262290506	NO	NO	0
365	K00548	metH, MTR	5-methyltetrahydrofolate--homocysteine methyltransferase [EC:2.1.1.13]	529417.0921	903.3423519	341.8600578	-1.856835124	-55.13567365	-47197.6669	-66105.33222	0.339519754	0.567368277	0.560635926	0.97014585	0.774492085	0.487260291	0.380339209	NO	NO	0
366	K00549	metE	5-methyltetrahydropteroyltriglutamate--homocysteine methyltransferase [EC:2.1.1.14]	543065.0549	906.24021	424.7028172	-19.47418091	-96.55991715	-53594.02413	-69669.59226	0.117651769	0.333335353	0.235034621	0.504095758	0.398033729	0.197845766	0.137363851	NO	NO	0
367	K00554	trmD	tRNA (guanine37-N1)-methyltransferase [EC:2.1.1.228]	395191.8112	574.5523389	232.5170472	2.220793994	-22.59884098	-35112.47704	-48841.15785	0.368249829	0.645976693	0.617736169	0.955213911	0.882473103	0.515308008	0.413432052	NO	NO	0
368	K00555	TRMT1, trm1	tRNA (guanine26-N2/guanine27-N2)-dimethyltransferase [EC:2.1.1.215 2.1.1.216]	31502.57849	115.4725314	6.492747351	-2.135677799	1.760491352	-2109.452315	-3953.339583	0.491261572	0.397654948	0.894244622	0.61574024	0.91356522	0.708452798	0.526800403	NO	NO	0
369	K00556	trmH	tRNA (guanosine-2'-O-)-methyltransferase [EC:2.1.1.34]	38809.91845	77.72418047	28.49984303	-1.240192896	-8.821669871	-1816.294194	-5027.373081	0.085860021	0.2060332	0.211300714	0.50098549	0.239350319	0.462159677	0.099589132	NO	NO	0
370	K00557	trmA	tRNA (uracil-5-)-methyltransferase [EC:2.1.1.35]	13192.14854	54.4956794	9.84903092	-0.036419024	-3.383294577	-757.1322943	-1748.287138	0.264990578	0.138509601	0.43095385	0.972061157	0.416441504	0.591000889	0.279094051	NO	NO	0
371	K00558	DNMT1, dcm	DNA (cytosine-5)-methyltransferase 1 [EC:2.1.1.37]	268244.1622	543.148576	189.4780684	-5.422750809	-48.07535561	-21606.79065	-34612.47359	0.072377341	0.179020066	0.202553186	0.646358115	0.313715243	0.204899405	0.085514099	NO	NO	0
373	K00560	thyA, TYMS	thymidylate synthase [EC:2.1.1.45]	249440.1518	441.5709562	198.229191	-4.153710137	-53.06646256	-22612.60002	-31784.10486	0.175653653	0.386473665	0.303906174	0.791410167	0.398351949	0.306414147	0.202474252	NO	NO	0
377	K00566	mnmA, trmU	tRNA-uridine 2-sulfurtransferase [EC:2.8.1.13]	390719.5066	559.5495584	230.2909801	2.767205073	-21.62881142	-34977.29107	-48236.83107	0.372709452	0.654036056	0.620599859	0.94414763	0.887335249	0.516362574	0.418306415	NO	NO	0
378	K00567	ogt, MGMT	methylated-DNA-[protein]-cysteine S-methyltransferase [EC:2.1.1.63]	604983.6666	957.1271988	403.1866203	-9.92338636	-73.2734086	-54789.95484	-76047.58108	0.244974408	0.510633259	0.458847448	0.827547408	0.679066787	0.385679891	0.281024508	NO	NO	0
379	K00568	ubiG	2-polyprenyl-6-hydroxyphenyl methylase / 3-demethylubiquinone-9 3-methyltransferase [EC:2.1.1.222 2.1.1.64]	151657.3767	272.1968981	126.8056382	-2.126557643	-36.21055082	-15325.40802	-19209.85293	0.225366678	0.437643366	0.339054569	0.844921535	0.405382015	0.316352513	0.257365633	NO	NO	0
380	K00569	TPMT, tpmT	thiopurine S-methyltransferase [EC:2.1.1.67]	10959.04499	31.51987664	6.747908906	-0.512228502	-1.609437649	-1038.769401	-1403.80899	0.353434544	0.363570374	0.589907103	0.633175064	0.696598479	0.474955867	0.383042055	NO	NO	0
381	K00570	pmtA	phosphatidylethanolamine/phosphatidyl-N-methylethanolamine N-methyltransferase [EC:2.1.1.17 2.1.1.71]	104591.0551	150.2537438	74.71502743	-0.519863354	-15.96926629	-12430.74028	-12880.31528	0.427613588	0.691108427	0.597470421	0.965412869	0.731781117	0.451078972	0.473092799	NO	NO	0
382	K00571	E2.1.1.72	site-specific DNA-methyltransferase (adenine-specific) [EC:2.1.1.72]	290823.4337	775.5978425	122.8641958	-6.627911766	-22.59385814	-18783.74388	-37142.39336	0.249547691	0.291047183	0.636398907	0.765207997	0.791854687	0.532495129	0.279008837	NO	NO	0
383	K00573	E2.1.1.77, pcm	protein-L-isoaspartate(D-aspartate) O-methyltransferase [EC:2.1.1.77]	494101.6231	790.4745474	334.5890738	-4.784545504	-65.46925123	-45050.71477	-61786.40959	0.288005734	0.546750665	0.495011909	0.907435372	0.682857067	0.427465441	0.327613346	NO	NO	0
384	K00574	cfa	cyclopropane-fatty-acyl-phospholipid synthase [EC:2.1.1.79]	644494.5121	1143.777516	523.4983601	-22.34480925	-119.5813694	-64327.48934	-81911.97827	0.134243912	0.330848401	0.242319352	0.539762757	0.403829033	0.214939512	0.158616815	NO	NO	0
385	K00575	cheR	chemotaxis protein methyltransferase CheR [EC:2.1.1.80]	514940.4479	1044.57625	372.1809511	-14.85262538	-71.21882338	-45649.29463	-64589.85584	0.19390862	0.348617093	0.367233176	0.665018813	0.592827876	0.337939985	0.228120803	NO	NO	0
386	K00577	mtrA	tetrahydromethanopterin S-methyltransferase subunit A [EC:2.1.1.86]	32484.04052	120.3441371	6.584366349	-1.528733091	-0.427804678	-2775.30446	-4102.699543	0.46019843	0.360361029	0.888016017	0.705763185	0.978004623	0.60965956	0.494211907	NO	NO	0
387	K00586	DPH5	diphthine methyl ester synthase [EC:2.1.1.314]	31502.57849	115.4725314	6.492747351	-2.135677799	1.760491352	-2109.452315	-3953.339583	0.491261572	0.397654948	0.894244622	0.61574024	0.91356522	0.708452798	0.526800403	NO	NO	0
388	K00587	ICMT, STE14	protein-S-isoprenylcysteine O-methyltransferase [EC:2.1.1.100]	62.10683668	0.020711566	0.018631933	-0.003687502	-0.00860592	-9.11968182	-7.410030707	0.821517281	0.979552257	0.950550209	0.886637853	0.931296905	0.792074022	0.844176059	NO	NO	0
390	K00590	E2.1.1.113	site-specific DNA-methyltransferase (cytosine-N4-specific) [EC:2.1.1.113]	12392.14646	38.90299089	7.50926934	-0.768820225	-2.512094066	-604.9519122	-1648.358588	0.083524883	0.069733398	0.285830614	0.214344261	0.282830642	0.439857611	0.090482041	NO	NO	0
392	K00595	cobL	precorrin-6Y C5,15-methyltransferase (decarboxylating) [EC:2.1.1.132]	249051.4328	490.8738107	203.896699	-10.00227988	-57.02036354	-23802.54481	-32139.3173	0.047517033	0.140600348	0.107973823	0.315580373	0.160715251	0.10336447	0.057196281	NO	NO	0
393	K00596	E4.1.1.64	2,2-dialkylglycine decarboxylase (pyruvate) [EC:4.1.1.64]	68441.7852	116.3277109	52.17743809	-2.082390354	-14.70829081	-5852.955896	-8980.250649	0.068237954	0.238375809	0.167217347	0.48738895	0.228849785	0.175169497	0.077186873	NO	NO	0
394	K00598	tam	trans-aconitate 2-methyltransferase [EC:2.1.1.144]	215113.3358	371.0060493	185.4097366	-9.738088564	-51.79590365	-20384.73603	-27826.21801	0.061766116	0.218935965	0.117479674	0.300836021	0.172981376	0.130021832	0.073002709	NO	NO	0
395	K00600	glyA, SHMT	glycine hydroxymethyltransferase [EC:2.1.2.1]	630559.7676	1067.380288	397.4531987	-6.798123585	-67.5090757	-54507.38601	-79583.79827	0.23697851	0.474758411	0.474039131	0.883736768	0.708682119	0.397471253	0.270990602	NO	NO	0
396	K00601	E2.1.2.2	phosphoribosylglycinamide formyltransferase [EC:2.1.2.2]	5270.420487	14.28214556	6.083463871	-0.378310835	-1.815580815	-379.1535367	-696.1885076	0.074634593	0.093472465	0.063975285	0.147352436	0.086512815	0.254375254	0.082635927	NO	NO	0
397	K00602	purH	phosphoribosylaminoimidazolecarboxamide formyltransferase / IMP cyclohydrolase [EC:2.1.2.3 3.5.4.10]	429713.9713	658.9390984	253.7036612	1.573288586	-28.90998533	-38356.96524	-53319.2454	0.341305834	0.607477845	0.595067788	0.968963137	0.853377934	0.488428108	0.384888016	NO	NO	0
398	K00603	fctD	glutamate formiminotransferase [EC:2.1.2.5]	81523.2277	152.0340211	56.74233256	-3.830942504	0.059232133	-10366.49291	-9792.533973	0.399891367	0.585331201	0.583868564	0.665321831	0.998604004	0.394255791	0.456706377	NO	NO	0
399	K00604	MTFMT, fmt	methionyl-tRNA formyltransferase [EC:2.1.2.9]	464245.9168	706.8694436	299.2256269	-1.95618611	-43.47290773	-40339.83971	-57762.05085	0.315897629	0.589346812	0.540603661	0.962147245	0.785585324	0.475437346	0.358146838	NO	NO	0
400	K00605	gcvT, AMT	aminomethyltransferase [EC:2.1.2.10]	488752.1775	651.9255241	264.6932522	4.616155101	-18.03472439	-42835.66918	-60697.41925	0.379747174	0.680715189	0.65367232	0.926758751	0.925907528	0.531153373	0.422692009	NO	NO	0
401	K00606	panB	3-methyl-2-oxobutanoate hydroxymethyltransferase [EC:2.1.2.11]	366659.1099	620.9561162	232.6858219	-3.042051868	-28.32288995	-37379.8274	-45025.20785	0.339976131	0.570554286	0.567557073	0.929552422	0.831552999	0.430959699	0.3881118	NO	NO	0
402	K00609	pyrB, PYR2	aspartate carbamoyltransferase catalytic subunit [EC:2.1.3.2]	427347.5321	686.7220132	244.1272958	0.14372305	-22.64607182	-37516.39278	-52897.9956	0.374799776	0.61766012	0.632706471	0.997357512	0.892615403	0.526044051	0.419228273	NO	NO	0
403	K00610	pyrI	aspartate carbamoyltransferase regulatory subunit	31327.50541	112.4925733	6.242199738	-1.64415482	1.987934405	-2255.74802	-3914.778502	0.505636641	0.421917709	0.901240238	0.705898467	0.905293458	0.698027596	0.542240284	NO	NO	0
404	K00611	OTC, argF, argI	ornithine carbamoyltransferase [EC:2.1.3.3]	430360.8527	708.9074618	252.0805096	-1.830306692	-29.3925513	-37694.56629	-53597.01398	0.335379047	0.576935929	0.593062547	0.96346084	0.849193953	0.490654865	0.377333265	NO	NO	0
405	K00612	E2.1.3.-; carbamoyltransferase [EC:2.1.3.-]	0	164507.6876	177.6124725	111.3536138	-2.647077723	-18.71147439	-14469.14816	-20671.53553	0.24247655	0.647479602	0.449638581	0.829742663	0.695564628	0.395809473	0.278578162	NO	NO	0
406	K00613	GATM	glycine amidinotransferase [EC:2.1.4.1]	4816.840877	6.711857325	5.227301763	-0.3839511	-1.520086705	-417.5230079	-622.3317528	0.146968891	0.453692276	0.149628397	0.206027124	0.196583977	0.289501199	0.166761225	NO	NO	0
407	K00615	E2.2.1.1, tktA, tktB	transketolase [EC:2.2.1.1]	811812.2141	1223.182373	523.0116758	-1.474753309	-83.04624143	-73194.30021	-101646.6167	0.305008617	0.584050048	0.530954414	0.983259227	0.760793403	0.449240996	0.344352001	NO	NO	0
408	K00616	E2.2.1.2, talA, talB	transaldolase [EC:2.2.1.2]	530922.2556	984.01923	311.9753031	-2.560243298	-46.57475414	-45339.01147	-66690.24423	0.297977157	0.497456827	0.560197329	0.954858957	0.790488813	0.465355686	0.335805044	NO	NO	0
409	K00619	argA	amino-acid N-acetyltransferase [EC:2.3.1.1]	152636.0335	182.1045799	85.36730568	2.853237241	-15.55661595	-7579.982411	-19696.94228	0.296988077	0.656955102	0.577770782	0.826340102	0.75735272	0.664538198	0.32301539	NO	NO	0
410	K00620	argJ	glutamate N-acetyltransferase / amino-acid N-acetyltransferase [EC:2.3.1.35 2.3.1.1]	342454.8264	465.4835073	206.4205467	2.318676225	-20.78719319	-32508.3954	-42177.74116	0.379718022	0.675067153	0.618397185	0.947443881	0.87850326	0.499082847	0.426251188	NO	NO	0
411	K00621	GNPNAT1, GNA1	glucosamine-phosphate N-acetyltransferase [EC:2.3.1.4]	29293.381	105.9484807	5.848475456	-2.114147617	2.078752293	-2164.910075	-3659.622226	0.517227268	0.431230916	0.903831584	0.616198132	0.89714943	0.698794342	0.553410913	NO	NO	0
412	K00622	nat	arylamine N-acetyltransferase [EC:2.3.1.5]	1059.518874	2.240858392	1.393161543	-0.090234296	-0.337947885	-168.7095164	-125.7041662	0.525132754	0.644495062	0.449268558	0.563751935	0.5751811	0.426089674	0.580161308	NO	NO	0
413	K00624	E2.3.1.7	carnitine O-acetyltransferase [EC:2.3.1.7]	25869.86875	54.10413845	21.05047887	-1.636323406	-5.781431354	-2034.033023	-3428.250492	0.157197758	0.290469065	0.271072292	0.314502759	0.353406288	0.345314571	0.168688611	NO	NO	0
414	K00625	E2.3.1.8, pta	phosphate acetyltransferase [EC:2.3.1.8]	50650.49836	69.8075606	42.15343004	-2.561035256	-4.85981968	-7218.003119	-5842.846095	0.385839005	0.675096622	0.502372552	0.631574961	0.811992892	0.330186063	0.46024789	NO	NO	0
415	K00626	E2.3.1.9, atoB	acetyl-CoA C-acetyltransferase [EC:2.3.1.9]	1896460.505	3294.942579	1439.764602	-46.16961606	-299.5620436	-175481.3926	-240368.4911	0.176296736	0.395460704	0.32455135	0.700727023	0.524325715	0.298338855	0.205192589	NO	NO	0
416	K00627	DLAT, aceF, pdhC	pyruvate dehydrogenase E2 component (dihydrolipoamide acetyltransferase) [EC:2.3.1.12]	722398.9932	1266.227606	513.2090652	-17.70634955	-107.8087797	-66411.53478	-91628.4125	0.147954641	0.355224179	0.317367382	0.674682835	0.513906997	0.265840766	0.17430424	NO	NO	0
417	K00630	ATS1	glycerol-3-phosphate O-acyltransferase [EC:2.3.1.15]	384.6560495	0.787547877	0.328236286	0.032878234	-0.135880821	-7.828481549	-54.62252177	0.478605433	0.617247338	0.57654882	0.517952956	0.490393058	0.906081926	0.46365007	NO	NO	0
418	K00631	plsB	glycerol-3-phosphate O-acyltransferase [EC:2.3.1.15]	33529.22135	76.57776969	20.08276357	-0.9289581	-5.550347894	-1660.050914	-4333.106053	0.185073277	0.286709892	0.438687056	0.670022211	0.515306935	0.571022784	0.207048774	NO	NO	0
419	K00632	fadA, fadI	acetyl-CoA acyltransferase [EC:2.3.1.16]	534788.241	896.5025189	380.0814128	-11.62323453	-61.14524267	-45598.44573	-67230.69055	0.205986634	0.445638187	0.388614884	0.750846118	0.666798504	0.369039308	0.240067162	NO	NO	0
420	K00633	lacA	galactoside O-acetyltransferase [EC:2.3.1.18]	2904.18666	1.566470982	4.853317526	0.188732488	-1.600469246	-433.0271524	-372.2626727	0.44193566	0.884407825	0.258363297	0.589336747	0.261409887	0.366998848	0.470257224	NO	NO	0
421	K00634	ptb	phosphate butyryltransferase [EC:2.3.1.19]	21270.52309	80.02080774	15.44730565	0.671814621	-5.261619074	-992.3529196	-2841.55775	0.127873544	0.067174197	0.280276516	0.567362189	0.269673702	0.528099002	0.135630349	NO	NO	0
422	K00635	E2.3.1.20	diacylglycerol O-acyltransferase [EC:2.3.1.20]	32441.0321	4.08816198	53.87957459	0.026464649	-15.06140513	-3716.205022	-4219.150309	0.308262472	0.963159086	0.14582446	0.992538042	0.207157907	0.348227669	0.331008556	NO	NO	0
424	K00639	kbl, GCAT	glycine C-acetyltransferase [EC:2.3.1.29]	246328.8915	405.9759538	126.4809989	-0.467589955	-4.127860268	-17992.05404	-30566.46526	0.429568596	0.650810989	0.703495628	0.98684601	0.969938174	0.638407411	0.471808284	NO	NO	0
425	K00640	cysE	serine O-acetyltransferase [EC:2.3.1.30]	303949.676	520.0759706	209.8176843	-2.751020784	-29.69249407	-31739.75647	-37053.76691	0.343843674	0.570008962	0.538793541	0.92384529	0.790031265	0.424398777	0.395162484	NO	NO	0
426	K00641	metX	homoserine O-acetyltransferase/O-succinyltransferase [EC:2.3.1.31 2.3.1.46]	391487.3678	666.2133052	303.1907862	-10.44034007	-76.80414564	-35993.72454	-50156.4543	0.131524284	0.345351786	0.258301982	0.631462697	0.375521029	0.244235953	0.152956247	NO	NO	0
427	K00643	E2.3.1.37, ALAS	5-aminolevulinate synthase [EC:2.3.1.37]	70271.87104	129.7675601	60.56835069	-1.984737115	-16.70567968	-8608.932333	-8728.236454	0.244283975	0.445545065	0.346307926	0.708506975	0.427637488	0.254313451	0.28540442	NO	NO	0
428	K00645	fabD	[acyl-carrier-protein] S-malonyltransferase [EC:2.3.1.39]	429497.8413	643.1149267	253.5623515	-0.056260623	-28.5378132	-37678.72754	-53237.79142	0.31901662	0.597901881	0.57658199	0.998831087	0.847708794	0.474439372	0.362950041	NO	NO	0
429	K00646	pksF	malonyl-ACP decarboxylase	444.4248229	0.078372817	0.661937811	0.055508379	-0.216474564	78.9365457	-58.60499418	0.655228335	0.978425146	0.54688435	0.556626681	0.552890148	0.531853318	0.667175128	NO	NO	0
430	K00647	fabB	3-oxoacyl-[acyl-carrier-protein] synthase I [EC:2.3.1.41]	109466.8512	189.682842	84.45031504	-1.870726174	-24.28103044	-11852.90699	-13699.98362	0.367383208	0.585090419	0.516026118	0.864314935	0.571861634	0.431894768	0.407100637	NO	NO	0
431	K00648	fabH	3-oxoacyl-[acyl-carrier-protein] synthase III [EC:2.3.1.180]	728939.6743	1310.734173	489.2849606	-14.38898687	-101.9030641	-58101.66488	-92274.91658	0.180766629	0.385861945	0.384017112	0.757580053	0.575920785	0.368929706	0.210458756	NO	NO	0
432	K00651	metA	homoserine O-succinyltransferase/O-acetyltransferase [EC:2.3.1.46 2.3.1.31]	41710.64951	106.4910645	38.40787271	1.479147467	-11.99145711	-3430.680789	-5427.925193	0.331660837	0.394059304	0.407247102	0.702284886	0.434119772	0.512815323	0.354303833	NO	NO	0
433	K00652	bioF	8-amino-7-oxononanoate synthase [EC:2.3.1.47]	411498.0796	712.2688519	289.5850563	-12.45086656	-46.70839451	-42861.50073	-51239.16082	0.229619325	0.457668714	0.41921459	0.678453111	0.686998077	0.307836067	0.268976061	NO	NO	0
434	K00655	plsC	1-acyl-sn-glycerol-3-phosphate acyltransferase [EC:2.3.1.51]	882664.2909	1379.382522	588.0769538	-5.749191077	-91.29298426	-74972.57453	-110851.3265	0.269342898	0.538793112	0.483573653	0.934839765	0.738182293	0.439050361	0.306612673	NO	NO	0
435	K00656	E2.3.1.54, pflD	formate C-acetyltransferase [EC:2.3.1.54]	44054.94969	112.4297399	29.00693928	-0.96703584	-8.11641941	-2749.723223	-5769.553289	0.135014064	0.183173536	0.332779168	0.695066786	0.40800206	0.416408713	0.149454847	NO	NO	0
437	K00658	DLST, sucB	2-oxoglutarate dehydrogenase E2 component (dihydrolipoamide succinyltransferase) [EC:2.3.1.61]	449201.4928	638.2418786	296.2282458	-2.184820593	-45.88945519	-37428.48742	-56203.05492	0.31057374	0.609516781	0.526817502	0.955776395	0.764036026	0.487784387	0.350312154	NO	NO	0
438	K00661	maa	maltose O-acetyltransferase [EC:2.3.1.79]	140340.069	297.0426045	124.0470669	-3.607808582	-37.31409705	-11422.25093	-18382.94651	0.04961368	0.123046242	0.09183817	0.512899576	0.118079994	0.155624157	0.056992065	NO	NO	0
441	K00666	K00666	fatty-acyl-CoA synthase [EC:6.2.1.-]	1421221.407	2558.070494	1172.31521	-53.39467556	-282.4494317	-143705.4765	-181495.7369	0.106845223	0.283685989	0.198911572	0.468682736	0.332087978	0.174638661	0.126828608	NO	NO	0
442	K00672	ftr	formylmethanofuran--tetrahydromethanopterin N-formyltransferase [EC:2.3.1.101]	23962.182	42.57350822	16.97508492	0.462905252	-4.248373873	-1378.217368	-3068.260587	0.399964494	0.602729384	0.577472172	0.857697157	0.672486744	0.690997659	0.429423583	NO	NO	0
443	K00673	astA	arginine N-succinyltransferase [EC:2.3.1.109]	31983.81204	52.18192942	30.68470942	-1.005497447	-9.969382691	-2511.281352	-4111.883222	0.100479917	0.315594958	0.1380701	0.531457444	0.14513169	0.263934887	0.117812278	NO	NO	0
444	K00674	dapD	2,3,4,5-tetrahydropyridine-2,6-dicarboxylate N-succinyltransferase [EC:2.3.1.117]	322657.8916	565.8588617	263.6355433	-9.683756267	-67.77043862	-30547.15593	-41191.68798	0.109851305	0.299589133	0.206755269	0.562924162	0.31281437	0.202997135	0.130264024	NO	NO	0
446	K00677	lpxA	UDP-N-acetylglucosamine acyltransferase [EC:2.3.1.129]	129578.513	142.869278	67.72957264	1.604314205	-3.32484229	-13366.66024	-15253.45371	0.517197393	0.804583612	0.752845963	0.930557153	0.962689101	0.591895044	0.575723939	NO	NO	0
447	K00680	ytmI	uncharacterized N-acetyltransferase [EC:2.3.1.-]	124890.3223	223.7718835	109.9847308	-4.002136726	-30.49415485	-15361.95921	-15652.21365	0.176590154	0.382330035	0.261320302	0.61524585	0.339053977	0.183936577	0.209836531	NO	NO	0
448	K00681	ggt	gamma-glutamyltranspeptidase / glutathione hydrolase [EC:2.3.2.2 3.4.19.13]	890638.6982	1413.30423	609.7702146	-9.378479717	-125.5311233	-74376.60339	-112982.6988	0.231064905	0.495441298	0.432663894	0.88475529	0.619720016	0.406137385	0.262690356	NO	NO	0
449	K00682	GGCT	gamma-glutamylcyclotransferase [EC:4.3.2.9]	4123.212	16.50323813	1.927468332	-0.091026171	-0.476974204	-237.8117369	-548.7350195	0.239866976	0.129488099	0.593465255	0.767040273	0.688873176	0.566856285	0.251833745	NO	NO	0
450	K00683	QPCT	glutaminyl-peptide cyclotransferase [EC:2.3.2.5]	7489.043685	14.26075069	5.629458253	-0.648454422	-1.503618996	-606.4805672	-964.1549057	0.142094684	0.311054064	0.285171176	0.170026987	0.380241179	0.312299764	0.162756129	NO	NO	0
451	K00684	aat	leucyl/phenylalanyl-tRNA---protein transferase [EC:2.3.2.6]	180374.2525	196.4518124	103.9637938	4.549999661	-13.60143442	-16007.08623	-22226.14825	0.53511889	0.81523444	0.740132377	0.865402432	0.895547438	0.657765097	0.575547061	NO	NO	0
452	K00685	ATE1	arginyl-tRNA---protein transferase [EC:2.3.2.8]	95914.45647	161.0190955	80.25683044	-1.338417975	-22.96679993	-10606.40069	-11977.86147	0.296847115	0.536041301	0.414028012	0.869713784	0.477682508	0.35211187	0.337213174	NO	NO	0
453	K00686	tgl	protein-glutamine gamma-glutamyltransferase [EC:2.3.2.13]	14444.06698	69.0937981	12.18416569	0.273914694	-4.589414486	-530.875878	-1947.97115	0.303478293	0.1214506	0.417197807	0.8264536	0.362202432	0.750741431	0.31037804	NO	NO	0
454	K00687	pbp2B, penA	penicillin-binding protein 2B	94.81078981	0.031656949	0.174423119	-0.007465441	-0.053861971	-6.476078846	-12.12212125	0.491751722	0.936230294	0.26770951	0.562203151	0.298805263	0.703293905	0.519855749	NO	NO	0
455	K00688	PYG, glgP	glycogen phosphorylase [EC:2.4.1.1]	298734.1469	349.9984886	168.6213506	7.006066683	-18.49736947	-25931.05218	-36968.36782	0.405415351	0.732484591	0.659104828	0.829910954	0.883086363	0.557561532	0.449424143	NO	NO	0
456	K00689	E2.4.1.5	dextransucrase [EC:2.4.1.5]	73.03555692	-0.195546279	0.140258608	0.018591762	-0.057954208	-6.995519497	-9.591972691	0.745345472	0.767432861	0.573083518	0.395744551	0.487299035	0.803821436	0.755477455	NO	NO	0
457	K00690	E2.4.1.7	sucrose phosphorylase [EC:2.4.1.7]	1489.30607	2.10249535	0.929467378	0.17332909	-0.382723589	-71.07295962	-200.7500983	0.309104322	0.610573848	0.547027764	0.220547499	0.45991489	0.684945828	0.316245437	NO	NO	0
458	K00691	mapA	maltose phosphorylase [EC:2.4.1.8]	1156.39911	-4.149999764	2.493548063	0.141918956	-0.636909449	-335.476693	-131.3611094	0.852466544	0.820774711	0.715430637	0.808627452	0.778597754	0.66984972	0.877406301	NO	NO	0
459	K00692	sacB	levansucrase [EC:2.4.1.10]	28850.14027	93.76370685	24.38531202	-0.098317927	-9.432099301	-1923.691233	-3860.334093	0.12666282	0.099189368	0.216421965	0.949716337	0.160526321	0.375518554	0.133880562	NO	NO	0
460	K00693	GYS	glycogen synthase [EC:2.4.1.11]	2817.456528	3.684179862	1.630487537	-0.016196282	-0.513150177	-245.4505887	-367.0221824	0.480416603	0.748698289	0.703549755	0.964676083	0.718239558	0.619535498	0.50126526	NO	NO	0
461	K00694	bcsA	cellulose synthase (UDP-forming) [EC:2.4.1.12]	77505.31904	104.2659437	88.21531715	-4.105552282	-24.42226859	-7916.429332	-9995.712006	0.147224857	0.468888301	0.134686792	0.379025631	0.197444579	0.221958339	0.167658149	NO	NO	0
462	K00695	E2.4.1.13	sucrose synthase [EC:2.4.1.13]	2010.916446	3.759411617	1.656441596	0.083510993	-0.500860958	-122.02577	-275.4044499	0.509689457	0.671083283	0.616082298	0.766839599	0.647342054	0.745551237	0.509909731	NO	NO	0
463	K00696	E2.4.1.14	sucrose-phosphate synthase [EC:2.4.1.14]	10591.77627	19.29563033	5.41174849	0.409753564	-1.844310569	-296.894381	-1400.113035	0.368221127	0.567328842	0.663680262	0.701252374	0.655690121	0.834005703	0.384010189	NO	NO	0
464	K00697	otsA	trehalose 6-phosphate synthase [EC:2.4.1.15 2.4.1.347]	313159.943	517.192503	268.1451504	-12.10381371	-57.65748887	-34623.40348	-39325.5981	0.131162903	0.357983946	0.217198098	0.492181753	0.402814645	0.173053625	0.159284072	NO	NO	0
465	K00700	GBE1, glgB	1,4-alpha-glucan branching enzyme [EC:2.4.1.18]	333190.9382	600.130598	239.789633	-3.572172493	-61.53437518	-27426.3532	-42616.59902	0.160247899	0.359470495	0.327805908	0.858454605	0.440506779	0.329177592	0.184577607	NO	NO	0
466	K00701	cgt	cyclomaltodextrin glucanotransferase [EC:2.4.1.19]	57.88101749	-0.07228847	-0.226091506	0.020354711	0.094208961	-11.29297058	-7.310226888	0.927318281	0.969112692	0.745961813	0.73469305	0.685427106	0.887327468	0.932992088	NO	NO	0
467	K00702	E2.4.1.20	cellobiose phosphorylase [EC:2.4.1.20]	7849.911146	14.40698819	6.699862649	-0.192889929	-2.006843361	-539.8775597	-1040.605352	0.123103426	0.300162365	0.207977587	0.648997685	0.249257509	0.356633905	0.133050921	NO	NO	0
468	K00703	glgA	starch synthase [EC:2.4.1.21]	202632.7171	260.4611783	93.8543386	7.243525858	-5.259840451	-14127.44629	-24909.48603	0.508671952	0.768594902	0.775427347	0.797808911	0.961448107	0.709078816	0.551455458	NO	NO	0
469	K00705	malQ	4-alpha-glucanotransferase [EC:2.4.1.25]	235810.4866	300.9933927	125.7860805	1.75185319	-14.94479294	-17292.6726	-29762.33421	0.300314427	0.637735604	0.597691898	0.93089855	0.848327928	0.529809132	0.336089858	NO	NO	0
470	K00712	tagE	poly(glycerol-phosphate) alpha-glucosyltransferase [EC:2.4.1.52]	5353.239715	17.05570979	5.785230415	-0.279880695	-1.623414587	-568.5959397	-688.7825894	0.216778783	0.186684006	0.221621244	0.468020032	0.29144151	0.285473898	0.2419547	NO	NO	0
471	K00720	UGCG	ceramide glucosyltransferase [EC:2.4.1.80]	18275.31102	-0.801493191	28.7105729	-1.334777176	-7.557082179	-3956.617017	-2027.696166	0.412130087	0.989883246	0.255371935	0.518570092	0.355586736	0.183619471	0.501440033	NO	NO	0
472	K00721	DPM1	dolichol-phosphate mannosyltransferase [EC:2.4.1.83]	601289.4914	896.0743713	358.9535006	-1.47107991	-51.12692138	-47947.48605	-75779.02779	0.272274733	0.559714619	0.530830727	0.975663678	0.784514699	0.468840306	0.308109358	NO	NO	0
473	K00729	ALG5	dolichyl-phosphate beta-glucosyltransferase [EC:2.4.1.117]	2053.921784	5.672751652	1.706332297	-0.08529698	-0.566014658	-96.40131466	-263.6736831	0.154546662	0.176548755	0.259065876	0.492749957	0.25966003	0.558343414	0.177132596	NO	NO	0
474	K00737	MGAT3	beta-1,4-mannosyl-glycoprotein beta-1,4-N-acetylglucosaminyltransferase [EC:2.4.1.144]	888.8966934	2.783869603	0.280132258	0.054776753	-0.127557782	-88.93549009	-116.7564068	0.163316626	0.142709615	0.65781573	0.33372587	0.54739726	0.24971696	0.178198941	NO	NO	0
475	K00745	E2.4.1.166	raffinose-raffinose alpha-galactotransferase [EC:2.4.1.166]	59.62410117	-0.009334751	0.14534283	-0.006816311	-0.04386927	-2.039946718	-7.514293191	0.574145045	0.975740599	0.238315445	0.498219511	0.278134159	0.876335967	0.604332857	NO	NO	0
476	K00748	lpxB	lipid-A-disaccharide synthase [EC:2.4.1.182]	147663.5162	111.233056	54.40080651	7.641585061	6.703193917	-11458.06256	-17727.10708	0.596625393	0.890716216	0.856652191	0.768667203	0.946497075	0.741230674	0.641718778	NO	NO	0
477	K00752	hasA	hyaluronan synthase [EC:2.4.1.212]	79990.63705	215.7529255	39.12438537	-3.11499416	-9.392607964	-6643.600907	-10350.59605	0.177914187	0.210507002	0.514865732	0.54534124	0.634211516	0.347381141	0.199034598	NO	NO	0
478	K00754	bshA	L-malate glycosyltransferase [EC:2.4.1.-]	19730.38894	35.43793222	20.26614106	-1.339621532	-5.285400429	-1591.095743	-2545.023444	0.181905364	0.387735024	0.205459527	0.314381296	0.305092027	0.365188684	0.204438219	NO	NO	0
479	K00756	pdp	pyrimidine-nucleoside phosphorylase [EC:2.4.2.2]	92326.56086	122.0915594	27.3317312	5.58865433	4.686195916	-2235.526534	-11671.6062	0.487210211	0.749932843	0.847255759	0.650049833	0.920688308	0.890675096	0.519980992	NO	NO	0
480	K00757	udp, UPP	uridine phosphorylase [EC:2.4.2.3]	25669.57612	61.65618196	19.39168889	-1.020021958	-5.201040987	-1897.85887	-3340.710055	0.120629218	0.187795721	0.253419128	0.465871872	0.345265085	0.321232567	0.136121463	NO	NO	0
481	K00758	deoA, TYMP	thymidine phosphorylase [EC:2.4.2.4]	232684.6867	343.4882555	186.199204	-5.256179859	-48.47086556	-19929.64833	-30037.74916	0.087055686	0.335448038	0.18100238	0.631868994	0.277756328	0.206943444	0.101805051	NO	NO	0
482	K00759	APRT, apt	adenine phosphoribosyltransferase [EC:2.4.2.7]	418119.6296	696.2490677	242.5416929	-2.318394389	-27.09895542	-35762.25934	-52068.07899	0.329737381	0.568130193	0.591922841	0.951760296	0.854946565	0.49512516	0.371708199	NO	NO	0
483	K00760	hprT, hpt, HPRT1	hypoxanthine phosphoribosyltransferase [EC:2.4.2.8]	394478.1606	632.9895316	228.969352	0.889528837	-23.63662008	-30572.8932	-49262.02681	0.32001643	0.573627184	0.58364181	0.979926718	0.862769567	0.525910043	0.360690633	NO	NO	0
484	K00761	upp, UPRT	uracil phosphoribosyltransferase [EC:2.4.2.9]	302693.4427	471.0580241	223.4848496	-4.651481738	-53.99823596	-26063.77141	-38648.62773	0.143160521	0.400896911	0.294286723	0.788236377	0.433173709	0.2872912	0.166762458	NO	NO	0
485	K00762	pyrE	orotate phosphoribosyltransferase [EC:2.4.2.10]	469965.4124	790.0245618	266.6223526	-2.031318726	-26.84449636	-41003.93004	-58429.7546	0.333672025	0.567954651	0.603027534	0.962720942	0.873084458	0.490648091	0.376369031	NO	NO	0
486	K00763	pncB, NAPRT1	nicotinate phosphoribosyltransferase [EC:6.3.4.21]	347464.7612	606.0672531	224.8778599	-1.662039633	-31.13439883	-32287.14423	-43293.18163	0.264552296	0.49010067	0.490854374	0.951566661	0.769280259	0.395126466	0.305099569	NO	NO	0
487	K00764	purF, PPAT	amidophosphoribosyltransferase [EC:2.4.2.14]	460961.0472	830.1467851	251.1368161	-2.907750218	-25.36969033	-40764.36681	-57199.09534	0.366124417	0.569844991	0.641796081	0.949492671	0.886303751	0.515248856	0.409576574	NO	NO	0
488	K00765	hisG	ATP phosphoribosyltransferase [EC:2.4.2.17]	417838.9812	683.6928589	228.3046477	0.294842034	-17.41348309	-36858.02744	-51642.57892	0.383972085	0.618624382	0.653913482	0.994570398	0.9171601	0.532399955	0.428929141	NO	NO	0
489	K00766	trpD	anthranilate phosphoribosyltransferase [EC:2.4.2.18]	446529.9468	749.8128971	258.1702516	-0.624100827	-27.24763878	-39049.71408	-55394.21207	0.362793758	0.59266148	0.619465256	0.988714426	0.873123375	0.51668673	0.406384951	NO	NO	0
490	K00767	nadC, QPRT	nicotinate-nucleotide pyrophosphorylase (carboxylating) [EC:2.4.2.19]	416196.2672	664.3613289	230.6282557	0.371527413	-18.25846678	-36503.6063	-51435.46719	0.38086567	0.624622184	0.647166742	0.993082441	0.912203719	0.531865848	0.425904119	NO	NO	0
491	K00768	E2.4.2.21, cobU, cobT	nicotinate-nucleotide--dimethylbenzimidazole phosphoribosyltransferase [EC:2.4.2.21]	362551.3953	687.6804459	292.6228588	-12.80895722	-63.99351432	-37204.17265	-45957.33507	0.151423673	0.32526597	0.26720994	0.553226622	0.448615124	0.225186926	0.178300511	NO	NO	0
492	K00769	gpt	xanthine phosphoribosyltransferase [EC:2.4.2.22]	44069.08823	76.20814241	35.26289879	-0.975113172	-10.16734026	-6577.803354	-5346.94886	0.341105627	0.563704475	0.476553339	0.814540885	0.533966195	0.266465124	0.394504712	NO	NO	0
493	K00772	mtaP, MTAP	5'-methylthioadenosine phosphorylase [EC:2.4.2.28]	317734.1647	521.962818	160.9850178	-0.307214994	-7.680227849	-27286.5108	-39315.73949	0.369371448	0.605744902	0.667073221	0.992308588	0.950251323	0.529856437	0.414016992	NO	NO	0
494	K00773	tgt, QTRT1	queuine tRNA-ribosyltransferase [EC:2.4.2.29]	285689.7356	396.2952939	132.2108719	7.333716451	5.280862624	-24898.40217	-34608.40024	0.492758991	0.741595765	0.767019554	0.848065589	0.971447934	0.629475201	0.542066159	NO	NO	0
495	K00782	lldG	L-lactate dehydrogenase complex protein LldG	292070.5634	546.9617468	213.9384268	-7.424466581	-44.48372853	-24666.82975	-37376.9136	0.149163882	0.327844801	0.305698434	0.664707469	0.507188574	0.303583849	0.172463414	NO	NO	0
496	K00783	rlmH	23S rRNA (pseudouridine1915-N3)-methyltransferase [EC:2.1.1.177]	193840.5296	327.4906665	131.6437089	-1.808285446	-11.21146394	-23045.86516	-23237.93686	0.416207184	0.632701512	0.606019462	0.933428342	0.893379625	0.43967764	0.473327157	NO	NO	0
497	K00784	rnz	ribonuclease Z [EC:3.1.26.11]	297106.8911	656.2506859	206.6661134	-10.55109454	-39.74987901	-24942.41648	-37572.20025	0.157443587	0.267590617	0.339077802	0.558128318	0.567455618	0.316980851	0.185704108	NO	NO	0
499	K00786	E2.4.-.-; glycosyltransferase [EC:2.4.-.-]	0	70828.26818	115.2225971	57.22841443	-1.943625033	-15.94500814	-6733.886013	-9240.61807	0.089773285	0.298202241	0.181661593	0.567128206	0.250090123	0.172630788	0.102039295	NO	NO	0
500	K00788	thiE	thiamine-phosphate pyrophosphorylase [EC:2.5.1.3]	516394.7492	720.0700089	300.2546397	4.117262098	-30.77533704	-44390.685	-64120.78712	0.357908463	0.651806815	0.613714124	0.934993534	0.874681953	0.519108373	0.401127629	NO	NO	0
501	K00789	metK	S-adenosylmethionine synthetase [EC:2.5.1.6]	451049.0097	739.0533004	258.7055026	-0.588990065	-26.82217135	-39628.06905	-55991.41968	0.355793519	0.595733972	0.616751288	0.989286639	0.874356145	0.508405267	0.399144297	NO	NO	0
502	K00790	murA	UDP-N-acetylglucosamine 1-carboxyvinyltransferase [EC:2.5.1.7]	476006.2659	781.0772138	311.3115135	-0.63033471	-48.93153724	-41428.43041	-59533.51107	0.281271264	0.530715029	0.502782414	0.987102491	0.746610077	0.440691378	0.320653118	NO	NO	0
503	K00791	miaA, TRIT1	tRNA dimethylallyltransferase [EC:2.5.1.75]	388799.5188	555.9140103	228.4843849	2.736731553	-21.21702587	-34903.43727	-47974.4627	0.374650631	0.655934685	0.623101495	0.944733499	0.889406384	0.517006945	0.420452442	NO	NO	0
504	K00793	ribE, RIB5	riboflavin synthase [EC:2.5.1.9]	420368.1163	696.1569527	237.9007339	-1.758487615	-22.81533277	-37143.09745	-52069.09269	0.366180082	0.600349331	0.629290933	0.966493301	0.887877854	0.515639891	0.410408397	NO	NO	0
505	K00794	ribH, RIB4	6,7-dimethyl-8-ribityllumazine synthase [EC:2.5.1.78]	428983.7066	661.417093	255.7894843	-0.582182355	-26.05706932	-39146.85374	-53004.6239	0.376402412	0.632833071	0.619519219	0.989376077	0.877510095	0.512029158	0.421594161	NO	NO	0
506	K00795	ispA	farnesyl diphosphate synthase [EC:2.5.1.1 2.5.1.10]	101484.9184	157.9914403	86.31707348	-0.947442455	-20.89661622	-12501.84963	-12458.832	0.318550282	0.583507831	0.428660847	0.916802735	0.55794952	0.326764444	0.366711453	NO	NO	0
507	K00796	folP	dihydropteroate synthase [EC:2.5.1.15]	611360.3692	973.0488376	383.8262655	-9.46600591	-41.39358845	-58874.06121	-75701.7511	0.310230088	0.568282486	0.545731032	0.859974542	0.841749354	0.426128978	0.35452459	NO	NO	0
508	K00797	speE, SRM	spermidine synthase [EC:2.5.1.16]	240841.5926	479.5694186	107.6389129	6.419501193	-14.63043145	-13278.29973	-30580.09187	0.362323014	0.527924987	0.699244872	0.787941383	0.873552307	0.678244828	0.395767038	NO	NO	0
509	K00798	MMAB, pduO	cob(I)alamin adenosyltransferase [EC:2.5.1.17]	395912.1629	721.4209303	260.2961887	-6.740644026	-41.28778829	-36577.88401	-49368.51558	0.297176875	0.50363412	0.515671385	0.841614782	0.75206586	0.430990253	0.338198412	NO	NO	0
510	K00799	GST, gst	glutathione S-transferase [EC:2.5.1.18]	1028846.071	1827.84499	856.9663991	-34.68485898	-216.9522999	-112570.5941	-128919.5316	0.197325449	0.410731718	0.309140722	0.617220576	0.427885844	0.251718636	0.232174639	NO	NO	0
511	K00800	aroA	3-phosphoshikimate 1-carboxyvinyltransferase [EC:2.5.1.19]	436787.1177	730.472213	247.8379891	-0.401338905	-24.29702185	-38475.20342	-54113.30416	0.368552087	0.598789877	0.630223534	0.992677154	0.88572312	0.51903501	0.412673628	NO	NO	0
512	K00801	FDFT1	farnesyl-diphosphate farnesyltransferase [EC:2.5.1.21]	17569.09466	31.67873027	16.58600675	-0.722176338	-3.013769508	-2319.89428	-2096.093653	0.44960583	0.636826111	0.510910912	0.734903763	0.714713892	0.427895526	0.507274085	NO	NO	0
513	K00803	AGPS, agpS	alkyldihydroxyacetonephosphate synthase [EC:2.5.1.26]	218389.1695	415.7139599	163.2158584	-11.07515567	-17.15237409	-23934.03329	-27078.75172	0.229216814	0.416404291	0.392553581	0.493761856	0.779201645	0.285523553	0.270332933	NO	NO	0
514	K00805	hepST	heptaprenyl diphosphate synthase [EC:2.5.1.30]	201362.6278	437.6618597	144.9216724	-0.908146148	-35.30058377	-15000.37322	-25910.71692	0.092502465	0.185798156	0.230237137	0.924609545	0.362564382	0.272686142	0.108713581	NO	NO	0
515	K00806	uppS	undecaprenyl diphosphate synthase [EC:2.5.1.31]	405168.1477	584.7810932	245.3447603	1.160473732	-26.20324108	-36916.27309	-50041.1778	0.357788937	0.640617005	0.599420925	0.976611434	0.864103714	0.495431868	0.403345884	NO	NO	0
516	K00808	hss	homospermidine synthase [EC:2.5.1.44]	50124.09335	98.6212605	40.01767438	-2.27062223	-11.53303463	-6539.495587	-6180.911131	0.208406249	0.378803662	0.340321487	0.51805357	0.402629389	0.193774951	0.250542491	NO	NO	0
517	K00809	DHPS, dys	deoxyhypusine synthase [EC:2.5.1.46]	164437.2163	278.7653785	35.76863161	0.540161771	16.63546718	-7080.786017	-20271.73886	0.511237727	0.700760717	0.893727027	0.981271186	0.851769285	0.818052118	0.55279795	NO	NO	0
518	K00812	aspB	aspartate aminotransferase [EC:2.6.1.1]	314872.2333	515.9570108	152.1181454	3.028777888	-16.16008236	-19824.72574	-39329.70348	0.402988466	0.632771183	0.703416782	0.929254745	0.902412031	0.666130012	0.44307157	NO	NO	0
519	K00813	aspC	aspartate aminotransferase [EC:2.6.1.1]	7072.837893	18.77225048	1.773025935	0.497054624	-0.870571042	-178.4133744	-920.4888764	0.432135839	0.476058514	0.852580779	0.551742326	0.784033577	0.870483272	0.454204292	NO	NO	0
520	K00816	CCBL	kynurenine---oxoglutarate transaminase / cysteine-S-conjugate beta-lyase / glutamine---phenylpyruvate transaminase [EC:2.6.1.7 4.4.1.13 2.6.1.64]	1052.688917	3.29817396	0.377543114	-0.035611042	-0.146980066	31.73499086	-137.37342	0.314278086	0.287322451	0.728936693	0.704315193	0.685364771	0.798999704	0.335591288	NO	NO	0
521	K00817	hisC	histidinol-phosphate aminotransferase [EC:2.6.1.9]	826840.0629	1320.604596	552.6024955	-9.495081033	-90.88829699	-71544.90596	-104260.1657	0.261171426	0.522529915	0.474152663	0.883241178	0.717454752	0.422650497	0.296456447	NO	NO	0
522	K00818	E2.6.1.11, argD	acetylornithine aminotransferase [EC:2.6.1.11]	304568.2672	403.771248	181.635841	1.273296589	-13.06595681	-28142.76037	-37754.36417	0.371196828	0.676739637	0.615400929	0.966893639	0.912232906	0.502165479	0.415042492	NO	NO	0
524	K00820	glmS, GFPT	glucosamine---fructose-6-phosphate aminotransferase (isomerizing) [EC:2.6.1.16]	780535.5903	1336.18101	504.4999667	-13.97917368	-72.47491223	-70067.00448	-97768.60011	0.243678976	0.476948857	0.470418693	0.811496802	0.749426583	0.388163117	0.281180303	NO	NO	0
525	K00821	argD	acetylornithine/N-succinyldiaminopimelate aminotransferase [EC:2.6.1.11 2.6.1.17]	196223.0617	197.4055661	108.2301914	-0.155800259	3.243586862	-22293.28638	-23245.79474	0.499960404	0.81369841	0.729071715	0.995344952	0.974910148	0.539770196	0.557383848	NO	NO	0
526	K00822	E2.6.1.18	beta-alanine--pyruvate transaminase [EC:2.6.1.18]	86738.80215	165.2103761	75.79846356	-2.316347136	-21.20529063	-10351.62303	-10823.34408	0.298678951	0.486898719	0.396956878	0.755515255	0.470778505	0.320597206	0.339427153	NO	NO	0
527	K00823	puuE	4-aminobutyrate aminotransferase [EC:2.6.1.19]	212402.8235	309.9066233	125.5853634	2.777497995	-23.58646648	-13115.04376	-27367.43162	0.207165688	0.504887152	0.469206187	0.848430712	0.676579427	0.508044261	0.231367515	NO	NO	0
528	K00824	dat	D-alanine transaminase [EC:2.6.1.21]	111010.1069	260.5717175	93.94392101	-2.04130139	-27.78151198	-11465.52902	-14035.1923	0.221156066	0.315796854	0.329128882	0.795752744	0.38014864	0.302277831	0.253724954	NO	NO	0
529	K00826	E2.6.1.42, ilvE	branched-chain amino acid aminotransferase [EC:2.6.1.42]	839874.7952	1391.34729	476.3859697	-4.280520786	-49.60966755	-70953.34882	-104492.3501	0.344319811	0.582336732	0.611582535	0.95710428	0.871920705	0.513671562	0.386724558	NO	NO	0
530	K00827	AGXT2	alanine-glyoxylate transaminase / (R)-3-amino-2-methylpropionate-pyruvate transaminase [EC:2.6.1.44 2.6.1.40]	121.8271295	-0.041291264	0.155863956	0.011631153	-0.068915776	-0.246602284	-16.59533071	0.521847955	0.939893231	0.457397819	0.516110278	0.332947331	0.991572942	0.524203331	NO	NO	0
531	K00830	AGXT	alanine-glyoxylate transaminase / serine-glyoxylate transaminase / serine-pyruvate transaminase [EC:2.6.1.44 2.6.1.45 2.6.1.51]	146315.9785	253.7680027	122.1586946	-6.116983122	-32.22829725	-15266.49626	-18632.5975	0.098626858	0.286104722	0.18278154	0.409396761	0.274168053	0.153024903	0.118463729	NO	NO	0
532	K00831	serC, PSAT1	phosphoserine aminotransferase [EC:2.6.1.52]	349644.7107	595.3504302	261.4416682	-4.21037162	-61.51271338	-30723.8602	-44645.74027	0.180679228	0.409586326	0.33652736	0.850132191	0.485542243	0.326054287	0.207026266	NO	NO	0
533	K00832	tyrB	aromatic-amino-acid transaminase [EC:2.6.1.57]	57762.61358	100.6254163	59.73312596	-2.197185061	-18.04173496	-4838.179893	-7514.786981	0.096602317	0.280814372	0.111459061	0.446721856	0.139613521	0.23116776	0.110231812	NO	NO	0
534	K00833	bioA	adenosylmethionine---8-amino-7-oxononanoate aminotransferase [EC:2.6.1.62]	286179.6635	552.7623659	195.671484	-9.273156749	-33.77989382	-26480.68839	-35758.16124	0.260213976	0.442823712	0.463611264	0.680326364	0.697248869	0.39242534	0.299395499	NO	NO	0
535	K00835	avtA	valine--pyruvate aminotransferase [EC:2.6.1.66]	8355.78146	34.37160981	5.903727949	0.034741964	-2.581951554	-588.7672494	-1108.511663	0.327530095	0.18993794	0.514842262	0.963631085	0.398696555	0.569191647	0.341701783	NO	NO	0
537	K00839	pucG	(S)-ureidoglycine---glyoxylate transaminase [EC:2.6.1.112]	17505.1166	58.57726157	15.504227	-0.372691084	-5.456849384	-1297.524566	-2343.549248	0.103818813	0.073573226	0.168859164	0.672078616	0.149267816	0.293814875	0.110066199	NO	NO	0
538	K00840	astC	succinylornithine aminotransferase [EC:2.6.1.81]	-5.343880778	0.108792174	0.124000312	-0.028506458	0.006691312	-41.10413284	4.824743951	0.992193573	0.946057484	0.835989443	0.585304063	0.973111213	0.556330787	0.948611398	NO	NO	0
539	K00841	patA	aminotransferase [EC:2.6.1.-]	15323.22102	67.34407389	15.11272033	0.19425208	-5.181172054	-646.9373766	-2068.685839	0.23604117	0.100624349	0.279114278	0.863224549	0.265797026	0.669685494	0.24208722	NO	NO	0
540	K00842	E2.6.1.-E, patB	aminotransferase [EC:2.6.1.-]	990.9565787	4.63574805	0.902701867	0.005522083	-0.270751037	-74.13203957	-134.9287001	0.26670505	0.10373549	0.345768302	0.94388086	0.3906067	0.489919641	0.26938029	NO	NO	0
542	K00845	glk	glucokinase [EC:2.7.1.2]	828926.8632	1282.407128	575.7450787	-15.96886112	-88.48812974	-75556.03296	-103588.401	0.220579163	0.495038171	0.415026383	0.786023435	0.698077398	0.356202308	0.257952022	NO	NO	0
543	K00846	KHK	ketohexokinase [EC:2.7.1.3]	2031.229894	3.836487733	2.035287017	0.148136496	-0.696196409	-75.33134072	-288.6153525	0.48184058	0.646629918	0.517725922	0.5817712	0.505920696	0.831353506	0.466673259	NO	NO	0
544	K00847	E2.7.1.4, scrK	fructokinase [EC:2.7.1.4]	360687.7433	530.8397882	256.7528054	-0.301696126	-57.71144898	-30428.93233	-45965.31557	0.19567093	0.488946459	0.375989313	0.989926423	0.540061309	0.361757555	0.223681668	NO	NO	0
545	K00848	rhaB	rhamnulokinase [EC:2.7.1.5]	155607.8555	218.5593389	119.1053599	-2.157008441	-29.73581939	-10189.06572	-20285.03989	0.065017254	0.311818295	0.160116541	0.742634152	0.270289846	0.273654267	0.075026903	NO	NO	0
546	K00849	galK	galactokinase [EC:2.7.1.6]	294243.836	460.8417099	184.5849105	-1.906442637	-19.5568196	-24811.01113	-36967.12819	0.265823601	0.534659056	0.504856728	0.93463855	0.827921523	0.438587708	0.302827923	NO	NO	0
547	K00850	pfkA, PFK	6-phosphofructokinase 1 [EC:2.7.1.11]	426513.0718	702.2111505	216.6675834	2.539316322	-16.58108153	-33202.01613	-53235.00784	0.333834628	0.575823007	0.64061817	0.948691627	0.913392495	0.536626332	0.37481668	NO	NO	0
549	K00852	rbsK, RBKS	ribokinase [EC:2.7.1.15]	451233.9014	783.9874549	321.0719942	-10.94566209	-57.8258687	-40543.65681	-56888.50938	0.201272405	0.424936269	0.382688059	0.720156327	0.62612911	0.340610468	0.233915305	NO	NO	0
550	K00853	araB	L-ribulokinase [EC:2.7.1.16]	106041.7592	147.72997	80.11810604	-0.716637732	-22.63059283	-6231.275523	-13834.94682	0.100859959	0.385461981	0.22412655	0.890961902	0.291335682	0.390318166	0.114070093	NO	NO	0
551	K00854	xylB, XYLB	xylulokinase [EC:2.7.1.17]	536468.1361	892.3449377	384.4277694	-14.94782958	-78.08715877	-43664.90762	-68377.95787	0.145299426	0.374637629	0.310057697	0.631473825	0.52062745	0.314439439	0.169694176	NO	NO	0
552	K00855	PRK, prkB	phosphoribulokinase [EC:2.7.1.19]	62627.68442	70.85389199	52.80848826	-1.583898452	-11.8976782	-9113.019001	-7779.678673	0.293972016	0.671196186	0.407771111	0.765504683	0.566897441	0.23234837	0.336604062	NO	NO	0
554	K00857	tdk, TK	thymidine kinase [EC:2.7.1.21]	241647.4848	399.2417929	164.6176583	-0.150053326	-35.31095986	-13865.27378	-31312.01726	0.164299972	0.402516959	0.357056988	0.9918413	0.541490388	0.490086235	0.184150995	NO	NO	0
555	K00858	ppnK, NADK	NAD+ kinase [EC:2.7.1.23]	577175.2	1124.275136	320.5248007	-6.472073382	-40.90221206	-48741.78397	-72247.55873	0.325028216	0.502612888	0.603585122	0.901639162	0.839936606	0.495926677	0.364701924	NO	NO	0
556	K00859	coaE	dephospho-CoA kinase [EC:2.7.1.24]	390302.4609	572.4498868	230.3072136	2.364161591	-22.63965461	-34633.23422	-48224.10211	0.366751366	0.642028065	0.61557173	0.95156619	0.880399279	0.514457707	0.412063904	NO	NO	0
557	K00860	cysC	adenylylsulfate kinase [EC:2.7.1.25]	70155.34213	146.8363106	38.61753943	0.460931463	-7.607632619	-3684.1622	-8865.59404	0.278520417	0.426992931	0.567653092	0.935681695	0.731733238	0.632816031	0.31333016	NO	NO	0
559	K00863	DAK, TKFC	triose/dihydroxyacetone kinase / FAD-AMP lyase (cyclizing) [EC:2.7.1.28 2.7.1.29 4.6.1.15]	28977.94289	40.58338271	32.7016507	-0.219615606	-10.12349945	-2255.137268	-3836.631152	0.101469407	0.384182393	0.093638662	0.87813535	0.112072056	0.269270189	0.11064985	NO	NO	0
560	K00864	glpK, GK	glycerol kinase [EC:2.7.1.30]	433584.7757	682.6831554	317.8638466	-7.173696239	-58.96063133	-39135.79415	-54464.68293	0.229971645	0.497520651	0.401799092	0.819663633	0.630877374	0.370889653	0.265664013	NO	NO	0
561	K00865	glxK, garK	glycerate 2-kinase [EC:2.7.1.165]	260148.0657	448.8651283	198.8878824	-9.995196706	-33.96498992	-27648.72523	-32607.67305	0.143993151	0.356766284	0.280490604	0.511310846	0.561290811	0.20265541	0.174172647	NO	NO	0
562	K00867	coaA	type I pantothenate kinase [EC:2.7.1.33]	188093.2871	357.0487032	165.9632773	-7.709432265	-45.16289155	-18422.32002	-24228.76723	0.065447508	0.189833729	0.116412772	0.352769972	0.181027476	0.12601967	0.078066698	NO	NO	0
563	K00868	pdxK, pdxY	pyridoxine kinase [EC:2.7.1.35]	127621.9648	275.5235489	115.4582649	-3.497129667	-32.45844653	-12428.25457	-16378.08472	0.087132703	0.180086515	0.139477407	0.563478967	0.197443602	0.160425077	0.103433514	NO	NO	0
564	K00869	E2.7.1.36, MVK, mvaK1	mevalonate kinase [EC:2.7.1.36]	50529.41605	161.7208782	15.93752309	-2.067046807	-1.021874689	-2217.741323	-6443.426269	0.397787726	0.361031751	0.800540989	0.70447947	0.960976821	0.759669349	0.429056026	NO	NO	0
566	K00872	thrB1	homoserine kinase [EC:2.7.1.39]	282801.7269	413.3983917	156.6412491	-1.595427072	-1.904065677	-26012.99979	-34871.09001	0.382011098	0.654246792	0.648145898	0.956424529	0.986525449	0.513973201	0.428008398	NO	NO	0
567	K00873	PK, pyk	pyruvate kinase [EC:2.7.1.40]	460765.5695	710.356459	279.8104048	-0.374390073	-36.40928846	-40042.14775	-57407.72266	0.316685649	0.585497368	0.564077933	0.992710446	0.818545308	0.476144924	0.358340044	NO	NO	0
568	K00874	kdgK	2-dehydro-3-deoxygluconokinase [EC:2.7.1.45]	246708.0728	447.6468802	221.6148546	-8.325534598	-64.03031254	-22278.76604	-31603.35223	0.041383481	0.153454412	0.075241808	0.372914302	0.108944791	0.106961372	0.051256997	NO	NO	0
569	K00875	E2.7.1.47	D-ribulokinase [EC:2.7.1.47]	3216.450581	-11.60381492	11.0014388	-0.517215555	-3.187490559	-1467.769664	-317.8841514	0.638564207	0.567071769	0.179080486	0.432293863	0.231276411	0.129050573	0.73332395	NO	NO	0
570	K00876	udk, UCK	uridine kinase [EC:2.7.1.48]	175520.8738	275.1178956	116.029215	3.614564249	-23.33219793	-10633.72598	-22614.85492	0.247355892	0.516707181	0.464732036	0.785981706	0.652220302	0.555205939	0.273020901	NO	NO	0
571	K00878	thiM	hydroxyethylthiazole kinase [EC:2.7.1.50]	88369.46335	253.0185114	56.9616911	-2.951320253	-15.58030905	-5505.564942	-11587.24563	0.093465922	0.100413357	0.277411552	0.495956174	0.361792735	0.351770791	0.104718797	NO	NO	0
572	K00879	fucK	L-fuculokinase [EC:2.7.1.51]	50.11030405	0.539735011	-0.145645431	-0.010922819	0.055394196	-29.07991943	-0.89555022	0.94493684	0.80108456	0.854647709	0.873049068	0.833959868	0.750770996	0.99281114	NO	NO	0
574	K00881	alsK	allose kinase [EC:2.7.1.55]	181.5585353	-0.064687233	0.033220069	0.009443717	-0.013650116	-37.17384953	-22.61480092	0.557576176	0.94235228	0.92044105	0.742660896	0.901704096	0.352679803	0.592807361	NO	NO	0
575	K00882	fruK	1-phosphofructokinase [EC:2.7.1.56]	251856.5801	463.8671237	201.2968507	-9.904823801	-38.82814436	-25767.50816	-31929.90107	0.117028437	0.289603058	0.225442131	0.464947486	0.458614525	0.183671445	0.140405328	NO	NO	0
576	K00883	dgoK	2-dehydro-3-deoxygalactonokinase [EC:2.7.1.58]	76746.73981	149.4743503	70.71269803	-3.921082096	-21.60062028	-6979.435754	-9863.505921	0.048913106	0.147385291	0.081106579	0.218901754	0.101326684	0.119583036	0.059530267	NO	NO	0
578	K00885	nanK	N-acylmannosamine kinase [EC:2.7.1.60]	356.9476237	0.06638141	0.027189696	0.040561025	0.034491676	-26.38723293	-48.45216488	0.59136443	0.972513626	0.969714767	0.519740212	0.884844372	0.749436343	0.594752557	NO	NO	0
579	K00886	ppgK	polyphosphate glucokinase [EC:2.7.1.63]	156203.7813	250.6452765	143.5364989	-6.677398333	-40.20159145	-13294.45779	-20395.55272	0.049670903	0.219173027	0.082813817	0.294694851	0.127721527	0.141152028	0.057609818	NO	NO	0
580	K00887	dgkA	undecaprenol kinase [EC:2.7.1.66]	22178.76062	88.51103782	17.86946134	0.098621695	-6.224336183	-876.1729915	-2954.085244	0.178339258	0.087275095	0.30120632	0.943919165	0.280877971	0.643207737	0.188676397	NO	NO	0
581	K00891	E2.7.1.71, aroK, aroL	shikimate kinase [EC:2.7.1.71]	356864.5613	574.5325384	198.9510601	2.531265876	-27.0991545	-28755.02335	-44561.15972	0.367414426	0.611224606	0.635213975	0.94338626	0.844212069	0.552875496	0.408119335	NO	NO	0
582	K00892	gsk	inosine kinase [EC:2.7.1.73]	207.9665086	0.293265863	0.080741897	0.003972434	-0.031407356	-22.9359942	-27.09713478	0.413000042	0.686719625	0.764253129	0.8633634	0.725927627	0.468461478	0.434804141	NO	NO	0
583	K00895	pfp, PFP	diphosphate-dependent phosphofructokinase [EC:2.7.1.90]	5566.852503	-17.33997801	12.26333646	0.341605637	-2.954551151	-692.9025949	-708.0379162	0.525099825	0.502319377	0.227626645	0.674797713	0.36451633	0.52846416	0.554111525	NO	NO	0
585	K00899	mtnK	5-methylthioribose kinase [EC:2.7.1.100]	46338.30737	105.8143101	48.5879918	-2.216439658	-13.496344	-4435.852451	-5973.560287	0.045264884	0.094640673	0.051733492	0.235401919	0.086838473	0.0989794	0.054770476	NO	NO	0
586	K00901	dgkA, DGK	diacylglycerol kinase (ATP) [EC:2.7.1.107]	74164.36314	93.08053105	50.7637947	1.964597692	-12.61791193	-6878.252235	-9271.759815	0.433513409	0.731466661	0.617163633	0.820157867	0.706730063	0.557034489	0.472519702	NO	NO	0
587	K00903	epsB	protein-tyrosine kinase [EC:2.7.10.2]	886.7034005	4.387183578	0.753241407	0.019432337	-0.272908178	-73.61796799	-119.8867168	0.417102483	0.197353558	0.522946228	0.845001589	0.487726789	0.584104006	0.422913854	NO	NO	0
588	K00906	aceK	isocitrate dehydrogenase kinase/phosphatase [EC:2.7.11.5 3.1.3.-]	12841.84546	10.30067136	16.29422815	-0.291434728	-4.726791262	-1392.313876	-1657.595172	0.19073052	0.697209958	0.139713592	0.730176916	0.186058662	0.248209108	0.213457492	NO	NO	0
589	K00912	lpxK	tetraacyldisaccharide 4'-kinase [EC:2.7.1.130]	153242.8919	137.351353	62.20876456	6.41422379	2.238232438	-11130.72706	-18541.62799	0.573261532	0.861685238	0.832016052	0.79950405	0.981626399	0.741670539	0.617637004	NO	NO	0
590	K00917	lacC	tagatose 6-phosphate kinase [EC:2.7.1.144]	155580.854	276.4358837	110.0769235	-8.468582954	-13.80110359	-17556.18613	-19387.05747	0.221371336	0.437643941	0.407858395	0.455931575	0.747060018	0.264807023	0.259975882	NO	NO	0
592	K00919	ispE	4-diphosphocytidyl-2-C-methyl-D-erythritol kinase [EC:2.7.1.148]	361583.0791	492.0924301	218.9057878	1.81912307	-18.74144515	-34197.88249	-44471.82632	0.371536006	0.669047864	0.610471306	0.960197396	0.894171334	0.492955461	0.418782437	NO	NO	0
593	K00924	E2.7.1.-; kinase [EC:2.7.1.-]	0	178939.2421	326.235652	96.91610813	0.443064976	-29.86718899	-7003.975011	-23207.11858	0.231181881	0.437167187	0.529904013	0.972790087	0.558921114	0.688603605	0.253613263	NO	NO	0
594	K00925	ackA	acetate kinase [EC:2.7.2.1]	290816.7501	360.0540071	194.8298589	0.870069784	-34.37507353	-24293.40294	-36455.98041	0.279718572	0.631924402	0.491432166	0.970760894	0.709741298	0.456634116	0.318059228	NO	NO	0
595	K00926	arcC	carbamate kinase [EC:2.7.2.2]	87674.87797	123.6447266	72.30869963	-0.977021543	-15.67664701	-7651.915991	-11287.65709	0.074471187	0.330643856	0.150941752	0.800732857	0.319113381	0.178845663	0.088396727	NO	NO	0
596	K00927	PGK, pgk	phosphoglycerate kinase [EC:2.7.2.3]	424051.3119	680.3824054	239.0753747	0.148025738	-20.62256163	-37231.29439	-52429.51536	0.378959112	0.621413331	0.640161121	0.997283111	0.902311745	0.529744421	0.42383262	NO	NO	0
597	K00928	lysC	aspartate kinase [EC:2.7.2.4]	509541.5708	988.3127663	279.9255897	-3.184753204	-30.32754263	-42673.93421	-63503.76286	0.343355449	0.521201818	0.621790006	0.947296277	0.870672632	0.516279379	0.385003698	NO	NO	0
598	K00929	buk	butyrate kinase [EC:2.7.2.7]	12088.32591	60.22397699	9.390260136	0.731251811	-3.279705736	-599.8406537	-1621.923905	0.274835257	0.092652595	0.42391083	0.46642249	0.402111085	0.648462474	0.28378353	NO	NO	0
599	K00930	argB	acetylglutamate kinase [EC:2.7.2.8]	395182.7258	584.9803687	231.3985093	1.83147486	-22.89448351	-35372.17031	-48783.51434	0.368611736	0.640401474	0.619656946	0.96308651	0.881045022	0.512667616	0.414293578	NO	NO	0
600	K00931	proB	glutamate 5-kinase [EC:2.7.2.11]	348699.9758	630.8168063	234.8087446	-3.396745834	-38.54605415	-34630.6953	-43259.34524	0.29320691	0.502817525	0.50226351	0.908002316	0.735577532	0.395560808	0.336395889	NO	NO	0
601	K00932	tdcD	propionate kinase [EC:2.7.2.15]	28.52307319	0.012087697	0.02919288	0.000846557	-0.006207182	-1.884727784	-3.761827823	0.339251208	0.885082296	0.368540207	0.752599065	0.554928926	0.602225854	0.356036437	NO	NO	0
602	K00933	E2.7.3.2	creatine kinase [EC:2.7.3.2]	234.873766	0.797209781	0.005731666	-0.002402026	0.016264525	7.485691966	-31.67987251	0.301149983	0.241175296	0.980482984	0.90519832	0.834847144	0.781541094	0.307985109	NO	NO	0
603	K00936	pdtaS	two-component system, sensor histidine kinase PdtaS [EC:2.7.13.3]	508069.8359	692.8595912	432.2557539	-8.188610375	-90.93945323	-45068.72067	-64527.51897	0.205411477	0.530107366	0.309183619	0.813129269	0.505690828	0.350998839	0.235321712	NO	NO	0
604	K00937	ppk	polyphosphate kinase [EC:2.7.4.1]	346450.5207	595.843374	265.8592582	-8.243172916	-66.63249967	-32335.44345	-44013.2042	0.151525208	0.368341674	0.288757086	0.686700881	0.411734175	0.264058007	0.17762033	NO	NO	0
605	K00938	E2.7.4.2, mvaK2	phosphomevalonate kinase [EC:2.7.4.2]	7126.196241	13.37789907	6.160018178	-0.204386546	-1.900779683	-132.0708765	-933.5882377	0.301125733	0.49520567	0.404185287	0.739676546	0.436153094	0.871533002	0.320619583	NO	NO	0
606	K00939	adk, AK	adenylate kinase [EC:2.7.4.3]	537527.6976	901.833156	310.2901243	-2.797328795	-41.88987024	-45145.35998	-67302.15368	0.301556009	0.540543407	0.569987327	0.951692483	0.814779528	0.475823367	0.340857331	NO	NO	0
607	K00940	ndk, NME	nucleoside-diphosphate kinase [EC:2.7.4.6]	426791.8321	713.5199377	244.7659833	-0.898568812	-24.65002776	-36593.10122	-52902.35958	0.366080532	0.596908255	0.624753403	0.983127396	0.880727125	0.527535308	0.410000288	NO	NO	0
608	K00941	thiD	hydroxymethylpyrimidine/phosphomethylpyrimidine kinase [EC:2.7.1.49 2.7.4.7]	386638.4646	610.4537863	227.3166007	-1.102421212	-21.34388126	-34287.40288	-47801.57805	0.357803228	0.610396066	0.609789494	0.976717334	0.883801287	0.506481103	0.402912918	NO	NO	0
609	K00942	E2.7.4.8, gmk	guanylate kinase [EC:2.7.4.8]	395020.2864	573.666916	234.8459778	1.972350573	-22.94511795	-35074.1248	-48777.55751	0.369873837	0.647523046	0.615436657	0.960347788	0.881074783	0.517054559	0.415416474	NO	NO	0
610	K00943	tmk, DTYMK	dTMP kinase [EC:2.7.4.9]	572381.5133	1095.232979	311.3557749	-6.600030638	-40.3086283	-48303.68529	-71637.1126	0.326823141	0.511502539	0.612233844	0.899285918	0.841561849	0.497892287	0.366571846	NO	NO	0
611	K00945	cmk	CMP/dCMP kinase [EC:2.7.4.25]	419934.7037	683.4401989	230.0639103	0.681582246	-18.81761249	-36556.08567	-51950.6183	0.381110592	0.618231168	0.650992325	0.987429931	0.910380763	0.535031487	0.42570299	NO	NO	0
612	K00946	thiL	thiamine-monophosphate kinase [EC:2.7.4.16]	378944.7735	552.9645616	204.2979913	-0.885849077	-10.03998132	-34787.11886	-46513.0373	0.389884188	0.660439524	0.662339477	0.982255227	0.947965574	0.521957155	0.437712826	NO	NO	0
613	K00947	mosAB	molybdenum storage protein	793.9116207	-0.095004004	1.195085838	-0.057334127	-0.337799788	-140.5431684	-97.45820486	0.473574164	0.976093578	0.335252892	0.578103128	0.406051821	0.324472599	0.51862356	NO	NO	0
614	K00948	PRPS, prsA	ribose-phosphate pyrophosphokinase [EC:2.7.6.1]	487814.195	781.7588245	287.943284	-1.006246368	-35.124457	-42508.77628	-60557.93652	0.345298407	0.595119058	0.598387208	0.982668136	0.844644417	0.502023851	0.388664138	NO	NO	0
615	K00949	thiN, TPK1, THI80	thiamine pyrophosphokinase [EC:2.7.6.2]	43734.12833	101.9573738	30.29843588	2.944899643	-6.913800096	-2080.587779	-5637.339368	0.418545579	0.51630854	0.600913109	0.556059686	0.71725399	0.751964041	0.444900482	NO	NO	0
616	K00950	folK	2-amino-4-hydroxy-6-hydroxymethyldihydropteridine diphosphokinase [EC:2.7.6.3]	377758.2105	537.7247702	223.6495543	2.259852666	-20.2773059	-34186.40604	-46575.18971	0.374924595	0.657532586	0.620794434	0.953045299	0.891267633	0.514025949	0.421065854	NO	NO	0
617	K00951	relA	GTP pyrophosphokinase [EC:2.7.6.5]	464944.104	827.874477	268.3424241	-0.074312084	-35.5225261	-40293.47111	-58159.86551	0.328423541	0.541448439	0.592659854	0.998604169	0.828990723	0.488476169	0.368413739	NO	NO	0
618	K00952	nadM	nicotinamide-nucleotide adenylyltransferase [EC:2.7.7.1]	64079.78411	236.1763462	13.06894914	-3.666893982	1.325257081	-4899.207668	-8067.427836	0.475473371	0.378579015	0.891315163	0.658888454	0.966698241	0.658370564	0.510301294	NO	NO	0
619	K00954	E2.7.7.3A, coaD, kdtB	pantetheine-phosphate adenylyltransferase [EC:2.7.7.3]	413602.4021	613.1335341	246.8805886	1.474028992	-27.45505419	-36329.89446	-51268.65532	0.345345241	0.622290709	0.594445042	0.9700648	0.856611473	0.498819448	0.389364387	NO	NO	0
620	K00955	cysNC	bifunctional enzyme CysN/CysC [EC:2.7.7.4 2.7.1.25]	298606.3664	522.855043	234.7957189	-10.45243597	-34.56778682	-34208.2084	-36765.80361	0.263095426	0.487073341	0.406505729	0.65890753	0.704630467	0.302019648	0.308740483	NO	NO	0
621	K00956	cysN	sulfate adenylyltransferase subunit 1 [EC:2.7.7.4]	185456.8323	329.3387526	157.555462	-8.512069054	-29.306913	-18548.11561	-23417.29975	0.163372314	0.369706337	0.2605985	0.461887508	0.509388354	0.249941864	0.192695484	NO	NO	0
622	K00957	cysD	sulfate adenylyltransferase subunit 2 [EC:2.7.7.4]	351521.5912	589.2489388	269.3759768	-10.04686466	-55.08449994	-36728.02004	-43955.55094	0.20619136	0.445888835	0.355779567	0.677633049	0.558720749	0.280842236	0.242463234	NO	NO	0
623	K00958	sat, met3	sulfate adenylyltransferase [EC:2.7.7.4]	143869.7018	381.9386383	93.79349906	-3.608797595	-24.06963685	-8956.287871	-18718.87208	0.138403812	0.172910011	0.341880225	0.658425164	0.454224875	0.422255758	0.155220504	NO	NO	0
624	K00960	E2.7.7.6	DNA-directed RNA polymerase [EC:2.7.7.6]	10080.63818	46.52790984	7.744045656	0.186494047	-2.7035435	-610.5040844	-1355.180072	0.341814924	0.160577302	0.4941069	0.844622343	0.473496759	0.634014871	0.350205411	NO	NO	0
625	K00962	pnp, PNPT1	polyribonucleotide nucleotidyltransferase [EC:2.7.7.8]	391739.1089	572.1939319	227.4481523	2.461129683	-21.06912852	-34878.72552	-48391.71884	0.369016113	0.645035092	0.622847224	0.950025485	0.889592501	0.515166956	0.414394443	NO	NO	0
626	K00963	UGP2, galU, galF	UTP--glucose-1-phosphate uridylyltransferase [EC:2.7.7.9]	387803.4972	617.0452428	257.6691147	2.495466614	-36.74162159	-35508.39888	-48119.0838	0.361827747	0.610892103	0.568997487	0.947973427	0.804131466	0.497182796	0.405334003	NO	NO	0
627	K00965	galT, GALT	UDPglucose--hexose-1-phosphate uridylyltransferase [EC:2.7.7.12]	277986.5415	450.1412606	137.3804518	-8.97E-05	-0.081336814	-23636.02123	-34463.50006	0.386320944	0.623986834	0.686089895	0.999997529	0.999420121	0.54878401	0.429912797	NO	NO	0
628	K00966	GMPP	mannose-1-phosphate guanylyltransferase [EC:2.7.7.13]	255221.7602	385.4204172	82.11186096	-1.60799628	25.3566664	-21393.41302	-31136.29508	0.484160556	0.714346259	0.833040885	0.961635475	0.844587063	0.635493693	0.531169945	NO	NO	0
629	K00967	PCYT2	ethanolamine-phosphate cytidylyltransferase [EC:2.7.7.14]	3116.011846	5.542349033	3.241216211	-0.098830073	-1.273589886	-290.6542472	-414.8879034	0.145265437	0.345156706	0.162078415	0.586386966	0.110202295	0.256319249	0.154707877	NO	NO	0
630	K00968	PCYT1	choline-phosphate cytidylyltransferase [EC:2.7.7.15]	-636.7209222	-1.331564148	-0.2560345	0.027941557	0.065768562	11.95703188	91.70745958	0.163559818	0.298519727	0.574722525	0.480934409	0.662222184	0.816798024	0.146887839	NO	NO	0
631	K00969	nadD	nicotinate-nucleotide adenylyltransferase [EC:2.7.7.18]	398849.8641	608.0303702	234.8347274	2.474946014	-24.12583741	-35574.71191	-49339.49515	0.365226721	0.628125516	0.615133296	0.950212984	0.87490499	0.510983962	0.410030065	NO	NO	0
632	K00970	pcnB	poly(A) polymerase [EC:2.7.7.19]	316412.5641	338.9895697	176.3329695	4.816075594	-10.89204442	-30871.06176	-38550.34631	0.438082131	0.771528166	0.685781271	0.896966646	0.939513653	0.541641202	0.487666459	NO	NO	0
633	K00971	manC, cpsB	mannose-1-phosphate guanylyltransferase [EC:2.7.7.13]	247906.6796	516.9780394	160.7547806	-2.377770528	-36.17420405	-17105.1343	-31578.04441	0.220135443	0.366479335	0.444180698	0.892040744	0.598078287	0.476067953	0.249576277	NO	NO	0
634	K00972	UAP1	UDP-N-acetylglucosamine/UDP-N-acetylgalactosamine diphosphorylase [EC:2.7.7.23 2.7.7.83]	26454.48351	54.57765324	11.07773319	-0.054405418	-3.49561942	-526.0368321	-3446.633918	0.098932999	0.215300829	0.473675965	0.966442692	0.494971306	0.761534965	0.112369396	NO	NO	0
635	K00973	E2.7.7.24, rfbA, rffH	glucose-1-phosphate thymidylyltransferase [EC:2.7.7.24]	386633.5249	527.6876362	237.3852573	0.126368764	-20.88322152	-35074.60204	-47579.01274	0.358108238	0.658718924	0.594752525	0.997332469	0.886363138	0.497512041	0.405246528	NO	NO	0
636	K00974	cca	tRNA nucleotidyltransferase (CCA-adding enzyme) [EC:2.7.7.72 3.1.3.- 3.1.4.-]	179217.4613	268.3793098	61.77415415	8.61807218	16.71096722	-12663.37581	-21795.91031	0.552617924	0.759269084	0.84903742	0.758283948	0.876733533	0.734882731	0.596699791	NO	NO	0
637	K00975	glgC	glucose-1-phosphate adenylyltransferase [EC:2.7.7.27]	360680.7188	602.1063353	225.305324	1.778614447	-44.30917986	-22947.54448	-46244.71697	0.228238188	0.471480492	0.468698188	0.945451711	0.662170731	0.517628754	0.255312679	NO	NO	0
638	K00978	rfbF	glucose-1-phosphate cytidylyltransferase [EC:2.7.7.33]	134875.5964	231.2358522	92.41957087	-6.549972077	-5.540338179	-14692.69563	-16582.39221	0.29401235	0.525162598	0.495909221	0.571739422	0.899787373	0.35580585	0.341167055	NO	NO	0
639	K00979	kdsB	3-deoxy-manno-octulosonate cytidylyltransferase (CMP-KDO synthetase) [EC:2.7.7.38]	157368.992	152.2887179	65.56090316	6.41714485	1.099779179	-11593.00365	-19057.88451	0.566898582	0.848299452	0.824790595	0.801256526	0.991056375	0.733884376	0.611445973	NO	NO	0
640	K00980	tagD	glycerol-3-phosphate cytidylyltransferase [EC:2.7.7.39]	37009.95869	72.17296699	42.14900535	-1.2199664	-10.85037037	-3006.73157	-4858.320376	0.089173724	0.221885092	0.079971333	0.494048784	0.150243727	0.231237454	0.099797544	NO	NO	0
641	K00981	E2.7.7.41, CDS1, CDS2, cdsA	phosphatidate cytidylyltransferase [EC:2.7.7.41]	408614.2002	591.9486075	246.4606375	2.915523193	-26.39373167	-36899.98823	-50518.90719	0.376282707	0.652968556	0.615489952	0.944187038	0.869796323	0.516124653	0.421209104	NO	NO	0
642	K00982	glnE	[glutamine synthetase] adenylyltransferase / [glutamine synthetase]-adenylyl-L-tyrosine phosphorylase [EC:2.7.7.42 2.7.7.89]	245726.3421	431.0200178	192.7728747	-3.914575465	-48.92558015	-22500.3346	-31226.94814	0.15013849	0.357839015	0.277561565	0.78523837	0.394786032	0.270317678	0.176002963	NO	NO	0
643	K00983	neuA	N-acylneuraminate cytidylyltransferase [EC:2.7.7.43]	45250.86098	73.84384474	30.06795452	-1.189840126	-7.67820384	-5449.884891	-5789.71344	0.200260185	0.450706771	0.411439813	0.69735881	0.521730414	0.216215304	0.226934932	NO	NO	0
645	K00986	ltrA	RNA-directed DNA polymerase [EC:2.7.7.49]	51069.83404	106.7768471	49.67875937	-2.635919373	-13.64773579	-5129.454391	-6644.162225	0.060979817	0.147788774	0.085168428	0.243762691	0.136784544	0.111912335	0.070944784	NO	NO	0
646	K00988	APA1_2	ATP adenylyltransferase [EC:2.7.7.53]	3413.24445	6.368969092	3.358065876	-0.077007113	-0.985170869	-57.80409982	-449.3515564	0.303223043	0.499670778	0.34956623	0.794311155	0.404057667	0.883061783	0.32060758	NO	NO	0
647	K00989	rph	ribonuclease PH [EC:2.7.7.56]	377003.9239	544.5075131	223.9547177	2.39105213	-23.3672704	-32679.07702	-46647.01362	0.370535891	0.649763841	0.616230794	0.949725574	0.873374334	0.527228985	0.415193617	NO	NO	0
648	K00990	glnD	[protein-PII] uridylyltransferase [EC:2.7.7.59]	231002.7006	363.2414525	188.9731504	-4.367594658	-49.12697896	-23085.12566	-29116.25586	0.230763806	0.49886312	0.354578065	0.795025196	0.461000705	0.32709825	0.265066716	NO	NO	0
649	K00991	ispD	2-C-methyl-D-erythritol 4-phosphate cytidylyltransferase [EC:2.7.7.60]	297432.205	428.226499	195.9880756	-2.238027675	-19.68826096	-28704.74066	-36670.05506	0.291749815	0.589377041	0.509684982	0.928611481	0.838573611	0.406591213	0.337636285	NO	NO	0
650	K00992	murU	N-acetyl-alpha-D-muramate 1-phosphate uridylyltransferase [EC:2.7.7.99]	105938.9725	194.2856161	83.43595705	-1.119770857	-24.06567126	-11971.17666	-13259.72941	0.310878034	0.513849367	0.454051773	0.904202399	0.512595225	0.356866533	0.350458172	NO	NO	0
651	K00995	pgsA, PGS1	CDP-diacylglycerol---glycerol-3-phosphate 3-phosphatidyltransferase [EC:2.7.8.5]	665977.7262	960.7880146	389.0230768	-1.703440906	-31.71093109	-56964.51701	-82844.24181	0.31419345	0.60710642	0.576406363	0.976925035	0.889222414	0.480371833	0.356517726	NO	NO	0
652	K00996	rfbP	undecaprenyl-phosphate galactose phosphotransferase [EC:2.7.8.6]	10462.4956	7.438316268	15.62125062	-0.839155406	-4.551803214	-1600.448294	-1295.107995	0.129771724	0.679905888	0.056356346	0.183219609	0.08226617	0.078319321	0.162621742	NO	NO	0
653	K00997	acpS	holo-[acyl-carrier protein] synthase [EC:2.7.8.7]	338790.9067	497.0767989	199.6130744	5.268878031	-21.15742846	-30254.49435	-41931.73212	0.388131877	0.6574811	0.632535058	0.882036607	0.877388985	0.53130024	0.432413629	NO	NO	0
654	K00998	pssA	CDP-diacylglycerol---serine O-phosphatidyltransferase [EC:2.7.8.8]	72.11526963	-0.433929928	-0.10610647	0.042825074	0.070393559	0.153377914	-10.73104215	0.85611329	0.712408513	0.807619931	0.282270411	0.629990319	0.997544434	0.843951185	NO	NO	0
655	K00999	CDIPT	CDP-diacylglycerol--inositol 3-phosphatidyltransferase [EC:2.7.8.11]	16176.42689	15.18636577	24.92560445	-0.316567138	-6.969578156	-1612.268731	-2144.348918	0.174259648	0.635069336	0.076214562	0.755361606	0.119390621	0.264314011	0.186231806	NO	NO	0
656	K01000	mraY	phospho-N-acetylmuramoyl-pentapeptide-transferase [EC:2.7.8.13]	402831.1889	585.6030479	247.6522341	1.474936401	-27.21082134	-36036.11422	-49907.21237	0.35451519	0.635814825	0.59135427	0.969881301	0.857096294	0.499889619	0.398735314	NO	NO	0
657	K01001	ALG7	UDP-N-acetylglucosamine--dolichyl-phosphate N-acetylglucosaminephosphotransferase [EC:2.7.8.15]	31502.57849	115.4725314	6.492747351	-2.135677799	1.760491352	-2109.452315	-3953.339583	0.491261572	0.397654948	0.894244622	0.61574024	0.91356522	0.708452798	0.526800403	NO	NO	0
658	K01002	mdoB	phosphoglycerol transferase [EC:2.7.8.20]	-241.9106935	-2.932933038	-0.215141757	0.080880114	-0.07353847	-162.5587489	49.0321059	0.915496329	0.66507667	0.931252188	0.708161715	0.929266813	0.576324917	0.875373675	NO	NO	0
659	K01003	bcpA	oxaloacetate decarboxylase [EC:4.1.1.3]	2117.105226	-18.86221396	8.488492888	-0.382854913	-2.392691183	-1593.105631	-152.3191966	0.821587818	0.50412841	0.423647717	0.667080761	0.493124568	0.213596135	0.905563365	NO	NO	0
660	K01004	pcs	phosphatidylcholine synthase [EC:2.7.8.24]	33529.74427	-24.25608138	17.70927033	2.900552921	0.831605789	-4598.777118	-3988.834578	0.677531487	0.917873569	0.839768456	0.701881408	0.977148384	0.65016983	0.717471999	NO	NO	0
661	K01006	ppdK	pyruvate, orthophosphate dikinase [EC:2.7.9.1]	365942.0631	469.0238006	215.3725013	-0.821920784	-12.51905435	-33984.06673	-45044.98112	0.354092522	0.675192387	0.606481185	0.981502767	0.927170571	0.484097302	0.401137812	NO	NO	0
662	K01007	pps, ppsA	pyruvate, water dikinase [EC:2.7.9.2]	413498.7851	795.6990546	301.8006145	-11.42403688	-70.90129904	-33869.79313	-53269.48023	0.091148038	0.230456886	0.222434895	0.566734738	0.369849404	0.231248281	0.106895355	NO	NO	0
663	K01008	selD, SEPHS	selenide, water dikinase [EC:2.7.9.3]	256668.5135	369.4464793	133.9910886	0.248913924	-4.990981089	-19718.58518	-31924.85045	0.35166847	0.63694163	0.644970288	0.991968349	0.958322897	0.557385447	0.394172427	NO	NO	0
664	K01011	TST, MPST, sseA	thiosulfate/3-mercaptopyruvate sulfurtransferase [EC:2.8.1.1 2.8.1.2]	744712.7776	1510.93095	474.2675892	-17.87682298	-95.79243703	-64231.25091	-94777.12227	0.20456444	0.360924494	0.434716988	0.725163469	0.627776704	0.362360189	0.233600215	NO	NO	0
665	K01012	bioB	biotin synthase [EC:2.8.1.6]	304680.4694	591.5760094	203.9901467	-7.400323386	-33.14853663	-29268.37008	-37900.83584	0.298007925	0.478275594	0.509126816	0.776488243	0.742305131	0.414944467	0.340100723	NO	NO	0
666	K01014	SULT1A	aryl sulfotransferase [EC:2.8.2.1]	3317.747403	8.523498059	2.026410271	-0.242732066	-0.477857535	-214.9719181	-435.7902045	0.044403958	0.067243472	0.196420428	0.092669341	0.338594159	0.226791132	0.050747441	NO	NO	0
667	K01023	assT	arylsulfate sulfotransferase [EC:2.8.2.22]	-456.6482682	-2.161790977	-0.057548875	0.024753776	0.01253386	-22.80959354	68.84564898	0.337079383	0.148508585	0.907459054	0.567702163	0.939223421	0.690334076	0.295564241	NO	NO	0
668	K01025	SULT1	sulfotransferase [EC:2.8.2.-]	86.43001799	-1.862268334	1.32164304	-0.01171325	-0.411985268	-41.49122303	-12.04923563	0.881522347	0.302905671	0.079916284	0.830278886	0.09482392	0.574840184	0.879484413	NO	NO	0
669	K01026	pct	propionate CoA-transferase [EC:2.8.3.1]	7872.648134	-14.62505567	23.699779	-0.68404107	-6.699365661	-2055.690555	-926.0232068	0.429898605	0.611227881	0.064602212	0.463994232	0.100668464	0.134236586	0.494323165	NO	NO	0
670	K01027	OXCT	3-oxoacid CoA-transferase [EC:2.8.3.5]	18788.35503	61.4776963	13.77348223	-0.588542504	-5.158096083	-1279.176716	-2487.084584	0.10226435	0.077062648	0.238394121	0.535569155	0.191705391	0.328098711	0.11154148	NO	NO	0
672	K01029	E2.8.3.5B, scoB	3-oxoacid CoA-transferase subunit B [EC:2.8.3.5]	215799.4496	435.2687019	194.5295478	-9.133962681	-56.55717945	-17863.7009	-28161.62177	0.045861687	0.129974002	0.081436369	0.288091829	0.115089111	0.141931178	0.053424533	NO	NO	0
674	K01032	pcaJ	3-oxoadipate CoA-transferase, beta subunit [EC:2.8.3.6]	49023.53482	76.14665045	57.45428231	-2.030892305	-16.94062435	-4334.341236	-6469.31334	0.083042664	0.305695957	0.068458677	0.385086631	0.095031885	0.188430579	0.091890308	NO	NO	0
675	K01034	atoD	acetate CoA/acetoacetate CoA-transferase alpha subunit [EC:2.8.3.8 2.8.3.9]	21826.29289	74.10158119	20.14975027	-0.627721132	-6.170374776	-1930.765967	-2850.865365	0.137282889	0.096931113	0.195926628	0.612165848	0.227455645	0.26797615	0.152734251	NO	NO	0
676	K01035	atoA	acetate CoA/acetoacetate CoA-transferase beta subunit [EC:2.8.3.8 2.8.3.9]	21883.52278	73.00623458	20.11312324	-0.647817888	-6.248790019	-1956.689171	-2854.807528	0.138614604	0.102514015	0.199197908	0.603567476	0.225161933	0.265259891	0.154559933	NO	NO	0
677	K01039	gctA	glutaconate CoA-transferase, subunit A [EC:2.8.3.12]	189780.7954	333.7649464	146.510918	-9.12411451	-24.89743939	-20574.17494	-23678.12734	0.18728246	0.403384746	0.33047616	0.470635738	0.605215489	0.244418369	0.223129807	NO	NO	0
678	K01040	gctB	glutaconate CoA-transferase, subunit B [EC:2.8.3.12]	152643.7501	285.0592606	108.7672379	-7.503387422	-17.04767642	-15146.31147	-19214.85927	0.21951757	0.414092887	0.402714889	0.496522768	0.684296297	0.317852407	0.253812333	NO	NO	0
679	K01042	selA	L-seryl-tRNA(Ser) seleniumtransferase [EC:2.9.1.1]	253865.8461	251.992357	120.0560458	9.109673013	-7.494552839	-13662.15947	-32338.08821	0.390798527	0.764261469	0.701592857	0.734914721	0.942154158	0.703880874	0.422610589	NO	NO	0
680	K01045	PON	arylesterase / paraoxonase [EC:3.1.1.2 3.1.8.1]	249.883211	1.232272959	0.027737863	-4.85E-05	0.007177971	14.6808157	-33.95300226	0.252591146	0.082552792	0.900759389	0.997977275	0.922585964	0.571552192	0.256092823	NO	NO	0
682	K01048	pldB	lysophospholipase [EC:3.1.1.5]	75566.77868	194.9616575	61.56764721	-1.50529025	-17.69616671	-8447.134077	-9533.413934	0.242385917	0.297773121	0.368985865	0.790310568	0.432123538	0.291006355	0.276793266	NO	NO	0
683	K01051	E3.1.1.11	pectinesterase [EC:3.1.1.11]	31791.36412	39.23088965	33.53253265	-1.384622935	-9.349785265	-3312.993617	-4116.090886	0.176749113	0.538974828	0.190072548	0.499537981	0.259292555	0.248712699	0.197590955	NO	NO	0
684	K01053	E3.1.1.17, gnl, RGN	gluconolactonase [EC:3.1.1.17]	318051.3809	477.1695744	286.4411099	-12.9365755	-83.58316468	-33589.42625	-40550.47371	0.076877063	0.308627894	0.126839742	0.380874936	0.168940267	0.120432864	0.093480099	NO	NO	0
685	K01055	pcaD	3-oxoadipate enol-lactonase [EC:3.1.1.24]	227111.7976	370.1562534	202.0026643	-10.19551096	-44.68017452	-25048.13735	-28670.36808	0.127952261	0.359125161	0.198481008	0.424351507	0.369113812	0.170176026	0.153942973	NO	NO	0
[truncated: 6,031 more rows]
